# Supplementary material for: Transcriptome analysis of extended-spectrum β-lactamase-producing Escherichia coli and methicillin-resistant Staphylococcus aureus exposed to cefotaxime
Source: Sci Rep. 2018 Oct 30;8:16076. doi: 10.1038/s41598-018-34191-3 (PMC6207760; doi:10.1038/s41598-018-34191-3)
Supplement: Supplementary file 3 — Supplementary File 2 [file 41598_2018_34191_MOESM3_ESM.xlsx]

## Sheet: counts
	ST398_0_U1	ST398_0_U2	ST398_0_U3	ST398_30_T1	ST398_30_T2	ST398_30_T3	ST398_30_U1	ST398_30_U2	ST398_30_U3	ST398_90_T1	ST398_90_T2	ST398_90_T3	ST398_90_U1	ST398_90_U2	ST398_90_U3
WG79_00005	12	3	9	8	19	8	8	9	5	11	23	2	14	11	12
WG79_00010	130	119	141	110	115	94	132	136	139	203	172	160	180	153	157
WG79_00015	95	103	92	89	89	97	107	128	115	171	180	149	138	141	138
WG79_00020	63	91	85	81	85	100	96	105	108	138	159	139	89	105	122
WG79_00025	58	59	65	68	82	77	67	72	61	78	99	104	72	61	60
WG79_00030	21	19	35	14	13	17	27	17	24	21	28	27	16	19	11
WG79_00035	27	38	62	54	76	57	51	56	34	54	50	31	45	43	32
WG79_00040	7413	6123	7663	5922	5952	6671	7436	7366	6928	5964	4667	7152	7479	6590	7867
WG79_00045	10847	11274	10523	7071	7298	8012	10873	11354	10198	7186	6450	7875	10880	11176	11097
WG79_00050	209	217	205	145	194	201	229	252	248	620	556	848	455	569	592
WG79_00055	246	334	247	140	173	199	332	327	370	1289	1234	1998	570	644	653
WG79_00060	245	286	218	151	162	208	305	297	335	1180	1154	1881	534	634	656
WG79_00065	260	263	206	174	188	257	263	268	283	1008	952	1626	409	490	520
WG79_00070	171	186	156	128	161	237	213	219	227	762	795	1179	349	407	378
WG79_00075	574	709	618	529	627	691	824	819	856	1861	1869	2573	1056	1100	1212
WG79_00080	740	816	733	830	891	972	967	956	910	2241	2149	2276	1160	1279	1249
WG79_00085	2363	2596	2120	4309	4433	5186	2912	3041	2990	6796	6324	8423	3409	3714	3849
WG79_00090	783	691	675	726	683	757	847	956	707	873	693	1008	843	901	878
WG79_00095	34	28	64	23	24	37	30	35	24	33	39	24	40	35	23
WG79_00100	52526	41497	47696	24008	22407	27060	43356	45982	35883	14829	10118	20842	46295	49363	42357
WG79_00105	5633	4869	9127	3098	2671	3246	4700	6089	3649	2257	1684	2888	5675	6326	5063
WG79_00110	439	362	605	683	599	407	417	396	349	589	571	474	386	478	392
WG79_00115	345	297	537	993	929	1199	402	449	399	1400	1171	1575	426	649	536
WG79_00120	850	677	1310	2219	2018	1950	848	1052	603	3746	3296	1968	1302	1607	1109
WG79_00125	3357	2825	3755	7170	6385	6625	3676	4194	3273	9330	7917	8915	4480	4637	4242
WG79_00130	2388	2637	2998	2226	2322	2698	2268	2132	2219	1803	1717	1809	2293	2244	2115
WG79_00135	2281	2482	2747	1634	1737	2075	2413	2439	2475	1274	1223	1683	2985	3548	3148
WG79_00140	1129	1264	1296	730	781	1103	1341	1153	1259	586	557	935	1415	1776	1657
WG79_00145	635	556	801	376	326	358	572	591	430	503	503	324	989	1229	806
WG79_00150	1801	1850	2219	1203	1174	1483	2083	2000	2062	1342	1319	2009	2804	3468	3109
WG79_00155	1839	1857	1528	1183	1143	1237	2461	2609	2587	2957	3096	3334	6598	7863	7521
WG79_00160	3342	3825	2547	2201	2532	2528	5068	4965	5559	5519	5655	7311	12315	15114	16613
WG79_00165	3121	2530	3415	2048	1938	2040	3032	3551	2792	3404	3205	3697	5455	5356	4858
WG79_00170	2181	1821	1994	1276	1339	1314	2140	2566	2094	2169	1995	2591	3647	3791	3842
WG79_00180	75	83	28	68	46	76	58	92	80	77	70	92	76	123	98
WG79_00185	2523	2911	1486	1948	2104	2329	2448	2369	2253	2520	2534	2644	2559	2849	2875
WG79_00190	3612	3983	2245	2599	2659	2923	3170	3267	2933	3543	3647	3383	3779	4263	3573
WG79_00195	1863	1913	1191	1235	1217	1552	1630	1592	1619	1625	1694	2374	1538	1533	1574
WG79_00200	4871	3858	5172	13229	12443	14425	4557	5337	4416	22507	20058	20855	6984	6574	6318
WG79_00210	2062	1990	2409	10384	10517	13451	1854	2015	2033	20390	18407	20275	2273	2175	2133
WG79_00215	6969	6929	7542	35368	39448	49361	6850	6752	7117	68760	58327	78292	6747	7012	7577
WG79_00220	4541	4918	4260	27140	29789	36559	4731	4654	4419	51046	45702	54588	4273	5092	5214
WG79_00225	5412	6225	5285	33410	35043	44063	5976	5602	5960	58086	51849	69411	5368	6340	6590
WG79_00230	3579	4158	3453	2554	2906	3040	3819	3661	3767	4242	4432	4408	4158	4531	4617
WG79_00235	2770	3196	2533	1845	2164	2300	2951	2784	2888	2900	2824	3316	3126	3349	3628
WG79_00240	2613	2999	2586	1455	1643	1654	2648	2603	2848	2626	2553	3157	2390	2526	2765
WG79_00245	3459	3397	3532	2087	2056	2110	3391	3253	3265	2043	1942	2627	2490	2402	2608
WG79_00250	6625	6713	5734	4178	4564	4532	7062	6405	6642	4355	3812	5453	5007	5600	5661
WG79_00255	1885	1842	1435	1358	1237	1275	1934	1829	1861	1154	1110	1467	1450	1795	1614
WG79_00260	1322	1298	1037	889	924	843	1318	1324	1220	898	742	1010	1043	1394	1112
WG79_00265	3080	2519	3537	1143	1109	1115	2717	2696	2139	1130	948	872	2091	1775	1626
WG79_00270	350	270	424	425	373	474	340	337	318	484	465	659	328	288	288
WG79_00275	2579	2907	2656	3915	4048	3856	2721	2765	2966	3112	2753	3438	2944	2875	3164
WG79_00280	91	105	91	112	110	139	102	83	101	125	123	162	90	100	94
WG79_00285	78	81	88	65	72	98	64	65	61	96	81	140	67	67	59
WG79_00290	23	41	38	25	20	45	23	26	30	58	40	78	23	28	28
WG79_00295	42	56	51	55	55	56	46	48	44	68	53	95	43	56	58
WG79_00300	2344	2393	2094	2779	3034	3183	2673	2714	2575	4121	3834	4517	3090	3183	3288
WG79_00305	6479	6355	6663	8510	8388	8280	7286	7881	6586	14703	13510	13250	10211	10612	9824
WG79_00310	314	370	374	418	469	478	317	328	305	581	516	568	423	335	409
WG79_00315	499	452	566	625	519	455	406	443	260	558	585	274	489	574	329
WG79_00320	1965	2156	2162	2375	2517	2866	2022	1971	2113	1871	1759	2314	1796	1747	1844
WG79_00325	5463	4510	6953	7698	7517	8076	5971	6713	4187	10594	9239	9770	7106	7859	7134
WG79_00330	4660	3953	5865	7448	7292	9589	5498	6126	4126	11084	9382	13980	5974	7443	7121
WG79_00335	815	608	1459	2144	1456	1780	722	1040	527	3235	3083	1855	1506	1984	1056
WG79_00340	2	0	4	2	1	0	0	0	2	5	5	6	2	3	4
WG79_00345	8437	9207	6777	29472	31832	33284	9273	9007	9177	30473	28239	29208	8254	7641	8639
WG79_00350	41331	48557	37061	149309	164587	179170	49256	45583	52589	149540	133492	156943	44074	41823	50331
WG79_00355	1200	1084	1523	978	895	818	1019	1059	772	853	838	643	1109	1098	840
WG79_00360	3147	3187	2907	2496	2646	2800	3243	3115	2776	1942	1607	2384	2342	2340	2578
WG79_00365	1915	1836	1792	1589	1609	1725	1864	1841	1707	1243	1103	1372	1406	1680	1492
WG79_00370	17679	19884	17156	14086	15839	17245	20316	19255	19665	13613	12349	17264	19410	19463	22250
WG79_00375	5894	4995	7027	8097	7742	8091	5446	6276	4955	7947	7123	6138	6526	5934	5457
WG79_00380	1672	1607	1800	2375	2282	2626	1631	1753	1533	2254	1991	2248	1867	1804	1916
WG79_00385	1092	1130	1271	1629	1712	2353	1172	1077	1123	1474	1369	2022	1099	1196	1267
WG79_00390	607	661	752	942	915	1504	613	617	608	845	823	1180	533	734	660
WG79_00395	208	190	274	278	255	301	210	216	201	248	277	247	258	251	235
WG79_00400	48879	43823	55695	62961	60706	71170	43435	44660	43800	77531	63411	100579	24246	23104	25749
WG79_00405	1508	1384	2261	1578	1441	1666	1183	1397	1048	1574	1707	1293	1340	1273	928
WG79_00410	1518	1386	1885	1528	1464	1521	1316	1522	1141	1846	1800	1393	1644	1712	1308
WG79_00415	4169	4230	4452	4451	4145	4393	3969	4218	3412	5356	4980	4555	4844	5034	4485
WG79_00420	3117	3624	3368	2621	2830	3371	3421	3056	3481	3263	3029	4398	3154	3470	3930
WG79_00425	1323	1500	1460	967	1027	1424	1307	1193	1373	1349	1328	1916	1375	1592	1516
WG79_00430	931	1176	923	731	681	1412	1003	939	1113	909	921	1891	1007	1377	1150
WG79_00435	5	4	12	1	5	3	2	4	6	2	3	4	4	7	6
WG79_00440	3274	2988	3192	1895	1716	1927	3055	3299	2961	1213	1223	1442	4206	3959	4019
WG79_00445	4842	4890	4184	4011	4193	5218	4941	5400	4912	2407	2122	3593	4769	5319	5243
WG79_00450	3106	3032	3019	2695	2532	3566	3241	3504	3163	1701	1629	2593	3346	3871	3517
WG79_00455	1621	1401	1760	1334	1201	1517	1558	1759	1565	970	926	1153	1830	2034	1731
WG79_00460	798	783	882	695	663	815	882	923	874	508	390	711	915	997	977
WG79_00465	167632	141778	181130	149723	168231	162221	180138	182146	156754	231473	160419	257222	210895	198799	232033
WG79_00470	6647	7233	5563	6707	6967	7895	7140	6788	7280	5298	4877	6058	6377	6733	6995
WG79_00475	9388	10193	7223	9274	9913	10804	9883	9247	10007	7000	5994	8647	8658	9293	9906
WG79_00480	23207	19034	23232	32839	31775	38596	28263	31872	26801	48266	39838	61803	40561	40807	42649
WG79_00485	16	9	44	20	9	10	7	25	9	24	25	5	44	29	16
WG79_00490	11	5	16	15	8	10	3	10	4	15	9	2	12	6	6
WG79_00495	289	243	367	297	316	239	268	271	226	260	248	146	305	307	287
WG79_00500	3136	2683	3361	2991	3187	2899	2815	2951	2719	2354	2198	2130	2983	3121	2967
WG79_00505	2092	2309	2156	2541	2805	2839	2434	2341	2501	3162	3055	2905	2950	2417	2865
WG79_00510	2010	1887	1793	2635	2513	3278	1891	1905	1864	2296	1967	3276	1466	1695	1588
WG79_00515	42	49	68	51	57	56	36	49	38	69	84	44	56	67	34
WG79_00520	10083	9895	9392	13587	13879	16254	11880	12663	13210	16878	14419	25239	13077	15215	16380
WG79_00525	1009	1211	1032	1458	1548	1568	1177	1227	1300	2224	2242	2476	1741	1780	1715
WG79_00530	979	894	1440	1194	1072	992	836	975	717	1656	1681	744	1305	1137	882
WG79_00535	2512	2239	2860	2665	2662	2992	1940	2202	2100	2388	2085	3034	1277	1293	1396
WG79_00540	1626	1681	1920	2087	2159	2196	1718	1801	1786	2101	1898	2200	1532	1197	1427
WG79_00545	200	159	170	155	123	152	166	162	173	142	137	192	203	224	182
WG79_00555	87	62	86	96	83	96	97	99	85	136	111	137	111	171	109
WG79_00560	40	40	45	27	33	44	53	43	52	37	42	69	56	61	50
WG79_00565	139	125	170	112	92	121	142	184	138	156	157	212	228	296	183
WG79_00570	29	35	48	26	20	28	52	57	43	52	49	90	76	101	76
WG79_00575	2121	2246	2452	1943	1883	3254	2335	2199	2369	2222	2168	4140	2137	2811	2559
WG79_00580	2977	2849	3333	2481	2346	3062	2992	3143	2951	3268	2900	4111	2947	3269	3220
WG79_00585	1619	1391	1564	1635	1544	2203	1514	1571	1437	1563	1294	2418	1458	1781	1538
WG79_00590	1493	1247	1482	1475	1529	1673	1376	1537	1139	1714	1353	1821	1559	1703	1483
WG79_00595	1911	1463	1935	1852	1866	1736	1726	1943	1303	2416	2004	1908	2147	2058	1958
WG79_00600	377	382	467	684	728	655	410	455	374	899	769	769	473	447	436
WG79_00605	2044	1981	1704	1992	1982	2696	2017	2218	2015	2037	1800	2627	1856	2190	1855
WG79_00610	3728	3235	2795	3335	3291	3700	3718	3732	3455	3041	2433	3296	3341	3832	3723
WG79_00615	399	323	322	490	476	637	394	475	390	541	478	625	521	557	470
WG79_00620	2182	1938	2119	2766	2880	2718	2316	2636	2043	3258	2833	3215	3282	3314	3543
WG79_00625	293	337	273	506	534	661	382	341	381	363	406	480	395	487	441
WG79_00630	767	804	754	1297	1388	1668	969	910	914	1088	986	1439	1023	1131	1206
WG79_00635	2644	2559	2570	2620	2608	2749	3045	3402	3195	3762	3413	4816	3585	3460	3770
WG79_00640	1739	1770	2055	1445	1451	1644	1909	1937	1736	1347	1062	1749	1756	1889	1948
WG79_00645	18230	17631	18848	24303	24634	21932	18333	20549	16841	20837	18578	18469	19338	19164	19069
WG79_00650	5062	5534	4871	5096	5781	5035	5382	5275	5126	3705	3332	3059	5169	4815	5365
WG79_00655	510	571	512	787	825	925	823	794	809	1723	1651	1946	1389	1614	1704
WG79_00660	233	266	200	314	340	336	311	318	279	709	705	689	633	810	748
WG79_00665	673	578	802	871	950	844	640	655	502	1374	1120	1159	897	852	819
WG79_00670	2671	2443	2871	3255	3423	3596	2460	2362	2116	4779	4132	5076	3072	2953	3209
WG79_00675	14537	15847	13890	15371	16061	21132	14708	13727	13851	14351	13533	18024	13781	15468	15161
WG79_00680	745	857	678	974	1045	1185	859	815	878	1046	950	1431	1086	1165	1228
WG79_00685	128	108	252	92	77	72	130	112	102	172	165	118	140	104	135
WG79_00690	2966	2321	3769	2719	2511	2623	2487	2698	2133	2834	2763	2670	3260	3000	2967
WG79_00695	2440	2050	2770	2332	2084	2442	2139	2361	2140	2166	1970	2503	2522	2560	2771
WG79_00700	9455	10270	8869	11028	11762	12562	10262	9784	10226	8192	7303	9461	8354	7425	8546
WG79_00705	5963	6959	5399	7116	7997	8482	6802	6210	6643	4997	4507	5619	5340	4877	5730
WG79_00710	6101	7479	5998	7232	8199	9103	7442	6220	7530	5328	4613	6329	5659	5423	6240
WG79_00715	6374	7451	6126	7604	7997	8716	6899	6542	6697	5538	5258	5966	5923	5966	6135
WG79_00720	5401	5826	5629	6532	6500	7415	5635	5826	5396	5570	5369	5513	5972	6182	5303
WG79_00725	1722	1579	1649	2077	1890	1994	1477	1821	1265	2215	1928	1434	1997	2120	1556
WG79_00730	5057	4883	3275	5280	4820	7850	4972	5270	5069	3495	3098	5821	4425	4959	4666
WG79_00735	2062	1915	1373	2162	2264	2873	1964	2165	1571	1924	1523	1942	1885	2131	1899
WG79_00740	6516	6340	6279	6861	6552	8674	6116	6596	5538	6020	5541	6502	6366	6699	6008
WG79_00745	2792	2739	3353	3153	3113	3278	2851	2870	2077	3716	3726	3058	3364	3392	2931
WG79_00750	2457	2270	3146	2453	2328	3050	2194	2413	2283	2983	3075	3109	2703	3023	2336
WG79_00755	10431	11561	10019	10488	11911	13350	11130	10308	11936	10494	10043	12699	10453	10964	11461
WG79_00760	4457	5010	4153	4473	5201	5132	4697	4433	4937	4717	4044	5039	4438	4588	4830
WG79_00765	48946	41834	44366	27299	28512	29453	45658	45267	37900	30911	24543	32153	41763	35815	42499
WG79_00770	5550	4899	4652	5959	5619	6624	5816	6431	5013	7497	6124	8045	6701	7756	7237
WG79_00775	1081	612	1813	2022	1629	1096	820	1259	506	3720	3609	886	2830	2475	1371
WG79_00780	244	148	577	451	279	245	197	240	150	763	901	208	639	512	239
WG79_00785	2354	2638	2323	2903	3163	3395	2864	2636	2904	2908	2816	3168	3210	3090	3450
WG79_00790	4927	4228	5825	4167	3879	5210	5046	4818	4797	3571	3020	4797	3964	4568	4367
WG79_00795	4778	5578	3762	4400	4682	5184	6435	6502	6841	7363	7821	8698	10807	12467	13031
WG79_00800	3744	4502	2979	3327	3511	3987	5146	5027	5141	5971	6381	6699	9058	11036	10493
WG79_00805	1869	2167	1400	1689	1731	2079	2684	2553	2550	3128	3305	3538	4694	5898	5668
WG79_00810	833	761	1038	665	675	677	888	974	773	1048	992	1067	1452	1459	1458
WG79_00815	179	156	243	146	167	139	211	231	158	250	217	184	268	284	326
WG79_00820	20	14	44	35	21	19	13	17	13	72	80	15	42	42	21
WG79_00825	28	23	40	47	40	30	34	42	19	92	97	35	75	61	48
WG79_00830	27	12	42	23	22	21	18	20	15	52	59	27	48	40	27
WG79_00835	31	32	38	30	42	36	35	32	30	50	46	42	40	43	33
WG79_00840	79	56	73	72	71	84	71	53	53	104	110	71	106	90	70
WG79_00845	194	176	210	261	290	243	222	196	189	269	247	204	230	241	247
WG79_00850	3870	3583	3181	3479	3156	4445	3550	3663	3178	3344	2900	4826	3338	3449	3299
WG79_00855	1929	1819	1310	1839	1849	2864	1767	1901	1449	2230	1845	2931	1748	1994	1745
WG79_00860	2411	2431	1837	2487	2329	5168	2351	2483	2402	2598	2250	5997	1954	2734	2368
WG79_00865	263	259	343	331	273	596	221	272	201	400	431	545	290	453	264
WG79_00870	900	887	1104	933	753	1890	881	947	776	1133	1123	2076	1034	1362	1037
WG79_00875	425	340	385	229	228	321	361	415	285	398	337	438	470	670	480
WG79_00880	7426	5929	4435	5193	3883	4067	5356	5516	4337	3169	3101	3849	4744	6513	3904
WG79_00885	7615	8216	8539	10010	10525	11125	8984	8674	8735	11015	10101	12460	10119	10395	10785
WG79_00890	69851	60616	72690	45255	49446	40675	71536	71594	66021	58738	50824	64347	43939	45925	57753
WG79_00895	731	665	637	917	818	636	578	647	365	866	859	327	749	701	455
WG79_00900	1616	1723	1473	1799	1757	1879	1540	1515	1223	1432	1397	1069	1372	1278	1240
WG79_00905	1037	1085	1120	1308	1284	1138	908	1013	810	976	944	557	1013	904	760
WG79_00910	4414	4913	4749	3882	3972	4845	4493	4301	4542	3175	3057	3831	3777	3962	3547
WG79_00915	6284	7054	6543	5525	5768	6279	6515	6109	6458	4650	4465	5185	5636	5630	5668
WG79_00920	3491	3454	3257	3591	3448	3859	3594	3639	3217	3008	2739	3331	3033	2928	2954
WG79_00925	1727	1792	1979	1602	1527	1699	1736	1704	1567	1405	1245	1287	1525	1569	1334
WG79_00930	15415	13961	17096	12225	11809	14254	14919	14856	13928	9622	8650	12604	12370	11804	12500
WG79_00935	6879	6317	7199	9219	8855	10854	6678	6936	6099	6978	6120	7240	6295	6645	5827
WG79_00940	1958	2106	1960	2155	2271	2499	2266	2225	2314	3182	3002	3572	2511	2555	2607
WG79_00945	1124	1200	1107	1334	1424	1268	1313	1204	1134	1827	1746	1837	1485	1496	1471
WG79_00950	39650	33529	37277	39502	40271	46089	35435	38638	31795	37710	30828	44522	32379	28484	32015
WG79_00955	1864	1778	1405	1871	1765	2622	1877	1957	1935	1564	1295	2347	1703	2003	2113
WG79_00960	2591	2707	2071	2613	2778	3654	2637	2693	2682	2183	1839	3502	2508	3323	3328
WG79_00965	1169	1244	978	1034	1148	1554	1150	1164	1187	1036	865	1571	1166	1536	1380
WG79_00970	548	536	616	587	474	625	445	596	399	731	707	541	808	1007	617
WG79_00975	1113	1095	1054	1032	989	1472	1093	1247	998	1311	1035	1670	1412	1743	1611
WG79_00980	1791	1711	1783	1542	1575	2053	1889	1857	1775	1920	1718	2931	2402	2795	2768
WG79_00985	7905	8025	8996	10709	10178	12063	9145	9052	8807	4921	4538	6483	7268	8264	7622
WG79_00990	12266	13475	14009	14345	14212	17106	14106	13090	14668	6992	6533	9786	9919	10802	11096
WG79_00995	7756	8469	9096	8504	8596	8675	8858	7983	7929	4428	4164	4534	5975	6399	6138
WG79_01000	31541	25095	16680	25117	21495	23561	26480	26771	19222	21176	15777	27732	22146	24518	23348
WG79_01005	7693	8974	8154	7279	7670	9235	8421	7849	8713	7416	6929	8921	7227	7860	8148
WG79_01010	1981	2053	1978	1818	1869	2428	1930	1825	2032	1813	1635	2590	1687	1958	1921
WG79_01015	2706	2693	2006	3060	2745	5145	2214	2255	2246	2804	2300	5618	1644	1844	1883
WG79_01020	1049	1132	951	1216	1043	3282	806	838	882	1145	1084	3848	593	822	663
WG79_01025	24493	25979	25832	35380	37335	43141	26390	25582	26603	77548	67147	115455	19841	19540	22472
WG79_01030	8449	8088	8315	13006	13117	13627	8399	8911	7286	30584	26784	35028	7251	7468	7529
WG79_01035	5806	5530	7274	8060	7797	7701	5603	5972	4731	23005	22406	19930	5787	5162	4961
WG79_01040	1185	1188	899	1169	1121	1371	1117	1147	1123	850	751	1008	915	1017	1028
WG79_01045	600	620	678	508	585	604	619	510	630	418	346	529	484	426	535
WG79_01050	9934	10385	9021	9008	9349	8845	9835	9370	9682	6937	6376	7529	8169	8521	8789
WG79_01055	29162	23394	29223	20903	19073	16933	24620	26223	18263	10626	8191	10952	18136	18090	16344
WG79_01060	762	521	995	812	704	674	697	748	577	701	821	548	907	867	591
WG79_01065	470	390	532	583	527	635	439	445	282	1004	897	735	669	680	538
WG79_01070	1632	1435	1702	1832	1653	2096	1645	1662	1402	2433	2020	2841	1980	2078	2061
WG79_01075	309	322	357	349	324	427	268	312	255	334	336	416	283	288	271
WG79_01080	2840	2663	3526	3462	3122	3846	2611	2807	2110	4568	4184	4092	2854	2928	2600
WG79_01085	2503	2541	3081	2986	2824	3946	2551	2705	2452	3770	3297	5346	2566	2645	2575
WG79_01090	3055	3131	3109	2501	2528	3664	3167	3018	3128	3255	2943	4672	2835	2986	3139
WG79_01095	3102	3386	2871	2450	2508	3778	3027	2865	3044	2530	2147	4031	2490	2971	3003
WG79_01100	1176	1211	1162	948	924	1344	992	985	852	1047	929	1182	1029	1223	1026
WG79_01105	1746	1832	1659	1502	1433	2405	1600	1576	1522	1415	1380	2153	1450	1985	1645
WG79_01110	2467	2834	2122	2075	1987	3051	2243	2206	2195	2006	1956	2746	2069	2750	2233
WG79_01115	1170	1359	1022	930	914	1576	1057	1108	1068	960	985	1397	978	1420	1093
WG79_01120	1411	1333	1272	974	975	1357	1201	1172	1111	1153	1096	1361	1104	1465	1138
WG79_01125	36	35	126	66	46	43	48	35	26	123	129	57	71	57	49
WG79_01130	17	19	10	22	24	32	18	17	13	22	27	28	22	12	10
WG79_01135	430	363	470	390	358	415	363	439	295	816	755	648	571	552	440
WG79_01140	364	346	294	208	232	220	330	355	325	899	1024	1270	657	876	819
WG79_01145	151	154	76	58	45	104	118	141	163	274	328	612	211	438	356
WG79_01150	171	190	76	73	85	138	199	186	236	461	505	1165	306	697	518
WG79_01155	68	57	41	31	21	50	80	67	95	200	248	449	142	298	209
WG79_01160	240	216	146	93	77	92	246	246	211	628	683	840	409	687	580
WG79_01165	169	135	108	67	81	80	196	157	177	467	491	475	371	538	453
WG79_01170	9232	8589	8651	10418	10508	12594	8844	8774	8201	9475	7670	11871	7569	7446	8400
WG79_01175	6919	6853	6478	8206	8362	10181	6797	6886	6600	6780	5672	8411	5723	6378	6232
WG79_01180	5445	6423	5488	5612	6050	7974	5596	5209	6012	3498	3338	4824	4041	4368	4333
WG79_01185	1743	2071	1920	1963	1985	3387	1804	1778	1829	1032	986	1978	1278	1651	1376
WG79_01190	1035	1006	1406	940	972	1332	928	998	720	601	551	714	855	958	708
WG79_01195	4572	3762	5373	4071	3531	5306	4245	4424	3639	4022	3558	5675	4193	4413	3873
WG79_01200	4926	4009	5557	4504	3951	6577	4731	5092	4310	4568	4253	7516	4986	5284	4511
WG79_01205	3468	2957	3396	3328	3051	5129	3549	3771	3067	3648	3013	6108	3454	3824	3579
WG79_01210	5906	6613	6510	4577	4423	8965	5611	5110	5603	3146	3009	6734	3948	4641	4590
WG79_01215	8233	7719	7777	8314	7796	8799	8040	8147	6683	5513	4498	5889	7674	7709	7033
WG79_01220	1590	1603	1658	1706	1451	2012	1543	1594	1413	1209	1048	1469	1616	1664	1399
WG79_01225	4221	4828	3964	4598	4783	5907	4375	4053	4490	2887	2821	3678	4328	4863	4743
WG79_01230	4185	4313	4060	4309	4342	5284	4341	4189	4139	3129	2727	4133	4497	4860	4896
WG79_01235	799	995	793	849	891	797	898	889	1076	417	398	438	970	928	1067
WG79_01240	1099	600	3627	459	396	400	900	1081	653	1358	1600	762	1118	1775	715
WG79_01245	2220	1288	4876	948	771	873	1944	2248	1718	1988	2201	1841	1737	2633	1576
WG79_01250	2991	2740	2697	3526	3171	4132	2712	2919	2581	3224	2620	4610	2363	2556	2592
WG79_01255	4206	3905	4312	4387	4577	3556	4605	4744	4339	6093	4886	5608	4801	4357	5112
WG79_01260	3526	2989	3693	3693	3469	3697	3047	3451	2653	2642	2276	2750	3348	3094	2988
WG79_01265	512	428	555	633	609	733	486	562	432	395	384	578	429	390	436
WG79_01270	7666	9161	7584	6247	6832	7870	8246	7374	8266	3108	2848	3882	6271	6502	6775
WG79_01275	2460	2715	2297	1842	1934	2781	2417	2363	2152	739	758	1230	1837	2376	2033
WG79_01280	6748	5985	8560	4877	4583	5611	6515	6892	6352	4263	3550	5325	6642	7457	6908
WG79_01285	3628	3197	4369	3083	3075	3628	3694	3847	3596	3492	3031	4305	3932	4551	4109
WG79_01290	10677	10820	9519	7723	7869	9043	11933	11219	11778	7183	6409	9536	11716	12787	13136
WG79_01295	3280	3411	2924	2314	2441	2815	3263	3343	3357	1756	1621	2412	2819	2623	3068
WG79_01300	5438	5536	5229	4354	4492	4448	5712	5793	5382	3471	3384	3311	5858	5265	5169
WG79_01305	20767	21802	19357	19260	19882	19841	21789	22313	20374	16153	14645	16231	21140	19729	21323
WG79_01310	5547	4797	7052	5260	5032	5021	5002	4941	3835	4024	3302	3779	4508	4337	4514
WG79_01315	6147	6031	7231	6051	5513	10590	5123	5169	4765	4075	3503	6932	3631	4293	3792
WG79_01320	2392	2602	2185	1961	1748	3702	2155	1949	2294	1459	1361	2586	1364	1671	1497
WG79_01325	2676	3027	2833	2037	1948	3948	2487	2219	2599	1824	1748	3594	1525	1932	1844
WG79_01330	1811	1951	1754	1385	1288	2380	1586	1471	1479	1349	1430	2199	1118	1355	1216
WG79_01335	1457	1482	1383	1038	977	1749	1234	1121	1034	1153	1094	1526	976	1059	969
WG79_01340	2473	2792	2098	1825	1664	4160	2368	2023	2317	1832	1677	4301	1496	1946	1852
WG79_01345	33968	29543	27389	26159	25962	34078	30818	34133	30995	18932	15318	28916	21474	21648	20358
WG79_01350	37658	33839	35558	28676	28329	35693	34773	38979	31947	20646	17121	26909	24453	24902	22865
WG79_01355	48984	43688	45301	36808	34601	47192	44061	51377	44575	23341	20192	37500	29775	30872	29207
WG79_01360	1423	1237	1474	1439	1342	1595	1288	1329	1149	1522	1374	1459	1212	1292	1243
WG79_01365	2399	2132	2308	2630	2438	2816	2169	2270	1923	2486	2288	2818	2138	2704	2274
WG79_01370	460	291	480	6580	5089	6678	339	425	371	3629	3426	4697	378	453	359
WG79_01375	738	486	860	12818	11325	11527	613	669	446	8706	7318	6793	796	831	662
WG79_01380	955	763	700	972	909	850	803	968	740	964	818	1013	940	879	866
WG79_01385	31	32	25	190	230	187	31	34	27	197	221	220	44	44	32
WG79_01390	28	31	46	42	55	40	40	26	24	97	117	58	74	61	44
WG79_01395	7	7	15	5	3	6	4	2	6	11	16	2	5	4	6
WG79_01400	8252	8100	6529	6363	6543	7572	8052	8284	7437	4039	3478	4457	7892	7431	7569
WG79_01405	10433	11043	8581	7789	7911	11104	9898	9966	9677	4315	3847	5913	8779	9530	9604
WG79_01410	2367	2131	2095	1722	1751	1935	2247	2312	1954	1561	1320	1822	2189	2459	2318
WG79_01415	2100	1934	2813	3561	3626	3313	1995	2212	1841	2574	2502	2027	1705	1494	1462
WG79_01425	7525	8926	6582	6603	7476	7415	8876	8111	8999	5704	5163	6299	7876	7592	8538
WG79_01430	4154	4620	3706	3507	3847	3837	4814	4382	4737	2895	2628	3319	4524	4234	4924
WG79_01435	1874	2103	1780	1542	1590	1634	2111	2046	1881	1203	1091	1135	1920	1979	2038
WG79_01440	4318	4664	3936	3336	3283	3979	4805	4498	4687	2344	2166	3272	3474	3611	3893
WG79_01445	1972	2316	2112	1480	1400	1729	2184	2120	2110	1184	1172	1497	1779	1813	1972
WG79_01450	8516	8769	6844	6415	6281	8320	9253	9408	9157	5853	5174	8654	8161	9463	9212
WG79_01455	541	499	599	557	453	556	445	504	444	377	381	419	517	468	403
WG79_01460	28910	26209	23482	33556	33539	33963	28596	30627	26285	25580	20680	27530	22465	19911	23062
WG79_01465	60698	52055	56551	64032	61183	66947	56391	63473	54096	46792	38243	58822	43643	40750	42480
WG79_01470	763	632	805	1271	1170	1202	728	773	591	1169	1053	1185	832	987	773
WG79_01475	1625	1617	1705	1708	1630	2252	1368	1559	1263	1928	1784	1970	1356	1724	1314
WG79_01480	752	844	639	786	744	1657	812	808	896	604	579	1164	630	912	736
WG79_01485	3869	2887	4586	2179	2296	1776	3567	3608	2768	1269	945	1129	2527	2211	2468
WG79_01490	28901	23403	32863	15504	15093	13033	24502	27219	24148	7481	5986	8188	17959	16649	17068
WG79_01495	26721	22008	31488	14167	14554	12408	23076	26034	23053	6745	5442	7836	16807	17480	16689
WG79_01500	35163	28220	43264	18007	19152	15795	30451	33352	29596	9041	6961	9823	21594	21435	21266
WG79_01505	1625	1714	1605	1670	1630	3606	1507	1544	1642	1446	1427	2657	1646	2268	1818
WG79_01510	19410	22505	18666	14100	15117	16558	20749	19051	20741	8186	7437	9255	17373	16902	18166
WG79_01515	2027	1905	1806	1657	1357	1271	1651	1829	1185	1617	1267	856	2234	3570	1710
WG79_01520	2850	3275	2179	2223	2235	3808	3222	3084	3366	3195	3074	5896	2997	3770	3603
WG79_01525	4429	4732	3634	3085	3382	4428	4739	4546	4600	5771	5270	6986	4899	5779	5487
WG79_01530	3037	3022	3032	1915	2123	2695	3424	3201	3340	3715	3038	5172	3405	3667	4056
WG79_01535	706	646	672	454	423	475	687	718	546	342	322	431	727	774	765
WG79_01540	2036	2087	1858	2191	2447	2276	2160	1988	1929	1866	1576	2069	1774	2032	2012
WG79_01545	2313	2384	2147	2476	2633	2559	2295	2439	2363	2485	2263	2503	2176	2605	2226
WG79_01550	7746	7591	6241	8058	8461	7967	8078	8180	7296	9089	8074	9288	8354	8955	8959
WG79_01555	935	795	1309	582	524	538	801	922	719	580	638	454	1218	956	776
WG79_01560	3496	3205	3628	3331	3181	2777	3559	4307	2918	4895	4683	3295	5593	5442	4513
WG79_01565	1885	1912	1764	1643	1722	1795	2284	2434	2292	2307	2228	2972	2763	2917	2971
WG79_01570	307	304	273	292	261	290	324	445	362	334	395	460	480	549	408
WG79_01575	2984	3119	2485	3731	3855	4307	4245	4312	4101	10070	9564	14048	7194	8709	9610
WG79_01580	870	890	842	927	1019	1213	1136	1058	1149	2848	2809	3939	1793	2430	2400
WG79_01585	11059	12448	12825	9830	10111	11618	12460	11898	13566	10691	11129	11559	16937	19063	18514
WG79_01590	45883	44593	45428	41001	41746	52857	44051	43878	41017	35002	29471	40479	37541	34434	38071
WG79_01595	7504	8733	6804	7768	7883	15781	8089	7384	8768	4402	4046	7580	5489	6986	6035
WG79_01600	9577	9692	8407	10659	11014	12092	10181	9893	10051	9612	8443	10610	8200	6980	7976
WG79_01605	8196	8921	8068	9370	10118	10851	9017	8574	8882	8587	7772	8833	7573	6745	7112
WG79_01610	10105	11939	9447	11503	11773	13628	11756	10782	12211	7424	7295	8956	8211	7498	8423
WG79_01615	6664	6815	6714	7215	7475	8282	6973	6940	6435	7841	7371	8145	7311	7504	7043
WG79_01620	2238	2495	2254	2499	2668	2951	2530	2261	2593	3081	2837	3443	2429	2539	2837
WG79_01625	409	488	610	445	542	590	445	471	534	554	483	732	463	488	566
WG79_01630	1997	1978	2072	2063	1963	2536	1983	2102	1967	2202	2023	2917	2270	2463	2343
WG79_01635	8550	6765	8031	4545	4447	6454	8801	8790	7992	7202	5490	12050	7799	8768	9592
WG79_01645	4732	4126	3205	2263	2239	2634	4985	5257	4278	4120	3687	5898	5396	5902	5742
WG79_01650	2972	3278	2901	3046	3271	3314	3733	3679	3968	3785	3551	4456	4508	4325	5233
WG79_01660	678	780	781	639	683	601	840	767	814	1227	1299	1080	1579	1892	1942
WG79_01665	3393	3485	3350	3933	4325	4536	4310	4553	4652	13987	13449	15305	4747	4809	5537
WG79_01670	17558	19636	14158	9407	10437	12102	19296	17704	19685	6450	6153	9438	16107	16983	19288
WG79_01675	1303	1414	1522	1606	1705	1691	1499	1510	1419	951	981	929	1403	1729	1650
WG79_01680	14090	12528	14622	19454	20745	20014	15060	15591	13932	20481	16529	22345	17063	15182	19494
WG79_01685	680	731	631	497	518	922	525	592	557	401	438	608	477	551	554
WG79_01690	628	624	819	443	455	1118	515	554	527	357	324	768	460	596	453
WG79_01695	1297	1137	1278	884	794	1198	1060	1103	970	708	620	1021	1104	1143	1001
WG79_01700	20966	15546	21070	11459	10259	9589	18540	23232	16292	16808	14849	13841	28326	26567	22930
WG79_01705	2226	2569	2167	2814	3317	2919	2363	2254	2359	3374	3221	3266	2585	2424	2796
WG79_01710	71432	77862	64944	53246	62767	57806	78085	68203	73643	23725	20478	23832	48654	39136	51177
WG79_01720	285	266	292	771	649	987	269	309	261	841	796	994	548	700	565
WG79_01725	648	550	583	927	923	787	582	630	558	865	671	793	856	734	871
WG79_01730	1045	1320	892	1088	1170	1202	1343	1171	1276	2517	2395	2640	1686	1747	1976
WG79_01735	1621	1939	1478	1716	2016	1985	1872	1746	1942	3673	3594	4087	2434	2509	2760
WG79_01740	109	71	110	84	89	164	82	87	91	121	120	230	84	123	120
WG79_01745	831	666	648	748	678	1155	722	765	691	1281	1142	1811	889	1448	915
WG79_01750	3973	4153	4291	3062	3326	3431	4293	4197	3843	4208	3910	4159	5010	4750	4957
WG79_01755	3049	2730	3892	1896	1998	2067	2899	2930	2477	3158	2800	2938	3915	3774	3820
WG79_01760	7364	7102	8025	66470	67469	78335	7924	8539	8447	48976	43228	60824	9501	9582	10352
WG79_01765	4917	5428	4145	3793	4045	4216	4821	4528	4642	2005	1857	1960	3525	3351	3409
WG79_01770	803	603	884	628	611	515	695	765	506	1029	952	741	1036	978	822
WG79_01775	45	26	86	28	36	32	34	40	38	61	65	36	57	54	38
WG79_01780	318	292	253	258	283	251	308	265	312	252	230	265	367	382	411
WG79_01785	2	3	4	0	2	3	1	6	4	3	5	2	13	12	7
WG79_01790	5213	5884	5954	4886	5096	6556	7198	6837	7552	4574	4755	7423	17896	22481	22071
WG79_01795	50	55	63	59	68	134	51	56	82	77	59	153	70	116	128
WG79_01800	44	71	74	96	97	126	79	83	73	139	127	144	143	106	139
WG79_01805	164	171	184	183	190	223	191	179	177	328	277	266	305	309	301
WG79_01810	7985	6238	6192	7331	6398	9012	7080	7797	6437	5232	4613	8484	6079	6854	6610
WG79_01815	8	6	13	5	5	11	9	7	7	6	8	11	19	22	19
WG79_01820	4738	4139	4203	2316	2227	2874	4186	4332	3913	3357	2966	4266	4698	5425	5066
WG79_01825	9	5	13	6	2	2	4	7	4	3	4	1	5	7	1
WG79_01830	9687	6652	11119	5013	4434	5475	9099	12515	9595	8802	7794	10605	12232	13191	11432
WG79_01835	30792	26131	31173	11546	12200	11954	31669	32504	27632	16408	13813	18088	28205	25643	30847
WG79_01840	9389	8323	9895	9386	9115	10024	8296	8834	7132	6720	5795	6505	6855	6532	6357
WG79_01845	20475	22349	20802	22544	23239	26056	20718	19971	20486	14476	12690	18196	13823	14851	14955
WG79_01850	2152	2318	2203	2628	2624	2539	2115	2080	1935	2072	2056	1701	1729	1776	1540
WG79_01855	3770	3570	3758	4383	4202	3832	3289	3377	2882	3217	2959	2460	2771	2625	2465
WG79_01860	2077	1832	2000	2395	2363	2202	2192	2234	1882	2909	2491	3038	2356	2522	2574
WG79_01865	2661	2517	2798	3898	4106	4473	2784	2929	2806	4033	3485	4590	2900	2812	3052
WG79_01870	1035	799	2036	1425	1128	807	744	952	463	1594	1648	341	1650	1641	735
WG79_01875	1499	1293	1418	1574	1504	1461	1506	1759	1540	1610	1328	1823	1303	1059	1294
WG79_01880	48	43	71	50	30	46	45	36	25	41	49	26	31	43	29
WG79_01885	9551	8212	12060	5827	5424	5967	8087	8826	6833	6040	5454	5656	8514	8572	7181
WG79_01890	15963	14485	17350	10651	10426	12489	15121	15535	13476	9468	7952	12256	12805	12968	12985
WG79_01895	3769	4354	4351	3806	3907	6268	4377	4323	4684	5553	5427	8469	4055	5025	4636
WG79_01900	7729	8763	7937	7534	8041	11669	8926	8200	9590	11616	10361	16521	8195	9696	10179
WG79_01905	4329	3223	4219	3506	3346	2809	4213	4641	3614	8219	7876	5622	4903	5159	4359
WG79_01910	3896	3473	4122	4211	4110	4026	3691	4109	3272	6727	6071	5684	4011	4513	4107
WG79_01915	5852	5654	6148	6123	6194	6098	5577	5707	5578	8542	7701	8466	5827	5432	5905
WG79_01920	1067	1238	1074	843	897	1311	1089	1081	1139	937	887	1306	1050	1111	1184
WG79_01925	623	676	624	807	809	763	692	665	638	1111	992	1123	686	694	706
WG79_01930	1218	1366	1173	1019	1037	1773	1228	1216	1207	949	830	1497	1081	1260	1188
WG79_01935	8180	9111	7688	6518	6558	10708	8217	7418	8209	4729	4335	7532	6665	8220	7660
WG79_01940	1477	1636	1392	1644	1660	1791	1361	1422	1458	939	860	804	1146	1143	1029
WG79_01945	4070	4713	3660	5653	6438	6382	4360	4108	4767	5571	5176	6460	3878	3612	4310
WG79_01950	2763	3142	2826	3274	3624	3582	2887	2892	2989	3172	2904	3363	2596	2315	2790
WG79_01955	9985	8297	9566	2523	2016	1370	7129	7393	4762	667	554	376	7179	6403	5463
WG79_01960	2809	2474	2565	3253	3089	2957	2766	2794	2426	2679	2396	2524	2728	3025	2671
WG79_01965	107	79	85	132	113	116	106	108	88	111	86	106	101	138	99
WG79_01970	213	217	208	307	300	311	243	222	272	347	294	325	426	454	371
WG79_01975	1707	1723	1532	2066	2129	2345	2124	2023	2723	2820	2658	2516	3350	3353	2588
WG79_01980	2918	3067	2297	4062	4124	5259	4040	3541	6158	5559	5562	5967	5951	6226	4581
WG79_01985	1783	1934	998	2503	2589	3196	2460	2176	3647	3378	3329	3778	3391	3820	2823
WG79_01990	4148	4475	1577	4822	4815	6426	5275	4851	7816	6453	6530	7941	7468	8249	6560
WG79_01995	983	860	714	805	751	919	962	1128	978	1539	1446	1672	1319	1411	1337
WG79_02000	532	559	506	396	382	387	485	559	371	350	339	238	574	624	460
WG79_02005	1078	1139	1205	904	925	1020	1098	1041	1027	684	700	637	1144	1180	1047
WG79_02010	17366	12862	19435	21085	20004	20091	16656	18476	14632	12871	10221	13075	16713	15458	15493
WG79_02015	918	632	1082	1243	1013	932	746	994	577	1493	1386	765	1419	1298	1017
WG79_02020	791	656	1085	863	786	795	707	861	623	1039	921	754	1018	903	794
WG79_02025	747	536	1245	896	687	571	481	718	354	1151	1183	355	1101	918	530
WG79_02030	1426	1197	1860	1736	1557	1449	1255	1289	927	1879	1610	1152	1809	1291	1186
WG79_02035	376	425	435	429	450	405	378	380	273	447	481	270	542	497	410
WG79_02040	581	557	816	450	455	427	651	608	669	598	650	481	1179	1037	1056
WG79_02045	13708	10994	11978	15981	14729	17077	12626	14131	12655	8406	7132	11479	12280	12439	12882
WG79_02050	416	376	891	589	567	537	386	437	325	804	978	347	755	447	522
WG79_02055	369	342	480	438	426	526	370	416	402	365	404	493	441	449	418
WG79_02060	278	278	354	296	292	370	272	305	252	247	283	298	304	345	292
WG79_02065	1770	1612	1283	2118	1965	2277	1800	1815	1744	2654	2425	3415	1921	2287	2319
WG79_02070	15964	12767	15145	12183	12057	11076	14813	17547	10727	13546	11374	9817	20277	19141	18361
WG79_02075	8107	8720	8965	8989	9872	12287	8402	7921	9053	4865	4326	6929	6615	6866	7598
WG79_02080	646	689	538	702	744	769	777	638	756	725	611	792	1012	1137	1230
WG79_02085	883	1061	600	757	843	1135	962	877	1075	615	639	1001	712	873	792
WG79_02090	378	451	282	369	376	587	425	360	447	312	300	479	361	444	438
WG79_02095	1738	1621	1861	1521	1423	1683	1594	1778	1776	1439	1169	1794	1431	1261	1447
WG79_02100	1134	1217	1011	1033	1117	1359	1138	1134	1179	1228	1077	1420	1095	1247	1255
WG79_02105	1335	1408	972	1260	1416	1689	1431	1326	1474	1429	1359	1989	1404	1625	1769
WG79_02110	114	84	82	70	60	57	71	70	64	50	43	59	73	73	63
WG79_02115	1027	1032	1298	753	873	949	1347	1464	1584	932	785	1226	2667	3127	3351
WG79_02120	1246	1375	1688	1004	1071	1226	1761	1757	2040	1069	1083	1605	3254	3742	4259
WG79_02125	150	159	226	83	92	79	186	166	175	67	64	79	249	282	280
WG79_02130	218	202	255	149	140	152	211	194	175	231	175	211	275	315	279
WG79_02135	298	240	356	192	229	240	294	306	270	293	282	317	399	397	364
WG79_02140	219	163	348	134	101	82	211	234	140	173	184	66	355	312	232
WG79_02150	22	26	19	43	49	67	33	20	25	71	74	86	43	43	37
WG79_02155	174	179	109	284	298	465	209	198	218	387	326	630	260	405	301
WG79_02165	147	143	134	210	208	299	175	194	166	288	234	374	172	218	198
WG79_02170	41	29	45	50	42	85	32	38	37	39	47	34	31	39	29
WG79_02175	59	51	86	110	97	144	62	72	44	79	76	57	48	68	47
WG79_02180	296	241	340	415	416	337	303	368	233	417	443	293	431	384	357
WG79_02185	13	9	51	19	12	10	8	15	12	12	16	2	41	33	14
WG79_02190	42	29	98	36	39	29	55	64	51	25	26	9	113	73	76
WG79_02195	121	87	127	61	72	57	141	145	104	26	29	27	200	150	189
WG79_02200	88	91	82	81	50	67	86	104	57	44	35	37	139	106	127
WG79_02210	3597	2665	4335	2903	2584	2416	4200	5309	3425	11200	10077	8557	8572	8686	7201
WG79_02215	206	131	124	319	259	617	171	235	161	318	327	705	287	342	263
WG79_02220	3178	3518	2919	3838	4166	4055	3384	3220	3616	2837	2761	3357	3394	3254	3951
WG79_02225	142	136	147	196	140	320	150	123	164	226	208	373	164	207	186
WG79_02230	202	192	180	285	268	524	215	187	181	310	289	606	240	355	292
WG79_02235	6	6	3	14	8	16	3	11	12	9	8	24	10	12	2
WG79_02240	208	184	312	173	176	226	196	170	178	282	294	371	139	195	145
WG79_02245	17	7	16	25	15	19	13	8	9	31	32	12	10	13	14
WG79_02250	293	254	361	367	312	435	250	255	230	460	434	582	210	207	217
WG79_02255	2346	1820	2518	2930	2637	2433	2210	2623	1765	3763	3173	2935	2612	2327	2085
WG79_02260	3565	2755	3776	5846	5205	4616	3167	3620	2356	6985	6066	4036	4010	3378	2930
WG79_02265	1739	1620	1806	1047	1041	1306	1823	2010	1871	2634	2516	4226	4062	4825	4733
WG79_02270	219	146	660	284	166	151	161	246	147	518	517	158	566	454	311
WG79_02275	2415	2032	3336	2117	1871	1748	2164	2459	1793	2609	2452	1636	3632	3282	2788
WG79_02280	3185	2800	3671	1710	1916	1907	3426	3528	3027	4644	4049	5408	3704	3601	3811
WG79_02285	2575	2072	2541	1955	1954	1728	2551	2757	1690	2564	2193	1819	4240	3703	3584
WG79_02290	6607	6995	6188	5525	5932	6859	7197	6882	6745	10326	9300	12365	8832	10385	9934
WG79_02295	520	483	532	466	458	521	472	468	354	709	751	551	664	729	572
WG79_02300	6199	5039	6432	3015	2989	2256	5416	5486	3782	6297	5267	4286	7602	6533	7049
WG79_02305	1759	1531	2011	3492	3637	3448	1553	1886	1259	9758	8090	7109	2811	2639	2616
WG79_02310	288	264	343	408	442	367	305	286	332	402	377	394	357	328	318
WG79_02315	69	62	68	101	112	112	72	64	66	96	106	99	68	72	78
WG79_02320	106	95	127	129	144	142	86	106	64	193	207	129	119	131	98
WG79_02325	1338	1486	1209	1353	1346	1652	1556	1416	1521	1162	1103	1528	1848	1864	1891
WG79_02330	2203	2409	2201	2264	2423	3172	2722	2635	2781	2691	2509	3578	3487	3838	3948
WG79_02335	1367	1427	1437	1149	1295	1447	1671	1600	1522	1724	1619	2007	2162	2334	2374
WG79_02340	533	498	620	426	409	477	531	572	480	726	698	594	876	871	792
WG79_02345	28	27	36	37	36	69	18	26	27	40	41	50	27	30	33
WG79_02350	90	114	83	108	108	133	95	83	86	105	118	171	97	97	106
WG79_02355	113	134	98	117	122	140	105	100	104	157	131	151	157	133	126
WG79_02360	141	154	129	158	131	204	152	152	144	157	113	265	152	154	136
WG79_02365	33	36	21	33	34	49	39	42	42	43	42	75	33	53	40
WG79_02370	156	167	86	119	125	216	136	145	156	173	152	279	152	199	167
WG79_02375	23	39	16	26	27	29	34	18	27	34	46	45	31	35	32
WG79_02380	276	350	256	352	328	456	287	297	279	285	249	455	206	244	244
WG79_02385	1828	2003	1736	1007	922	1133	1810	1744	1697	1269	1135	1536	1720	1991	1861
WG79_02390	103	95	199	76	66	39	102	83	80	75	85	26	104	88	56
WG79_02395	1043	891	1052	714	717	481	1095	1046	1023	663	572	500	727	723	757
WG79_02400	4140	3268	4117	2070	1957	2114	3669	4263	3380	2095	1720	2521	2387	2424	2229
WG79_02410	1543	1018	1507	915	769	635	1007	1134	728	1375	1215	863	1197	1137	943
WG79_02415	418	281	465	286	259	142	272	308	179	439	369	109	321	407	262
WG79_02420	2465	2475	2376	1218	1099	1110	3098	3201	2857	930	804	1013	2699	2784	2581
WG79_02425	7506	8041	7848	10794	11438	13578	7732	7604	8379	9091	8104	10621	9130	10726	13879
WG79_02430	6514	7148	7003	9409	9995	11894	6739	6489	7030	8082	7769	8979	8419	10232	12426
WG79_02435	5809	6505	5908	8731	8999	10927	6083	6125	6898	7168	6833	8156	7439	10182	11668
WG79_02440	2207	2229	1430	2467	2348	2844	1887	1717	1946	3091	2886	3347	1645	2283	1889
WG79_02445	204	161	360	318	216	218	151	201	124	147	151	64	209	155	110
WG79_02450	2152	1879	2162	2012	1888	2674	2562	2846	2635	3392	3066	4717	5710	7852	7007
WG79_02455	391	364	402	391	349	393	400	432	373	424	380	410	414	426	424
WG79_02460	23	17	36	19	16	21	18	11	25	28	24	15	26	30	12
WG79_02465	23503	19499	25043	15885	14527	13181	20010	20954	19452	8549	7142	9549	13447	12387	12109
WG79_02470	725	473	1619	505	359	299	427	514	350	565	566	129	665	447	236
WG79_02475	105	108	137	138	158	165	133	88	106	653	603	746	167	174	206
WG79_02480	96	108	97	142	141	147	96	95	127	401	358	415	394	380	420
WG79_02485	116	137	78	172	171	140	169	148	158	467	448	497	507	490	520
WG79_02490	54	53	38	44	60	60	34	48	27	72	55	38	49	61	43
WG79_02495	138	125	78	134	149	214	115	135	103	100	113	178	108	133	96
WG79_02500	134	139	66	166	163	202	105	131	103	164	160	199	113	157	144
WG79_02505	65	85	31	75	86	152	78	85	79	89	87	136	61	89	91
WG79_02510	58	57	34	66	76	106	67	63	66	76	70	75	70	77	85
WG79_02515	26	26	13	28	35	34	28	38	27	30	25	26	33	41	42
WG79_02520	3	1	3	6	1	5	2	1	3	8	7	2	5	2	4
WG79_02525	8	4	6	4	3	8	2	1	7	8	7	3	5	1	6
WG79_02530	223	176	217	329	268	308	161	237	163	445	410	416	261	270	225
WG79_02535	48	48	65	65	57	57	51	59	55	91	67	64	72	99	74
WG79_02540	24	22	23	17	12	9	30	24	22	13	24	21	19	10	15
WG79_02545	182	176	239	138	175	167	216	198	192	296	256	435	184	186	197
WG79_02550	209	175	310	144	154	153	209	212	156	330	334	288	213	210	212
WG79_02555	1262	1466	957	22852	26136	28180	1412	1341	1588	61241	57513	56194	1688	1910	1902
WG79_02560	1507	1587	1359	34203	37519	38702	1647	1678	1571	104463	98776	79945	2183	2191	2017
WG79_02565	2809	2984	3293	2468	2590	2929	2743	2638	2766	3094	3059	3267	2962	3043	3032
WG79_02570	513	463	451	365	389	464	506	504	526	298	308	464	473	499	516
WG79_02575	1731	1583	1853	1846	1927	1432	1449	1505	1407	1490	1296	1602	1270	1218	1401
WG79_02580	171	162	225	196	231	228	167	160	165	199	151	267	156	181	169
WG79_02585	252	292	241	277	277	305	331	293	307	332	358	359	364	406	417
WG79_02590	6675	6471	7413	6234	6327	5851	6419	6683	5991	7754	6956	6149	8896	7964	7736
WG79_02595	2882	3052	3239	2134	2230	3226	2665	2441	2496	2694	2458	3651	4353	4659	4548
WG79_02600	7	9	21	13	8	22	5	8	10	10	7	5	19	14	8
WG79_02605	1606	1460	1642	2269	2178	1820	1727	2099	1555	2303	2056	1967	2668	2277	2372
WG79_02615	206	215	225	102	134	155	198	193	188	149	139	209	166	222	207
WG79_02620	1268	1300	1137	764	778	1051	1190	1097	1179	923	884	1378	1075	1247	1169
WG79_02625	5993	6471	7018	4732	4634	6352	5940	5764	6111	6301	6425	9337	7320	7250	7171
WG79_02630	551	598	564	863	925	779	944	1016	928	2615	2438	2821	1659	1546	1694
WG79_02635	652	741	614	1112	1226	1218	1296	1296	1348	3351	3260	4773	1917	1904	2184
WG79_02640	252	239	230	426	498	562	481	527	536	1513	1524	2278	760	813	861
WG79_02645	310	293	326	613	640	883	675	755	742	2100	1995	3991	1160	1512	1471
WG79_02650	10	9	12	10	8	4	8	10	6	18	6	17	6	11	6
WG79_02655	1252	1000	1295	1332	1301	1205	1115	1288	1029	3104	2675	3625	1581	1550	1564
WG79_02660	950	995	1041	1189	1375	1305	1256	1198	1187	2356	2148	2760	2000	1799	2141
WG79_02665	1123	1165	1211	1161	1229	1296	1280	1214	1312	3408	3336	4159	2106	2422	2429
WG79_02670	2054	2029	1914	1225	1144	1589	1818	1865	1787	726	599	1040	1384	1531	1392
WG79_02675	796	896	859	494	567	574	997	984	991	1344	1323	1653	1121	1150	1363
WG79_02680	320	377	376	193	226	225	413	360	445	501	574	704	487	550	555
WG79_02685	1119	1198	600	1245	1301	1734	1240	1118	1404	1455	1317	2042	1038	1216	1200
WG79_02690	1027	679	1070	563	417	370	1111	1433	805	1470	1388	1029	2959	2705	1959
WG79_02695	1157	1167	856	1595	1603	2268	1289	1197	1316	1791	1592	2660	1143	1347	1452
WG79_02700	1236	1128	1452	1574	1494	1090	1168	1176	974	1520	1638	804	1639	1282	1236
WG79_02705	936	1063	950	1105	1243	1288	1093	1016	1186	1010	872	1216	1169	1213	1438
WG79_02710	344	430	292	331	340	374	392	387	445	211	223	265	497	602	577
WG79_02715	349	385	270	313	347	391	447	435	485	205	206	280	536	624	639
WG79_02720	383	432	211	287	328	368	462	450	476	209	222	264	590	564	632
WG79_02725	455	502	273	379	445	396	500	549	533	400	342	420	857	824	863
WG79_02730	998	1004	758	890	908	890	1218	1187	1275	764	651	823	2001	2119	2277
WG79_02735	151	150	144	283	345	295	180	199	202	272	305	292	432	462	470
WG79_02740	83	110	96	186	229	158	110	113	143	219	201	174	345	317	271
WG79_02745	109	108	105	217	251	238	161	133	154	259	236	239	328	372	330
WG79_02750	14	13	39	12	7	10	16	15	10	21	36	30	17	15	20
WG79_02755	141	130	125	83	62	182	125	164	162	174	170	547	158	225	231
WG79_02760	2451	2685	2144	1601	1795	1855	3069	2812	3084	3239	3147	3830	3801	3603	4506
WG79_02765	2127	1674	2861	1348	1264	1294	2140	2343	1674	7934	8327	5426	2079	2033	1667
WG79_02770	396	357	503	410	421	373	420	426	396	542	463	408	504	477	441
WG79_02775	283	278	339	280	319	297	275	279	279	328	368	259	360	340	310
WG79_02785	164	149	184	172	196	191	200	172	181	213	183	239	218	211	227
WG79_02790	2764	2224	2445	1090	1035	1127	2652	2939	2343	922	782	1187	3210	3559	3168
WG79_02795	965	907	936	507	423	618	1014	1206	1054	274	283	455	1002	1301	1072
WG79_02800	116	101	188	135	137	127	104	139	109	108	128	83	176	153	115
WG79_02805	673	672	756	854	886	955	829	855	703	738	646	885	941	792	841
WG79_02810	85	83	113	86	70	62	62	79	70	62	82	26	94	72	76
WG79_02815	2178	1706	2075	2055	1865	1791	2220	2570	1767	1728	1617	1667	3510	3452	3182
WG79_02820	492	551	407	854	874	1377	645	652	734	1013	893	1956	650	845	862
WG79_02825	1332	1159	1552	996	1009	739	1231	1139	1128	1225	1139	1296	1002	902	928
WG79_02830	660	569	907	480	499	393	623	587	554	554	549	634	467	437	451
WG79_02835	668	639	804	425	493	383	733	686	608	591	485	485	611	539	729
WG79_02840	411	319	370	328	299	298	321	357	301	194	205	261	419	447	381
WG79_02845	190	116	171	131	111	129	128	153	99	129	122	106	178	274	141
WG79_02850	537	496	587	411	342	633	549	569	501	357	331	720	547	918	707
WG79_02855	355	304	370	213	176	288	378	403	288	275	213	325	445	641	446
WG79_02860	205	178	242	150	141	202	197	224	156	165	133	213	222	277	230
WG79_02865	151	122	176	119	85	156	160	161	123	98	90	168	142	195	159
WG79_02870	2539	2316	2811	2036	1824	2184	2574	3084	2718	1972	2045	2076	4016	4216	3367
WG79_02875	6340	6834	5665	9702	10318	8217	7553	7476	6796	7148	6923	5464	7886	7304	7192
WG79_02880	4711	5111	4645	5069	5126	4584	6021	5869	5669	3943	3782	3613	6471	6049	6415
WG79_02885	616	511	736	508	435	358	617	650	534	521	553	364	1067	815	790
WG79_02890	157	111	210	163	160	90	178	201	165	199	198	131	352	258	303
WG79_02895	2195	2216	2093	1279	1311	1747	2163	2279	2338	1155	1037	1744	2745	3066	2978
WG79_02900	1917	2318	1864	2210	2334	3030	1714	1350	1662	3643	3103	5417	513	495	599
WG79_02910	370	449	373	287	323	372	432	461	532	547	535	661	678	711	773
WG79_02915	233	280	232	179	198	277	326	298	371	334	303	467	564	670	638
WG79_02920	111	108	106	63	71	98	149	129	133	146	156	226	262	343	349
WG79_02925	1309	1173	1417	10689	11091	12693	1423	1527	1423	10071	8595	11355	2080	2224	2419
WG79_02930	769	731	782	7763	8495	8944	887	962	794	7544	6381	7027	1537	1791	1681
WG79_02935	1603	1326	1750	1698	1862	1809	2463	2385	2168	3188	2606	4351	2550	3174	2962
WG79_02940	2516	2533	2282	4263	4161	3873	3134	2939	2940	4450	4082	4830	3697	3885	3753
WG79_02945	1174	1210	1496	475	470	983	1124	1030	1194	702	679	1585	783	1017	963
WG79_02950	632	530	751	1295	1404	1352	682	715	558	2114	1933	2202	878	903	857
WG79_02960	313	266	368	352	307	293	285	280	258	422	378	380	323	269	304
WG79_02965	28	26	50	35	25	20	19	25	15	30	40	15	30	40	28
WG79_02970	13930	11842	14537	1362	1093	959	13656	14307	12292	128	103	123	5219	4739	4612
WG79_02975	6395	5092	8512	708	495	455	5253	5852	4192	124	85	69	2794	2208	1653
WG79_02980	671	719	706	954	1001	1129	877	974	936	1755	1683	2327	2113	2792	3012
WG79_02985	87	74	70	105	113	125	86	132	103	167	152	245	176	278	289
WG79_02990	1289	1405	1566	1170	1137	1562	1291	1266	1433	1126	1114	1504	1836	1861	2013
WG79_02995	193	217	172	144	147	231	187	167	186	132	142	253	155	207	174
WG79_03000	52	48	57	47	43	116	56	53	65	54	55	182	30	94	53
WG79_03005	659	582	707	571	615	566	638	621	566	640	533	764	570	603	616
WG79_03010	885	865	787	730	780	796	960	1084	806	1732	1422	1829	1187	1308	1319
WG79_03015	417	501	456	259	253	244	475	460	593	118	121	147	569	505	597
WG79_03020	1710	1662	1522	1757	1839	1629	2192	2256	2397	416	377	488	2394	2289	2729
WG79_03025	3468	3666	3240	3536	3840	3590	4702	4335	4528	2580	2235	2719	2357	2003	2565
WG79_03030	287	268	248	190	180	259	221	243	210	152	138	186	243	243	195
WG79_03035	1952	1773	1675	1636	1624	1617	1805	1873	1598	1596	1330	1945	1682	1821	1727
WG79_03040	2517	2180	2346	943	969	1069	1984	1771	1736	1305	1127	1628	988	870	990
WG79_03045	534	472	481	270	338	295	467	410	358	357	312	278	373	409	354
WG79_03050	43	28	58	53	48	34	38	33	26	33	37	42	22	21	21
WG79_03055	526	621	517	934	910	1255	620	560	745	731	710	967	542	529	536
WG79_03060	216	234	185	459	414	469	236	221	246	278	296	234	234	280	228
WG79_03065	495	508	467	804	858	1036	566	542	651	421	383	511	490	549	592
WG79_03070	118	97	118	114	80	96	91	97	79	119	90	66	140	82	90
WG79_03075	765	798	934	653	599	1445	659	663	764	763	730	1626	610	821	715
WG79_03080	1659	1659	2207	2556	2470	4152	1672	1778	1785	3125	2593	6799	1721	2293	2146
WG79_03085	391	390	472	730	744	1077	414	407	398	867	747	1572	487	570	578
WG79_03090	388	389	448	889	876	1226	448	426	452	923	828	1647	537	645	658
WG79_03095	1845	1853	2355	1066	1100	1545	2076	1976	2137	2490	2310	4250	2044	2809	2663
WG79_03100	11083	12881	10448	10001	11230	11634	12544	12010	14071	12924	12645	14887	14476	17464	21552
WG79_03105	3181	3779	3304	2805	3240	3303	3763	3402	3901	3691	3470	4171	4114	5349	6347
WG79_03110	490	566	608	233	284	236	448	522	409	394	421	336	1247	1751	1880
WG79_03115	873	815	926	946	987	913	1030	1017	879	1675	1295	1802	1252	1199	1362
WG79_03120	27274	22952	27122	16352	14692	15841	22177	20355	17902	12492	9202	18278	22308	24239	23338
WG79_03125	4001	3571	4135	2500	2515	2456	3897	3898	3885	627	506	757	2182	1891	2185
WG79_03130	2592	2939	2528	3782	4125	4050	2941	2829	3241	3055	2818	3797	3752	3721	3952
WG79_03135	14223	16166	14170	22700	25353	25096	16449	14963	17188	18006	16812	19172	17502	15828	20225
WG79_03140	82	98	99	163	164	399	93	111	126	175	130	415	106	121	131
WG79_03145	1103	1234	1065	1175	1352	1306	1599	1620	1661	4821	4849	5881	2353	2490	2808
WG79_03150	56	46	43	68	70	78	35	50	44	68	58	56	46	46	57
WG79_03155	173	181	133	201	221	242	153	144	169	204	189	251	167	173	180
WG79_03160	4	0	1	0	2	3	6	3	5	7	8	7	3	4	4
WG79_03165	375	402	399	632	641	677	366	360	358	938	746	931	413	410	447
WG79_03170	479	393	523	426	408	351	466	478	354	418	363	292	496	460	468
WG79_03175	8	8	16	23	16	12	4	6	6	14	24	16	10	14	9
WG79_03180	1617	1868	1593	2719	2722	3421	1845	1666	1874	3439	3376	4791	2559	2925	3033
WG79_03185	951	945	702	1809	1868	1798	942	851	899	1661	1573	1660	1294	1529	1385
WG79_03190	54	38	78	37498	36154	38597	49	42	53	29648	23641	32713	131	113	103
WG79_03195	3193	3437	3542	5489	5743	6063	3498	3271	3824	4641	4006	5610	4027	3765	4501
WG79_03200	2202	1955	2283	2567	2406	2562	1978	1996	2002	1550	1231	1714	2060	1669	1907
WG79_03205	1382	1507	1378	1383	1509	1624	1463	1342	1585	2473	2234	3557	1357	1489	1579
WG79_03210	1098	1285	1139	1375	1603	1642	1298	1200	1334	3036	2735	3841	1476	1547	1700
WG79_03215	152	145	130	116	104	210	169	162	179	219	186	441	237	380	368
WG79_03220	69	56	45	51	50	83	76	83	96	107	109	191	148	219	200
WG79_03225	93	122	60	68	69	115	161	172	173	198	180	406	341	474	462
WG79_03230	169	195	133	101	119	165	314	320	328	360	423	652	585	829	848
WG79_03235	29	27	33	19	16	22	52	73	52	87	121	112	144	217	191
WG79_03240	300	238	242	224	208	246	267	261	278	153	139	233	154	158	193
WG79_03245	5772	5739	5713	5614	5597	5713	6041	6283	5731	3949	3434	4497	7479	7876	7531
WG79_03250	112488	117920	113312	103073	116953	119669	129400	131386	136529	33596	27183	39751	97005	90244	111046
WG79_03255	775	870	695	484	479	561	685	656	696	1556	1438	1704	504	413	473
WG79_03260	11	20	40	11	18	11	18	15	21	45	29	40	17	4	15
WG79_03265	33	45	36	65	42	37	46	49	32	57	53	39	50	44	33
WG79_03270	739	846	771	922	1058	828	866	824	679	893	824	666	967	918	897
WG79_03275	632	629	677	611	611	620	672	655	699	590	529	632	603	531	643
WG79_03280	408	421	439	427	463	465	447	478	474	430	493	547	445	409	445
WG79_03285	232	269	260	233	238	318	264	253	263	336	326	464	279	341	321
WG79_03290	255	283	314	237	228	303	310	295	307	395	420	578	341	425	426
WG79_03295	10	13	22	22	14	36	13	14	6	13	10	21	11	18	19
WG79_03300	210	208	230	250	261	267	218	199	198	186	162	183	221	245	237
WG79_03305	251	267	307	303	335	430	297	248	286	223	212	339	300	274	275
WG79_03310	727	794	758	671	763	951	884	740	919	1440	1481	2387	919	1081	1098
WG79_03315	1644	1857	1847	1253	1494	2015	2016	1981	2271	3924	3703	6772	2239	2635	3169
WG79_03320	191	211	218	325	346	395	209	206	196	201	177	268	172	177	186
WG79_03325	316	353	297	333	381	379	316	307	290	320	275	286	328	302	366
WG79_03330	122	105	106	160	170	162	147	132	130	132	154	147	117	131	149
WG79_03335	57	69	83	49	51	60	65	65	56	23	24	35	76	101	58
WG79_03340	38	37	45	24	25	22	41	42	25	18	17	23	31	58	35
WG79_03345	37	23	33	16	28	15	30	52	26	21	25	20	28	45	33
WG79_03350	225	208	217	215	189	287	258	287	242	234	235	473	274	345	328
WG79_03355	2537	2785	2504	4577	4902	5719	2754	2464	2920	3336	2957	3677	2940	2623	3124
WG79_03360	1376	1246	1555	2192	2309	2529	1269	1370	1297	2703	2486	3012	1458	1322	1391
WG79_03365	789	635	643	364	315	444	616	647	526	164	140	188	403	457	374
WG79_03370	8934	7393	8546	10849	10798	11932	8654	8563	8175	16275	13788	19483	6919	5656	7431
WG79_03375	203	215	162	294	315	323	225	207	211	363	349	301	213	270	225
WG79_03385	386	549	361	582	764	696	535	460	555	1330	1294	1476	555	578	680
WG79_03390	2563	2525	2619	2793	2617	3690	2262	2367	2290	2389	2009	3648	2258	2684	2461
WG79_03395	3825	3764	3604	3978	4000	6312	3575	3676	3606	3822	3177	6693	3404	4415	3974
WG79_03400	3797	3842	3541	3550	3803	5635	3411	3375	3582	3655	3051	6266	3295	3912	3758
WG79_03405	1733	2055	2235	3198	3685	3930	2088	1860	2325	2935	2651	3823	1900	2189	2395
WG79_03410	1379	1298	1287	821	734	895	1353	1269	1299	881	729	1237	1016	1222	1101
WG79_03415	3315	3859	3407	2058	2084	2111	3913	3491	4251	2410	2417	3114	3602	3412	3764
WG79_03420	217	244	268	91	113	93	171	195	218	285	306	294	206	150	151
WG79_03425	2585	2770	2522	1386	1462	1478	2364	2105	2165	3147	2931	3167	1569	1387	1571
WG79_03430	46	47	42	39	50	72	30	44	36	184	154	361	38	51	44
WG79_03435	18	21	56	27	34	24	30	43	31	121	162	71	75	67	59
WG79_03440	13171	11985	12919	8809	8782	8176	15814	17993	14989	12113	10564	14390	19583	20280	22674
WG79_03445	100246	112977	103271	71332	81771	71646	109665	97342	110621	46501	41460	49846	92484	92532	101733
WG79_03450	141	124	329	206	142	130	117	133	109	326	330	137	242	181	111
WG79_03455	5978	6731	4395	6724	7520	7722	7185	6693	7755	7990	7004	10336	7026	7437	8710
WG79_03460	587	548	749	361	331	403	543	580	580	701	692	899	639	652	597
WG79_03465	259	198	235	212	131	135	179	219	90	195	200	94	247	280	167
WG79_03470	742	903	571	1010	1107	1353	3696	4358	5000	494	526	789	15116	16335	17463
WG79_03475	858	957	636	1441	1443	1653	4685	5428	6004	926	877	1270	21532	22676	25648
WG79_03480	4	2	2	7	2	5	14	19	12	1	3	2	54	62	72
WG79_03485	2193	1623	1883	1275	1373	1591	2176	2336	2103	1602	1272	2543	3037	3474	3400
WG79_03490	666	728	601	539	501	732	1475	1489	1478	355	266	564	4093	4822	4884
WG79_03495	1	0	5	0	2	1	1	1	0	1	0	1	1	4	3
WG79_03500	0	0	5	1	2	0	0	1	0	1	0	2	1	4	1
WG79_03505	203	168	182	185	206	238	217	230	193	299	282	327	378	431	462
WG79_03510	473	504	465	488	454	542	570	532	516	635	644	787	1056	1138	1184
WG79_03515	116	125	152	115	109	109	166	141	190	113	102	148	292	401	330
WG79_03520	314	356	413	454	502	707	303	337	351	697	638	815	191	273	274
WG79_03525	1899	2148	1622	2700	3056	4042	1855	1925	2138	3772	3334	5080	1285	1601	1796
WG79_03530	3469	3628	3445	4663	4989	7452	3217	3172	3626	6501	5881	9137	2325	2833	3134
WG79_03535	29	38	104	56	29	45	9	24	15	88	126	10	54	45	21
WG79_03540	235	165	187	198	231	256	141	191	169	382	347	433	217	267	193
WG79_03545	51	24	30	52	32	61	34	46	29	117	120	94	46	89	34
WG79_03550	4	4	3	2	2	1	2	0	2	15	16	14	2	4	2
WG79_03555	0	2	3	0	1	0	0	0	0	5	7	2	0	0	0
WG79_03560	770	711	868	991	882	1170	739	784	650	1197	1110	1172	1068	1135	1012
WG79_03565	218	216	218	269	297	361	237	276	265	233	232	412	286	354	335
WG79_03570	1186	934	1247	1769	1612	1615	1115	1331	1034	1972	1809	1867	1739	1723	1644
WG79_03575	1331	1103	1454	1972	1878	1662	1292	1609	1065	2706	2457	2007	2199	2236	1931
WG79_03580	549	446	651	786	718	828	541	705	570	1039	942	1056	926	982	821
WG79_03585	144	119	226	241	253	236	178	212	130	338	289	334	290	318	274
WG79_03590	212	228	185	263	284	305	254	224	272	315	268	376	297	275	353
WG79_03595	1292	1344	1624	1893	1798	2217	1344	1392	1415	1691	1936	1933	1648	1595	1426
WG79_03600	899	1014	726	747	752	896	922	786	892	1456	1411	1678	1059	1108	1188
WG79_03605	9853	11015	8879	4250	4204	4947	7958	7193	8859	2677	2352	4029	3601	3747	3984
WG79_03610	736	638	837	1153	1048	962	691	777	584	895	736	777	658	672	586
WG79_03615	919	861	895	1411	1424	1395	842	956	919	1027	874	1181	810	746	776
WG79_03620	131	162	148	199	211	255	135	145	141	227	236	275	170	183	147
WG79_03625	41	35	32	44	42	69	33	29	30	47	40	58	45	41	37
WG79_03630	66	66	71	51	51	72	71	60	44	60	47	62	59	71	62
WG79_03635	5	5	7	2	2	4	4	1	1	7	5	2	5	8	2
WG79_03640	78	67	88	72	69	60	68	58	55	132	125	114	93	94	73
WG79_03645	1732	1586	1523	402	376	409	2123	2315	2034	435	359	587	3780	3888	3580
WG79_03650	1712	1319	1779	939	840	877	1626	1765	1366	1671	1496	1656	1374	1207	1147
WG79_03655	384	266	474	233	229	100	323	365	326	294	246	189	305	257	275
WG79_03660	430	408	589	461	421	374	404	419	369	506	545	414	657	655	659
WG79_03665	1914	2282	1965	2395	2711	2368	1995	1686	2077	2374	2168	2398	1861	1616	1961
WG79_03670	698	768	663	1260	1275	1242	642	601	743	1103	926	1073	580	520	679
WG79_03675	7284	7422	7579	7299	7126	7264	8303	8667	8513	5670	5228	6176	10816	10932	11023
WG79_03680	12901	11092	14074	16558	16135	11877	13892	16030	13017	14963	12533	12515	21794	19223	21332
WG79_03685	2273	1873	2292	3675	3401	3237	2376	2479	2146	3783	3372	4031	2771	2578	2602
WG79_03690	1018	884	1009	1103	1093	973	1039	1175	953	1543	1353	1470	1342	1575	1464
WG79_03695	2421	2370	1791	1952	2146	2272	2485	2531	2304	2984	2745	3499	3104	3232	3363
WG79_03700	1596	1749	968	1365	1434	1935	1760	1617	1797	2059	1998	2847	2018	2314	2372
WG79_03705	1082	1086	631	795	871	1378	1184	1081	1175	1535	1453	2376	1195	1568	1513
WG79_03710	87	104	63	74	73	107	107	100	120	116	112	150	137	184	154
WG79_03715	136	135	110	119	116	202	135	145	150	174	149	232	193	222	240
WG79_03720	178	203	170	155	166	177	211	193	218	195	183	265	346	313	333
WG79_03725	126	164	197	132	141	132	140	173	151	185	198	137	265	261	219
WG79_03730	3510	4179	3585	3532	3772	3690	5105	4995	5702	4041	3770	4561	8258	8229	9626
WG79_03735	148	151	152	138	152	161	153	181	124	80	67	112	144	159	150
WG79_03740	78	40	164	49	45	38	49	59	42	49	71	20	102	90	75
WG79_03745	115	98	101	174	165	151	89	104	66	234	236	164	154	131	146
WG79_03750	733	725	740	703	730	710	768	681	699	874	768	776	890	934	871
WG79_03760	1484	1591	1374	908	1099	950	1681	1470	1590	1876	1922	2168	1369	1410	1507
WG79_03765	450	493	508	294	383	468	534	540	536	682	715	833	657	808	797
WG79_03770	100	88	83	80	91	160	88	81	86	96	70	123	81	107	105
WG79_03775	66	59	48	60	68	128	55	58	60	65	41	85	37	71	57
WG79_03780	155	140	150	194	213	199	154	164	128	158	129	156	158	146	136
WG79_03785	100	114	77	147	134	153	110	116	111	112	107	123	123	108	116
WG79_03790	25	38	38	29	36	32	24	43	19	52	44	29	36	35	25
WG79_03795	1603	1045	1618	2493	1829	1685	1261	1646	826	3318	3091	1381	3392	2963	2104
WG79_03800	64	66	54	72	69	92	68	56	64	71	83	102	45	37	39
WG79_03805	34	25	23	43	27	48	30	22	32	64	61	67	23	22	27
WG79_03810	136	110	147	156	134	181	107	120	95	213	215	223	134	134	126
WG79_03815	212	158	320	253	182	194	163	169	119	364	378	178	274	219	156
WG79_03820	53	84	84	73	76	77	82	95	69	161	158	273	453	607	531
WG79_03825	283	220	302	276	300	264	350	416	383	1431	1513	1906	4870	7211	6264
WG79_03835	140	167	133	106	108	212	144	146	133	114	95	194	130	158	121
WG79_03840	77	110	47	67	72	118	83	74	85	61	63	111	60	79	77
WG79_03845	38	40	17	30	35	83	31	28	39	35	17	63	17	39	28
WG79_03850	30	37	30	21	20	55	26	25	37	25	19	43	23	28	35
WG79_03855	40	58	66	43	40	66	47	32	46	28	36	67	32	44	54
WG79_03860	131	129	120	81	99	114	115	90	121	88	82	132	87	129	129
WG79_03865	157	187	148	122	122	157	167	144	176	100	122	133	153	166	165
WG79_03870	62	59	79	45	46	63	57	59	68	49	58	65	48	67	71
WG79_03875	82	102	88	55	45	90	72	57	95	43	44	70	60	84	68
WG79_03880	59	51	67	54	52	69	68	62	56	78	65	119	66	66	52
WG79_03885	1110	976	1333	367	375	364	1247	1281	1056	339	294	370	1436	1575	1539
WG79_03890	217	210	224	490	453	749	228	208	210	1014	940	1516	266	294	280
WG79_03895	4960	4406	5023	11993	13564	14640	4025	4300	4428	10150	8093	12448	2455	2800	3907
WG79_03900	601	692	622	557	623	631	707	596	718	766	689	825	851	834	951
WG79_03905	634	557	828	408	361	492	552	585	428	708	714	517	594	532	426
WG79_03910	172	166	117	141	124	359	149	177	151	158	115	344	99	176	117
WG79_03915	556	591	448	209	254	220	571	605	491	603	582	650	489	628	571
WG79_03920	7201	6797	7945	969	730	1323	3672	2938	3333	476	472	1005	700	1004	728
WG79_03925	3680	4176	3809	1924	2064	1855	3731	3124	3550	1263	1306	1500	3940	3691	4263
WG79_03930	358	420	483	357	324	484	436	400	396	309	278	429	330	354	383
WG79_03935	248	278	205	119	129	112	266	272	304	238	269	313	288	264	331
WG79_03940	513	554	438	399	462	437	582	532	593	583	496	647	562	514	599
WG79_03945	2472	2667	2279	3133	3382	3278	2634	2658	2550	4958	4661	4968	2868	3153	3215
WG79_03950	496	397	561	257	282	198	380	396	345	915	940	542	475	455	390
WG79_03955	155	201	193	283	270	282	188	156	202	493	504	439	175	191	180
WG79_03960	272	265	251	489	460	383	250	236	234	1190	1183	856	336	352	316
WG79_03965	68	45	60	56	73	72	42	57	61	182	166	182	62	42	56
WG79_03970	10916	9676	11926	4908	4829	4461	9474	10046	8468	3198	2593	3876	8445	8457	9050
WG79_03975	351	352	325	289	319	403	461	435	377	245	215	290	534	582	548
WG79_03980	78	76	67	58	80	94	86	82	64	52	48	73	72	98	87
WG79_03985	17	17	11	11	18	28	12	21	15	20	17	39	10	18	15
WG79_03990	5231	4995	5394	5748	5859	6920	5398	5549	5399	3903	3097	5754	4467	4227	4853
WG79_03995	2362	2460	2287	2100	2115	2595	2426	2367	2350	1236	1124	1629	1652	1552	1698
WG79_04000	5411	5759	4042	4542	4640	5345	5504	4925	5390	2705	2484	3598	3363	3676	3825
WG79_04005	2335	2357	1925	2055	2031	2530	2512	2214	2286	1116	1069	1526	1416	1572	1519
WG79_04010	625	593	623	622	550	617	548	623	534	330	275	319	472	436	363
WG79_04015	31368	25652	27282	21106	22490	17523	26062	26422	19666	12226	8251	9731	18564	15192	15706
WG79_04020	9813	10600	10927	9515	9939	8567	10881	10891	9676	8832	8129	6471	11626	11476	10083
WG79_04025	12280	12599	13022	11927	12255	11157	13513	14287	12338	11235	9941	9926	12779	12166	12271
WG79_04030	2350	2186	2455	1850	1879	2520	2237	2255	2301	1959	1737	2616	1998	2030	2225
WG79_04035	7178	7764	6963	6574	6806	9147	7451	7265	7388	6065	5354	7742	5973	6673	7100
WG79_04040	6099	7122	5588	6447	6228	12236	6436	5765	7291	4227	3857	8243	4330	5811	5747
WG79_04045	19543	22763	20598	17844	18179	26207	20673	18605	21634	11212	10330	16178	14611	14901	17057
WG79_04050	620	693	777	425	423	551	563	502	551	503	487	707	606	662	615
WG79_04055	131	125	106	122	134	145	139	122	125	493	511	700	325	391	351
WG79_04060	12650	10188	12446	6189	5751	6288	10803	11958	9950	3736	2981	4459	9876	9612	9590
WG79_04065	1805	1740	1823	486	493	560	1615	1629	1593	691	635	948	1799	1752	1732
WG79_04070	714	725	865	210	196	230	680	717	672	340	324	466	725	702	685
WG79_04075	557	566	559	509	481	580	587	540	649	980	882	1402	662	707	750
WG79_04080	7718	7445	6963	6808	7059	6901	7820	7518	7312	8320	7472	8346	7267	7033	7700
WG79_04085	18712	19698	16439	18214	18497	18761	19585	19358	19985	22788	20662	23994	19157	18842	19734
WG79_04090	8086	8743	7145	7834	8193	8698	9126	8876	9017	9163	8252	11372	7900	7944	8811
WG79_04095	11355	13273	10035	10989	11808	13065	12592	11461	13849	11138	9629	13815	10445	10055	11480
WG79_04100	2289	2482	1567	2213	2352	2926	2303	1952	2219	1688	1368	2359	1256	1189	1270
WG79_04115	2684	2919	2758	2145	2053	2690	3042	3054	3079	2023	1870	3069	3640	3967	4043
WG79_04120	5326	5986	5611	4364	4356	5564	6111	6056	6696	3903	3631	5314	6991	7609	7977
WG79_04125	6248	7226	5537	4917	5254	6173	7482	6921	7666	4001	3694	5581	7460	8123	8985
WG79_04130	3704	4105	3557	3440	3279	3929	4056	4307	4160	2393	2401	2997	4708	5181	4824
WG79_04135	3177	2720	2787	3234	2925	3330	2818	2712	2686	1744	1467	2137	2371	2099	2183
WG79_04140	3547	3906	2901	998	1048	716	4400	3899	4340	626	552	667	5324	6367	6168
WG79_04145	677	582	503	376	366	664	746	761	749	456	391	1087	627	864	763
WG79_04150	182	130	196	111	74	127	138	169	150	118	147	116	223	257	160
WG79_04155	770	552	901	432	390	454	733	791	528	531	502	488	900	1023	726
WG79_04160	1440	1029	2023	1005	862	918	1279	1559	1203	1159	1199	866	1834	1719	1409
WG79_04165	236	225	263	274	290	200	202	231	165	251	221	152	209	207	203
WG79_04170	27	29	38	35	46	55	29	21	30	33	29	43	31	32	41
WG79_04175	117	91	97	148	141	137	97	78	70	143	91	104	99	118	103
WG79_04180	4201	4581	4530	3139	3285	3259	4101	4211	4638	3024	3210	2946	3895	4742	4061
WG79_04185	7466	9132	7399	5148	6097	6446	8488	7516	9328	3597	3793	4880	5716	7702	8207
WG79_04190	3288	3010	3624	1846	1794	1547	3177	3135	2905	1632	1233	1641	3029	3131	3182
WG79_04195	450	279	277	1125	740	532	375	534	198	1139	1041	435	1367	1927	659
WG79_04200	32574	27520	33560	34553	33925	31620	32399	37632	32041	38382	31102	44382	33546	32686	35076
WG79_04205	9604	11230	9630	7365	8402	9211	11802	10501	12303	9109	8587	12223	10475	10702	13289
WG79_04210	1058	1059	1014	1567	1345	1498	1098	1169	1071	1620	1574	1549	1319	1440	1222
WG79_04215	3107	2576	3439	2417	2341	2647	2747	2876	2224	3173	2986	3051	3032	2965	2694
WG79_04220	2725	2507	3241	2556	2497	3621	2844	3029	2860	3016	2661	4607	3052	3205	3192
WG79_04225	5192	4967	5181	4762	4748	6899	5744	5740	5004	5300	4635	8129	5308	5933	5984
WG79_04230	1926	1807	2219	1799	1687	2788	1821	1897	1668	1645	1473	2361	1900	2057	1612
WG79_04235	2377	2358	3014	2436	2025	4123	2411	2520	1999	2215	2007	3231	2491	2895	2248
WG79_04240	2784	2781	3102	2711	2591	3519	2828	2918	2210	2731	2404	2564	3209	3415	2916
WG79_04245	2609	2554	2642	3399	3421	3748	2706	2739	2648	3724	3404	3610	3003	3074	2819
WG79_04250	8265	9247	8027	10175	10731	12128	9406	8917	9754	10593	9725	12868	8462	8869	9306
WG79_04255	10152	9872	9824	8625	8886	8575	10628	10514	9872	9307	8095	9613	11041	11895	10788
WG79_04260	14580	16591	13451	13491	14561	16790	15799	14060	16799	7029	6262	9372	13458	14539	15155
WG79_04265	62731	52504	58248	56223	54299	57219	53810	57552	52088	26832	20557	31541	33880	27216	31245
WG79_04270	3201	3616	3514	5078	5532	5413	3423	3381	3667	3974	3992	4210	3438	3324	3711
WG79_04275	1263	1411	1317	1486	1560	1658	1360	1221	1327	1149	1134	1267	1137	1123	1174
WG79_04280	2868	2408	2977	3185	2467	2238	2313	2424	1960	2527	2377	1795	2501	2429	1772
WG79_04285	13089	14641	13248	13550	12931	18898	13907	12981	14286	8923	8226	13002	10660	12234	12036
WG79_04290	1396	1515	1635	1574	1411	2072	1394	1380	1358	948	923	1220	1219	1611	1267
WG79_04295	1467	1488	1699	1442	1261	1970	1485	1445	1341	850	787	1129	1172	1507	1275
WG79_04300	5108	5690	5551	4974	4673	7432	5274	5034	5439	2830	2627	4651	4216	5009	4842
WG79_04305	2704	2786	3083	2387	2399	3402	2972	2794	2772	1601	1395	2254	2374	2860	2742
WG79_04310	10938	11660	10562	12802	13775	16025	12179	11239	12297	10691	9870	12150	11760	11694	12529
WG79_04315	7917	9090	7096	15578	15838	27472	7770	7368	8130	17329	15949	27463	6052	6585	6733
WG79_04320	4603	5130	4173	9328	9505	14666	4651	4225	4548	11491	10524	15947	3980	4477	4407
WG79_04325	4381	4285	4350	8625	8354	11674	3914	3792	3468	8200	7149	9515	2902	2965	3132
WG79_04330	2691	2560	2943	6583	5508	7569	2182	2462	1973	6672	6108	5989	2176	2400	1834
WG79_04335	6787	7009	8400	5670	5556	9360	6587	6249	6171	4717	4205	7461	4693	5470	5474
WG79_04340	4953	5488	5380	4575	4380	9014	4850	4682	4785	3315	2981	6043	3343	4495	3752
WG79_04345	28182	29883	29550	30067	31029	44182	28887	27964	28437	25395	22239	38460	20799	23314	22789
WG79_04350	3756	4069	5157	3947	4101	4553	3690	3592	3008	3760	3636	3340	2590	2988	2478
WG79_04355	49285	52014	50506	46842	48584	48367	48495	47996	46443	40385	35429	44568	32425	31360	32742
WG79_04360	433	451	409	716	721	760	456	508	473	469	510	616	477	501	491
WG79_04365	3923	4253	3341	6184	6098	6844	4383	4442	4390	5344	5270	5497	5155	5272	4870
WG79_04370	4541	5151	3618	7217	7287	9835	5282	4973	5640	5758	5238	8519	5147	5897	5836
WG79_04375	886	1023	611	1630	1691	2687	1086	987	1219	1291	1217	2540	936	1276	1207
WG79_04380	951	1006	723	1635	1558	2167	1032	988	1029	1531	1559	2260	1133	1483	1269
WG79_04385	6970	8183	6874	8474	9071	12143	7397	6673	7982	8127	7702	12984	6430	6975	7166
WG79_04390	8145	9378	8994	10408	10580	15686	8589	8136	9734	11324	10550	18627	7697	8899	8759
WG79_04395	86	98	47	91	72	148	77	77	91	84	84	125	84	89	88
WG79_04405	1	9	14	6	11	7	7	6	6	14	9	14	9	11	5
WG79_04410	2171	2677	1826	2791	2829	5507	2722	2489	3046	4492	4565	8844	3892	5151	5510
WG79_04415	1227	1430	804	1500	1438	4352	1295	1209	1511	2208	2177	6241	1772	3171	2767
WG79_04420	337	389	291	447	439	966	292	263	301	741	673	1357	291	397	342
WG79_04425	512	506	498	606	636	1197	391	423	454	1238	1170	1893	432	578	493
WG79_04430	1098	985	1089	1573	1463	1434	1104	1257	906	2345	2226	1693	1987	1833	1621
WG79_04440	53597	46724	58594	48282	48449	46494	47390	48568	46497	38930	29216	40345	31666	26641	30654
WG79_04445	2083	2061	1989	1344	1312	1791	2228	2066	2140	674	621	1159	1230	1382	1293
WG79_04450	1266	1170	954	719	644	939	1132	1207	972	363	358	426	708	820	634
WG79_04455	27226	21734	32165	15175	14337	14223	22040	23872	19390	8694	6958	8356	17566	13682	14228
WG79_04460	5212	4645	4810	5090	5073	8400	4980	4774	4798	4956	4008	8452	4103	4632	4967
WG79_04465	210	203	243	274	237	719	172	190	153	199	183	491	159	276	196
WG79_04470	627	617	647	392	301	1278	478	341	415	253	248	913	288	454	402
WG79_04475	2744	2678	2684	2079	1890	3407	2419	2380	2048	1820	1582	2678	2357	3227	2725
WG79_04480	251	247	302	229	223	502	260	278	233	213	221	417	286	339	248
WG79_04485	22971	18116	11971	18803	13775	16350	18088	18996	15637	12792	11377	17428	15933	18901	15135
WG79_04490	4463	3891	3958	3855	3539	4260	4057	4198	3765	3693	3014	5204	3320	4077	3442
WG79_04495	9202	10175	8743	9968	10222	13066	9614	9144	10642	10681	9258	15372	6980	7197	7630
WG79_04500	7479	8582	7235	9070	9663	11985	8171	7661	8930	9331	8461	13532	5864	6607	6613
WG79_04505	6405	7106	5909	8169	8452	11301	7049	6696	7373	7682	6870	12441	5086	5414	5711
WG79_04510	3728	3848	3878	4254	4097	4995	3647	3634	3596	4515	4345	5584	3430	3353	3150
WG79_04515	1967	1768	1986	2742	2710	3097	2054	2199	1990	3047	2580	3430	2604	2630	2723
WG79_04520	19963	17574	16731	19695	19390	22464	20089	21359	19171	17728	14644	24590	16622	16098	16876
WG79_04525	3039	2833	2344	3487	3475	4261	3278	3504	3079	3541	3017	4542	2936	3111	2953
WG79_04530	42467	34201	12962	33536	20307	25123	33699	34221	28677	16564	16016	23121	35138	51452	41872
WG79_04535	1315	1192	1334	1306	1242	1557	1355	1255	1313	1364	1343	1656	1451	1401	1357
WG79_04540	1452	1468	1309	1457	1493	1880	1581	1549	1541	1347	1283	2039	1460	1533	1684
WG79_04545	1006	1107	937	1100	1065	1423	1115	1061	1072	1162	1151	1458	1167	1290	1292
WG79_04550	10997	10348	8192	10576	10338	12072	10650	11170	10155	10554	8682	11791	11135	11164	11045
WG79_04555	1849	2097	1261	2005	1882	3169	2041	1877	2042	1317	1258	2153	1703	2243	2033
WG79_04560	3372	3605	2852	3321	3340	5000	3481	3375	3652	2897	2651	4344	3314	4232	3852
WG79_04565	3452	3495	3028	3209	3256	4105	3386	3340	3369	2851	2699	3780	3300	3755	3560
WG79_04570	2292	2467	2181	2043	2335	2728	2396	2362	2456	1787	1493	2339	2171	2416	2452
WG79_04575	888	1041	905	903	949	1032	927	921	1038	662	614	828	891	1031	951
WG79_04580	41	35	50	69	52	53	32	34	22	67	68	51	38	43	49
WG79_04585	410	309	438	371	331	307	418	495	408	714	554	688	484	482	489
WG79_04590	3491	3842	3018	3466	3646	4980	3736	3516	4010	3190	2895	4690	2753	3021	3061
WG79_04595	1708	1776	1703	1710	1696	2108	1787	1845	1757	1938	1661	2563	1569	1613	1623
WG79_04600	2578	2297	3176	1781	1670	3249	2349	2539	2375	1461	1151	2856	2093	2669	2224
WG79_04605	5816	5102	6057	4160	3888	7822	5495	5566	5250	3296	2783	6738	4363	6188	5285
WG79_04610	2754	2560	2715	3513	3715	3283	2612	2918	2518	4124	3527	3446	2915	2775	2746
WG79_04615	1588	1373	1616	2229	2241	2266	1798	1760	1598	2650	2152	3120	2033	1874	2277
WG79_04620	342	324	429	594	380	479	319	370	264	1388	1305	1002	473	445	392
WG79_04625	365	364	367	327	299	365	327	304	317	276	242	332	238	256	257
WG79_04630	226	260	183	208	165	282	196	192	218	139	128	210	119	139	165
WG79_04635	1114	1300	1025	831	843	1251	998	879	1029	627	582	889	595	758	742
WG79_04640	386	536	309	303	305	405	409	357	394	223	212	276	235	263	254
WG79_04645	356	391	214	231	214	327	315	316	350	143	158	188	196	177	187
WG79_04650	198	212	137	133	148	141	174	164	152	74	59	73	100	107	93
WG79_04655	323	359	246	226	239	264	307	276	268	125	130	137	166	165	161
WG79_04660	4740	4001	4442	3477	3285	3797	4296	4338	3820	1706	1399	1904	3403	3021	3171
WG79_04665	3433	3282	3265	3747	3813	4107	3034	3340	3067	3002	2480	3618	2234	1911	2150
WG79_04670	779	772	845	931	970	920	715	723	589	828	810	620	597	512	494
WG79_04675	1171	1038	1032	1721	1659	1979	1076	1170	938	1321	1116	1414	1237	1321	1127
WG79_04680	16008	18590	15058	14478	16148	17761	16008	14155	16730	7660	7145	8430	15238	16030	16607
WG79_04685	11407	10613	11228	14167	14713	14329	11445	12399	10127	15840	13510	15718	12888	12721	13200
WG79_04690	3245	2984	3198	4460	4536	4094	2972	3446	2271	5235	4544	3238	3980	4303	3467
WG79_04695	1539	1566	2060	2012	1941	2208	1529	1582	1444	2128	2184	1734	2175	2134	1784
WG79_04700	5269	5848	5443	7471	7662	10520	5755	5942	6468	6061	5917	8351	6413	6631	6663
WG79_04705	4734	5233	4376	7120	7053	9810	5159	5282	5449	5665	5235	7888	5335	6176	5901
WG79_04710	1060	1175	951	1343	1318	1581	1250	1156	1066	1390	1293	1546	1591	1771	1631
WG79_04715	36977	41910	33132	44960	47177	63060	43217	41678	46647	42960	39520	61753	39650	42142	45142
WG79_04720	21532	24834	18802	26870	26458	36482	23518	24225	23139	29378	28955	33738	25119	29430	26017
WG79_04725	5975	6735	6666	7282	7695	9352	6998	6864	7374	8075	7922	9881	7239	8184	7722
WG79_04730	5826	6407	6413	6625	6996	8387	6615	6605	6534	6947	6721	8469	7009	7762	7165
WG79_04735	2686	2831	2986	2984	2980	3935	2904	2947	2913	2900	2899	3561	3149	3313	3055
WG79_04740	13483	13362	13818	19427	20066	24875	14446	14249	14489	16750	14502	22914	11323	12815	13099
WG79_04745	5125	4607	5854	6152	6073	6322	5264	5685	5431	6744	6031	7710	5161	6016	5683
WG79_04750	13536	13898	14263	18439	19343	19717	15636	16261	16309	22496	20493	26709	15805	16693	17702
WG79_04755	10920	10763	10837	13691	14246	14070	12237	12546	11080	17183	14383	18627	12661	12245	13392
WG79_04760	3193	2958	1787	3613	3632	3679	3177	3323	2860	1909	1676	2502	3218	3575	3438
WG79_04765	1620	1444	1839	2352	2382	1244	1899	1865	1554	5589	4389	2995	2706	2866	2826
WG79_04770	691	535	850	779	683	704	612	647	549	1028	1057	1139	881	1284	943
WG79_04775	106	99	79	616	691	1385	632	948	826	9546	10598	18480	14316	27190	17588
WG79_04780	154	143	86	879	1093	1857	891	1327	1099	15394	16116	26340	20676	42670	26738
WG79_04790	357	314	413	151	149	144	367	355	324	118	98	120	298	285	279
WG79_04795	1460	1589	1752	876	852	866	1724	1744	1637	732	677	840	1559	1485	1522
WG79_04800	1661	1137	2928	814	517	362	1001	1455	744	695	810	170	2365	2005	928
WG79_04805	531	538	358	551	574	638	616	571	624	868	820	1228	551	631	680
WG79_04810	265	265	295	310	295	396	258	261	247	291	245	338	314	302	272
WG79_04815	185	216	219	248	237	333	204	244	221	186	183	216	238	233	246
WG79_04820	252	238	267	236	265	208	235	208	215	235	284	253	254	257	250
WG79_04825	495	578	576	403	438	431	519	504	478	671	555	555	592	659	576
WG79_04830	760	838	905	571	647	661	891	767	855	783	799	782	932	920	966
WG79_04835	577	697	703	371	368	434	642	677	710	451	399	516	752	722	816
WG79_04840	630	626	786	358	361	389	722	723	678	486	408	471	942	1034	963
WG79_04850	2447	2176	2343	2516	2459	2137	3709	4670	3706	6363	5906	7940	23082	23023	25247
WG79_04855	912	645	2023	529	305	289	522	721	570	181	265	55	792	580	288
WG79_04860	1572	1256	2235	778	744	702	1329	1364	1138	270	253	200	919	628	647
WG79_04865	2273	1945	2897	1229	1086	1159	1939	2196	1858	382	326	315	1103	862	872
WG79_04870	557	500	446	687	613	650	597	584	494	381	305	362	477	480	522
WG79_04875	745	657	584	631	531	812	662	768	684	188	184	351	554	573	574
WG79_04880	140	103	365	61	29	43	117	119	115	23	24	18	146	76	90
WG79_04885	231	219	301	287	263	228	212	215	159	239	207	170	266	252	209
WG79_04890	121	130	152	156	134	142	125	114	92	82	99	91	114	99	95
WG79_04895	18467	13852	18111	13042	9993	11268	13454	12686	11435	3429	2753	4176	2092	1617	1931
WG79_04900	16	20	32	27	20	18	18	16	16	13	12	6	12	10	12
WG79_04905	3382	3241	2513	4587	4886	4947	3368	3471	3293	3632	2922	3908	3299	3339	3660
WG79_04910	3548	3555	2459	5007	5448	5774	3708	3708	3958	3738	3348	4632	3604	3811	3975
WG79_04915	2624	3030	1640	4157	4524	4703	3065	2775	3229	3006	2829	3665	2892	3177	3342
WG79_04920	3106	3561	2998	1437	1679	2062	3836	3737	4198	3063	2924	4368	5546	6256	6717
WG79_04925	3987	4956	2817	1975	2161	3156	5196	4872	5746	3815	3724	6262	6983	9176	9444
WG79_04930	973	1061	321	486	467	693	1158	1171	1076	1013	1086	1385	1978	2766	2360
WG79_04935	1029	1101	684	1250	1238	1504	1076	1102	1111	1072	989	1571	970	1238	1216
WG79_04940	70	60	35	109	93	96	61	77	54	68	64	66	71	90	71
WG79_04945	13261	11748	12630	19197	17493	17285	12189	12859	10963	18453	15963	20166	14435	14171	15315
WG79_04950	4266	4253	4144	4562	4429	4806	4143	4319	3896	3239	2955	3687	3160	3445	3187
WG79_04955	2348	2172	2015	2469	2422	2568	2157	2408	2005	1880	1641	2003	1794	1857	1835
WG79_04960	1000	747	1366	1083	856	712	720	903	506	1387	1337	518	1452	1162	816
WG79_04965	1318	1007	1343	984	1045	1093	1187	1261	991	1160	936	1082	1478	1267	1418
WG79_04970	814	865	1130	1375	1380	1548	848	892	834	994	883	1285	1040	1051	1091
WG79_04975	11685	13779	11050	8639	9586	9680	12490	11584	12707	5727	5554	6019	12663	12403	13522
WG79_04980	3254	3752	3033	2461	2711	2948	3474	3206	3496	1274	1257	1442	3259	3418	3463
WG79_04985	783	881	658	630	591	974	833	819	851	493	461	791	908	1127	1034
WG79_04990	7	9	5	8	7	5	6	12	5	10	5	3	11	15	12
WG79_04995	152	132	125	95	102	91	124	148	97	81	65	60	189	188	188
WG79_05000	135	114	141	94	112	99	117	135	90	89	84	63	218	225	186
WG79_05005	246	204	217	143	163	196	235	230	259	152	137	182	320	361	333
WG79_05010	168	125	128	84	89	97	151	190	164	91	87	84	261	301	251
WG79_05015	205	183	204	109	112	108	220	276	187	107	90	87	413	473	373
WG79_05020	160	155	163	105	94	94	197	203	171	84	77	94	286	316	298
WG79_05025	2583	2645	2858	1039	1128	821	2412	2368	2520	583	515	507	2681	2706	2742
WG79_05030	277	309	297	154	137	142	247	259	253	121	94	103	234	188	227
WG79_05035	19435	15490	21514	17470	14658	15154	15208	16899	14908	6922	6349	7848	11091	9782	8957
WG79_05040	31362	25673	37706	28578	26394	26278	27027	28250	24835	12026	9939	13591	17627	15183	15920
WG79_05045	59827	49919	69695	55443	54242	50961	53300	54436	47254	23922	18220	24975	33896	27869	31727
WG79_05050	1548	1481	1661	1712	1597	1437	1438	1492	1272	1127	1043	819	1390	1179	1206
WG79_05055	1807	1484	2161	1987	1868	1990	1565	1546	1203	1550	1352	1363	1718	1728	1432
WG79_05060	1555	1310	2287	1813	1617	2168	1388	1490	1367	1253	1231	1707	1487	1508	1337
WG79_05065	942	812	1562	1362	1238	1093	750	888	560	1702	1585	716	1329	1181	842
WG79_05070	433	323	791	539	409	360	333	388	211	585	579	212	611	615	314
WG79_05075	2465	2782	2812	4890	5386	4954	2972	2875	3132	4875	4551	5445	2656	2742	2929
WG79_05080	1532	1513	1696	2323	2287	2368	1676	1734	1642	2465	2348	2837	1871	1790	2055
WG79_05085	2770	2178	2729	4027	4175	3554	2698	2962	2232	5318	4800	3963	3817	3811	3572
WG79_05095	1991	2073	1386	1296	1235	1637	1689	1632	1493	1431	1513	1199	1525	1762	1378
WG79_05100	2569	2816	1433	1853	1771	2721	2316	2316	2333	2143	2119	2722	1930	2553	1908
WG79_05105	1776	1551	2144	2106	1921	2177	1479	1693	1390	2506	2141	2417	1511	1394	1274
WG79_05110	12039	14512	10407	6447	7147	7461	12941	11436	13442	9593	9230	11800	9530	9371	10128
WG79_05115	5496	4873	5510	10545	10363	11192	5472	5637	5080	11218	9785	12850	5500	4947	5550
WG79_05120	2735	2467	1771	1704	1541	931	2300	2486	1764	2556	2311	1036	2579	3045	2145
WG79_05125	3267	2663	2922	2893	2929	2379	3014	3265	2328	3780	3124	2749	3016	2785	2848
WG79_05130	1910	1661	2002	1722	1689	1550	1831	2064	1625	2235	1775	1975	1798	1719	1731
WG79_05135	17643	17898	15483	13881	14321	14587	16634	16304	16506	8587	7314	10594	10926	10156	11306
WG79_05140	286	247	309	243	163	134	234	233	152	308	361	98	375	537	244
WG79_05145	3344	3136	3239	6351	6886	6984	3615	3719	3488	9936	8351	11207	3879	3594	4062
WG79_05150	5777	4591	6294	6948	6964	5400	5542	5729	4708	7007	5619	5714	5257	4731	5323
WG79_05155	1394	1531	1455	1436	1500	1385	1455	1390	1316	2543	2512	2297	2487	2699	2586
WG79_05160	2388	1984	3102	2326	2258	2417	2059	2003	1884	2303	2050	2477	2031	1742	2050
WG79_05165	17629	13409	18965	22353	21358	20348	19416	21958	17489	23600	19542	23838	29572	27760	28317
WG79_05170	2835	2587	3120	2269	2346	2523	3426	3860	3298	3097	2756	3842	5626	5713	5514
WG79_05175	1146	1065	1289	934	916	996	1236	1418	974	1196	1155	789	2699	2746	2027
WG79_05180	731	680	715	587	622	852	916	887	789	623	602	720	1611	1737	1417
WG79_05185	921	895	633	834	768	1643	1109	1187	953	693	640	1219	1904	2415	1628
WG79_05190	604	566	467	507	474	928	732	768	640	444	397	658	1324	1615	1195
WG79_05195	607	605	548	495	493	585	579	557	504	363	354	474	592	560	547
WG79_05200	65656	75048	60192	51722	54768	77407	60894	56079	63793	34284	32399	52100	49244	52463	59424
WG79_05205	46683	55040	38032	37760	41632	61755	41733	37000	45482	22311	21383	36113	31872	36034	38120
WG79_05210	37115	43490	29807	28565	30725	43246	31174	28001	34527	16840	16455	23631	23853	25725	27581
WG79_05215	52343	61405	42217	39710	43557	53913	45440	39908	47635	23834	22275	31574	34239	35815	41797
WG79_05220	3748	2158	3541	7793	5815	6442	3215	4541	2705	9558	8510	7965	4739	5175	3861
WG79_05225	7840	6442	7835	14612	13592	13970	7106	7781	6967	10624	8307	11743	6318	5346	6146
WG79_05230	458	416	959	554	426	454	393	438	273	451	555	205	687	882	340
WG79_05235	2491	2617	3076	2672	2830	3030	2689	2604	2298	1729	1682	1802	2602	3146	2434
WG79_05240	19015	21119	19156	19212	21537	22087	21178	19579	21103	12758	12010	14316	18591	18260	19665
WG79_05245	779	731	599	637	643	1176	736	690	767	988	1017	1643	687	855	736
WG79_05250	230	239	251	607	619	890	222	164	146	1133	992	927	108	112	105
WG79_05255	503	535	472	1226	1174	1854	376	347	369	2070	1861	2518	222	193	223
WG79_05260	483	260	664	495	315	233	256	359	154	702	742	163	818	665	328
WG79_05265	103567	112883	98722	88186	95451	93424	118744	116439	118830	99143	90321	111977	101687	94822	114094
WG79_05270	24700	26938	23966	22255	23284	22759	29067	28669	28448	25422	22662	29238	25337	24850	29199
WG79_05275	2072	2037	1816	1133	1125	1301	2320	2253	2165	2822	3043	2956	2148	2748	2478
WG79_05280	1671	1679	1428	1178	1193	1527	1697	1789	1639	1678	1556	2096	1968	2243	1963
WG79_05285	17245	14577	20477	35762	36147	38936	16559	16593	14670	42574	38896	40408	17735	15895	17843
WG79_05290	303	172	183	281	139	156	200	329	142	729	761	549	439	807	234
WG79_05295	25	26	25	21	8	27	28	24	26	38	45	47	30	34	38
WG79_05300	8336	10612	14775	6727	7430	8900	20804	19004	22199	9049	9438	12270	16516	16749	18151
WG79_05305	18766	25437	36997	15452	17573	19515	50769	43982	52449	20201	20115	27090	33578	33617	38724
WG79_05310	6756	8598	14600	5874	6098	5812	16527	14775	15028	8296	8758	7045	12665	11744	12300
WG79_05315	5052	5559	4588	1800	1755	2693	6718	6170	6111	1372	1190	1844	4049	3929	3929
WG79_05320	3008	3284	2912	950	908	1767	3698	3356	3238	640	561	1131	2210	2317	2076
WG79_05325	852	933	827	265	254	650	980	932	871	179	143	386	557	723	547
WG79_05330	1550	1709	1408	530	500	1324	1804	1645	1716	342	320	851	941	1301	1026
WG79_05335	2296	2592	2324	741	689	1717	2448	2255	2310	602	559	1278	1297	1421	1359
WG79_05340	1836	2069	1417	542	514	1723	1856	1672	1824	524	461	1200	938	1162	1039
WG79_05345	469	460	269	132	137	443	425	433	414	109	122	246	247	278	214
WG79_05350	407	393	283	149	112	303	399	386	362	82	96	177	239	254	224
WG79_05355	352	394	286	133	143	351	354	345	288	110	115	197	231	327	223
WG79_05360	1543	1672	873	675	737	1390	1857	1706	1670	480	495	878	1170	1395	1273
WG79_05365	1298	1424	763	571	641	948	1718	1563	1631	444	349	714	1085	1174	1152
WG79_05370	4287	4235	4139	4531	4823	5903	6033	6652	6018	6863	6314	10476	7733	9137	9295
WG79_05375	6552	5856	6616	68384	65386	58789	7015	7445	6376	51348	40419	46596	11230	10109	10641
WG79_05380	10	10	26	28	24	23	5	5	10	27	27	14	12	10	7
WG79_05385	23354	26934	29294	6664	6586	9832	23539	20527	23451	10083	9653	15341	17515	18866	20781
WG79_05390	35389	40834	46421	9911	9960	16377	34333	30653	34819	14700	13768	23783	24953	30360	29828
WG79_05395	11066	12802	16181	3580	3274	6688	10786	9842	11710	4780	4336	9613	7849	9910	9628
WG79_05400	5274	5979	7102	1712	1672	3229	5327	4551	5271	2237	1988	4701	3686	4376	4695
WG79_05405	2650	2021	2621	22775	20242	22356	2416	2960	1844	16648	14621	10873	3906	3966	3178
WG79_05410	7905	6936	8330	21127	19868	19250	8111	9749	7713	24843	21408	23563	11505	10948	10459
WG79_05415	3843	3256	3839	9455	8899	6800	3552	4586	2290	12289	9776	6022	5765	5439	4578
WG79_05420	1286	1351	1475	2299	2225	2257	1479	1444	1560	1509	1507	1574	1421	1265	1386
WG79_05425	36912	41134	33903	23984	24758	21257	41666	40867	47260	20070	18771	21342	37387	37666	40427
WG79_05430	72	68	48	29	22	21	68	72	71	17	16	31	56	66	66
WG79_05435	374	324	323	157	135	137	380	366	326	131	99	152	321	323	312
WG79_05440	286	228	618	802	633	656	180	239	145	1181	1354	433	458	299	210
WG79_05445	1773	1669	1687	1351	1514	1592	1921	1867	1653	2731	2441	2782	2770	2706	2974
WG79_05450	11	4	24	14	5	8	10	11	7	26	19	9	25	18	8
WG79_05455	168	165	166	60	59	60	175	169	194	124	133	201	585	754	676
WG79_05460	307	326	387	236	235	231	327	342	328	477	412	461	893	1063	907
WG79_05465	88	69	123	65	57	45	78	70	58	129	130	81	212	245	143
WG79_05470	10849	10756	5982	10102	10373	12672	11219	11044	11441	7201	5941	10962	7662	7480	8902
WG79_05475	2652	2774	1986	2614	2569	2988	2634	2646	2690	1185	1180	1619	1662	1974	1767
WG79_05480	2725	3027	3059	2605	2530	3430	2956	2675	2990	1208	1170	1687	1913	2305	2113
WG79_05485	1074	1130	1250	989	888	1282	1074	1055	1136	438	400	594	682	835	796
WG79_05490	6242	6653	6144	6372	7152	7276	6737	6038	6527	6826	6438	7369	6922	6481	7690
WG79_05495	363	370	413	437	376	460	424	436	416	174	183	165	396	499	445
WG79_05500	566	363	807	563	400	308	338	406	200	605	613	164	573	521	266
WG79_05505	318	199	500	333	228	194	170	255	131	314	353	116	336	371	160
WG79_05510	227	171	286	227	212	181	203	219	187	301	288	208	301	399	249
WG79_05515	12388	10360	9187	4848	5064	3124	11799	11198	8656	5749	4813	3820	8763	6933	7329
WG79_05520	7	4	10	6	1	4	6	5	12	6	12	7	7	7	4
WG79_05525	1214	1059	1668	370	384	370	852	875	686	546	435	503	280	167	244
WG79_05530	135	98	153	114	107	119	119	148	103	135	132	133	127	110	99
WG79_05535	89	79	96	67	79	91	59	109	80	92	79	117	85	69	81
WG79_05540	128	108	180	116	119	105	140	161	119	213	189	200	163	138	142
WG79_05545	39	52	56	32	26	42	38	46	35	58	65	101	52	47	46
WG79_05550	556	522	714	498	464	396	636	557	515	232	200	254	484	358	385
WG79_05555	3518	2830	5526	3111	2756	3321	2953	3147	2288	2713	2734	2155	3346	3443	2580
WG79_05560	2117	1803	2840	1899	1872	2544	2137	2096	1631	1638	1442	1927	1944	2155	1943
WG79_05565	2428	1844	2609	4308	4224	4007	2283	2444	1757	3759	3147	3331	2438	2658	2374
WG79_05570	582	521	471	272	245	290	564	571	434	2278	1912	3646	572	706	532
WG79_05575	93	68	82	124	121	94	101	149	105	344	290	315	664	654	637
WG79_05590	1663	1556	1808	1722	1888	1916	1584	1780	1484	2011	1814	2259	1782	1724	1763
WG79_05595	3516	3742	4106	3659	3754	3814	3603	3526	3508	4008	3859	3439	4308	4212	4127
WG79_05600	3087	2971	2879	2883	2793	3292	3098	3199	3001	2351	2153	2552	4051	4726	4089
WG79_05605	5341	5724	5370	4261	4552	5258	5238	4786	5485	1954	1916	2350	4178	3809	4255
WG79_05610	4699	4671	4464	4098	4026	5559	4688	4652	4339	3771	3368	5199	4628	5241	4807
WG79_05615	630	694	605	662	693	1092	719	673	707	600	536	1101	607	854	833
WG79_05620	2291	2422	2208	2197	2193	3329	2265	2088	2409	2135	1948	3325	2098	2735	2400
WG79_05625	5766	6166	5366	7573	8145	8012	6275	5966	6043	6066	5447	6406	6282	6000	6733
WG79_05630	4765	5026	5245	6062	6772	6343	5072	4658	4960	4234	4062	3600	4784	4329	5045
WG79_05635	5327	5137	5187	3779	4035	4192	6957	7090	6336	10699	9211	13127	12052	11073	13035
WG79_05640	864	773	662	535	498	571	761	780	762	685	658	702	682	871	815
WG79_05645	1086	1257	836	811	956	966	1151	970	1038	1802	1688	1920	870	831	906
WG79_05650	10080	9016	11091	5104	4646	5773	8686	10213	7666	6305	5856	6633	11525	11321	11044
WG79_05655	12185	11505	10827	16982	17029	22227	12223	12678	11527	12029	9774	16944	9635	10657	10646
WG79_05660	3006	3192	2689	3507	3578	4058	3201	2970	3042	2938	2975	2966	2932	2896	2924
WG79_05665	2621	2874	1860	2974	3089	3693	2835	2642	2832	2232	2115	2678	2503	2456	2662
WG79_05670	2148	2309	1907	2737	2929	3066	2302	2197	2114	2416	2249	2520	2229	2198	2295
WG79_05675	4937	5308	4648	7075	7426	7891	5399	5336	5011	7647	6799	7511	5396	5398	5790
WG79_05680	3545	3746	3166	5612	5841	6521	4037	3897	3764	5589	5222	5830	3951	4123	4169
WG79_05685	1535	1594	1331	2462	2701	2756	1636	1694	1407	2705	2447	2216	1873	1994	1821
WG79_05690	1051	896	1009	1392	1354	1309	956	1152	839	1768	1671	1232	1405	1325	1235
WG79_05695	1662	1571	1572	2364	2405	2307	1970	2000	1899	2348	2112	2665	2271	2003	2421
WG79_05700	2124	2004	2331	3461	3274	2778	2357	2610	2058	3716	3713	2655	3182	2931	2635
WG79_05705	16716	15342	16133	21001	21098	19268	18737	21701	17403	24203	20546	23834	21876	20538	21260
WG79_05710	77	48	76	108	77	100	55	59	45	86	85	99	68	62	45
WG79_05715	9881	7742	11302	18294	16990	17476	8740	9717	7342	23351	19971	20970	10242	10324	9281
WG79_05720	36947	31421	45868	31058	31546	32348	38957	42351	36100	53127	45773	51645	52058	48296	48335
WG79_05725	10300	8704	7873	7001	6935	8029	10219	11178	9483	8737	7365	10213	11741	11401	11684
WG79_05730	238	175	292	262	264	233	196	234	184	267	249	263	258	256	214
WG79_05735	80	70	63	67	64	67	56	63	59	60	50	64	70	98	83
WG79_05740	69	54	41	58	58	88	57	54	63	80	37	71	56	73	66
WG79_05745	66	40	41	54	45	62	36	44	46	86	72	86	64	57	60
WG79_05750	37	28	32	26	27	26	30	21	28	46	37	43	34	51	51
WG79_05755	1339	1397	1050	546	484	618	1663	1601	1583	2776	2576	4387	1700	1991	1781
WG79_05765	394	454	302	138	135	222	491	429	446	786	723	1628	451	664	498
WG79_05770	315	347	267	106	87	134	374	327	306	791	749	1324	347	508	441
WG79_05775	298	341	310	134	108	155	323	261	280	697	732	914	296	447	379
WG79_05780	167	147	246	96	79	107	116	152	108	187	225	105	200	189	159
WG79_05785	16918	20446	17446	16138	16724	27212	18755	17038	22202	25193	22880	46282	14053	16675	17546
WG79_05790	12063	13654	11369	11045	11680	16198	12796	11724	13452	19114	17522	28866	10242	12062	11878
WG79_05795	3761	3004	1999	3213	2522	2781	3170	3411	2527	3069	2401	4373	2926	3863	3175
WG79_05800	238	196	253	346	321	300	413	481	410	576	595	731	1257	1675	1247
WG79_05805	13	17	12	31	29	26	21	13	25	32	25	35	9	14	24
WG79_05810	24	22	28	19	14	14	20	23	10	16	23	11	68	64	46
WG79_05815	1899	1720	1880	1755	1698	2367	1801	2046	1869	10858	9382	18424	1775	1975	1893
WG79_05820	659	592	763	677	544	761	574	623	516	566	530	523	511	616	513
WG79_05825	11860	11136	8658	13112	13017	10436	12184	11712	11519	16607	13983	14880	12216	10894	13543
WG79_05830	1815	2094	1988	2697	2739	2034	1900	1754	1833	2163	2235	1439	2029	2235	1853
WG79_05835	9034	10762	9034	11667	13111	9722	10142	9152	10679	8979	8446	8109	10686	10513	11239
WG79_05840	28	36	22	14	12	15	25	17	24	5	10	25	22	15	17
WG79_05845	5601	5878	4356	5836	6421	6157	7464	7583	7596	8448	8227	9026	14684	16185	14434
WG79_05850	1438	1480	1455	1650	1810	1624	1506	1531	1366	2183	1964	1652	1935	1900	1906
WG79_05855	1681	1806	1924	1445	1501	1311	1892	1922	1682	1613	1678	1090	2489	2568	2029
WG79_05860	7205	7208	7059	7852	8275	9192	7132	7065	7240	6145	5483	7736	6832	6834	7553
WG79_05865	4788	5555	4949	5729	6565	7458	5266	4810	5773	4833	4557	6631	4599	5176	5802
WG79_05870	3081	3684	3472	3653	4022	4596	3443	3042	3802	2935	2718	3918	3045	3330	3986
WG79_05875	1473	1763	1357	2126	2392	3163	1696	1632	1744	2549	2310	3567	1726	1916	2077
WG79_05880	6321	6819	6221	7043	8473	12042	7295	7128	7544	9066	8248	15975	7576	8872	9431
WG79_05885	4515	5069	5303	5205	5612	9087	5142	5394	5822	6384	6148	12244	5654	6597	7088
WG79_05890	1098	1037	1301	478	506	618	1259	1229	1251	240	223	486	929	885	916
WG79_05895	1650	1652	1440	1732	1889	1723	2191	2160	1992	1547	1420	1778	1678	1706	1794
WG79_05900	245	291	233	173	179	241	268	273	244	168	158	167	221	245	258
WG79_05905	381	412	323	698	743	720	365	352	404	573	599	704	309	354	351
WG79_05910	150	164	86	765	811	721	134	136	133	568	630	447	141	158	104
WG79_05915	174	177	93	14102	7407	10494	161	167	143	18145	19800	9581	168	190	147
WG79_05920	354	304	577	288020	313849	319626	331	359	325	500812	458653	397973	696	489	524
WG79_05925	5740	6202	4126	7444	8335	9072	6415	5909	6910	6661	5808	8510	6142	6106	7591
WG79_05930	1024	1190	531	1134	1115	1367	1196	1171	1279	996	931	1386	1069	1226	1131
WG79_05935	923	928	522	859	863	1165	991	956	1027	953	793	1356	892	973	1029
WG79_05940	666	613	558	519	502	688	633	681	646	737	648	868	733	685	611
WG79_05945	5543	6261	6023	4010	4069	8553	5593	5459	6052	5908	6025	12355	5266	7245	6645
WG79_05950	1383	1535	1520	1138	1208	1372	1487	1435	1543	1093	1168	1471	1550	1531	1637
WG79_05955	2161	2291	2310	1569	1699	1729	2229	2205	2467	1751	1705	2205	2651	2408	2569
WG79_05960	6013	5313	8092	6943	7077	8238	5669	5886	5293	6748	5394	7040	5833	6120	6194
WG79_05965	14760	16438	14263	13431	14705	15901	18112	16690	19065	13718	12223	16403	18936	18807	20785
WG79_05970	14020	14945	12428	12235	13365	14214	16365	15251	16053	12935	11481	14453	17222	17155	18633
WG79_05975	1236	1333	1235	2548	2668	4170	1308	1174	1357	1136	1023	1695	928	1191	1081
WG79_05980	2166	2548	2208	4369	4763	6358	2380	2135	2524	2304	2165	2900	2015	2005	2178
WG79_05985	3649	3807	3078	7285	7854	8841	3800	3627	3694	3569	3314	4185	3155	3132	3526
WG79_05990	1011	954	814	1049	1100	1061	924	942	891	901	713	884	716	589	678
WG79_05995	1135	1134	1291	1109	1183	1294	1183	1218	1226	1082	871	1160	1077	1000	1154
WG79_06000	290	257	313	227	229	233	265	296	271	195	164	192	269	294	283
WG79_06005	1	0	0	0	0	0	0	1	1	0	0	2	1	0	0
WG79_06010	588	584	504	337	400	671	774	800	850	515	454	862	1271	1874	1727
WG79_06015	173	145	225	115	114	156	206	201	180	157	141	162	386	444	396
WG79_06020	58	41	164	32	28	26	44	49	50	67	77	25	142	151	91
WG79_06025	103	92	169	77	76	58	95	113	77	157	143	52	247	273	169
WG79_06030	96	99	157	65	56	70	89	105	87	68	74	67	196	205	167
WG79_06035	99	61	147	55	44	60	81	94	64	76	67	46	175	139	118
WG79_06040	137	110	198	95	86	135	129	155	104	125	139	120	262	287	184
WG79_06045	208	136	223	160	127	157	180	179	160	165	174	147	277	322	196
WG79_06050	201	168	279	149	118	157	177	173	133	166	192	181	332	297	252
WG79_06055	335	282	302	216	207	319	328	274	283	224	233	328	456	411	453
WG79_06060	161	109	260	116	105	149	151	124	126	167	170	102	246	226	168
WG79_06065	1252	1329	1451	980	1133	1761	1414	1228	1372	1183	1117	1893	1377	1656	1797
WG79_06070	2783	2544	2421	2197	2289	2490	3043	3024	2804	2259	1942	2955	3516	3324	3989
WG79_06075	1234	1155	1026	1053	892	887	1027	1160	846	1139	1026	799	1409	1970	1405
WG79_06080	5449	4862	4871	4316	3889	4466	4840	5151	4454	4400	4077	4883	5650	7369	5655
WG79_06085	3474	3009	3462	2861	2570	2923	3093	3383	2605	3158	2820	3057	4041	4323	3668
WG79_06090	227	202	233	277	240	298	250	249	268	412	399	474	276	280	261
WG79_06100	970	819	1071	750	731	1172	934	1009	877	746	633	1161	898	1329	1032
WG79_06105	10887	9391	10324	6819	6825	7688	10415	10737	8955	7284	6160	8028	9715	9900	9391
WG79_06110	91	89	131	77	82	72	86	106	102	131	121	108	171	133	122
WG79_06115	4037	3138	4253	1776	1659	1755	3619	3792	2952	2404	1808	2432	3528	3547	3599
WG79_06120	875	870	823	820	815	951	858	854	738	995	921	1030	1217	1277	1126
WG79_06125	1016	854	1074	843	830	1027	913	1028	851	1028	901	1035	1336	1568	1206
WG79_06130	1942	1539	1759	1560	1428	1944	1737	2086	1587	1699	1432	1965	2350	2922	2222
WG79_06135	4728	3703	5414	5370	4963	7172	4863	5452	4379	14488	12371	17908	9124	9104	8386
WG79_06140	518	321	921	637	484	469	323	370	256	964	960	457	683	509	371
WG79_06145	1753	1539	1915	763	741	1154	1713	1786	1392	738	693	1018	775	935	886
WG79_06150	5500	3648	9810	22388	17415	14693	5083	5994	3772	10711	10792	5042	7962	6935	4632
WG79_06155	718	679	696	717	698	674	706	721	712	669	662	667	930	877	913
WG79_06160	44	39	44	69	64	53	57	48	46	62	55	44	41	40	51
WG79_06165	33	28	28	41	47	43	32	34	29	55	50	32	37	35	32
WG79_06170	490	398	498	246	278	260	567	523	464	348	293	349	422	480	370
WG79_06175	1844	2070	1679	1284	1301	1381	2111	2117	2076	1475	1440	1462	1677	1899	1761
WG79_06180	512	593	439	350	386	391	609	600	640	341	363	420	471	492	490
WG79_06185	348	428	319	260	287	303	510	459	503	267	257	375	344	374	475
WG79_06190	1177	1380	1029	900	950	986	1394	1412	1430	893	910	1015	1152	1213	1273
WG79_06195	265	309	273	202	184	189	296	314	227	206	285	149	310	283	237
WG79_06200	526	571	434	396	377	419	600	600	543	344	383	368	502	502	504
WG79_06205	680	696	505	495	468	494	765	729	724	484	503	530	639	614	701
WG79_06210	3551	3214	3621	2859	2572	2735	3394	3604	2913	1949	1798	2147	3490	3601	3259
WG79_06215	6592	6574	7494	7991	7879	11553	10697	11359	11764	6937	6393	9722	30678	38126	35933
WG79_06220	3407	3678	4980	3961	3944	6173	5459	5781	6114	3086	3264	3805	18571	23783	20121
WG79_06225	5925	6368	6709	6802	7122	10108	9996	9962	10528	5316	5262	7271	30207	37972	36405
WG79_06230	1374	1411	1728	1331	1426	1404	1503	1398	1335	1595	1541	1565	1419	1467	1485
WG79_06235	406	379	548	6770	6940	8934	428	408	463	7358	6704	8891	507	418	543
WG79_06240	3245	2796	3507	3451	3572	3463	3208	3368	3013	2611	2294	2881	3491	3141	3238
WG79_06245	5346	4327	5377	8532	8415	10761	4820	5288	4213	7530	5906	8827	5998	6167	6083
WG79_06250	5335	4316	5277	7330	7261	6955	4300	5030	3205	10084	8622	6151	7149	6299	5342
WG79_06255	1444	1267	1392	2002	1968	2252	1605	1734	1338	2007	1814	2230	1788	1807	1808
WG79_06260	1282	1202	946	1702	1724	2491	1474	1457	1197	1698	1402	2222	1427	1645	1505
WG79_06265	538	515	334	758	746	1238	622	637	570	714	621	1230	558	754	627
WG79_06270	3323	3040	3341	4382	4139	7988	3064	3241	3413	4440	3755	9165	2791	3509	3134
WG79_06275	3614	3744	3679	6140	6333	7151	4989	5538	4928	13592	13661	16785	12428	15017	13009
WG79_06280	8438	8526	10441	4384	4667	7035	8108	7767	6674	5269	4376	6766	6968	7410	7235
WG79_06285	47	25	27	43	11	18	20	31	14	78	161	35	131	187	12
WG79_06290	823	748	851	655	561	1095	745	837	730	678	558	1510	702	964	756
WG79_06295	1737	1687	1802	1481	1484	2258	1675	1758	1859	1695	1465	2514	1960	2265	2183
WG79_06300	1193	1359	1181	1172	1130	1549	1282	1240	1330	1103	1021	1469	1357	1582	1532
WG79_06305	1484	1676	1609	1385	1413	2100	1598	1505	1708	1045	1023	1859	1597	1858	1781
WG79_06310	118	171	109	178	173	328	159	145	143	480	456	816	301	415	338
WG79_06315	155	160	151	202	242	344	165	183	184	470	505	764	293	397	357
WG79_06320	154	148	159	243	238	302	157	210	160	442	407	555	258	297	345
WG79_06325	14773	12460	12098	42210	38973	41885	11927	13509	10348	40362	32901	35341	12647	10612	10728
WG79_06330	2531	2601	2676	3258	3121	4770	2465	2601	2671	2888	2704	3911	2418	2729	2312
WG79_06335	2340	1766	2369	3875	3587	3585	1956	2463	1541	6031	4986	4462	3191	3322	2651
WG79_06340	666	486	850	933	784	860	541	625	510	1430	1517	1061	940	869	672
WG79_06345	976	625	1070	1417	1154	1116	790	924	612	2122	2038	1307	1365	1295	872
WG79_06350	2190	1997	2413	3412	3404	3587	2414	2659	2301	4127	3455	4591	2484	2387	2855
WG79_06355	1705	1376	1689	1956	1899	2013	1735	2039	1447	2519	2207	2364	2388	2639	2305
WG79_06360	1288	1085	1306	1415	1340	1443	1272	1479	1106	1786	1565	1707	1715	1862	1586
WG79_06365	2170	2004	2252	2264	2131	2537	2211	2270	2064	2535	2165	3195	2525	2741	2573
WG79_06370	1164	1174	1370	1218	1216	1533	1255	1409	1286	1367	1242	1682	1357	1461	1397
WG79_06375	2433	2127	2762	2517	2359	2337	2186	2689	1724	3341	2919	2059	3275	3269	2509
WG79_06380	2682	2318	3379	1867	1739	2084	2161	2547	1859	1964	1852	1251	2882	2690	2060
WG79_06385	4249	4586	4915	3262	3430	5586	4821	4434	5530	2932	2521	4756	3794	3801	4579
WG79_06390	27480	26667	29381	14861	15962	16971	28276	28521	30120	8962	7981	10636	24254	21648	26124
WG79_06395	1140	955	1511	2092	2077	1898	1124	1195	883	2964	2903	1696	2068	1796	1534
WG79_06400	1231	959	2122	2042	1791	1771	1049	1314	966	2031	1969	1532	1747	1552	1313
WG79_06405	236	135	453	284	154	127	122	175	71	401	488	59	601	579	186
WG79_06410	3943	4233	3513	3500	3508	5016	4202	4105	4213	3616	3184	6070	3651	3862	4158
WG79_06415	2490	2472	2400	2067	2204	2833	2431	2503	2372	2431	2118	3369	2374	2399	2475
WG79_06420	1	3	3	2	3	5	1	0	2	0	3	2	1	3	0
WG79_06425	2057	1556	2107	2430	2209	1922	1903	2376	1509	4129	3568	2511	2704	2823	2223
WG79_06430	4046	3497	3476	4331	4315	4085	4112	4657	3601	6467	5207	5704	4424	4192	4302
WG79_06435	3120	2945	3639	3188	3143	3403	3166	3377	2923	3007	2679	3406	2340	2254	2310
WG79_06440	1438	1248	1904	1383	1304	1244	1261	1438	1056	1695	1536	1219	1247	1182	978
WG79_06445	709	540	877	600	579	552	615	646	433	783	705	481	952	745	684
WG79_06450	95	80	147	79	70	70	96	108	83	138	142	108	133	143	107
WG79_06455	1472	866	1451	1696	1484	1524	1173	1567	989	1774	1581	1638	1642	1820	1409
WG79_06460	2816	2251	3054	1706	1795	1754	2626	3059	2280	2355	1944	2513	2982	3415	3169
WG79_06465	1346	1200	1490	884	902	860	1159	1407	1112	796	699	733	1076	1057	933
WG79_06470	2939	3175	3171	2362	2520	2906	3000	3030	3317	2545	2443	3562	2334	2618	2652
WG79_06475	2739	2642	3093	1932	2124	2242	2777	3084	2782	3091	2990	3225	2715	2916	2812
WG79_06480	7585	5716	7783	4924	5229	4427	8263	9440	7915	12841	10795	10518	10582	10246	11616
WG79_06485	2608	2695	2591	5947	6292	7406	2881	2972	3051	4542	4211	5352	2843	2800	3088
WG79_06490	2415	2337	2266	2895	3065	2841	2474	2496	2224	3589	3361	3232	2688	2476	2548
WG79_06495	3454	3554	3165	4141	4523	4486	3568	3761	3339	4421	4118	4765	3519	3396	3630
WG79_06500	72233	60951	72052	73729	69527	62640	72682	80398	59879	41149	36304	34011	100376	85572	86544
WG79_06505	921	927	1350	1038	1046	1108	966	1179	919	1197	1179	1033	1545	1313	1202
WG79_06510	3206	2997	2931	3660	3760	4265	3473	3749	3287	4030	3508	5178	3687	3590	3821
WG79_06515	404	335	543	430	397	467	412	431	334	531	567	518	494	380	436
WG79_06520	820	893	482	652	652	700	924	913	892	754	746	858	988	1091	1009
WG79_06525	1236	1391	1042	1134	1188	1305	1508	1506	1580	1552	1501	1999	1655	1856	1838
WG79_06530	1797	1550	2097	4338	4018	3569	1626	1854	1214	6371	5313	3270	2194	2002	1724
WG79_06535	1775	1358	2267	4049	3419	2815	1393	1660	1009	6630	6177	2253	2378	2007	1557
WG79_06540	1047	1005	1128	1192	1198	1253	1237	1308	1248	1602	1390	1853	1266	1062	1353
WG79_06545	2819	2908	2044	2159	2285	3806	2503	2301	2424	4284	4087	7940	1475	1558	1600
WG79_06550	860	617	1351	232	195	144	504	583	329	245	258	141	452	530	263
WG79_06555	395	372	424	226	220	287	377	375	345	312	307	472	364	400	384
WG79_06560	3490	3762	3626	2506	2523	2923	4066	4192	4000	4909	4982	5019	6911	8558	7666
WG79_06565	3503	3947	3296	2528	2714	3919	4292	3970	4661	4614	4493	6847	6196	7928	7603
WG79_06570	9540	10937	10340	6875	7344	10858	11748	10920	13301	12891	12581	21697	15094	17779	19088
WG79_06575	20	21	40	16	5	16	16	16	17	25	39	15	30	21	34
WG79_06580	1141	1275	1045	2093	1974	2765	1251	1222	1381	1422	1448	2101	1195	1505	1392
WG79_06585	9376	8008	6019	9814	9721	10459	8756	9070	8045	14250	11883	15010	9687	9042	9378
WG79_06590	2088	1788	2405	2013	1953	2058	2459	2536	2182	2458	2230	2651	2880	2958	3209
WG79_06595	3389	3008	3494	3019	2944	2923	3628	4021	3081	3667	3344	3553	4622	4521	4668
WG79_06600	14263	11532	15032	16198	16643	13279	14506	16025	12348	24450	20024	18903	24631	22435	22565
WG79_06605	12834	11072	12676	13747	14738	12143	13410	14784	11857	21273	17432	19507	21266	20280	21451
WG79_06610	5128	4733	5771	5207	5952	5002	5888	6273	5345	10342	9037	9769	9885	9474	9867
WG79_06615	3272	3184	2851	3972	4288	4053	4036	4213	3492	9506	8442	8671	8352	8214	8154
WG79_06620	386	347	1117	475	385	346	299	333	338	519	691	207	470	276	228
WG79_06625	3756	4352	3629	2084	2382	2034	4639	4353	4817	1179	1030	1398	1744	1616	2014
WG79_06630	1955	2339	1908	1085	1147	1035	2426	2339	2336	498	508	604	837	884	976
WG79_06635	2101	2432	2156	1179	1136	1075	2693	2626	2664	433	413	495	922	973	983
WG79_06640	596	648	564	562	624	640	624	629	591	727	609	688	569	543	665
WG79_06645	1080	1120	1003	1089	1146	1254	1078	1066	1109	1369	1241	1443	1083	1140	1116
WG79_06650	545	605	623	591	576	714	544	632	574	763	678	882	589	618	636
WG79_06655	240	221	295	181	194	173	200	246	136	349	368	156	305	293	222
WG79_06660	1151	1156	1231	995	1082	1223	1109	1193	877	1318	1192	1098	1311	1345	1125
WG79_06665	1985	2103	1989	1739	1883	2410	2077	1893	2071	1794	1723	2618	1819	2082	2145
WG79_06670	34468	28167	35964	107029	101639	105671	37062	42646	32527	124393	102014	119901	45103	39500	42227
WG79_06675	161	114	136	129	147	84	121	123	79	156	131	100	168	174	115
WG79_06680	2364	2228	2042	2200	2275	2884	2261	2183	2145	2373	2109	3040	2139	2631	2322
WG79_06685	3678	3318	3196	3455	3251	3873	3286	3542	3022	3548	3154	3764	3750	4168	3303
WG79_06690	1712	1641	1672	2312	2228	2445	1671	1692	1825	2507	2397	3107	2191	2743	2684
WG79_06695	2735	2431	2499	3282	3271	3359	2456	2693	2359	3991	3847	4197	3620	4346	3896
WG79_06700	912	1149	1176	816	822	1145	1143	1000	1123	1316	1354	2115	1075	1233	1242
WG79_06705	2229	2096	2378	2612	2406	2324	2057	2189	1918	2487	2292	1980	2737	2766	2527
WG79_06710	2173	1957	2047	1782	1947	1777	2476	2815	2254	5783	5321	6329	2693	2788	2981
WG79_06715	6	5	20	2	4	4	7	3	4	5	9	4	4	5	1
WG79_06720	13401	14251	14634	5393	5365	7720	14055	13200	13855	12525	11489	17137	12556	14291	13823
WG79_06725	1625	1433	2069	1150	1293	1391	1436	1517	1354	1251	1160	1435	1375	1302	1260
WG79_06730	2412	2147	2955	1786	1780	1977	2103	2189	1918	2168	1933	2318	2122	2023	2080
WG79_06735	2277	2529	2536	937	999	1576	2160	2049	2184	1280	1241	1931	1906	2504	2170
WG79_06740	16127	14814	18475	6729	6707	10094	13566	14667	12344	9980	9448	11538	14931	16379	14693
WG79_06745	19278	16702	20900	7455	7480	9739	16344	17301	13533	9049	7460	9983	15155	15509	15798
WG79_06755	562	529	722	241	274	288	443	461	437	163	166	219	587	496	596
WG79_06760	299	280	390	128	118	166	213	216	163	91	79	96	242	229	187
WG79_06765	288	284	344	134	125	248	208	189	197	78	77	130	178	228	151
WG79_06770	1255	1092	1603	553	486	899	887	932	862	423	402	625	486	614	542
WG79_06775	1222	1414	1500	1549	1651	2037	1367	1297	1387	1584	1542	2055	1331	1438	1548
WG79_06780	2700	3029	2862	3397	3838	4758	3080	2871	3197	3527	3312	4616	3136	3396	3671
WG79_06785	589	483	903	844	741	692	494	565	390	1305	1253	555	1022	745	580
WG79_06790	1582	987	1905	2856	2456	2287	1351	1900	1056	4528	4160	2371	3393	3041	2082
WG79_06795	4546	3696	5052	4324	3715	3833	3848	4436	3297	5811	5048	4529	5416	4475	4104
WG79_06800	2340	2078	1471	3215	3103	3863	2211	2333	1997	2978	2683	4080	2105	2372	2166
WG79_06805	6349	6665	6174	6935	8039	7617	6984	6734	6709	8776	7998	9217	7335	6690	8079
WG79_06810	1221	1293	1245	1516	1632	1675	1287	1320	1289	1600	1586	1604	1422	1418	1459
WG79_06815	1116	1233	1231	1489	1576	1493	1152	1199	1170	1555	1544	1245	1367	1343	1295
WG79_06820	1725	1276	2055	2376	2109	1965	1436	1673	1088	2465	2019	1538	2145	2067	1520
WG79_06825	1944	1946	2174	3433	3527	3201	2038	2006	1812	3329	3171	2604	2383	2061	2200
WG79_06830	1894	1525	1909	2366	2292	2272	1626	1751	1518	2792	2427	2308	1980	1686	1769
WG79_06835	6220	5051	1835	3680	3298	4574	4968	5554	4803	3022	2568	4435	4947	5375	5081
WG79_06840	123	111	94	116	128	164	110	129	104	179	159	164	110	125	128
WG79_06845	80	59	92	82	98	90	83	67	62	241	204	234	99	119	113
WG79_06850	5288	4417	5829	4228	4354	4269	6762	7040	6038	26082	21393	28638	12482	13278	14332
WG79_06855	16767	19576	16686	30479	32333	36937	19460	18409	20400	19189	17712	21562	17421	17328	19184
WG79_06860	36	34	64	47	56	59	31	38	36	28	33	42	39	39	38
WG79_06865	2446	2505	2529	1751	1707	2411	2341	2289	2551	1284	1205	2217	2390	3005	2789
WG79_06870	69	83	149	54	56	74	56	64	67	54	91	33	98	101	63
WG79_06875	2312	2284	2608	1655	1709	1909	2241	2101	2191	1179	1083	1763	1929	2224	2252
WG79_06880	1689	1249	1784	1780	1593	1296	1387	1870	996	3024	2804	1673	3032	2981	2045
WG79_06885	590	456	694	626	504	408	482	626	321	1016	1025	476	1127	1113	637
WG79_06890	1644	1634	1415	1519	1635	2180	1714	1664	1933	1593	1523	2322	1601	2048	1902
WG79_06895	3684	4243	3095	3724	3596	5590	4193	4017	4633	3226	3425	5776	3928	4752	4621
WG79_06900	1558	1977	1568	2026	2079	2221	1855	1722	2084	2406	2158	2447	2179	2602	2474
WG79_06905	891	976	1010	1134	1054	1348	1021	894	1165	1256	1283	1633	1179	1266	1323
WG79_06910	775	844	956	858	907	1144	871	809	864	1094	987	1332	1009	1101	1076
WG79_06915	1300	1362	1469	1481	1369	1824	1211	1288	1030	1604	1591	1461	1526	1715	1424
WG79_06920	2991	3369	2518	2893	2862	6239	3156	2925	3458	1864	1649	4652	2665	3722	3684
WG79_06925	478	489	669	392	401	397	541	525	573	276	222	366	620	611	725
WG79_06930	983	1179	990	984	926	1326	1160	1092	1164	1192	1180	1749	1218	1737	1416
WG79_06935	1942	2187	1963	1897	1804	2583	2274	2214	2381	3199	3355	4953	2608	3331	3071
WG79_06940	2394	2146	2643	2700	2525	3602	2532	2484	2484	3021	2879	4736	2660	3107	2687
WG79_06950	19910	16691	21426	29327	31214	30990	20029	21058	18189	37735	29617	43740	18731	16689	19210
WG79_06955	500	591	428	529	573	677	578	648	632	1792	1741	2256	578	618	700
WG79_06960	730	818	747	610	690	765	844	768	841	1714	1825	2360	806	930	1012
WG79_06965	1139	1150	1468	796	943	1161	1191	1117	1262	1052	1234	1543	1335	1753	1467
WG79_06970	33089	39561	35659	45607	46587	61662	34601	31980	38168	35595	33508	53891	25523	26346	29724
WG79_06975	73964	85303	74781	77720	84371	115143	79567	72788	84613	74550	69874	114809	56304	57314	66123
WG79_06980	17891	20929	15465	17955	16888	31142	16761	16169	18498	16656	16226	30700	12440	15355	15079
WG79_06985	15806	18440	13411	15643	15567	28720	16218	14670	18001	13826	12611	28253	11166	14179	14794
WG79_06990	32606	38573	27631	29304	29160	48853	31575	28964	34282	25601	24320	47500	22627	26493	28120
WG79_06995	71277	84717	70416	82091	92498	113239	75421	69243	82201	64466	60803	89795	64263	61899	73368
WG79_07000	1644	1384	1663	1225	1147	929	1311	1618	910	1500	1465	807	1836	1747	1318
WG79_07005	2862	2611	3048	2614	2743	2502	2960	2769	2671	2414	2057	2849	2375	2522	2580
WG79_07010	2468	2804	2312	2631	2868	3609	2729	2360	2655	2344	2141	2831	2091	2402	2266
WG79_07015	10949	12560	9531	11101	11879	16112	11749	11143	12467	9665	8941	14525	9059	10432	11013
WG79_07020	2842	2983	2798	2622	2893	3438	3003	2819	3170	2381	2154	3253	2429	2472	2747
WG79_07025	1041	848	704	930	878	1410	985	1171	917	837	725	1385	1972	2936	2122
WG79_07030	423	246	438	132	108	89	482	603	376	120	121	101	949	945	694
WG79_07035	2	3	2	0	3	1	3	2	1	9	8	4	1	6	8
WG79_07040	25	21	20	16	25	26	21	25	17	54	53	54	41	68	30
WG79_07045	465	496	304	258	237	266	425	376	446	200	209	296	287	352	296
WG79_07050	6635	7943	6902	5192	5733	5334	8461	7902	9826	8109	7952	10103	9023	10642	11759
WG79_07055	266	226	305	382	373	483	242	273	227	341	291	440	256	232	255
WG79_07060	173	173	201	418	423	460	223	211	238	828	710	955	416	380	417
WG79_07065	40	44	52	58	47	51	38	27	27	28	25	24	26	27	33
WG79_07070	7151	5794	6793	1427	1376	981	11659	12836	10002	790	619	762	24716	20807	22437
WG79_07075	8350	6395	6880	2097	2043	1241	6708	6177	5407	360	274	323	5428	4929	4686
WG79_07080	388	303	534	554	531	728	363	366	323	770	757	877	426	372	332
WG79_07085	274	206	471	460	418	489	258	248	185	697	662	512	313	334	263
WG79_07090	328	266	444	804	726	1087	303	318	306	741	711	1097	329	349	299
WG79_07095	272	212	498	191	170	131	194	232	191	238	228	93	434	358	210
WG79_07100	207	211	622	171	167	126	218	239	166	197	203	73	390	277	221
WG79_07105	3767	3361	5136	2081	2119	2038	3789	3742	3257	3805	3828	3055	4053	4165	3714
WG79_07110	1656	1276	3073	987	937	709	1368	1562	981	2559	2805	761	2381	2457	1388
WG79_07115	419	571	528	832	904	1059	570	548	667	729	619	940	1245	1496	1477
WG79_07120	2133	1898	2267	1252	1276	1107	2101	2176	1724	2572	2169	2222	2824	2564	2892
WG79_07125	3623	2900	3920	2538	2462	2017	3617	3887	2691	7354	6449	5306	5001	4242	3904
WG79_07130	800	779	861	489	586	680	911	924	977	2243	2175	3063	1228	1265	1434
WG79_07135	775	804	888	899	886	1094	806	818	814	1029	1003	1138	748	832	716
WG79_07140	3056	2761	2985	2440	2673	2765	3121	3058	2790	3496	3023	3697	3803	3569	3930
WG79_07145	3652	3158	4344	4263	3895	4100	3456	3622	3388	4533	3812	5135	3743	3417	3781
WG79_07150	1408	1036	1416	1317	1146	1078	1098	1295	873	2165	2064	1552	1485	1810	1142
WG79_07155	14522	12387	15141	6307	6052	4883	15402	14565	13714	8781	7431	9453	14674	16273	16550
WG79_07160	127	148	171	70	69	90	135	123	111	97	78	81	92	109	118
WG79_07165	1287	1312	1059	701	741	759	1428	1302	1220	757	671	820	911	1124	1090
WG79_07170	3298	3483	3073	6884	6975	7420	3803	3653	3721	6503	5917	6625	4304	4058	4430
WG79_07175	4336	4506	3965	6436	6660	7337	4894	5071	4582	7432	7097	8173	5593	5455	5659
WG79_07180	6863	7087	6748	10356	10576	12163	7550	7626	7124	12011	11106	12870	8489	8780	9002
WG79_07185	9725	10670	9052	15750	15968	20770	10861	10727	10217	16024	15164	18827	11802	12881	11947
WG79_07190	12978	13351	11941	19336	19203	26259	14116	14245	13744	20577	18339	26503	15037	16402	15653
WG79_07195	189	202	206	218	188	223	169	202	144	194	202	216	150	202	151
WG79_07200	1872	1900	1410	1378	1362	1973	1946	1900	2033	1411	1343	2352	2228	2525	2582
WG79_07205	1058	986	1051	699	742	798	1012	1151	977	775	696	856	1394	1356	1258
WG79_07210	83	104	78	90	88	79	92	80	98	213	194	138	83	69	98
WG79_07215	235	278	222	185	229	161	227	248	204	575	447	396	260	235	267
WG79_07220	172	151	165	201	206	212	178	147	155	209	160	219	146	144	176
WG79_07225	1656	1482	1634	1186	1071	1009	1654	1843	1528	1266	1069	1244	1589	1424	1549
WG79_07230	168	183	135	106	117	258	171	148	174	261	230	529	104	157	132
WG79_07235	629	710	514	552	512	916	791	672	751	941	845	1775	506	576	577
WG79_07240	232	252	182	181	198	277	273	269	316	315	306	520	207	198	214
WG79_07245	329	375	351	361	379	413	366	335	390	383	388	466	377	364	387
WG79_07255	433	523	515	652	767	754	565	517	590	800	848	913	765	806	896
WG79_07260	198	233	210	263	299	294	220	216	204	362	382	339	353	415	379
WG79_07265	319	367	334	482	504	520	383	384	431	636	572	657	546	599	569
WG79_07270	760	867	782	982	992	1008	872	792	940	936	945	1010	993	900	1035
WG79_07275	2	1	7	7	2	4	1	0	3	4	1	1	3	4	0
WG79_07280	47	32	116	26	17	18	28	36	28	31	36	4	86	71	23
WG79_07285	249	253	236	491	464	506	224	221	287	383	356	375	282	233	270
WG79_07290	167	193	152	258	270	267	223	183	201	244	217	284	262	278	235
WG79_07295	1742	1923	1367	3175	3322	2962	1364	1329	1654	811	765	1074	795	744	888
WG79_07300	734	818	699	262	290	264	969	1027	773	246	247	213	864	686	723
WG79_07305	949	983	967	419	435	371	1210	1309	919	362	290	278	992	933	864
WG79_07310	850	782	926	331	346	318	1009	996	830	266	276	222	852	768	660
WG79_07315	3706	2237	5030	313	282	200	3406	4451	2537	132	131	80	2899	3457	2082
WG79_07320	987	873	956	251	274	208	1113	1052	1079	78	58	87	1134	1168	1241
WG79_07325	7542	6121	6968	4268	4042	4612	8758	9174	8191	1262	939	1893	12356	12438	14615
WG79_07330	1250	1003	1294	454	386	362	1485	1871	1278	395	348	297	2438	2669	2157
WG79_07335	274	220	258	115	89	88	297	348	258	115	78	53	411	503	400
WG79_07340	68	58	90	41	28	39	78	108	50	66	45	21	168	183	111
WG79_07345	279	263	325	106	116	117	373	409	308	146	109	108	684	745	606
WG79_07350	897	801	869	418	407	495	1050	1077	978	473	432	572	1528	1873	1582
WG79_07355	54	34	39	26	24	27	48	55	52	39	22	44	53	104	62
WG79_07360	59	42	55	33	31	35	56	64	53	37	21	39	70	119	75
WG79_07365	450	416	655	440	378	767	439	524	439	747	741	1208	525	975	461
WG79_07370	216	157	528	270	174	257	130	162	139	577	717	294	357	372	200
WG79_07375	506	386	868	500	468	448	407	445	321	1176	1244	555	816	825	565
WG79_07380	140	73	379	161	104	117	82	109	95	335	439	98	309	290	113
WG79_07385	821	555	1343	899	692	601	637	733	438	1596	1653	643	1356	1455	696
WG79_07390	364	255	211	339	272	403	350	356	289	358	314	443	356	543	318
WG79_07395	501	352	394	360	343	406	487	450	335	354	326	487	370	533	349
WG79_07400	78	51	129	56	40	32	72	61	44	40	56	14	69	56	47
WG79_07405	521	440	363	271	198	203	456	533	332	115	157	98	1480	1507	1051
WG79_07415	340	152	386	193	136	113	311	436	191	218	169	79	922	829	460
WG79_07420	774	555	1084	292	253	223	731	800	620	249	235	173	1526	1182	1045
WG79_07425	248	217	217	208	191	192	247	267	241	257	230	222	270	269	236
WG79_07430	2763	3055	3051	2960	2954	2964	2894	2613	2935	2193	1871	2289	2597	2461	2913
WG79_07435	4489	4826	4307	997	1054	711	5443	5583	5183	678	693	695	7265	7082	7561
WG79_07440	87	76	85	45	33	58	88	89	70	104	89	193	100	133	117
WG79_07445	631	572	600	330	382	607	735	765	708	842	878	1968	690	1003	892
WG79_07450	593	594	645	341	365	589	734	771	710	877	838	1776	691	914	889
WG79_07455	1127	1375	992	618	550	1084	984	982	1248	601	641	1541	770	887	974
WG79_07460	25	19	21	30	38	27	28	22	25	45	24	41	20	27	17
WG79_07465	66	62	62	82	89	114	68	68	64	83	76	111	70	73	62
WG79_07470	158	143	171	202	220	205	159	135	129	185	152	204	137	123	136
WG79_07475	131	157	163	154	125	159	129	133	138	164	155	179	183	192	201
WG79_07480	67	72	92	72	75	68	75	67	75	80	71	82	118	97	144
WG79_07485	77	91	63	114	107	111	79	95	90	122	79	185	74	126	125
WG79_07490	1274	1205	1408	1629	1740	1528	1276	1424	1294	1939	1662	1975	1523	1486	1592
WG79_07495	560	554	601	481	543	520	552	584	629	463	354	526	597	559	598
WG79_07500	105	117	138	109	150	110	132	130	104	159	165	186	166	133	168
WG79_07505	1450	1749	1107	667	679	867	1796	1550	1925	380	383	545	2565	3659	2923
WG79_07510	559	636	573	485	567	558	595	583	579	444	391	417	643	748	684
WG79_07515	2923	2577	4026	1342	1291	1394	2869	2914	2463	3931	3720	3402	3107	2396	2529
WG79_07520	1002	957	1730	629	658	757	990	1071	935	1304	1296	1016	1160	1004	860
WG79_07530	1781	1860	1620	1722	1693	2108	1985	1899	1921	1502	1419	1760	1714	1988	1981
WG79_07535	54	29	29	50	45	57	59	50	75	68	70	104	183	168	173
WG79_07540	115	93	87	97	109	119	134	123	143	156	124	190	338	413	370
WG79_07545	27440	23110	20775	23652	23647	22412	25795	27417	25169	39856	29646	41159	32196	27189	32847
WG79_07550	3353	3469	3805	3711	3941	3184	3402	3769	2686	4733	4442	2571	4486	4535	3710
WG79_07555	4217	4399	5049	4564	4900	4199	4693	4736	4319	5555	5311	3974	5431	5123	5125
WG79_07560	1516	1414	1545	1336	1490	1355	1577	1564	1312	1636	1587	1166	1873	1702	1700
WG79_07565	3365	2884	3667	3300	2654	2186	2653	3371	1889	4969	4963	1795	5005	5332	2872
WG79_07570	4932	4934	6305	3999	4199	4015	4865	4964	4994	4636	4634	3764	5599	4831	5266
WG79_07575	5217	5013	6454	4483	4265	3957	4820	5217	4568	4917	5002	3155	6468	5647	5327
WG79_07580	58	54	77	73	69	95	80	73	84	64	63	119	168	189	169
WG79_07585	100	63	106	98	78	97	88	93	72	100	86	95	173	193	165
WG79_07590	105	67	117	94	81	82	79	103	70	84	74	74	127	121	129
WG79_07595	65	55	80	48	40	55	60	64	71	58	37	75	141	151	155
WG79_07600	89	95	108	60	66	81	78	87	71	88	84	115	191	188	202
WG79_07605	250	178	251	160	182	245	230	197	225	235	164	348	505	570	612
WG79_07610	86	42	91	88	54	136	81	67	75	63	56	138	130	162	163
WG79_07615	54	41	58	45	45	84	58	45	43	43	29	98	84	129	98
WG79_07620	1	5	2	1	2	0	1	2	1	1	0	5	1	4	3
WG79_07625	2	3	2	1	1	4	1	2	1	2	2	6	7	8	7
WG79_07635	13	7	7	2	4	5	11	7	3	1	2	6	13	9	10
WG79_07640	5	10	2	4	3	4	4	1	2	3	0	5	5	7	5
WG79_07645	1	3	3	0	3	2	2	0	0	3	0	2	4	3	6
WG79_07650	2	2	3	2	0	2	4	0	1	1	2	5	2	4	11
WG79_07655	3	3	2	2	2	4	3	1	5	2	2	9	7	6	6
WG79_07660	6	5	4	3	4	9	2	3	10	3	1	12	12	13	5
WG79_07665	0	0	0	0	1	2	0	0	1	2	2	2	1	2	0
WG79_07670	9	6	14	2	4	11	9	3	8	9	10	7	12	14	10
WG79_07675	28	25	46	18	20	26	18	17	25	26	21	36	37	33	47
WG79_07680	49	46	54	34	29	41	34	34	39	42	38	70	62	57	83
WG79_07685	19	23	19	9	12	12	9	18	7	18	22	24	22	27	19
WG79_07690	16	11	30	8	10	17	13	26	18	22	29	30	25	22	19
WG79_07695	175	179	275	153	123	279	144	156	162	164	155	428	209	284	275
WG79_07700	16	28	17	12	18	10	13	19	15	20	13	29	17	30	19
WG79_07705	32	30	49	26	7	42	32	33	14	22	36	63	43	45	44
WG79_07710	83	68	114	53	44	119	59	49	60	58	54	125	93	110	101
WG79_07715	153	103	158	73	94	99	115	98	121	94	66	125	146	150	159
WG79_07720	72	62	96	76	54	81	93	79	94	24	17	37	110	126	167
WG79_07725	68	62	77	57	56	101	89	76	85	35	20	42	139	149	143
WG79_07730	430	419	488	373	378	555	563	468	521	199	152	288	879	954	1018
WG79_07735	612	523	684	502	504	691	684	653	558	363	264	372	1054	1076	1019
WG79_07740	531	446	644	438	405	562	600	591	579	224	149	263	956	950	962
WG79_07745	1237	1080	1335	1111	1027	1411	1369	1445	1347	618	448	793	2094	2233	2339
WG79_07750	396	287	497	351	325	462	461	462	400	180	148	267	709	699	761
WG79_07755	250	162	343	196	182	233	207	288	190	135	105	99	490	513	410
WG79_07760	446	335	530	364	359	488	431	499	456	238	172	254	744	842	787
WG79_07765	120	79	183	118	99	136	128	128	89	68	54	54	227	257	164
WG79_07770	356	292	456	258	260	343	390	327	412	151	103	206	435	569	531
WG79_07775	511	406	678	322	302	388	540	489	583	220	166	290	628	671	755
WG79_07780	44	32	49	23	18	39	27	46	52	18	6	16	54	92	54
WG79_07785	26	25	29	12	17	35	23	25	36	17	7	14	36	62	32
WG79_07790	765	574	833	558	467	1011	809	742	812	405	296	754	1198	1436	1446
WG79_07795	133	103	174	88	97	144	140	131	108	97	80	88	271	295	255
WG79_07800	276	180	337	214	193	355	269	258	216	261	212	376	426	463	450
WG79_07805	96	76	108	73	46	96	86	82	87	89	51	147	97	109	122
WG79_07810	458	373	437	381	354	715	462	458	495	309	262	600	638	741	740
WG79_07815	166	106	189	135	125	224	144	172	162	79	69	138	244	269	308
WG79_07820	50	32	56	24	29	54	35	46	53	25	15	26	72	111	76
WG79_07825	34	21	44	20	12	29	24	28	30	17	10	15	42	74	45
WG79_07830	43	34	66	48	39	58	56	54	39	36	28	35	70	99	79
WG79_07835	50	44	71	35	42	70	48	44	34	29	27	29	69	93	84
WG79_07840	202	170	250	191	196	340	227	232	238	108	106	213	313	363	417
WG79_07845	9320	9022	10343	6730	7359	6494	10138	10572	8273	3162	2532	3764	8496	9556	9013
WG79_07855	1719	2067	1772	1982	2299	1980	1924	1726	1894	1976	1935	1907	2466	2200	2692
WG79_07860	1038	1271	1021	1085	1322	1254	1069	1058	1240	1157	1075	1193	1447	1250	1545
WG79_07865	4	2	7	8	7	3	2	2	4	6	7	7	4	7	4
WG79_07870	118	111	173	93	97	125	106	99	111	125	116	170	112	146	136
WG79_07875	67	82	104	50	58	102	58	58	52	89	69	142	56	94	77
WG79_07880	132	139	164	117	123	219	121	120	125	176	135	283	139	189	156
WG79_07890	180	204	229	204	211	352	168	142	176	157	167	274	148	211	176
WG79_07895	1119	1114	1203	774	731	1341	1175	1070	1239	1097	1076	2156	1449	1867	1734
WG79_07900	358	427	338	397	433	442	385	344	393	357	337	479	321	358	411
WG79_07905	61	62	48	70	100	72	62	79	70	76	63	87	70	81	96
WG79_07910	65	68	62	86	83	71	67	75	91	79	78	82	78	72	96
WG79_07915	377	332	325	376	388	354	337	321	325	332	275	343	375	332	374
WG79_07920	1224	1075	1241	1054	990	1098	1075	1113	1092	1249	938	1460	1128	1149	1114
WG79_07925	332	304	301	334	299	364	286	320	247	296	270	292	338	327	324
WG79_07930	358	319	312	317	342	367	369	375	293	225	170	267	368	419	400
WG79_07935	968	1087	956	522	599	664	1143	1146	1249	753	780	1000	2041	2116	2388
WG79_07940	126	140	123	148	156	239	157	140	153	260	270	464	171	267	227
WG79_07945	247	269	252	221	227	346	313	301	324	349	397	722	338	423	423
WG79_07950	182	213	193	148	146	214	234	224	242	253	270	427	286	308	305
WG79_07955	1945	2143	1830	1151	1305	1262	2137	2016	2137	1689	1654	1457	2718	2581	2766
WG79_07960	114	134	121	85	76	98	158	137	91	160	125	81	177	177	167
WG79_07965	201	174	145	97	69	139	179	181	163	163	165	311	173	247	183
WG79_07970	26	14	13	16	14	12	14	13	10	20	27	33	28	24	29
WG79_07975	68	57	52	46	29	62	58	47	70	33	46	68	65	65	73
WG79_07980	350	393	291	490	410	504	363	388	353	343	314	399	402	338	394
WG79_07990	696	887	758	1266	1451	1503	684	666	728	789	848	862	752	800	896
WG79_07995	1248	1526	1129	2582	2678	2664	1191	1193	1248	1663	1564	1677	1385	1402	1641
WG79_08000	82	102	34	86	57	394	84	101	92	32	16	151	39	110	64
WG79_08005	555	503	497	347	281	834	439	491	377	231	193	387	327	457	292
WG79_08010	2703	2385	2324	1353	1131	1954	2242	2380	1931	776	606	1228	1651	1928	1574
WG79_08015	4087	3424	3521	2393	2489	2633	3659	3787	3058	1890	1643	2040	3015	2860	2658
WG79_08020	1869	1839	2060	1030	969	941	1653	1690	1442	421	402	334	2712	2227	2169
WG79_08025	867	989	1086	2635	2775	2532	936	919	898	1726	1478	1488	887	1005	963
WG79_08030	6198	6635	6314	14269	15622	15615	6476	6025	6682	9147	7826	10428	5889	5622	6895
WG79_08035	1243	1340	1037	1286	1434	1424	1287	1280	1371	1259	1117	1458	1275	1146	1430
WG79_08040	1197	1381	1189	1235	1361	1163	1415	1306	1408	1736	1562	1570	1628	1570	1754
WG79_08045	941	1193	863	1078	1236	1095	1050	1000	1113	1285	1215	1308	1208	1129	1313
WG79_08050	292	378	316	411	473	417	360	270	336	353	352	411	289	347	401
WG79_08055	193	242	205	196	221	200	206	166	220	183	167	195	185	203	230
WG79_08060	451	401	440	459	410	799	372	416	402	565	520	966	451	618	520
WG79_08065	912	908	956	1032	973	1520	872	812	730	855	799	1209	678	799	724
WG79_08070	602	623	631	672	641	1030	586	527	499	562	450	846	450	557	585
WG79_08075	2084	1983	1941	1880	1824	3709	1798	1701	1665	1572	1341	2837	1493	1793	1653
WG79_08080	374	330	395	219	202	224	352	369	342	166	134	212	333	388	356
WG79_08085	15899	18083	11008	9769	9837	24753	14812	12660	15305	3547	3182	9092	7212	10082	9267
WG79_08090	17548	20560	10608	11418	11346	33574	16382	14727	17877	3941	3651	11154	8114	12863	10386
WG79_08095	4108	4661	2417	3328	3069	10262	4153	3960	4463	1109	1052	3258	2154	3823	2824
WG79_08100	66	64	91	91	54	100	59	65	54	118	95	90	114	80	87
WG79_08110	50	29	53	70	49	51	41	45	32	143	146	150	61	59	50
WG79_08115	13119	9030	13289	6063	5543	5355	15206	20680	13889	10932	9935	12549	19421	20548	19824
WG79_08120	2494	2050	2791	3401	3357	3148	2525	2597	1978	6735	5761	6202	4178	4019	3820
WG79_08125	16768	14186	18493	9776	9204	16230	18755	20155	20443	11945	9781	25417	18440	22567	24219
WG79_08135	1062	929	1231	1020	919	789	1050	1074	889	970	863	725	1073	970	909
WG79_08140	391	389	492	452	410	439	431	474	422	493	437	408	554	409	534
WG79_08145	2788	2808	3092	3777	3848	3324	3015	3276	2661	2881	2691	2055	3484	3180	3097
WG79_08150	3679	3817	3808	4789	4842	4469	3831	4150	3728	4541	4439	3305	5247	4631	4520
WG79_08155	40383	48647	35239	13019	14975	16385	42118	36441	49246	19644	19169	25792	28722	29685	37194
WG79_08160	19489	22751	18358	6036	6762	7315	20144	18340	23719	9782	9164	12624	13638	14384	17954
WG79_08165	786	668	215	1193	1242	1220	805	828	755	1811	1598	1894	683	596	665
WG79_08170	999	1230	994	1166	1345	1320	1145	1145	1473	1196	1166	1334	3304	3527	5040
WG79_08175	0	2	6	8	6	3	5	4	4	15	24	7	18	9	17
WG79_08180	11878	10849	12549	9431	9675	10494	12390	14047	12899	8254	6615	10134	10656	10007	11942
WG79_08185	1587	1369	1697	1377	1366	1352	1645	1902	1554	2474	2198	2167	2021	2087	1827
WG79_08190	1238	1030	954	937	956	1018	1374	1544	1317	2014	1993	2300	2443	3065	2787
WG79_08195	11628	12916	12519	6401	7005	9450	11892	11535	12001	4508	4183	5818	11884	13501	13012
WG79_08200	17948	21126	18380	11127	11347	16009	18863	16813	19523	6935	6942	9589	17821	19731	19543
WG79_08205	21649	26151	25109	15726	16381	25889	23393	21472	25587	10941	10172	17915	20969	24682	23516
WG79_08210	38517	43037	37778	26063	26608	38431	39644	37281	41976	18052	16384	26963	34363	36797	38064
WG79_08215	257	234	367	377	346	274	274	305	227	411	449	247	467	413	364
WG79_08220	127	84	153	134	132	131	111	136	80	230	231	125	221	209	143
WG79_08225	6	7	21	8	10	4	12	13	2	15	25	11	19	10	10
WG79_08230	38	30	53	36	31	18	36	42	31	69	62	36	89	89	60
WG79_08235	268	298	268	348	401	499	366	318	357	549	562	540	385	452	474
WG79_08240	339	377	290	438	576	588	402	363	425	619	502	732	389	504	488
WG79_08245	88	104	120	197	182	199	111	111	79	205	172	219	144	139	102
WG79_08250	158	132	121	440	447	497	117	135	115	847	666	1000	154	172	142
WG79_08255	88	93	79	146	140	179	98	76	97	279	249	325	112	115	112
WG79_08260	88	67	95	113	82	152	106	120	96	150	147	241	116	114	97
WG79_08265	97	96	89	164	174	190	100	92	82	419	334	498	104	86	88
WG79_08270	25	26	23	42	51	47	21	31	18	127	96	118	18	23	23
WG79_08275	32	29	37	58	46	51	35	38	25	87	84	87	43	36	45
WG79_08280	47	37	72	132	127	110	57	74	36	191	198	201	79	69	67
WG79_08285	88	57	73	110	90	121	84	69	66	208	156	225	103	97	66
WG79_08290	2286	2492	2151	1318	1412	2280	2347	2247	2720	1608	1456	3036	2207	2826	2703
WG79_08295	2143	1987	1965	1367	1356	1884	2114	2165	2033	1890	1703	2365	2372	2577	2399
WG79_08300	97	73	112	133	146	375	47	37	42	78	48	145	30	37	18
WG79_08305	366	322	448	533	466	1067	193	183	126	383	274	539	95	103	86
WG79_08310	311	297	277	504	538	762	497	529	489	3055	2737	4769	1155	1098	1138
WG79_08315	10	6	6	2	4	6	11	11	7	3	4	4	11	18	12
WG79_08320	40	18	23	16	7	19	19	20	18	17	16	11	24	35	19
WG79_08325	32	32	36	27	11	25	16	24	21	34	24	36	29	28	23
WG79_08330	15	10	11	14	6	16	8	7	4	5	9	19	12	11	11
WG79_08345	109	76	137	94	79	106	99	123	75	154	160	194	180	313	136
WG79_08350	492	339	517	452	350	475	482	617	404	594	544	759	752	975	649
WG79_08355	229	150	258	190	164	173	252	312	202	240	248	284	372	518	387
WG79_08360	266	214	258	243	219	205	306	348	258	297	274	368	436	525	419
WG79_08365	76	65	27	85	90	133	81	75	72	157	175	257	67	107	87
WG79_08370	181	216	228	302	330	357	233	205	278	695	730	811	1522	1381	1493
WG79_08375	16	18	20	55	59	49	38	41	26	314	328	307	1120	1188	1246
WG79_08380	1107	1235	872	1147	1393	1953	1097	1023	1173	3876	3684	5057	1378	1412	1683
WG79_08385	2192	2593	1752	2437	2744	4825	2380	2196	2588	6432	6037	11267	2405	2860	2972
WG79_08390	1897	1831	1631	2024	2021	2434	1792	1835	1636	2412	2271	2984	1806	1840	1790
WG79_08395	340	311	335	386	337	406	305	330	294	322	309	294	317	250	287
WG79_08400	1355	1397	1597	1502	1401	2117	1281	1298	1305	1531	1383	2212	1261	1398	1189
WG79_08405	1747	1822	2341	2024	1890	3082	1741	1708	1767	2082	1846	3459	1516	1555	1596
WG79_08410	1063	1082	1058	1151	1284	1142	603	547	568	238	243	296	417	401	414
WG79_08415	138	150	99	647	683	960	176	180	223	246	216	408	261	292	401
WG79_08420	422	460	410	1645	1699	2174	507	483	586	806	706	1166	758	862	1193
WG79_08425	117	133	117	109	108	124	141	127	172	352	317	446	337	475	487
WG79_08430	99	124	97	75	76	86	129	109	138	291	309	382	267	362	389
WG79_08435	394	333	366	342	311	261	371	406	351	750	687	909	792	943	988
WG79_08440	4605	5007	4986	887	864	778	5031	4675	5899	392	380	465	3167	4376	4131
WG79_08445	2457	2145	2061	2328	2181	2062	2190	2328	2007	1828	1660	2007	1615	1368	1416
WG79_08450	525	621	456	442	485	469	660	606	706	593	538	656	577	678	695
WG79_08455	1047	1160	961	811	796	877	1179	1127	1203	1164	1090	1453	1059	1144	1255
WG79_08460	2699	2718	2878	5509	6130	5239	2994	2793	2890	7350	6557	6258	3910	3521	3979
WG79_08465	2927	3223	2974	6620	7239	6764	3360	3056	3575	7316	7103	7368	4564	4340	4758
WG79_08470	256	235	251	338	344	325	302	299	321	506	503	465	375	355	332
WG79_08475	1439	1687	988	429	413	944	1528	1271	1373	2159	2037	5424	560	651	589
WG79_08480	314	356	278	114	106	405	339	303	318	334	314	1660	109	180	120
WG79_08490	405	479	441	347	294	708	467	448	527	524	497	1371	547	998	842
WG79_08495	468	533	405	456	439	925	519	463	512	479	449	1051	574	792	714
WG79_08500	373	393	310	443	450	920	402	395	403	512	552	984	458	569	507
WG79_08505	34	37	19	64	93	95	49	24	34	137	152	224	20	35	48
WG79_08510	390	404	355	307	307	409	414	347	309	351	355	444	386	443	405
WG79_08515	2079	2195	2014	1939	2020	3734	2087	1812	2195	2064	1887	4168	1858	2322	2265
WG79_08520	2372	2182	1996	1961	1716	5253	2124	2107	2187	1660	1304	5189	1470	2591	2099
WG79_08525	4443	4231	4176	3601	3275	7208	4015	3841	3741	2994	2298	7350	2772	3852	3695
WG79_08535	332	309	332	284	346	346	366	295	402	254	187	314	273	283	345
WG79_08540	4187	4864	4182	3595	3785	3663	4737	4417	4683	3212	3008	3519	4377	4414	4668
WG79_08545	2707	2997	2221	2232	2290	2325	3035	2810	3135	2218	1879	2485	2969	3107	3333
WG79_08550	1726	1815	1462	1442	1332	1418	1956	1781	1991	1464	1398	2097	2074	2166	2233
WG79_08555	199	231	202	196	193	258	190	179	218	294	278	492	202	203	208
WG79_08560	34	27	21	33	25	46	17	17	26	58	39	63	32	35	31
WG79_08565	95	103	100	103	114	161	100	99	104	223	191	303	84	111	129
WG79_08570	47	50	47	57	54	70	38	32	53	82	74	164	49	36	35
WG79_08575	7	7	7	4	7	10	2	5	2	15	14	20	8	10	5
WG79_08580	15	18	10	19	12	32	11	11	11	27	23	36	15	15	12
WG79_08585	129	95	112	136	115	135	109	107	92	217	196	236	165	126	108
WG79_08595	539	607	577	1251	1238	2326	599	579	684	963	877	1806	592	690	754
WG79_08600	713	924	701	804	851	998	744	709	845	664	682	868	545	527	525
WG79_08605	68	77	68	46	71	80	71	68	96	47	63	61	37	68	54
WG79_08610	1402	1412	1325	700	698	580	1343	1191	1374	1148	1064	1333	857	724	830
WG79_08620	2211	1983	2102	1920	1940	1725	2301	2492	2040	1816	1361	1931	2493	2431	2859
WG79_08625	286	235	255	248	224	204	256	322	190	259	237	153	380	330	325
WG79_08630	70	107	95	83	116	84	78	105	97	89	83	89	119	112	104
WG79_08635	354	317	317	517	525	425	371	431	349	1877	1684	1697	1799	1887	1762
WG79_08640	1666	1720	1264	851	757	931	1530	1526	1612	641	600	896	1606	1923	1806
WG79_08645	78	83	61	43	50	70	74	63	69	76	69	125	53	93	87
WG79_08650	121	129	95	78	85	70	172	175	158	207	186	281	450	515	544
WG79_08655	73	82	70	65	59	64	77	66	79	103	101	120	94	99	130
WG79_08660	23	13	13	35	22	24	17	14	14	32	28	32	22	17	26
WG79_08665	70	88	75	84	77	94	91	69	81	89	96	129	81	91	106
WG79_08670	64	85	71	80	88	100	89	73	93	78	84	116	62	74	80
WG79_08675	19	13	25	17	20	15	13	3	7	15	14	17	17	16	10
WG79_08680	72	51	109	85	73	68	25	30	24	86	99	43	22	16	5
WG79_08685	3245	3637	2833	4758	4789	4951	2252	1907	2202	3775	3121	3911	875	933	953
WG79_08690	1005	883	1116	2114	2130	1954	748	960	608	3102	2324	2680	722	568	589
WG79_08695	2820	2548	3161	2057	1921	2271	2351	2295	2123	3099	2779	3105	2606	2372	2435
WG79_08700	157	148	179	231	211	234	147	139	158	238	238	347	134	168	188
WG79_08705	347	382	320	538	608	602	387	366	397	643	569	785	441	451	442
WG79_08710	687	666	764	423	505	449	746	691	721	544	476	547	861	871	970
WG79_08715	693	826	840	569	597	654	769	783	764	574	575	617	942	1001	954
WG79_08720	383	421	431	312	294	380	408	368	380	309	292	326	487	549	462
WG79_08725	129	146	160	165	157	193	128	118	167	127	114	164	121	114	104
WG79_08730	2990	2483	3242	2715	2666	2074	2042	2037	1250	1808	1349	820	1661	1197	1023
WG79_08735	253	275	246	312	290	368	216	235	219	289	238	469	241	227	262
WG79_08740	127	148	89	186	210	248	154	123	140	245	211	365	154	172	187
WG79_08745	73	96	54	119	110	157	94	96	76	123	120	197	83	120	113
WG79_08750	61	61	48	84	74	88	61	55	66	108	98	105	102	107	122
WG79_08755	106	113	127	124	144	127	126	84	124	163	145	167	150	161	184
WG79_08760	46	56	52	52	47	67	57	41	65	68	65	87	73	76	61
WG79_08765	14	31	28	24	34	35	30	23	26	37	49	50	34	59	44
WG79_08770	91	121	139	1616	1428	1921	101	104	106	205	169	318	113	95	140
WG79_08775	829	810	665	259	288	244	842	751	857	98	98	123	895	1138	1087
WG79_08780	275	193	236	129	104	62	243	303	227	87	76	57	299	299	220
WG79_08785	407	472	356	611	644	806	465	439	497	628	571	851	546	562	717
WG79_08790	140	142	147	149	160	217	157	148	157	209	194	235	240	304	344
WG79_08795	68	65	102	91	99	103	82	93	92	146	131	140	158	190	234
WG79_08800	154	153	148	185	231	179	160	150	173	255	220	249	271	303	358
WG79_08805	507	595	476	845	957	850	572	550	632	655	688	741	936	955	1264
WG79_08810	2190	1570	2395	3198	2795	2449	1978	2486	1377	5419	4309	3037	3123	2822	2342
WG79_08815	2264	2305	2193	1420	1471	1431	2262	2279	2197	1670	1475	1886	2531	2628	2646
WG79_08820	18	19	23	22	20	18	14	21	25	39	40	15	39	37	19
WG79_08825	181	195	159	209	229	244	187	211	195	337	303	442	357	427	453
WG79_08830	105	121	112	124	139	173	154	130	146	270	226	419	307	460	434
WG79_08835	8	15	8	17	21	28	18	11	19	73	73	164	108	208	168
WG79_08840	20	23	27	26	27	40	34	37	37	124	111	217	181	300	268
WG79_08845	15373	17017	11221	8015	8414	10137	16582	15681	17483	7496	6797	11430	15063	16384	17917
WG79_08850	2592	3199	2637	6097	7087	6527	4379	4061	4744	9793	10506	12062	8229	9529	11721
WG79_08855	1615	1583	1906	2579	2861	2593	2099	2114	2242	4333	4270	5139	3479	3822	4529
WG79_08860	5693	6386	5766	2079	2151	1856	5725	5431	5032	2776	2660	1983	7551	6748	7119
WG79_08865	90	63	167	180	162	92	100	83	45	297	263	66	156	126	68
WG79_08870	240	261	225	269	306	300	299	230	251	319	304	367	249	257	305
WG79_08875	292	376	320	298	334	302	331	281	397	228	190	241	316	301	357
WG79_08880	305	354	336	314	325	358	303	292	342	226	207	259	312	298	346
WG79_08885	444	555	498	482	517	504	485	465	521	343	320	342	468	422	464
WG79_08890	312	371	328	371	399	420	300	258	308	233	235	232	296	292	278
WG79_08895	330	414	383	479	528	547	393	377	395	683	676	753	603	663	613
WG79_08900	1057	1176	1141	1569	1704	1769	1271	1298	1319	2852	2819	2928	3812	4324	4222
WG79_08905	5355	6138	5320	8787	9703	10639	6777	6563	7090	16917	16498	20189	24622	29103	28146
WG79_08910	538	497	486	909	917	1380	610	653	573	1770	1706	2730	1654	2289	1728
WG79_08915	95	110	95	153	188	170	124	97	105	235	217	239	193	208	246
WG79_08920	1760	1547	1626	2321	2272	2149	2596	2714	2384	3171	2667	3661	6426	6298	6467
WG79_08925	127	121	114	134	120	199	153	155	151	262	223	330	251	261	271
WG79_08930	31	20	27	48	45	77	30	29	32	63	76	137	50	77	97
WG79_08935	49	53	38	84	89	131	49	49	53	103	123	175	84	131	127
WG79_08940	27	32	25	70	62	90	28	33	33	78	82	124	60	98	114
WG79_08945	279	323	274	516	555	572	278	349	342	635	576	818	819	893	1228
WG79_08950	18	20	18	22	19	14	21	24	16	58	69	27	48	63	35
WG79_08955	362	336	257	331	338	354	325	375	288	643	573	619	427	460	423
WG79_08960	177	196	225	228	220	288	203	174	173	277	253	460	257	393	369
WG79_08965	241	235	274	175	210	228	223	238	196	341	268	377	302	337	316
WG79_08970	280	303	328	311	286	300	317	332	253	488	412	414	408	416	398
WG79_08975	665	738	752	627	709	1106	717	635	716	896	826	1585	1205	1501	1390
WG79_08980	516	569	546	452	564	747	523	509	574	689	697	1243	1164	1483	1450
WG79_08985	291	266	305	333	296	388	294	279	273	468	458	664	626	910	826
WG79_08990	112	109	120	136	117	201	105	100	116	208	198	311	317	485	379
WG79_08995	215	240	239	211	193	326	202	216	225	327	340	491	697	969	896
WG79_09000	97	86	142	69	71	80	61	87	41	178	177	108	348	424	301
WG79_09005	109	97	137	80	117	123	88	113	87	207	185	204	383	551	378
WG79_09010	76	50	96	64	48	79	72	85	57	167	185	146	422	534	349
WG79_09015	54	46	47	38	40	56	53	48	52	91	103	133	269	386	352
WG79_09020	61	54	82	59	62	100	91	73	67	169	140	238	420	666	569
WG79_09025	168	195	165	156	182	169	184	190	161	257	248	328	484	726	654
WG79_09030	63	80	76	69	94	85	84	71	81	207	224	240	330	623	459
WG79_09035	64	56	66	51	62	63	91	89	113	189	184	295	719	1188	1023
WG79_09040	78	54	64	64	76	87	101	99	89	173	193	249	804	1016	987
WG79_09045	104	99	90	78	101	111	126	124	107	266	234	304	1053	1313	1313
WG79_09050	40	36	39	36	35	20	58	76	56	190	169	181	948	1254	1077
WG79_09055	284	304	290	750	821	773	368	359	347	597	478	585	560	536	560
WG79_09060	3519	2510	3133	3194	2895	3180	3400	3806	3094	4658	3886	5286	3565	3851	3359
WG79_09065	1484	1111	1262	1133	972	1263	1435	1776	1318	2038	1820	2656	1395	1761	1354
WG79_09070	609	708	493	438	487	539	715	646	767	680	618	752	693	734	777
WG79_09075	145	191	139	165	165	169	205	182	245	143	141	173	233	202	244
WG79_09080	183	167	161	60	65	47	178	217	158	80	60	53	164	159	164
WG79_09085	113	104	113	79	86	78	146	142	135	75	66	98	123	110	117
WG79_09090	161	175	168	149	146	154	194	179	194	146	108	182	169	161	182
WG79_09095	294	364	265	269	272	304	325	305	367	226	274	315	282	313	386
WG79_09100	2680	3283	2671	3434	3440	5593	2912	2761	3150	2265	2114	4442	2163	2664	2519
WG79_09110	1594	1446	1755	2518	2197	2056	1519	1830	1183	2306	2492	1394	2692	2267	1849
WG79_09115	3363	3271	3177	2210	2453	1978	2470	2300	2215	4201	3663	3502	3422	3425	3316
WG79_09120	8316	8603	7619	5882	6470	5586	6093	5658	5837	10693	9860	9084	8340	8263	7706
WG79_09125	2306	2106	2640	1886	1942	2042	2406	2594	2289	2900	2705	3232	3137	2782	3067
WG79_09130	5028	5042	5818	4367	4617	4376	5794	5341	5258	3953	3562	3572	6855	6027	6550
WG79_09135	1118	942	1443	1661	1692	1651	1119	1255	986	2206	1993	1974	1738	1613	1552
WG79_09140	1110	953	1294	1838	1857	1660	1173	1319	908	2547	1981	2042	1619	1674	1587
WG79_09145	1299	1252	1166	1251	1142	1209	1161	1241	948	1318	1293	987	1637	1806	1341
WG79_09150	2719	3009	1863	2416	2494	3319	2931	2748	3102	2148	2035	3450	2742	2972	2978
WG79_09155	1926	2032	1982	1548	1578	1679	2122	2082	1965	822	767	834	1416	1328	1348
WG79_09160	314	342	382	397	424	523	407	384	406	366	318	504	377	392	417
WG79_09165	555	529	610	264	260	307	655	615	586	250	263	326	899	781	703
WG79_09170	588	600	665	148	177	337	658	710	683	150	112	302	439	617	589
WG79_09175	1502	1451	1722	813	797	817	1468	1668	1251	736	660	813	1524	1657	1423
WG79_09180	142	150	108	96	82	298	111	94	162	94	71	270	74	127	113
WG79_09185	1344	1292	1328	853	823	1092	1030	992	918	1166	1022	1079	1043	1019	901
WG79_09190	168	141	368	156	130	153	128	137	119	191	249	90	267	197	135
WG79_09195	1574	1489	1523	1799	2061	2080	1580	1567	1490	1950	1800	2064	2385	2299	2651
WG79_09200	1752	1612	1730	1153	1095	1556	1601	1693	1522	773	615	1322	1269	1462	1419
WG79_09205	23015	20652	20847	14193	14503	13422	20173	23715	18531	4711	3850	4669	14280	12657	13848
WG79_09210	1670	1756	1100	1200	1241	1808	2050	1897	2022	1957	1834	3980	2119	2634	2442
WG79_09215	386	285	386	220	233	195	335	378	284	288	273	212	468	404	377
WG79_09220	72	95	71	64	81	119	92	76	79	73	89	137	97	94	97
WG79_09225	446	430	437	479	520	587	433	518	485	526	417	632	494	460	589
WG79_09230	96	112	75	60	70	129	102	94	90	113	107	244	95	129	112
WG79_09235	526	649	599	257	287	635	634	605	807	1111	1111	3494	607	1066	1003
WG79_09240	389	409	468	250	268	246	442	460	368	341	323	330	576	499	550
WG79_09245	2077	2116	2083	1111	1141	1917	1995	1858	1887	1449	1255	2646	1907	2580	2331
WG79_09250	1659	1522	1718	981	926	1391	1496	1441	1420	1114	988	1947	1333	1734	1537
WG79_09255	2080	1753	2283	1651	1674	1683	1963	2180	1745	1679	1462	1540	2280	1893	2003
WG79_09260	662	704	506	700	833	777	693	598	625	608	612	716	615	702	800
WG79_09265	1044	875	1239	19584	17674	13437	766	843	549	16923	14924	7620	848	779	699
WG79_09270	552	625	546	594	662	624	654	571	576	1540	1366	1420	694	722	771
WG79_09275	1463	1500	1462	1595	1731	1726	1584	1551	1554	1934	1881	2153	1791	1819	1944
WG79_09280	697	706	621	764	852	814	821	711	657	966	808	954	822	800	935
WG79_09285	1136	1208	1401	1358	1433	1371	1195	1305	1230	1300	1229	1455	1226	1152	1265
WG79_09290	1524	1607	1801	1766	1788	1721	1503	1761	1560	1702	1730	1769	1677	1573	1585
WG79_09295	3949	4196	4067	2802	2624	3516	3747	3391	3791	4524	4351	5782	3624	4644	4152
WG79_09300	6202	4756	7626	8568	8135	7124	6688	8211	4984	8791	7487	5333	7382	6167	5354
WG79_09305	42	36	81	70	65	73	37	49	37	105	117	57	57	41	39
WG79_09310	4060	3031	4752	9153	7908	7259	3339	4102	2436	9248	8236	4436	5225	4675	3565
WG79_09315	2019	1638	2022	2677	2634	2413	2421	2755	1837	4266	3545	3348	3383	3175	2893
WG79_09320	344	310	314	458	415	422	339	365	254	851	781	640	486	592	450
WG79_09325	1034	1074	841	11088	11198	15662	1265	1246	1256	17767	16250	25895	1738	2040	1906
WG79_09330	12353	14108	10144	7736	8223	9100	14643	13887	15631	18625	17975	25381	11271	12370	13521
WG79_09335	2953	2924	2526	1875	1798	1923	3148	3404	2966	4357	4206	5051	2865	3181	2870
WG79_09340	427	328	1034	154	119	82	235	264	274	141	185	38	338	274	197
WG79_09345	8318	6433	9189	3207	2995	2140	6433	6182	5332	2523	2111	2163	4797	4890	4706
WG79_09350	148	148	201	75	85	72	137	121	150	95	77	119	115	108	111
WG79_09355	4562	3725	4851	2139	2071	2403	3920	4121	3553	2393	1910	2792	2659	2966	2850
WG79_09360	3907	4383	3379	3720	4408	4862	4743	4507	5045	7038	6585	8136	5552	5709	6372
WG79_09365	269	256	302	239	244	185	223	272	238	67	62	58	175	189	240
WG79_09370	5769	4978	5048	4456	4279	3271	4690	4997	5093	875	732	1019	3003	3226	3309
WG79_09375	872	680	1056	432	402	390	906	992	872	557	575	433	1887	1422	1300
WG79_09380	6648	7845	4762	2906	2862	3445	7286	6897	6780	2660	2447	3533	4829	5987	5695
WG79_09385	6544	7918	4919	2797	3034	3350	7276	6502	7334	2550	2491	3239	4893	5015	5477
WG79_09390	786	930	1518	1144	963	931	1193	1124	950	1719	1648	1870	1154	926	951
WG79_09395	28078	30991	34059	19654	21684	16571	26367	22689	28470	1873	1422	1599	11086	9519	11249
WG79_09400	1402	961	2022	481	340	320	996	1206	744	315	348	164	1092	899	627
WG79_09405	497	379	905	295	266	279	417	446	346	279	297	214	438	293	318
WG79_09410	1050	867	1554	956	842	901	920	924	879	1022	1082	1223	992	879	823
WG79_09415	120	111	326	113	67	79	64	96	77	154	234	66	165	134	56
WG79_09420	6011	4509	7583	3156	2445	2063	5999	6459	5140	2651	3151	1762	26896	21976	19049
WG79_09425	566	591	614	665	649	647	598	618	503	957	877	763	827	826	755
WG79_09430	481	543	477	642	744	834	586	617	612	959	829	1174	689	753	790
WG79_09435	249	246	254	398	427	440	285	272	248	639	643	642	406	427	417
WG79_09440	168	187	179	266	297	334	183	189	192	518	452	549	305	278	300
WG79_09445	272	344	248	496	576	614	292	268	347	1011	921	1328	513	544	550
WG79_09450	32	53	29	92	130	154	46	39	45	201	205	363	102	118	121
WG79_09455	13	23	12	43	45	72	25	16	19	92	92	180	39	43	41
WG79_09460	132	130	108	203	236	243	136	159	114	362	290	518	212	226	230
WG79_09465	247	240	263	349	343	635	278	306	303	300	267	687	379	499	593
WG79_09470	2346	1626	2704	1058	931	1485	1530	1535	1375	959	747	1691	750	1376	958
WG79_09475	465	461	529	260	250	285	462	454	473	299	279	401	414	481	453
WG79_09480	731	781	939	462	540	456	647	683	582	371	380	306	582	585	577
WG79_09485	1633	1756	1673	1197	1142	1241	1528	1587	1547	793	778	944	1300	1298	1261
WG79_09490	1916	1633	1698	2437	2637	2293	2157	2380	1990	2959	2583	3344	2104	1941	2327
WG79_09495	1712	1636	1541	528	537	671	1857	1847	1681	1030	957	1074	1483	1666	1522
WG79_09500	1651	1831	1575	727	750	901	2011	1870	1882	1135	956	1430	1379	1542	1683
WG79_09505	1404	1401	1488	662	657	775	1403	1451	1442	933	796	1041	1219	1303	1272
WG79_09510	676	685	794	564	514	899	616	601	684	525	461	878	474	627	627
WG79_09515	417	405	518	344	355	576	416	349	391	388	294	566	361	433	417
WG79_09520	2554	2443	2587	1755	1838	2104	2391	2398	2382	2681	2124	3294	2649	2397	2913
WG79_09525	577	618	613	450	412	1009	519	473	595	415	397	1065	362	590	468
WG79_09530	353	308	315	397	310	596	267	298	247	345	314	532	270	431	277
WG79_09535	434	399	388	527	444	904	355	369	415	421	354	796	305	474	347
WG79_09540	318	304	317	444	349	753	308	300	315	341	317	700	247	372	307
WG79_09545	954	937	958	1044	963	1583	895	899	842	994	930	1444	842	1008	888
WG79_09550	2168	2122	2161	2242	2177	3215	2116	1934	2045	1912	1673	3062	1828	1998	1960
WG79_09555	184	159	233	189	191	257	172	156	180	125	97	159	111	92	108
WG79_09560	80	55	124	83	70	104	73	61	63	49	28	48	39	33	40
WG79_09565	945	744	894	523	446	396	652	647	453	367	284	221	461	413	380
WG79_09570	636	762	716	649	737	704	764	747	821	948	905	839	675	643	718
WG79_09575	244	329	269	282	322	250	341	286	312	371	332	374	239	267	300
WG79_09580	913	873	763	1029	890	1153	930	1025	887	1374	1408	1557	1305	1480	1122
WG79_09585	530	527	584	610	615	652	524	556	439	834	894	780	777	771	605
WG79_09590	3827	4113	3402	4202	4277	6374	4234	4240	4504	4108	3746	6343	4530	5728	5539
WG79_09595	3283	3486	3221	3500	3509	5869	3502	3438	3629	5720	5222	10062	2550	3195	3119
WG79_09600	3153	2617	3909	2483	2372	2219	2765	2947	2078	2247	1889	1599	3151	2641	2607
WG79_09605	1769	1551	1870	1493	1200	1129	1418	1758	965	1543	1378	651	1907	1799	1296
WG79_09610	1061	1067	1100	1315	1279	1311	1032	1108	897	1091	1071	1112	1134	1083	938
WG79_09615	93	98	86	116	143	163	92	98	99	194	217	243	126	122	131
WG79_09620	28	43	44	47	65	76	26	35	39	115	81	111	46	54	41
WG79_09625	50	75	54	83	111	92	70	53	63	163	164	220	67	56	77
WG79_09630	90	86	77	123	152	168	86	65	75	173	152	225	82	101	105
WG79_09635	56	79	73	96	106	114	65	55	63	192	167	263	78	76	104
WG79_09640	10	22	16	12	17	16	17	21	17	113	96	147	14	22	22
WG79_09645	13	17	11	10	12	16	11	5	10	35	34	45	7	14	10
WG79_09650	105	145	112	134	146	173	129	106	130	265	271	351	133	136	149
WG79_09655	117	131	115	120	140	145	109	108	122	210	196	316	107	129	119
WG79_09660	30	30	83	38	27	40	36	38	28	57	67	27	52	58	27
WG79_09665	818	704	861	790	781	899	784	799	673	787	667	732	909	907	852
WG79_09670	1314	1196	1153	1076	1198	1626	1217	1283	1217	1024	836	1401	1160	1227	1363
WG79_09675	343	336	336	323	345	682	352	365	323	240	234	343	342	444	366
WG79_09680	1038	1180	1086	1004	1003	2208	1050	984	1208	563	481	1122	824	991	970
WG79_09685	1218	1211	1434	618	620	557	1330	1370	1371	643	654	434	2482	2203	2118
WG79_09690	57	53	43	60	69	74	53	57	36	61	60	49	87	57	68
WG79_09695	3012	2539	3213	2295	2163	2205	2763	3062	2507	2295	2019	2393	3187	3407	3060
WG79_09700	5491	6367	5167	5958	6445	7856	5872	5329	6214	5149	5090	7296	4546	4709	5462
WG79_09705	135	161	152	226	254	385	146	106	148	235	208	336	227	278	485
WG79_09710	102	106	115	121	148	221	109	88	91	131	112	199	152	216	332
WG79_09715	61	60	86	114	124	145	68	61	48	138	145	159	84	91	75
WG79_09720	408	330	371	350	424	476	435	480	400	556	581	682	839	1031	1007
WG79_09725	2651	2949	2479	3319	3465	5116	2991	2908	3081	3721	3779	5424	3824	4809	4267
WG79_09730	2808	3181	2695	3566	3595	5073	3025	2931	3210	3656	3512	5099	3846	4232	4277
WG79_09735	10548	9921	12372	18415	18455	17753	21180	29829	18204	38790	36853	31043	65135	67642	53922
WG79_09740	15013	14407	16890	25716	27137	26729	32404	44350	27789	54645	51851	45115	98780	97953	85069
WG79_09745	2097	1937	3712	3475	2779	3549	4032	5896	4117	6801	8820	5767	15933	14229	11216
WG79_09750	4571	3957	8716	7526	6940	6849	8924	12177	7992	18766	22118	10218	37000	30535	24924
WG79_09755	5625	4584	7197	23949	16846	13628	17719	36746	15951	106688	153099	46566	382570	317161	172813
WG79_09760	2359	2194	2464	2701	2839	2721	2527	2701	2316	2752	2304	2877	2601	2569	2760
WG79_09765	3226	2625	3650	885	876	879	3173	3550	2935	405	366	397	4213	3904	3961
WG79_09770	3932	3514	4346	2558	2616	2472	3532	3495	3639	1729	1412	1985	2701	2898	2842
WG79_09775	3288	2572	4275	3393	3093	2700	2723	3340	1904	4352	4113	2031	4987	4487	3546
WG79_09780	2459	2968	2780	4832	5309	5264	2846	2585	2851	8362	7967	9321	2305	2542	2652
WG79_09785	16569	19006	16848	26798	29801	31012	18254	16575	19649	44709	42375	57510	14222	13827	16368
WG79_09790	2891	1953	2570	2059	1764	1955	2055	2480	1191	2808	2392	1788	2976	3675	2383
WG79_09795	3737	2391	3952	2791	2207	3042	2602	3351	1860	3867	3667	2912	3995	4653	2838
WG79_09800	452	481	572	358	399	326	498	483	472	274	281	259	661	530	563
WG79_09805	1863	2263	1992	1131	1325	1565	2471	2402	2562	1561	1660	2159	2665	3246	3431
WG79_09810	99	107	100	134	137	196	127	135	134	195	150	184	366	507	352
WG79_09815	214	212	236	245	279	362	247	284	246	288	221	412	501	630	550
WG79_09820	626	726	613	922	1042	1433	969	975	931	2461	2398	4005	4110	4899	4567
WG79_09830	1393	1027	1524	2576	2621	2601	1662	2057	1344	4199	3351	3401	3723	3589	3189
WG79_09835	14099	12247	15197	10235	10451	10262	13995	15382	13015	12686	10284	14340	15422	15246	16267
WG79_09840	27	42	29	37	29	43	33	31	37	29	24	39	28	26	16
WG79_09845	76	51	53	252	79	143	60	93	33	218	171	121	144	212	112
WG79_09850	598	595	387	402	394	325	624	659	611	1219	1372	894	1679	2145	1932
WG79_09855	1534	1440	1205	1077	983	897	1489	1546	1268	3701	3986	2518	4541	5570	4612
WG79_09860	552	415	850	480	419	341	428	529	342	1794	2429	663	2170	2114	1369
WG79_09865	2513	2076	2734	1975	1944	1828	2450	2510	2119	6401	6614	4783	7783	8052	7096
WG79_09870	1222	1053	1737	1200	1072	890	1126	1304	920	3194	3504	1687	3492	2916	2807
WG79_09875	11565	9093	11456	15336	15821	15018	13673	15073	11769	28047	22330	26230	16766	14335	16109
WG79_09880	1409	1150	1473	1173	1039	1175	1450	1575	1406	946	937	898	1869	1752	1718
WG79_09885	1331	1057	1546	1169	967	1047	1265	1460	1072	1043	1079	809	1834	1767	1423
WG79_09890	3125	2541	3106	2853	2581	2663	2919	3326	2457	2832	2367	2364	3805	3814	3186
WG79_09895	1106	1096	1190	1022	1149	1294	1302	1186	1277	942	815	1162	1341	1367	1465
WG79_09900	199	179	637	131	104	50	184	144	165	102	162	24	228	168	139
WG79_09910	519	308	731	501	330	267	375	611	296	546	649	146	1632	1650	654
WG79_09920	167	139	396	172	119	123	141	244	125	113	174	43	427	345	194
WG79_09925	896	691	1303	773	792	546	861	1034	689	531	488	282	1526	1173	1046
WG79_09930	421	416	676	381	358	403	415	495	414	146	137	180	488	428	454
WG79_09935	1935	1299	3148	23012	19700	19025	1824	2262	1301	38475	39058	19876	5549	4539	3356
WG79_09940	929	617	1283	8371	6098	5866	693	998	575	14108	14694	4801	1966	1717	920
WG79_09945	274	162	328	2319	1764	1701	191	306	153	3787	3802	1399	548	486	265
WG79_09950	2666	2575	1954	5209	5418	5669	2813	2984	2576	4482	4128	4402	2656	3063	2884
WG79_09955	2712	2888	2368	5065	5976	6055	3396	3492	3512	6077	5660	7349	4915	5166	5565
WG79_09960	16	22	28	28	25	28	15	12	15	38	36	30	26	23	22
WG79_09965	25456	23651	21569	22557	23204	24042	24836	26501	22169	25746	22002	25482	22986	20924	24028
WG79_09970	5527	5676	4919	6647	7472	8163	6111	5920	5868	8996	7973	11873	6169	6150	7144
WG79_09975	517	528	357	404	395	509	611	622	618	937	858	1148	720	949	858
WG79_09980	738	813	599	541	580	757	802	844	839	930	912	1270	952	1180	1228
WG79_09985	66	59	47	30	30	52	42	71	73	76	81	89	71	94	79
WG79_09990	1800	1938	1734	1739	2001	1825	1836	1752	1820	1964	1897	1578	2386	2303	2421
WG79_09995	1829	1932	1600	1733	2032	2068	2151	1957	2035	1788	1658	1728	2641	2654	3013
WG79_10000	858	891	803	877	838	1771	862	775	891	1058	986	1927	908	1182	1033
WG79_10005	871	782	774	758	704	1472	751	658	755	984	828	1755	739	870	866
WG79_10010	1569	1567	1804	939	933	1345	1521	1325	1364	1090	938	1562	1099	1145	1263
WG79_10015	1187	1187	1373	697	751	918	1197	1001	1038	908	745	1164	827	814	990
WG79_10020	281	289	864	140	124	94	327	460	336	178	219	74	1459	1132	839
WG79_10025	3467	3216	4106	1398	1346	1227	4606	5632	4775	1008	907	1154	12357	11967	12200
WG79_10030	0	2	6	5	2	1	1	4	7	9	8	7	3	1	0
WG79_10035	7	9	4	21	22	8	6	5	9	24	30	11	14	16	6
WG79_10040	0	0	5	2	2	0	1	0	0	2	4	2	2	2	0
WG79_10045	17	21	45	30	14	4	16	11	7	40	45	6	38	50	10
WG79_10050	28	30	56	36	20	8	23	16	15	47	58	4	55	58	20
WG79_10055	14	17	19	13	18	18	24	18	17	20	11	11	13	29	13
WG79_10060	50	43	57	89	79	108	60	47	66	127	114	168	94	119	108
WG79_10065	30	29	128	42	38	39	36	43	31	114	181	40	94	85	60
WG79_10070	935	927	1009	1085	1106	1101	1041	1043	1024	1757	1792	1586	1567	1666	1543
WG79_10075	39	18	131	41	18	11	18	25	14	78	143	8	105	81	25
WG79_10080	365	257	513	218	193	216	288	266	206	286	257	301	230	246	225
WG79_10085	3266	2483	3397	5797	5146	4745	2948	3358	2092	6937	6466	4228	4124	3566	2751
WG79_10090	265	265	315	528	495	397	294	331	184	629	582	228	509	492	393
WG79_10095	175	181	180	123	117	112	198	187	175	689	679	623	333	312	257
WG79_10100	326	392	421	243	214	430	354	356	380	1361	1407	2555	422	666	502
WG79_10105	840	983	921	781	756	907	1024	861	980	2740	2524	4195	1035	1209	1307
WG79_10110	793	884	934	638	705	749	972	852	966	2413	2137	3193	1054	1197	1136
WG79_10115	4362	3975	4931	2917	2900	2698	4386	4385	3825	5175	4352	5176	3870	4320	4327
WG79_10120	3018	2387	2885	1964	1642	1230	2440	2671	1933	2787	2485	1880	2474	2471	2030
WG79_10125	956	754	958	640	543	384	736	864	529	874	790	491	761	779	566
WG79_10130	10717	12177	12001	6002	6786	7215	11454	10379	11916	7638	7282	9235	10613	10191	11697
WG79_10135	4868	5570	5425	3245	3440	6875	5539	5173	6794	6129	5759	14536	4181	6827	6568
WG79_10140	3571	2813	3572	3858	3415	3736	3023	3595	2582	3267	2274	4222	2685	3696	2436
WG79_10145	316	215	257	403	370	330	262	289	223	217	181	230	229	238	210
WG79_10150	1997	2246	1472	3816	3893	4339	2102	1987	1930	3547	3301	3070	1556	1216	1151
WG79_10155	251	212	375	537	460	412	213	242	184	871	1005	281	332	250	150
WG79_10160	3934	3229	3787	8337	7623	7286	3494	4013	2783	13337	11301	8008	4707	4106	3227
WG79_10165	1637	1643	2187	1461	1544	2438	1836	1747	1974	1180	987	2006	1327	1355	1542
WG79_10170	132	103	143	72	77	70	95	101	88	139	138	245	81	66	92
WG79_10175	1179	1259	1182	1685	1779	1669	1322	1355	1246	1528	1583	1598	1535	1496	1455
WG79_10180	39160	46119	36842	50888	56823	51447	47674	43116	49696	44013	40827	43089	34261	30811	37213
WG79_10185	7531	6351	7615	4332	4066	2188	6508	6109	5285	3245	2782	1973	4800	4629	4428
WG79_10190	1528	1387	1996	923	977	502	1443	1425	1184	777	588	507	1065	1052	1042
WG79_10195	1792	1470	1618	2166	1835	1570	1565	1763	1139	2226	1872	1320	2561	2296	1773
WG79_10200	395	428	336	447	512	693	453	470	482	399	344	558	437	588	455
WG79_10205	1729	1311	1936	1820	1635	2001	1664	2088	1498	2012	1774	1731	2281	2440	1950
WG79_10210	9270	7932	10091	2824	2758	2010	10514	10475	7657	6545	5559	4276	14889	18649	14737
WG79_10215	18413	20781	16632	16125	15761	21895	21446	19981	21013	10608	10090	14136	14181	14808	14180
WG79_10220	76	78	71	58	82	77	85	80	93	106	112	119	78	74	85
WG79_10225	11950	14502	10094	9989	10413	12219	17182	15573	17731	23464	23399	30765	18791	21156	24130
WG79_10230	1559	1448	1372	1883	1830	1801	1794	1742	1521	2282	2115	2261	2129	2001	1965
WG79_10235	1309	1141	1485	1931	2002	2843	1446	1383	1307	2865	2295	4027	1471	1620	1788
WG79_10240	4828	4026	5734	3537	3572	3860	4393	4405	3876	3765	3328	3938	4325	3796	3997
WG79_10245	5925	6631	5004	5720	5863	7828	6109	5637	6253	5754	5301	7764	5736	6114	6222
[truncated: 651 more rows]

## Sheet: logCPM
	ST398_0_U1	ST398_0_U2	ST398_0_U3	ST398_30_T1	ST398_30_T2	ST398_30_T3	ST398_30_U1	ST398_30_U2	ST398_30_U3	ST398_90_T1	ST398_90_T2	ST398_90_T3	ST398_90_U1	ST398_90_U2	ST398_90_U3
WG79_00010	3.47879	3.35929	3.57027	3.28117	3.33489	2.86369	3.46966	3.51375	3.60385	4.05013	3.93451	3.55284	3.85129	3.53466	3.65613
WG79_00015	3.02831	3.15191	2.95699	2.97708	2.96696	2.90878	3.168	3.42662	3.33147	3.80331	3.99991	3.45041	3.46918	3.41723	3.47066
WG79_00020	2.43956	2.97412	2.84346	2.842	2.90099	2.9525	3.01226	3.1421	3.24128	3.49498	3.82147	3.35053	2.83925	2.99367	3.29356
WG79_00025	2.32124	2.35324	2.45904	2.5913	2.84946	2.57757	2.49662	2.60091	2.42224	2.67586	3.14068	2.93377	2.53534	2.21508	2.27578
WG79_00030	0.877144	0.743824	1.57536	0.351249	0.238027	0.43073	1.20117	0.550279	1.09444	0.807506	1.33695	1.00777	0.399828	0.557971	-0.119519
WG79_00035	1.23224	1.72521	2.3914	2.26145	2.74053	2.14694	2.10631	2.24118	1.58825	2.14943	2.16227	1.20369	1.86323	1.71551	1.37929
WG79_00040	9.30682	9.03856	9.3294	9.02526	9.02242	9.00524	9.28022	9.26776	9.23805	8.92343	8.69249	9.03064	9.22416	8.95874	9.29861
WG79_00045	9.85595	9.9192	9.78694	9.28107	9.31652	9.26948	9.82834	9.89197	9.7958	9.19232	9.15925	9.16957	9.76489	9.72075	9.79487
WG79_00050	4.16169	4.22329	4.10861	3.67814	4.08677	3.95608	4.26216	4.40114	4.43683	5.65853	5.62429	5.95518	5.18674	5.42612	5.56759
WG79_00055	4.39632	4.84428	4.3769	3.62769	3.92193	3.94169	4.79702	4.77635	5.01306	6.71384	6.77377	7.19111	5.51152	5.6046	5.70896
WG79_00060	4.39046	4.62081	4.1971	3.73644	3.82744	4.00535	4.67484	4.63774	4.86989	6.58642	6.67711	7.10408	5.41748	5.58204	5.71557
WG79_00065	4.47602	4.50008	4.11561	3.94035	4.04156	4.30988	4.46147	4.48977	4.62693	6.35924	6.39963	6.89397	5.03315	5.21068	5.38067
WG79_00070	3.87294	4.00145	3.71563	3.49889	3.81853	4.19323	4.1579	4.19907	4.30945	5.95584	6.13977	6.43037	4.80458	4.94322	4.92107
WG79_00075	5.61704	5.92908	5.69824	5.54176	5.77661	5.73503	6.10718	6.0996	6.22204	7.24349	7.37249	7.55593	6.40051	6.37651	6.60069
WG79_00080	5.98324	6.13173	5.94427	6.1911	6.28323	6.227	6.33793	6.32262	6.31024	7.51149	7.57384	7.37901	6.53596	6.59393	6.64405
WG79_00085	7.65759	7.80077	7.4758	8.56657	8.59737	8.64199	7.92785	7.99156	8.0259	9.11182	9.13079	9.26662	8.09078	8.13152	8.26737
WG79_00090	6.06467	5.89201	5.82542	5.99809	5.89994	5.86655	6.14688	6.32262	5.94631	6.15191	5.94181	6.20441	6.07568	6.08875	6.13582
WG79_00095	1.5594	1.29131	2.43684	1.04786	1.09785	1.53027	1.35054	1.57074	1.09444	1.44733	1.80784	0.841123	1.69528	1.42232	0.911508
WG79_00100	12.1316	11.7992	11.9672	11.0445	10.9348	11.0253	11.8238	11.9098	11.6108	10.2374	9.80876	10.5737	11.854	11.8637	11.7272
WG79_00105	8.9107	8.70798	9.58162	8.09062	7.86657	7.96612	8.61841	8.9931	8.31321	7.52175	7.22216	7.72252	8.82597	8.89976	8.66284
WG79_00110	5.2306	4.96026	5.6676	5.91007	5.71076	4.9721	5.12544	5.05217	4.92887	5.58459	5.66267	5.11668	4.94976	5.17494	4.97347
WG79_00115	4.88342	4.67517	5.49573	6.44964	6.34345	6.52966	5.07265	5.23317	5.12178	6.83297	6.6982	6.84801	5.09184	5.61575	5.42435
WG79_00120	6.18305	5.8625	6.78151	7.60929	7.46221	7.23108	6.14858	6.4606	5.71694	8.25257	8.19078	7.16929	6.7025	6.92317	6.47261
WG79_00125	8.16405	7.92271	8.3004	9.30113	9.12372	8.99526	8.26392	8.45528	8.15634	9.56898	9.45488	9.34851	8.48488	8.4517	8.40762
WG79_00130	7.67277	7.82338	7.97564	7.61383	7.6646	7.69939	7.56733	7.47933	7.59574	7.19783	7.25015	7.04779	7.51877	7.40475	7.4037
WG79_00135	7.60665	7.736	7.84952	7.1679	7.24594	7.32069	7.65672	7.67337	7.75323	6.69696	6.76085	6.94366	7.89919	8.06556	7.97737
WG79_00140	6.59235	6.76277	6.76602	6.00601	6.09324	6.40932	6.80944	6.5928	6.77836	5.57723	5.62688	6.09601	6.82253	7.06739	7.05171
WG79_00145	5.76263	5.57866	6.07217	5.04977	4.83408	4.78728	5.58094	5.62923	5.2296	5.35709	5.4799	4.56849	6.30599	6.53642	6.01245
WG79_00150	7.26586	7.31212	7.54163	6.72629	6.68097	6.83624	7.4446	7.38714	7.4899	6.77195	6.86983	7.19903	7.80896	8.03266	7.95939
WG79_00155	7.29598	7.31757	7.00351	6.70211	6.64238	6.57466	7.68513	7.77055	7.81707	7.9114	8.10048	7.92967	9.04336	9.21352	9.23372
WG79_00160	8.15759	8.35985	7.74048	7.59754	7.78949	7.60551	8.72715	8.69872	8.92047	8.81156	8.96949	9.06236	9.94362	10.1562	10.377
WG79_00165	8.0589	7.76363	8.16349	7.49362	7.40386	7.29615	7.9861	8.21521	7.92707	8.11447	8.15039	8.07875	8.76893	8.65964	8.60321
WG79_00170	7.54198	7.28933	7.38742	6.81125	6.87062	6.66175	7.48354	7.74658	7.51212	7.46439	7.46659	7.56598	8.18813	8.16112	8.26475
WG79_00180	2.68928	2.84213	1.2585	2.5913	2.0223	2.55883	2.29017	2.95238	2.81064	2.65737	2.64361	2.75779	2.61282	3.22094	2.97897
WG79_00185	7.75209	7.96597	6.96332	7.42142	7.5224	7.48725	7.67749	7.63136	7.61768	7.68074	7.81154	7.59519	7.67708	7.74906	7.84652
WG79_00190	8.26966	8.41824	7.55843	7.83729	7.86008	7.81493	8.0503	8.09497	7.99813	8.1722	8.33675	7.95071	8.23941	8.33039	8.16004
WG79_00195	7.31468	7.36042	6.64418	6.76415	6.73285	6.90182	7.09091	7.05807	7.14106	7.04791	7.2307	7.43982	6.94274	6.85518	6.9776
WG79_00200	8.70103	8.37225	8.76226	10.1847	10.0862	10.1178	8.57383	8.80294	8.58841	10.8394	10.796	10.5746	9.12537	8.95523	8.98229
WG79_00210	7.46106	7.41734	7.66013	9.83541	9.84364	10.0169	7.27662	7.39792	7.46948	10.6969	10.6721	10.5339	7.50613	7.3597	7.41593
WG79_00215	9.21772	9.21696	9.30644	11.6034	11.7508	11.8925	9.1618	9.1422	9.27688	12.4505	12.3359	12.483	9.07557	9.04828	9.24443
WG79_00220	8.59983	8.72242	8.48242	11.2214	11.3457	11.4594	8.62789	8.60541	8.58939	12.0208	11.984	11.9627	8.41664	8.58673	8.70523
WG79_00225	8.85296	9.0624	8.79344	11.5213	11.58	11.7287	8.96489	8.87285	9.02094	12.2072	12.1661	12.3093	8.74574	8.90295	9.04309
WG79_00230	8.25642	8.48027	8.17946	7.81209	7.98821	7.87154	8.31898	8.25922	8.35912	8.43194	8.61796	8.33249	8.37728	8.41834	8.52982
WG79_00235	7.88681	8.1007	7.73253	7.34306	7.56296	7.46918	7.94704	7.8642	7.97583	7.88333	7.96784	7.92186	7.96577	7.9823	8.18208
WG79_00240	7.80265	8.00893	7.7624	7.00057	7.1657	6.99363	7.79077	7.76723	7.95571	7.74017	7.82232	7.85098	7.57853	7.57549	7.79024
WG79_00245	8.20723	8.18868	8.21209	7.52083	7.48912	7.34482	8.14751	8.08877	8.15281	7.37807	7.42775	7.58589	7.63765	7.50289	7.70592
WG79_00250	9.14469	9.17127	8.91106	8.52204	8.63938	8.44754	9.20577	9.06609	9.17724	8.46986	8.40058	8.63938	8.64531	8.72391	8.82389
WG79_00255	7.33161	7.30587	6.91295	6.90107	6.75635	6.61829	7.33755	7.25823	7.34198	6.55429	6.62105	6.74556	6.85777	7.08274	7.01379
WG79_00260	6.81993	6.80105	6.44451	6.29012	6.33567	6.02169	6.78449	6.79223	6.73298	6.19262	6.0403	6.20727	6.38265	6.7181	6.47651
WG79_00265	8.03983	7.75734	8.21413	6.65251	6.59883	6.42492	7.82787	7.81787	7.54278	6.52399	6.39356	5.99542	7.38576	7.06658	7.02447
WG79_00270	4.90415	4.53791	5.15523	5.22628	5.0281	5.19171	4.83132	4.81974	4.79488	5.30159	5.36669	5.59164	4.71518	4.445	4.52935
WG79_00275	7.78376	7.96399	7.80092	8.42825	8.46631	8.21452	7.82999	7.85432	8.01427	7.9851	7.93111	7.97398	7.87924	7.76217	7.98468
WG79_00280	2.96658	3.17952	2.94131	3.30705	3.27104	3.42557	3.09929	2.8047	3.14506	3.35279	3.45242	3.57071	2.85528	2.92362	2.91916
WG79_00285	2.7455	2.80715	2.89322	2.52669	2.66305	2.9235	2.43103	2.45442	2.42224	2.9737	2.85278	3.36084	2.43225	2.34938	2.25174
WG79_00290	1.00547	1.83346	1.6924	1.16569	0.840692	1.80924	0.974396	1.14892	1.41046	2.25161	1.84391	2.52103	0.910023	1.10546	1.18981
WG79_00295	1.86027	2.2786	2.11211	2.28768	2.27756	2.12163	1.95897	2.02091	1.95546	2.47927	2.24552	2.80384	1.79838	2.09275	2.22728
WG79_00300	7.64594	7.68333	7.458	7.93388	8.05038	7.93784	7.80432	7.82747	7.81036	8.3902	8.40888	8.36772	7.94906	7.90897	8.04013
WG79_00305	9.11255	9.09221	9.12768	9.5483	9.51734	9.31695	9.25082	9.36525	9.16502	10.2251	10.2258	9.92017	9.67334	9.64605	9.61909
WG79_00310	4.7478	4.99175	4.97443	5.20235	5.35812	5.20382	4.73042	4.78075	4.73475	5.56488	5.51668	5.37743	5.08165	4.66274	5.03464
WG79_00315	5.41522	5.2802	5.57154	5.78213	5.50412	5.13275	5.08692	5.21379	4.50487	5.50665	5.69758	4.32708	5.2906	5.43873	4.72105
WG79_00320	7.39156	7.5329	7.5041	7.70728	7.78092	7.78652	7.40173	7.36607	7.52514	7.25122	7.28501	7.4029	7.16641	7.04365	7.20593
WG79_00325	8.86649	8.59749	9.18914	9.40363	9.35918	9.28096	8.96368	9.13385	8.5116	9.75227	9.67765	9.48063	9.15036	9.21279	9.15752
WG79_00330	8.63715	8.40734	8.94365	9.356	9.31534	9.52869	8.84463	9.00184	8.49043	9.8175	9.69981	9.99754	8.90004	9.13433	9.15488
WG79_00335	6.12242	5.70754	6.93687	7.55969	6.99143	7.09951	5.91666	6.44406	5.52275	8.04101	8.09441	7.08401	6.91242	7.22713	6.402
WG79_00345	9.49348	9.62702	9.15215	11.3404	11.4414	11.324	9.59871	9.55791	9.64361	11.2765	11.2895	11.0605	9.3664	9.17221	9.43365
WG79_00350	11.7858	12.0258	11.6032	13.6812	13.8116	13.7524	12.0078	11.8972	12.1622	13.5714	13.5305	13.4863	11.7831	11.6246	11.9761
WG79_00355	6.6803	6.54124	6.99879	6.4277	6.28969	5.97829	6.41345	6.47016	6.07312	6.11849	6.21572	5.55621	6.47113	6.37389	6.07202
WG79_00360	8.07087	8.09663	7.93118	7.77896	7.85301	7.75292	8.08314	8.02624	7.91878	7.30494	7.15466	7.44588	7.54927	7.46517	7.68924
WG79_00365	7.35438	7.30117	7.23337	7.12763	7.13554	7.05425	7.28438	7.26766	7.2174	6.66143	6.61193	6.649	6.81333	6.98724	6.90043
WG79_00370	10.5607	10.7378	10.4921	10.2753	10.4344	10.3754	10.7302	10.654	10.7431	10.114	10.0962	10.3019	10.6	10.5211	10.7985
WG79_00375	8.97603	8.74484	9.20441	9.47653	9.40172	9.28364	8.83092	9.03674	8.75454	9.33753	9.30243	8.81008	9.02753	8.80748	8.77094
WG79_00380	7.15867	7.10903	7.23979	7.70728	7.63954	7.66037	7.09179	7.19702	7.06234	7.51983	7.4637	7.36116	7.22233	7.08995	7.26118
WG79_00385	6.5443	6.60117	6.73793	7.16348	7.22503	7.50204	6.61518	6.49447	6.61351	6.90725	6.92349	7.20834	6.45807	6.49717	6.66469
WG79_00390	5.69762	5.82802	5.98116	6.37362	6.32156	6.85652	5.68073	5.69129	5.72884	6.1049	6.18968	6.4316	5.41478	5.79319	5.72433
WG79_00395	4.15478	4.03207	4.52627	4.6148	4.48032	4.53746	4.13748	4.17922	4.13436	4.33834	4.6204	4.1777	4.36945	4.24698	4.2365
WG79_00400	12.0278	11.8778	12.1909	12.4355	12.3727	12.4204	11.8264	11.8677	11.8984	12.6237	12.4565	12.8444	10.9209	10.7685	11.0092
WG79_00405	7.00978	6.89357	7.56868	7.11761	6.97649	7.00405	6.62865	6.86963	6.51384	7.00192	7.24173	6.56348	6.74399	6.58715	6.21568
WG79_00410	7.01931	6.89565	7.30634	7.07117	6.99933	6.87273	6.7823	6.99322	6.63644	7.23182	7.31824	6.67091	7.03887	7.01446	6.71062
WG79_00415	8.47654	8.50503	8.54601	8.61334	8.50047	8.4026	8.37455	8.46351	8.21634	8.76832	8.78613	8.37981	8.59757	8.5702	8.48797
WG79_00420	8.05705	8.28199	8.1435	7.84945	7.94998	8.02062	8.16022	7.99866	8.24522	8.05345	8.06892	8.32921	7.97863	8.0335	8.29742
WG79_00425	6.82102	7.00965	6.93786	6.41139	6.48806	6.77769	6.7724	6.64198	6.90337	6.77945	6.87964	7.13067	6.78117	6.90965	6.92345
WG79_00430	6.31429	6.65871	6.27658	6.00798	5.89571	6.76548	6.39063	6.29675	6.60061	6.21017	6.3519	7.11173	6.332	6.7004	6.52496
WG79_00440	8.12794	8.00363	8.06608	7.38163	7.22839	7.21396	7.997	8.10903	8.01184	6.6262	6.76085	6.72077	8.39384	8.22367	8.32972
WG79_00445	8.69242	8.71419	8.45645	8.46319	8.51708	8.65087	8.69054	8.81987	8.74197	7.61456	7.5556	8.03759	8.57506	8.64964	8.71323
WG79_00450	8.05195	8.02471	7.98571	7.88961	7.78949	8.10174	8.08225	8.19599	8.10703	7.11383	7.17427	7.5671	8.06387	8.19125	8.13725
WG79_00455	7.11399	6.91118	7.20738	6.87535	6.71376	6.86893	7.02575	7.20195	7.09213	6.30383	6.3597	6.39822	7.19346	7.26303	7.11473
WG79_00460	6.09203	6.07221	6.21106	5.93518	5.85709	5.97299	6.20526	6.27196	6.25204	5.37135	5.11323	5.70113	6.19385	6.23474	6.28987
WG79_00465	13.8058	13.5717	13.8923	13.6852	13.8432	13.6091	13.8786	13.8957	13.7379	14.2017	13.7955	14.1991	14.0416	13.8735	14.1809
WG79_00470	9.14948	9.2789	8.86739	9.20483	9.24957	9.24826	9.22162	9.14987	9.30955	8.75261	8.75598	8.79116	8.99421	8.98971	9.12913
WG79_00475	9.64756	9.77378	9.24409	9.67232	9.75832	9.70079	9.69061	9.59584	9.76852	9.15448	9.05348	9.30448	9.43534	9.45457	9.63108
WG79_00480	10.9532	10.6748	10.9295	11.4964	11.4388	11.5376	11.2065	11.381	11.1898	11.94	11.7859	12.1418	11.6633	11.5891	11.7372
WG79_00485	0.495274	-0.29365	1.90135	0.85082	-0.268933	-0.306236	-0.673302	1.09342	-0.272347	0.995951	1.17648	-1.31416	1.83117	1.15521	0.401313
WG79_00495	4.6283	4.3862	4.94721	4.71001	4.7892	4.20533	4.48859	4.5058	4.30309	4.40638	4.46116	3.42117	4.61046	4.53701	4.52434
WG79_00500	8.06582	7.84832	8.1405	8.03992	8.12135	7.80304	7.87898	7.94823	7.88885	7.58245	7.60636	7.28339	7.89822	7.88059	7.89195
WG79_00505	7.48189	7.63179	7.50009	7.80473	7.93718	7.77287	7.66922	7.61421	7.7683	8.00809	8.08125	7.73098	7.88218	7.51187	7.84149
WG79_00510	7.42422	7.34068	7.23417	7.85713	7.77862	7.98027	7.30512	7.31695	7.3443	7.54646	7.4462	7.90435	6.8736	7.00006	6.99037
WG79_00515	1.86027	2.08778	2.52364	2.17977	2.32863	2.12163	1.60963	2.05035	1.74651	2.50018	2.90494	1.70215	2.17561	2.34938	1.46544
WG79_00520	9.75059	9.73098	9.62291	10.2233	10.2438	10.29	9.95612	10.0494	10.1691	10.4241	10.3198	10.8498	10.0302	10.1658	10.3566
WG79_00525	6.4303	6.701	6.43754	7.00354	7.0798	6.91662	6.62132	6.6825	6.82458	7.50051	7.63495	7.5005	7.12155	7.07064	7.10133
WG79_00530	6.38678	6.26336	6.91797	6.71546	6.5499	6.25637	6.12803	6.35099	5.96656	7.07516	7.21959	5.76654	6.70582	6.42422	6.14237
WG79_00535	7.74579	7.58738	7.90766	7.87346	7.86171	7.84858	7.34202	7.52592	7.51624	7.60313	7.53023	7.79366	6.67454	6.60963	6.80452
WG79_00540	7.11843	7.17396	7.33288	7.52083	7.55962	7.40244	7.16674	7.23598	7.28265	7.41845	7.3947	7.33003	6.93711	6.49838	6.83619
WG79_00545	4.09834	3.77583	3.83924	3.77404	3.43151	3.55411	3.79919	3.76529	3.91852	3.53606	3.60734	3.81513	4.02432	4.08314	3.86867
WG79_00555	2.90209	2.42421	2.86024	3.08573	2.86684	2.8939	3.02714	3.05762	2.89758	3.474	3.30496	3.3297	3.15633	3.69463	3.13171
WG79_00560	1.79073	1.79827	1.93341	1.27463	1.54923	1.77718	2.16127	1.86394	2.19397	1.61006	1.91345	2.34535	2.17561	2.21508	2.01513
WG79_00565	3.575	3.42997	3.83924	3.30705	3.01452	3.22626	3.57463	3.94847	3.59347	3.67126	3.80326	3.95773	4.19148	4.48446	3.87656
WG79_00570	1.33352	1.60817	2.02552	1.22119	0.840692	1.13434	2.13405	2.26649	1.92267	2.09549	2.13341	2.72626	2.61282	2.9379	2.61431
WG79_00575	7.50175	7.59189	7.68565	7.41771	7.36234	7.96967	7.60932	7.52396	7.69009	7.49921	7.58654	8.242	7.41714	7.72969	7.67857
WG79_00580	7.99077	7.93492	8.12843	7.77027	7.67943	7.88194	7.96694	8.03915	8.00696	8.05565	8.00614	8.23186	7.88071	7.94742	8.00999
WG79_00585	7.11221	6.90085	7.0371	7.16878	7.07606	7.40703	6.98443	7.03892	6.96907	6.99181	6.84223	7.46631	6.8657	7.07145	6.94423
WG79_00590	6.99536	6.74325	6.95943	7.02026	7.06198	7.0101	6.8466	7.00737	6.63391	7.12481	6.90653	7.05732	6.9623	7.00685	6.89171
WG79_00595	7.35137	6.97363	7.3441	7.34853	7.34926	7.06341	7.17344	7.34544	6.8279	7.61994	7.47308	7.12464	7.42388	7.27995	7.29245
WG79_00600	5.01121	5.03774	5.29443	5.91218	5.99192	5.6579	5.10105	5.2523	5.02855	6.19422	6.09183	5.81419	5.24265	5.07831	5.12676
WG79_00605	7.44841	7.4108	7.16074	7.45363	7.43624	7.69832	7.39816	7.53637	7.45665	7.37383	7.31824	7.58589	7.2138	7.36961	7.21451
WG79_00610	8.31526	8.1182	7.8745	8.19696	8.16767	8.15495	8.28031	8.28692	8.2344	7.95181	7.75287	7.91313	8.06171	8.17664	8.21936
WG79_00615	5.09293	4.79604	4.75877	5.43138	5.37947	5.61773	5.04369	5.3143	5.0889	5.46206	5.40643	5.51528	5.38196	5.3954	5.23497
WG79_00620	7.54265	7.37915	7.47512	7.92711	7.97524	7.71004	7.59754	7.7854	7.47655	8.05123	7.97243	7.87724	8.03601	7.96714	8.14788
WG79_00625	4.6481	4.85717	4.52101	5.47769	5.54519	5.67104	4.99912	4.83674	5.05527	4.88705	5.17117	5.13481	4.98297	5.20183	5.14319
WG79_00630	6.0349	6.11037	5.98499	6.83479	6.92245	7.00578	6.3409	6.25151	6.31657	6.46937	6.45023	6.71777	6.35473	6.41659	6.59353
WG79_00635	7.81966	7.78007	7.75345	7.84889	7.83214	7.7264	7.99227	8.15338	8.12155	8.25872	8.24109	8.46018	8.16339	8.02933	8.23746
WG79_00640	7.21534	7.24836	7.43089	6.99062	6.98647	6.98488	7.31879	7.34098	7.24169	6.77731	6.5573	6.99914	7.13392	7.15636	7.28507
WG79_00645	10.6049	10.5643	10.6278	11.0621	11.0715	10.7222	10.582	10.7478	10.5195	10.7281	10.6854	10.3993	10.5946	10.4987	10.5759
WG79_00650	8.75651	8.89266	8.67576	8.80856	8.98037	8.59937	8.81387	8.78609	8.80348	8.23669	8.20644	7.80549	8.69124	8.50604	8.74642
WG79_00655	5.44665	5.61703	5.42702	6.1144	6.17226	6.15554	6.10543	6.0549	6.14061	7.13237	7.19362	7.15308	6.79578	6.92944	7.09205
WG79_00660	4.31816	4.51641	4.07307	4.79018	4.89465	4.69591	4.7029	4.73615	4.60643	5.8519	5.96656	5.65582	5.66263	5.93524	5.90478
WG79_00665	5.84641	5.6346	6.07397	6.26063	6.37568	6.0234	5.74286	5.77745	5.45271	6.80593	6.63398	6.4057	6.1652	6.00812	6.03552
WG79_00670	7.83431	7.71316	7.9132	8.16193	8.2244	8.11382	7.68454	7.62709	7.52719	8.60389	8.51685	8.53603	7.94063	7.80078	8.00505
WG79_00675	10.2784	10.4104	10.1874	10.4012	10.4545	10.6686	10.2642	10.1658	10.2375	10.1902	10.2283	10.3641	10.1059	10.1896	10.245
WG79_00680	5.99294	6.20241	5.83182	6.42179	6.51312	6.51273	6.16716	6.09254	6.25862	6.4126	6.3966	6.70973	6.44091	6.4593	6.6196
WG79_00685	3.4565	3.21997	4.40575	3.02465	2.75926	2.48136	3.44771	3.23478	3.15921	3.81169	3.87474	3.11516	3.48986	2.97993	3.43907
WG79_00690	7.98543	7.63926	8.30577	7.90239	7.77747	7.65872	7.70029	7.81894	7.53873	7.85012	7.93634	7.60931	8.02631	7.82356	7.89195
WG79_00695	7.70384	7.46018	7.86154	7.68093	7.50863	7.55559	7.48287	7.62648	7.54346	7.46239	7.4484	7.51614	7.65607	7.59478	7.79337
WG79_00700	9.65782	9.78464	9.54025	9.92222	10.005	9.91828	9.7449	9.67728	9.79975	9.38133	9.33843	9.43427	9.38377	9.13084	9.41804
WG79_00705	8.99282	9.22319	8.82422	9.29022	9.44847	9.35172	9.15166	9.02149	9.17745	8.66823	8.64217	8.68264	8.73819	8.52449	8.84136
WG79_00710	9.02583	9.32715	8.976	9.31355	9.48446	9.45365	9.28138	9.02381	9.35826	8.76076	8.6757	8.85429	8.82189	8.67758	8.96436
WG79_00715	9.08898	9.32174	9.00646	9.38591	9.44847	9.39098	9.17208	9.09662	9.18913	8.81652	8.86449	8.76908	8.88767	8.81524	8.93988
WG79_00720	8.85002	8.96684	8.8844	9.16669	9.14947	9.15778	8.88014	8.92941	8.87753	8.82483	8.89463	8.65517	8.89955	8.86654	8.72965
WG79_00725	7.20117	7.08367	7.11343	7.5139	7.36769	7.26326	6.94875	7.25191	6.78522	7.49466	7.41732	6.71275	7.31941	7.32276	6.96101
WG79_00730	8.75509	8.71212	8.10311	8.85973	8.71811	9.24002	8.69956	8.78472	8.78735	8.15252	8.10141	8.73359	8.46706	8.54855	8.54504
WG79_00735	7.46106	7.36193	6.84925	7.57175	7.62812	7.79004	7.35975	7.50148	7.09765	7.29151	7.07723	7.15011	7.23617	7.33022	7.24832
WG79_00740	9.12076	9.0888	9.04205	9.23758	9.16097	9.38401	8.9983	9.10848	8.91501	8.93691	8.94012	8.89319	8.99172	8.98241	8.90971
WG79_00745	7.89822	7.87812	8.13706	8.11601	8.08746	7.98027	7.89731	7.90808	7.50036	8.24097	8.36766	7.80502	8.07161	8.0007	7.87434
WG79_00750	7.71386	7.60722	8.04514	7.75389	7.66832	7.87628	7.51948	7.65791	7.63676	7.92403	8.09066	7.82888	7.75605	7.83457	7.54705
WG79_00755	9.79954	9.95546	9.71613	9.84979	10.0232	10.0061	9.86204	9.75254	10.0228	9.73859	9.79803	9.8589	9.70713	9.69312	9.84143
WG79_00760	8.5729	8.74916	8.44572	8.62046	8.82785	8.62689	8.61748	8.53523	8.74929	8.58505	8.4858	8.52548	8.47129	8.43638	8.59488
WG79_00765	12.0298	11.8108	11.8628	11.2299	11.2824	11.1476	11.8984	11.8872	11.6897	11.2971	11.0871	11.1991	11.7054	11.4009	11.7321
WG79_00770	8.88928	8.71684	8.6094	9.03424	8.93937	8.99504	8.92574	9.07194	8.77133	9.25344	9.08443	9.20038	9.0657	9.19376	9.17819
WG79_00775	6.5297	5.71699	7.25017	7.47519	7.15335	6.40014	6.10017	6.71963	5.46414	8.24252	8.32164	6.01839	7.82227	7.54607	6.77846
WG79_00780	4.38457	3.67274	5.59929	5.31185	4.60984	4.24103	4.04552	4.33089	3.71335	5.95773	6.32024	3.93032	5.67623	5.27398	4.2608
WG79_00785	7.65208	7.82392	7.6077	7.99685	8.11045	8.03086	7.90387	7.7854	7.9838	7.8873	7.96374	7.856	8.00402	7.86619	8.10951
WG79_00790	8.71752	8.50435	8.93378	8.51823	8.40479	8.64865	8.72087	8.65536	8.70779	8.18356	8.06463	8.45448	8.30836	8.43007	8.44951
WG79_00795	8.67322	8.90408	8.30309	8.59672	8.6762	8.64144	9.07164	9.08778	9.21982	9.22742	9.43729	9.31296	9.75518	9.87845	10.0266
WG79_00800	8.32144	8.59493	7.96647	8.19349	8.26101	8.26272	8.74918	8.71662	8.8077	8.92512	9.14374	8.93625	9.50049	9.70256	9.71413
WG79_00805	7.31932	7.54024	6.87734	7.21565	7.24095	7.32347	7.81024	7.73926	7.79629	7.9925	8.19471	8.01534	8.55219	8.7987	8.82567
WG79_00810	6.15392	6.03112	6.4459	5.87156	5.88295	5.70552	6.21504	6.34951	6.07498	6.41535	6.45898	6.28643	6.85976	6.78383	6.86719
WG79_00815	3.93872	3.74844	4.35339	3.68803	3.87116	3.42557	4.14432	4.27586	3.78806	4.34991	4.26893	3.75389	4.42421	4.42485	4.70786
WG79_00820	0.808432	0.316403	1.90135	1.64302	0.909405	0.586849	0.174695	0.550279	0.234613	2.56115	2.83497	0.180609	1.76482	1.68196	0.783184
WG79_00825	1.28377	1.01301	1.76546	2.06312	1.82299	1.23218	1.52833	1.83039	0.765128	2.91262	3.11139	1.37616	2.59384	2.21508	1.95683
WG79_00830	1.23224	0.102278	1.835	1.04786	0.974993	0.727712	0.629261	0.778548	0.433922	2.09549	2.39887	1.00777	1.95535	1.61242	1.13828
WG79_00835	1.42816	1.48079	1.6924	1.42401	1.89253	1.49127	1.56955	1.44336	1.41046	2.03945	2.04321	1.6358	1.69528	1.71551	1.42301
WG79_00840	2.76376	2.2786	2.62528	2.67318	2.64301	2.70233	2.57968	2.16246	2.22119	3.0886	3.29196	2.38628	3.09014	2.77241	2.49647
WG79_00845	4.05451	3.92195	4.14329	4.52394	4.66553	4.22922	4.21747	4.03938	4.04578	4.45538	4.45534	3.90237	4.20406	4.18845	4.3082
WG79_00850	8.36918	8.26558	8.0611	8.25793	8.10725	8.41958	8.21361	8.26	8.11386	8.08882	8.00614	8.46317	8.06042	8.02474	8.04495
WG79_00855	7.36489	7.28775	6.78151	7.33837	7.33606	7.78551	7.2073	7.31392	6.98107	7.50439	7.35385	7.74384	7.12734	7.23438	7.12634
WG79_00860	7.68659	7.70605	7.26914	7.77375	7.66894	8.63698	7.61917	7.69916	7.71005	7.7247	7.64009	8.77656	7.28802	7.68963	7.56668
WG79_00865	4.49254	4.47801	4.84978	4.86613	4.57854	5.52183	4.21097	4.51111	4.13436	5.0269	5.25727	5.31785	4.53783	5.09753	4.40404
WG79_00870	6.26546	6.25203	6.53479	6.35977	6.0406	7.186	6.20362	6.30898	6.08057	6.52781	6.63784	7.24635	6.37015	6.68461	6.37581
WG79_00875	5.18389	4.86993	5.0162	4.33562	4.31919	4.63012	4.91766	5.1197	4.63707	5.01968	4.9028	5.00285	5.23348	5.66166	5.26531
WG79_00880	9.30935	8.99212	8.54049	8.83576	8.40628	8.29137	8.80688	8.85053	8.56237	8.01128	8.10281	8.13687	8.56747	8.94179	8.28784
WG79_00885	9.3456	9.46273	9.48555	9.78249	9.84474	9.74303	9.55303	9.50356	9.5724	9.80849	9.80634	9.83149	9.66028	9.61624	9.75372
WG79_00890	12.5429	12.3458	12.5751	11.9591	12.0767	11.6133	12.5462	12.5486	12.4904	12.2233	12.1373	12.2	11.7787	11.7596	12.1745
WG79_00895	5.96559	5.83672	5.74189	6.33483	6.15998	5.61546	5.59598	5.75973	4.99345	6.1403	6.25141	4.58176	5.90522	5.72687	5.18823
WG79_00900	7.10954	7.20955	6.95064	7.30665	7.26245	7.17758	7.00899	6.98657	6.73652	6.86556	6.95269	6.28913	6.77802	6.5928	6.63362
WG79_00905	6.46978	6.54257	6.55554	6.84697	6.81013	6.45437	6.24715	6.40613	6.14239	6.31272	6.38746	5.34924	6.34056	6.09355	5.92772
WG79_00910	8.55891	8.72096	8.63917	8.41604	8.43897	8.54388	8.55343	8.49162	8.629	8.01401	8.08219	8.13011	8.23865	8.22476	8.14951
WG79_00915	9.06846	9.24275	9.10146	8.92516	8.97712	8.91788	9.08947	8.99783	9.13671	8.56441	8.62866	8.56668	8.81602	8.73162	8.82567
WG79_00920	8.22051	8.21268	8.09516	8.30364	8.23489	8.21565	8.23138	8.25052	8.13145	7.93607	7.92375	7.92837	7.9222	7.78851	7.88562
WG79_00925	7.20535	7.26618	7.37653	7.13938	7.0601	7.03234	7.18177	7.15613	7.09398	6.83811	6.78656	6.55677	6.9305	6.88866	6.739
WG79_00930	10.363	10.2276	10.487	10.0709	10.0108	10.1006	10.2847	10.2798	10.2455	9.61344	9.58262	9.84806	9.95005	9.79962	9.96662
WG79_00935	9.19897	9.08356	9.23929	9.66374	9.5955	9.70745	9.12512	9.18099	9.0542	9.14994	9.08349	9.04829	8.97554	8.97073	8.86558
WG79_00940	7.38641	7.49905	7.36262	7.56708	7.63257	7.58887	7.56606	7.54091	7.65621	8.01719	8.056	8.02913	7.64977	7.59196	7.70537
WG79_00945	6.58595	6.68784	6.5387	6.87535	6.95938	6.61035	6.77901	6.65522	6.62757	7.2169	7.27431	7.06994	6.89217	6.81994	6.87999
WG79_00950	11.7259	11.4916	11.6116	11.7629	11.7806	11.7936	11.5327	11.6587	11.4363	11.5839	11.416	11.6687	11.3382	11.0705	11.3234
WG79_00955	7.31545	7.25487	6.88248	7.36325	7.269	7.65817	7.2944	7.35579	7.39822	6.99273	6.84335	7.42332	7.08972	7.24088	7.40234
WG79_00960	7.79045	7.86117	7.44207	7.84504	7.92323	8.13691	7.78476	7.81626	7.86909	7.47367	7.34915	8.00058	7.64804	7.97106	8.05758
WG79_00965	6.64256	6.73977	6.36004	6.50799	6.64867	6.90368	6.58785	6.60649	6.69344	6.39875	6.26145	6.84434	6.5434	6.858	6.78789
WG79_00970	5.55023	5.52586	5.69357	5.69171	5.3734	5.59031	5.21909	5.64137	5.12178	5.89596	5.97064	5.30723	6.01454	6.24913	5.62721
WG79_00975	6.57177	6.5558	6.46796	6.50519	6.4337	6.8255	6.51454	6.70582	6.44334	6.73824	6.52017	6.93248	6.81947	7.04034	7.01111
WG79_00980	7.25783	7.19947	7.22611	7.08432	7.10473	7.30532	7.3036	7.28014	7.27374	7.28851	7.25099	7.74384	7.58575	7.72146	7.79181
WG79_00985	9.39952	9.4288	9.56076	9.87987	9.79638	9.85981	9.57865	9.5651	9.58424	8.64612	8.65206	8.88897	9.18288	9.28528	9.25297
WG79_00990	10.0333	10.1765	10.1997	10.3016	10.278	10.3637	10.2039	10.0972	10.3202	9.15283	9.1777	9.48299	9.63149	9.67165	9.79474
WG79_00995	9.37207	9.50648	9.57671	9.54728	9.55267	9.38418	9.53265	9.3838	9.43274	8.49384	8.52798	8.37314	8.90028	8.91631	8.94059
WG79_01000	11.3958	11.0736	10.4515	11.1097	10.8749	10.8256	11.1124	11.1294	10.7102	10.7514	10.4496	10.9857	10.7902	10.8542	10.868
WG79_01005	9.3603	9.59004	9.41899	9.32289	9.38824	9.47442	9.45967	9.35938	9.56876	9.23776	9.26259	9.34948	9.17471	9.21297	9.34924
WG79_01010	7.40326	7.46229	7.3758	7.3218	7.35158	7.5473	7.33457	7.25507	7.46877	7.2058	7.17957	7.56543	7.07611	7.2081	7.26494
WG79_01015	7.85309	7.85369	7.39608	8.07282	7.90599	8.63054	7.53257	7.56023	7.61319	7.83477	7.67179	8.68238	7.03887	7.12158	7.23612
WG79_01020	6.48637	6.60372	6.31967	6.74179	6.51035	7.98203	6.07534	6.13266	6.26518	6.543	6.58687	8.13649	5.56854	5.95644	5.73087
WG79_01025	11.031	11.1235	11.0825	11.6039	11.6714	11.6982	11.1075	11.0639	11.1791	12.6241	12.5391	13.0434	10.6317	10.5267	10.8128
WG79_01030	9.49553	9.44008	9.4472	10.1602	10.1623	10.0357	9.45589	9.54245	9.31074	11.2818	11.2132	11.3227	9.1795	9.13917	9.23526
WG79_01035	8.95433	8.89162	9.25424	9.46992	9.41194	9.21237	8.87192	8.96512	8.68781	10.8709	10.9557	10.5091	8.85416	8.60642	8.63348
WG79_01040	6.66216	6.67335	6.23859	6.68494	6.61435	6.72299	6.54587	6.58527	6.61351	6.11341	6.05768	6.20441	6.19385	6.26338	6.36324
WG79_01045	5.6809	5.73571	5.83182	5.48337	5.67667	5.54105	5.69477	5.41676	5.78008	5.09033	4.94077	5.2749	5.27579	5.00897	5.42166
WG79_01050	9.72911	9.80071	9.56476	9.63034	9.67381	9.41217	9.68359	9.61491	9.72089	9.14144	9.1426	9.10475	9.35147	9.32946	9.45848
WG79_01055	11.2827	10.9723	11.2605	10.8447	10.7024	10.349	11.0074	11.0996	10.6364	9.75662	9.50397	9.64539	10.502	10.4155	10.3534
WG79_01060	6.02547	5.48495	6.38489	6.15949	5.9436	5.69912	5.86586	5.96885	5.6534	5.83554	6.18617	5.32576	6.18119	6.03329	5.56515
WG79_01065	5.32893	5.0676	5.48225	5.68186	5.52617	5.6132	5.19953	5.22028	4.62183	6.3535	6.31382	5.74899	5.74237	5.68302	5.42972
WG79_01070	7.12375	6.94576	7.15905	7.33287	7.17445	7.33521	7.10412	7.12013	6.93351	7.63006	7.48455	7.69885	7.30708	7.2939	7.3664
WG79_01075	4.72468	4.79158	4.90741	4.94242	4.82521	5.04123	4.48859	4.70871	4.47691	4.7671	4.89852	4.92859	4.50264	4.445	4.44173
WG79_01080	7.92281	7.83753	8.20963	8.25087	8.09163	8.21078	7.77047	7.87607	7.5231	8.53875	8.5349	8.22518	7.83446	7.78851	7.70149
WG79_01085	7.74061	7.76989	8.01503	8.03751	7.94692	8.2478	7.73694	7.82268	7.73976	8.26178	8.19121	8.61079	7.68102	7.64189	7.68756
WG79_01090	8.02807	8.07106	8.02808	7.78185	7.78721	8.14085	8.04894	7.98061	8.09098	8.0499	8.02737	8.41639	7.82482	7.81681	7.97324
WG79_01095	8.0501	8.184	7.9132	7.75213	7.77575	8.18504	7.98372	7.90557	8.05172	7.68645	7.5725	8.20351	7.63765	7.80954	7.90935
WG79_01100	6.65117	6.701	6.60863	6.38277	6.33567	6.6943	6.37473	6.36571	6.21528	6.41398	6.36437	6.43404	6.36316	6.52937	6.36044
WG79_01105	7.22113	7.29802	7.12214	7.04642	6.96847	7.53357	7.06411	7.04351	7.05195	6.84834	6.93503	7.29888	6.85777	7.22786	7.04123
WG79_01110	7.71971	7.9273	7.47716	7.51251	7.43988	7.87675	7.55134	7.52854	7.58006	7.35171	7.43812	7.64979	7.3705	7.69805	7.48201
WG79_01115	6.64379	6.86728	6.4235	6.35513	6.31998	6.92396	6.46625	6.53539	6.5411	6.28888	6.44877	6.67505	6.28986	6.74475	6.45166
WG79_01120	6.91389	6.83942	6.73906	6.42179	6.41314	6.70818	6.65043	6.61637	6.59802	6.55304	6.60275	6.63739	6.46461	6.78975	6.50984
WG79_01125	1.6407	1.60817	3.40861	2.54855	2.0223	1.74439	2.01972	1.57074	1.20765	3.32961	3.52086	2.0719	2.51531	2.11806	1.98628
WG79_01130	0.580163	0.743824	-0.182071	0.985121	1.09785	1.32381	0.629261	0.550279	0.234613	0.873095	1.28542	1.0593	0.847287	-0.0835754	-0.250764
WG79_01135	5.20075	4.96423	5.30366	5.10245	4.96897	5.00015	4.92562	5.20072	4.68674	6.05455	6.06534	5.56738	5.51404	5.3824	5.13992
WG79_01140	4.96065	4.89513	4.62774	4.19717	4.34423	4.08608	4.78831	4.8947	4.82624	6.19422	6.50476	6.53759	5.71628	6.04818	6.03552
WG79_01145	3.69405	3.72989	2.683	2.36363	1.99093	3.00881	3.30855	3.56565	3.83287	4.4819	4.86381	5.48498	4.07995	5.049	4.83468
WG79_01150	3.87294	4.03207	2.683	2.69294	2.90099	3.41519	4.06005	3.96403	4.36542	5.23143	5.48562	6.41315	4.61518	5.71862	5.37512
WG79_01155	2.54891	2.30391	1.80065	1.47055	0.909405	1.95966	2.75072	2.49781	3.05715	4.0287	4.46116	5.03859	3.51025	4.49416	4.06773
WG79_01160	4.36077	4.21665	3.62037	3.04016	2.75926	2.83283	4.36525	4.36644	4.20424	5.67701	5.92085	5.94152	5.03315	5.69778	5.53807
WG79_01165	3.85602	3.54057	3.18716	2.57008	2.83187	2.63236	4.03819	3.7202	3.9514	5.25006	5.4451	5.11971	4.89265	5.34537	5.18188
WG79_01170	9.62339	9.52678	9.50435	9.84013	9.84241	9.92195	9.53037	9.5201	9.4814	9.59123	9.40916	9.76163	9.24142	9.13492	9.39318
WG79_01175	9.20733	9.20105	9.08706	9.49582	9.51286	9.61511	9.1506	9.17055	9.16809	9.10842	8.97382	9.26456	8.83812	8.91157	8.96251
WG79_01180	8.86173	9.10757	8.84781	8.9477	9.04598	9.26263	8.87012	8.76793	9.03348	8.15376	8.20904	8.46258	8.33611	8.36549	8.43824
WG79_01185	7.21865	7.47488	7.33288	7.43248	7.43843	8.02745	7.23719	7.21744	7.31696	6.39317	6.45023	7.1766	6.67567	6.96213	6.78371
WG79_01190	6.46699	6.43355	6.88351	6.37055	6.40869	6.68137	6.27857	6.38461	5.97258	5.61366	5.61127	5.7072	6.09606	6.1772	5.82554
WG79_01195	8.60965	8.3359	8.81726	8.48461	8.26921	8.67499	8.47153	8.5323	8.30925	8.35512	8.30111	8.69694	8.38937	8.38028	8.27634
WG79_01200	8.71723	8.42763	8.86583	8.63042	8.43132	8.98477	8.62789	8.73515	8.55337	8.53875	8.55849	9.10226	8.63925	8.64012	8.49631
WG79_01205	8.21098	7.98858	8.15545	8.19392	8.05844	8.62605	8.21321	8.30192	8.06257	8.21433	8.06128	8.80302	8.10969	8.17362	8.16246
WG79_01210	8.97897	9.14962	9.09416	8.65361	8.59411	9.43162	8.87398	8.74025	8.93184	8.00077	8.05936	8.94377	8.30252	8.45294	8.52135
WG79_01215	9.45817	9.37271	9.3507	9.51468	9.41175	9.40465	9.39288	9.41314	9.18611	8.80999	8.63928	8.75034	9.26129	9.18499	9.13695
WG79_01220	7.08614	7.10543	7.12128	7.23009	6.98647	7.27622	7.0118	7.05988	6.94478	6.62144	6.53817	6.74752	7.01409	6.97344	6.80761
WG79_01225	8.49442	8.69578	8.37854	8.66022	8.70699	8.82978	8.51504	8.40595	8.61239	7.87685	7.9663	8.07131	8.43509	8.52035	8.56866
WG79_01230	8.48206	8.53307	8.41305	8.56657	8.56745	8.669	8.50379	8.45356	8.49497	7.99296	7.91742	8.23956	8.49034	8.51946	8.61445
WG79_01235	6.09383	6.4177	6.0577	6.22374	6.28323	5.94079	6.23118	6.21785	6.55186	5.08687	5.14249	5.00285	6.27802	6.13133	6.41694
WG79_01240	6.55351	5.68844	8.25037	5.33719	5.11432	4.94711	6.23439	6.49981	5.83177	6.78904	7.14836	5.80101	6.48278	7.06658	5.83973
WG79_01245	7.56755	6.7899	8.67724	6.38277	6.07466	6.07211	7.34499	7.55574	7.22666	7.33871	7.60833	7.07308	7.11823	7.63533	6.97943
WG79_01250	7.99753	7.87865	7.82302	8.27729	8.11409	8.31425	7.82521	7.9325	7.81372	8.0361	7.85968	8.39712	7.56214	7.59252	7.69705
WG79_01255	8.48928	8.38971	8.49992	8.59245	8.64348	8.09769	8.58895	8.63304	8.56304	8.9543	8.75864	8.67981	8.5847	8.36185	8.67673
WG79_01260	8.2349	8.00411	8.27638	8.34404	8.24365	8.15378	7.99322	8.174	7.85341	7.74893	7.65666	7.65189	8.06473	7.86806	7.90212
WG79_01265	5.45229	5.20157	5.54326	5.80047	5.73462	5.8201	5.3461	5.55671	5.23628	5.00878	5.0909	5.40259	5.10195	4.88175	5.12676
WG79_01270	9.35523	9.61979	9.31445	9.10233	9.22134	9.24369	9.42937	9.26933	9.49279	7.98324	7.98004	8.14918	8.97003	8.93935	9.08303
WG79_01275	7.71562	7.86542	7.59146	7.34072	7.40088	7.74309	7.65911	7.62771	7.55152	5.91165	6.07106	6.49144	7.19896	7.48719	7.34667
WG79_01280	9.17123	9.00568	9.48909	8.74519	8.64537	8.75562	9.08947	9.17181	9.11283	8.43906	8.29786	8.60511	9.05294	9.13704	9.11108
WG79_01285	8.27604	8.10115	8.51886	8.08362	8.06975	8.1266	8.27097	8.3307	8.2921	8.15129	8.06987	8.29838	8.29666	8.42469	8.36167
WG79_01290	9.83317	9.8599	9.64228	9.40831	9.4252	9.44411	9.96254	9.87472	10.0036	9.19171	9.15005	9.44566	9.87169	9.91502	10.0382
WG79_01295	8.13058	8.19461	7.93959	7.66975	7.73669	7.76062	8.09201	8.12814	8.1929	7.15973	7.16717	7.46273	7.81666	7.62985	7.94024
WG79_01300	8.85987	8.89318	8.77807	8.58156	8.61644	8.42055	8.89971	8.92122	8.87379	8.14258	8.22878	7.91968	8.87175	8.63492	8.69273
WG79_01305	10.7929	10.8706	10.6662	10.7266	10.7624	10.5777	10.8312	10.8666	10.7942	10.3608	10.3422	10.2129	10.7232	10.5406	10.7371
WG79_01310	8.8885	8.68649	9.20953	8.85425	8.7802	8.59535	8.70824	8.69173	8.38492	8.35584	8.1934	8.11039	8.49387	8.35522	8.49727
WG79_01315	9.03666	9.01672	9.24569	9.05635	8.91189	9.67193	8.74272	8.75681	8.69814	8.374	8.27864	8.98557	8.18178	8.34051	8.24585
WG79_01320	7.67518	7.8041	7.51936	7.43101	7.25504	8.15573	7.49361	7.34988	7.64369	6.8925	6.91504	7.5632	6.76959	6.9795	6.90526
WG79_01325	7.83701	8.02233	7.89398	7.48585	7.41129	8.24854	7.70029	7.53702	7.82374	7.21453	7.27596	8.03799	6.9305	7.18882	7.20593
WG79_01330	7.27385	7.38879	7.20246	6.92946	6.81462	7.5185	7.05144	6.94407	7.01062	6.77945	6.98636	7.32937	6.48278	6.67718	6.60544
WG79_01335	6.96016	6.99224	6.85972	6.51355	6.41609	7.07417	6.68952	6.55221	6.49444	6.55304	6.60011	6.80242	6.28691	6.32174	6.27802
WG79_01340	7.72322	7.90576	7.46075	7.32734	7.18401	8.32399	7.62957	7.40363	7.65808	7.22084	7.21615	8.29704	6.90281	7.19924	7.21218
WG79_01345	11.5028	11.309	11.1669	11.1683	11.1473	11.358	11.3313	11.4799	11.3995	10.5898	10.407	11.046	10.7458	10.6745	10.6703
WG79_01350	11.6516	11.5048	11.5435	11.3008	11.2732	11.4248	11.5055	11.6714	11.4431	10.7149	10.5676	10.9422	10.9332	10.8766	10.8378
WG79_01355	12.0309	11.8734	11.8929	11.661	11.5617	11.8277	11.847	12.0698	11.9237	10.8919	10.8056	11.421	11.2173	11.1866	11.191
WG79_01360	6.92611	6.73163	6.95162	6.98462	6.87385	6.94124	6.75128	6.79766	6.64652	6.95347	6.92875	6.73767	6.5992	6.60852	6.63711
WG79_01365	7.6794	7.51675	7.59835	7.85439	7.73492	7.76113	7.50295	7.56979	7.38924	7.66114	7.66424	7.68712	7.41782	7.67371	7.50825
WG79_01370	5.29794	4.64577	5.334	9.17725	8.79645	9.00676	4.82707	5.15401	5.01694	8.2068	8.24658	8.42409	4.91958	5.09753	4.84677
WG79_01375	5.97933	5.38472	6.17464	10.1392	9.95043	9.79424	5.68073	5.80794	5.28224	9.46912	9.34139	8.95635	5.99296	5.97214	5.7287
WG79_01380	6.35099	6.03491	5.87785	6.41882	6.31207	6.03361	6.06996	6.3406	6.01208	6.29488	6.18089	6.21154	6.23272	6.05311	6.11597
WG79_01385	1.42816	1.48079	1.09804	4.06692	4.33176	3.85219	1.39709	1.52952	1.26109	4.00695	4.29522	4.01105	1.83117	1.7483	1.37929
WG79_01390	1.28377	1.4357	1.96477	1.90266	2.27756	1.6413	1.75966	1.14892	1.09444	2.98857	3.38057	2.09678	2.5746	2.21508	1.83265
WG79_01400	9.4615	9.44222	9.09837	9.12887	9.15899	9.188	9.39503	9.4372	9.34033	8.3612	8.26831	8.34843	9.3017	9.13201	9.2429
WG79_01405	9.79982	9.88933	9.49263	9.42058	9.43288	9.7403	9.6928	9.70387	9.72014	8.45655	8.41376	8.75621	9.45536	9.4909	9.58641
WG79_01410	7.66003	7.51608	7.45869	7.24356	7.25752	7.21994	7.55391	7.59623	7.41231	6.98996	6.87092	7.05812	7.45182	7.53672	7.53589
WG79_01415	7.4874	7.37617	7.88376	8.29154	8.3075	7.99559	7.38234	7.53246	7.32639	7.71132	7.79321	7.2119	7.09141	6.81802	6.87114
WG79_01425	9.32845	9.5823	9.11003	9.18228	9.35129	9.15778	9.53558	9.40675	9.61536	8.85913	8.83819	8.84743	9.29877	9.16293	9.41669
WG79_01430	8.47134	8.63226	8.28145	8.2695	8.39285	8.2074	8.65298	8.51853	8.68964	7.88084	7.86408	7.92316	8.49898	8.32054	8.62268
WG79_01435	7.32317	7.497	7.22368	7.08432	7.1184	6.97608	7.46386	7.41994	7.35739	6.61426	6.59615	6.37553	7.2627	7.22349	7.35021
WG79_01440	8.52719	8.64593	8.36831	8.19739	8.16416	8.25982	8.65028	8.55622	8.67433	7.57631	7.58521	7.90259	8.11802	8.09095	8.28377
WG79_01445	7.39669	7.63615	7.47035	7.02514	6.93487	7.05759	7.51289	7.47119	7.5231	6.5913	6.69943	6.77475	7.15269	7.09713	7.30273
WG79_01450	9.50692	9.5567	9.16634	9.14061	9.10003	9.3239	9.59559	9.62075	9.64046	8.89633	8.84126	9.30565	9.35005	9.48073	9.5263
WG79_01455	5.5317	5.42276	5.65323	5.6161	5.3081	5.42168	5.21909	5.39971	5.27577	4.94157	5.07959	4.93894	5.37085	5.14447	5.01334
WG79_01460	11.2702	11.1362	10.9449	11.5276	11.5167	11.3531	11.2234	11.3235	11.1617	11.024	10.84	10.9752	10.8109	10.5539	10.8502
WG79_01465	12.3403	12.1262	12.2129	12.4598	12.384	12.3322	12.203	12.3749	12.203	11.8952	11.727	12.0705	11.7689	11.5871	11.7314
WG79_01470	6.02736	5.76334	6.07935	6.80558	6.67605	6.53327	5.92859	6.01625	5.68796	6.57292	6.54503	6.43769	6.05674	6.22021	5.95218
WG79_01475	7.11755	7.11797	7.16159	7.23178	7.15424	7.43876	6.83819	7.02786	6.78294	7.2945	7.30536	7.17076	6.76111	7.02453	6.71722
WG79_01480	6.00643	6.18038	5.74641	6.11257	6.02327	6.99624	6.08603	6.0801	6.28789	5.62084	5.68272	6.41191	5.65579	6.10625	5.88146
WG79_01485	8.36881	7.95403	8.58879	7.58305	7.64836	7.09627	8.2205	8.23818	7.91461	6.69129	6.38899	6.36788	7.65893	7.38338	7.62634
WG79_01490	11.2697	10.9729	11.4298	10.4137	10.3648	9.97138	11.0004	11.1533	11.0394	9.25035	9.05155	9.2258	10.4879	10.2958	10.416
WG79_01495	11.1566	10.8842	11.3681	10.2836	10.3123	9.90049	10.9139	11.0891	10.9724	9.10095	8.91411	9.16241	10.3923	10.366	10.3836
WG79_01500	11.5527	11.2429	11.8265	10.6296	10.7084	10.2487	11.314	11.4465	11.3329	9.52359	9.26924	9.48843	10.7538	10.6603	10.7332
WG79_01505	7.11755	7.20199	7.07442	7.19933	7.15424	8.11783	6.97775	7.01392	7.1614	6.87959	6.98333	7.60227	7.04062	7.42009	7.18545
WG79_01510	10.6954	10.9164	10.6138	10.2767	10.3671	10.3167	10.7606	10.6386	10.82	9.38027	9.36466	9.40251	10.44	10.3175	10.5059
WG79_01515	7.43637	7.35438	7.24459	7.18806	6.88988	6.61376	7.10937	7.25823	6.69101	7.04079	6.81183	5.96872	7.48117	8.07448	7.09712
WG79_01520	7.92788	8.13592	7.51539	7.61189	7.60952	8.19645	8.07377	8.01182	8.19676	8.02307	8.09019	8.75206	7.90498	8.15311	8.1721
WG79_01525	8.56381	8.66681	8.25315	8.08456	8.20701	8.41405	8.63033	8.57154	8.6473	8.87597	8.86778	8.99677	8.61385	8.7693	8.77885
WG79_01530	8.01955	8.01995	7.9919	7.39677	7.53537	7.69778	8.16148	8.06553	8.18557	8.24058	8.0732	8.56306	8.08908	8.11315	8.34294
WG79_01535	5.91543	5.79493	5.819	5.3214	5.20936	5.19475	5.84502	5.90984	5.5738	4.8012	4.83721	4.97963	5.86224	5.86969	5.93718
WG79_01540	7.44276	7.48598	7.28553	7.59097	7.74023	7.45405	7.49696	7.37846	7.39374	7.24736	7.12657	7.24148	7.14863	7.26161	7.33169
WG79_01545	7.62674	7.67789	7.49405	7.76736	7.84591	7.62309	7.5844	7.67337	7.68644	7.66056	7.6484	7.51614	7.44323	7.61991	7.47748
WG79_01550	9.37021	9.34859	9.03329	9.46956	9.52984	9.26136	9.39968	9.41897	9.31271	9.53123	9.48321	9.40764	9.38377	9.40113	9.48612
WG79_01555	6.32047	6.09414	6.78041	5.67938	5.51794	5.37425	6.06637	6.2704	5.97058	5.56239	5.8226	5.05455	6.60632	6.17419	5.95776
WG79_01560	8.22258	8.10476	8.25077	8.19522	8.11863	7.74102	8.21727	8.49363	7.99074	8.63848	8.69743	7.91269	8.80497	8.68262	8.49695
WG79_01565	7.33161	7.35967	7.21066	7.17582	7.23343	7.11162	7.57747	7.67041	7.64243	7.55336	7.62591	7.76387	7.78771	7.78309	7.89389
WG79_01570	4.71532	4.70872	4.52101	4.68556	4.51381	4.48384	4.76188	5.22028	4.98156	4.7671	5.13159	5.07347	5.26383	5.37454	5.03111
WG79_01575	7.99415	8.06552	7.70493	8.35881	8.39584	8.37408	8.47153	8.49531	8.48166	9.67909	9.72753	10.0045	9.16811	9.36094	9.58731
WG79_01580	6.21658	6.25689	6.14414	6.35047	6.47679	6.54641	6.57019	6.4688	6.64652	7.85723	7.96015	8.17021	7.164	7.51961	7.58604
WG79_01585	9.88388	10.0621	10.0723	9.75632	9.78685	9.80558	10.0249	9.95949	10.2075	9.76542	9.94616	9.7232	10.4034	10.4911	10.5333
WG79_01590	11.9366	11.903	11.8969	11.8167	11.8325	11.9913	11.8467	11.8422	11.8037	11.4764	11.3511	11.5313	11.5516	11.3441	11.5733
WG79_01595	9.32442	9.55077	9.15789	9.41669	9.42776	10.2474	9.40164	9.27128	9.57784	8.48535	8.48651	9.11449	8.77789	9.04292	8.91618
WG79_01600	9.67631	9.70108	9.46307	9.87312	9.91026	9.86327	9.73347	9.69326	9.77485	9.61194	9.54768	9.59962	9.35693	9.04168	9.31846
WG79_01605	9.45167	9.58149	9.4037	9.68718	9.78785	9.70705	9.55832	9.48683	9.59648	9.44926	9.42822	9.33518	9.24218	8.99228	9.15306
WG79_01610	9.75373	10.0019	9.63133	9.98305	10.0064	10.0358	9.94098	9.8174	10.0557	9.23932	9.33685	9.35513	9.35886	9.14495	9.39712
WG79_01615	9.15316	9.19303	9.13868	9.31015	9.35109	9.3173	9.18747	9.18182	9.13156	9.31816	9.3518	9.2182	9.19139	9.14611	9.139
WG79_01620	7.5792	7.74354	7.5642	7.78069	7.86495	7.82868	7.72501	7.56406	7.82041	7.97066	7.97446	7.97607	7.60188	7.5829	7.82732
WG79_01625	5.1286	5.39064	5.67946	5.29255	5.56662	5.50724	5.21909	5.30211	5.54177	5.49629	5.42143	5.7431	5.21186	5.20478	5.50285
WG79_01630	7.41486	7.40861	7.44277	7.50415	7.42235	7.61007	7.37364	7.45889	7.42187	7.48617	7.48669	7.73693	7.50423	7.53906	7.55137
WG79_01635	9.51267	9.1824	9.39707	8.64349	8.60192	8.95754	9.52334	9.52273	9.44416	9.19552	8.92678	9.78322	9.2846	9.37068	9.58461
WG79_01645	8.65927	8.46912	8.07195	7.63761	7.6121	7.66476	8.70333	8.78116	8.54262	8.38985	8.35248	8.75255	8.75324	8.79968	8.84438
WG79_01650	7.98834	8.13724	7.9282	8.06621	8.15888	7.99602	8.28612	8.26629	8.4341	8.26751	8.29827	8.34811	8.49387	8.35122	8.71048
WG79_01660	5.85708	6.06668	6.03571	5.81407	5.89994	5.53387	6.13491	6.00502	6.1495	6.64275	6.8478	6.3039	6.98069	7.15865	7.28062
WG79_01665	8.17944	8.22557	8.13577	8.43487	8.56179	8.44881	8.49345	8.57376	8.66352	10.1531	10.2193	10.1282	8.56839	8.50424	8.79194
WG79_01670	10.5508	10.7197	10.215	9.69286	9.83263	9.86446	10.6559	10.5328	10.7446	9.03644	9.09125	9.43075	10.3309	10.3244	10.5924
WG79_01675	6.79905	6.9245	6.99784	7.14297	7.21912	7.02553	6.97007	6.98181	6.95089	6.2753	6.4429	6.08672	6.81025	7.02871	7.04561
WG79_01680	10.2333	10.0713	10.2615	10.7411	10.8237	10.5902	10.2983	10.3495	10.2459	10.7033	10.5168	10.6741	10.4141	10.1627	10.6077
WG79_01685	5.86133	5.97314	5.72825	5.45182	5.50134	6.15085	5.45735	5.63167	5.60255	5.0305	5.28049	5.47553	5.25479	5.37979	5.47196
WG79_01690	5.74665	5.74498	6.10421	5.28606	5.31445	6.4288	5.42964	5.53604	5.52275	4.86304	4.84613	5.81231	5.20249	5.49295	5.18188
WG79_01695	6.7924	6.61007	6.74585	6.28199	6.11704	6.52846	6.47034	6.52887	6.40231	5.84987	5.78134	6.22289	6.46461	6.43181	6.32487
WG79_01700	10.8067	10.3827	10.7885	9.97752	9.80781	9.52869	10.5982	10.9249	10.4716	10.4181	10.3622	9.98313	11.1453	10.9699	10.8419
WG79_01705	7.57144	7.78569	7.50743	7.95193	8.17902	7.81295	7.62652	7.55959	7.68399	8.1017	8.15757	7.89994	7.69166	7.51604	7.80633
WG79_01710	12.5752	12.7071	12.4125	12.1937	12.4209	12.1204	12.6726	12.4786	12.648	10.9154	10.8259	10.7671	11.9257	11.5288	12.0001
WG79_01720	4.60823	4.51641	4.6179	6.08479	5.82633	6.24908	4.49395	4.69479	4.51039	6.09806	6.14159	6.18424	5.45478	5.72481	5.5003
WG79_01725	5.79184	5.56302	5.6142	6.35047	6.33411	5.92258	5.60592	5.72135	5.60514	6.13863	5.8953	5.8585	6.09774	5.79319	6.12428
WG79_01730	6.48086	6.82529	6.22732	6.58139	6.67605	6.53327	6.81159	6.61514	6.7977	7.67902	7.73017	7.59301	7.07525	7.04365	7.30565
WG79_01735	7.11399	7.37989	6.95553	7.23852	7.46078	7.25673	7.29056	7.19125	7.40342	8.22418	8.31563	8.22342	7.60484	7.56575	7.78763
WG79_01740	3.22567	2.61829	3.21351	2.89415	2.96696	3.66339	2.78613	2.87221	2.99543	3.30605	3.41694	4.07504	2.75631	3.22094	3.26981
WG79_01745	6.15045	5.83888	5.76657	6.04113	5.88934	6.47575	5.91666	6.00125	5.91331	6.70486	6.66203	7.04938	6.15228	6.77291	6.19533
WG79_01750	8.40707	8.47853	8.49288	8.07376	8.18293	8.04607	8.48775	8.45631	8.38793	8.42033	8.43719	8.24861	8.64617	8.48643	8.63232
WG79_01755	8.02524	7.87337	8.35209	7.38239	7.44784	7.31512	7.9214	7.93793	7.7544	8.00627	7.95552	7.74728	8.29041	8.15464	8.25646
WG79_01760	9.29725	9.25253	9.39599	12.5137	12.5251	12.5588	9.37191	9.48093	9.52403	11.961	11.9038	12.1188	9.56937	9.49875	9.69461
WG79_01765	8.71459	8.86476	8.44294	8.38258	8.46524	8.34328	8.65507	8.56581	8.66041	7.35099	7.3632	7.16342	8.13905	7.98316	8.09226
WG79_01770	6.10103	5.69563	6.21433	5.78904	5.73935	5.31128	5.86171	6.00125	5.46414	6.38897	6.39963	5.76072	6.37294	6.207	6.04079
WG79_01775	1.95867	1.18634	2.86024	1.32616	1.67296	1.32381	1.52833	1.76085	1.74651	2.32376	2.53748	1.41624	2.20092	2.04075	1.62371
WG79_01780	4.76603	4.65071	4.41145	4.50729	4.63034	4.27586	4.68893	4.47356	4.76744	4.36138	4.35268	4.27898	4.87703	4.85188	5.04167
WG79_01790	8.79892	8.98113	8.96538	8.74785	8.79843	8.98016	9.23329	9.16025	9.36246	8.54064	8.71944	9.0843	10.4828	10.729	10.7868
WG79_01795	2.10909	2.25284	2.4143	2.38809	2.58117	3.37291	2.10631	2.24118	2.84605	2.65737	2.39887	3.48851	2.49499	3.13675	3.36254
WG79_01800	1.92661	2.61829	2.64478	3.08573	3.09047	3.28444	2.73269	2.8047	2.6794	3.50536	3.49841	3.40134	3.52034	3.00728	3.48104
WG79_01805	3.81282	3.88049	3.95309	4.0129	4.05679	4.10558	4.00101	3.90884	3.9514	4.74099	4.6204	4.2844	4.61046	4.54636	4.59293
WG79_01810	9.41405	9.06541	9.02192	9.33316	9.12666	9.43916	9.20944	9.34979	9.13201	8.73453	8.6757	9.27703	8.92517	9.0154	9.04746
WG79_01820	8.66109	8.47366	8.46299	7.671	7.60435	7.79054	8.45134	8.50198	8.41397	8.09441	8.0386	8.28525	8.55342	8.67811	8.66369
WG79_01830	9.69279	9.1581	9.86642	8.78487	8.5977	8.72022	9.57138	10.0324	9.70787	9.48494	9.4323	9.59894	9.93387	9.95989	9.83777
WG79_01835	11.3612	11.1319	11.3536	9.98844	10.0578	9.84671	11.3706	11.4093	11.2338	10.3834	10.2578	10.3692	11.1391	10.9189	11.2698
WG79_01840	9.64771	9.4814	9.69817	9.68964	9.63725	9.59269	9.43809	9.52993	9.27992	9.09559	9.00477	8.89386	9.09848	8.94599	8.99116
WG79_01845	10.7725	10.9064	10.7701	10.9538	10.9874	10.9708	10.7584	10.7067	10.8021	10.2027	10.1355	10.3778	10.1103	10.1309	10.2253
WG79_01850	7.52268	7.6374	7.53119	7.85329	7.84097	7.61178	7.46659	7.44371	7.39822	7.3984	7.51003	6.959	7.11157	7.06739	6.9461
WG79_01855	8.33142	8.26033	8.30155	8.59114	8.52017	8.20552	8.10346	8.14274	7.97283	8.03297	8.03519	7.49115	7.79188	7.63094	7.62458
WG79_01860	7.47151	7.29802	7.39176	7.71938	7.68985	7.40637	7.51817	7.54673	7.35816	7.8878	7.78685	7.79556	7.55786	7.57321	7.687
WG79_01865	7.8289	7.7562	7.87605	8.42197	8.48683	8.42864	7.86301	7.93744	7.93428	8.35906	8.27121	8.39085	7.85752	7.73021	7.93269
WG79_01870	6.46699	6.10138	7.41749	6.97052	6.62333	5.95877	5.95994	6.31657	5.33615	7.02013	7.19099	4.64215	7.04412	6.95337	5.8795
WG79_01875	7.00115	6.79549	6.89576	7.11395	7.03821	6.81468	6.97679	7.20195	7.06891	7.03453	6.87964	7.05891	6.70361	6.32174	6.6951
WG79_01880	2.05079	1.90137	2.58548	2.15148	1.41388	1.84061	1.9276	1.61082	1.15215	1.75628	2.13341	0.954334	1.33271	1.71551	1.23956
WG79_01885	9.67239	9.46203	9.98361	9.00193	8.88841	8.84436	9.40129	9.52862	9.21813	8.94169	8.91729	8.69211	9.41114	9.33807	9.16699
WG79_01890	10.4134	10.2807	10.5083	9.87204	9.83111	9.90987	10.3041	10.3443	10.1979	9.59016	9.46125	9.80767	9.99991	9.93529	10.0215
WG79_01895	8.33104	8.54671	8.51291	8.38752	8.41517	8.91535	8.5157	8.49898	8.67341	8.82042	8.91013	9.27447	8.3411	8.56762	8.53574
WG79_01900	9.36704	9.55571	9.38008	9.37256	9.45639	9.8119	9.54369	9.42249	9.70712	9.88513	9.843	10.2385	9.35605	9.51582	9.6703
WG79_01905	8.53086	8.11283	8.46847	8.26908	8.19158	7.75754	8.46061	8.60137	8.29931	9.38608	9.44739	8.68341	8.61503	8.60558	8.44687
WG79_01910	8.37884	8.2206	8.43492	8.53339	8.48824	8.27676	8.2698	8.42574	8.1559	9.0971	9.07189	8.69923	8.32536	8.4126	8.36096
WG79_01915	8.96572	8.92361	9.01163	9.07341	9.07991	8.87569	8.86521	8.89964	8.92539	9.44168	9.41498	9.27396	8.8641	8.67997	8.88476
WG79_01920	6.5109	6.7328	6.49506	6.21351	6.29291	6.65845	6.50926	6.49981	6.63391	6.25392	6.29766	6.5779	6.39229	6.39086	6.56698
WG79_01925	5.73513	5.86037	5.71217	6.15059	6.14403	5.87793	5.85548	5.79929	5.79827	6.49953	6.45898	6.3602	5.77855	5.7124	5.82146
WG79_01930	6.70177	6.87469	6.62221	6.48691	6.50204	7.09383	6.68249	6.66952	6.71753	6.27227	6.20189	6.77475	6.43425	6.57235	6.57185
WG79_01935	9.44885	9.61189	9.3341	9.16359	9.16229	9.68792	9.42429	9.27791	9.4828	8.58871	8.58604	9.10533	9.05793	9.27758	9.26014
WG79_01940	6.97982	7.13482	6.86907	7.1767	7.18054	7.1084	6.83079	6.89521	6.99	6.25699	6.25309	5.87836	6.51845	6.43181	6.36465
WG79_01945	8.44187	8.66101	8.26344	8.9582	9.13565	8.94135	8.51009	8.42539	8.69874	8.82509	8.84182	8.88384	8.27672	8.09135	8.43056
WG79_01950	7.88316	8.07612	7.89041	8.17033	8.30671	8.1082	7.91541	7.9191	8.02541	8.01265	8.00813	7.94216	7.69779	7.44968	7.80323
WG79_01955	9.7365	9.47688	9.64939	7.79448	7.46078	6.72193	9.21939	9.27304	8.69723	5.76387	5.6191	4.78292	9.1651	8.91721	8.77253
WG79_01960	7.90698	7.73134	7.75064	8.16105	8.0763	7.83161	7.85365	7.86937	7.72439	7.76899	7.73077	7.5282	7.76933	7.83553	7.74035
WG79_01965	3.19907	2.77131	2.84346	3.54312	3.30969	3.16563	3.15452	3.18255	2.94733	3.18214	2.93868	2.96112	3.02077	3.38631	2.99354
WG79_01970	4.18897	4.22329	4.12952	4.75771	4.71436	4.58454	4.34759	4.21866	4.56984	4.82211	4.70618	4.57293	5.09184	5.1007	4.89414
WG79_01975	7.18855	7.20955	7.00728	7.50624	7.53944	7.49713	7.47271	7.40363	7.89097	7.84298	7.88045	7.52362	8.06559	7.98402	7.69482
WG79_01980	7.96189	8.04127	7.59146	8.48142	8.49314	8.66216	8.40013	8.21114	9.06809	8.82198	8.94557	8.76932	8.89447	8.87677	8.51852
WG79_01985	7.25138	7.37617	6.38923	7.783	7.8216	7.94372	7.68454	7.50879	8.31242	8.10341	8.20515	8.11001	8.08314	8.17211	7.82019
WG79_01990	8.46925	8.58626	7.04904	8.72883	8.71661	8.95126	8.7849	8.66521	9.41203	9.03711	9.17703	9.18161	9.22204	9.28266	9.03651
WG79_01995	6.39266	6.20745	5.9064	6.14701	6.03677	6.14615	6.33045	6.56119	6.41415	6.96949	7.00241	6.9342	6.72121	6.73558	6.74224
WG79_02000	5.50752	5.58642	5.41003	5.12445	5.06246	4.8995	5.34313	5.54899	5.01694	4.83451	4.91132	4.12426	5.5216	5.55913	5.20398
WG79_02005	6.52569	6.61261	6.66103	6.31425	6.33723	6.29651	6.52113	6.44544	6.48465	5.80015	5.9563	5.54269	6.51594	6.47775	6.38965
WG79_02010	10.5349	10.1093	10.672	10.8572	10.7712	10.5957	10.4436	10.5944	10.3166	10.0331	9.82337	9.90099	10.3842	10.1887	10.2763
WG79_02015	6.29402	5.76334	6.50576	6.77346	6.46827	6.16641	5.96381	6.37882	5.6534	6.92572	6.94129	5.80667	6.8266	6.6152	6.34773
WG79_02020	6.07933	5.81707	6.50976	6.24732	6.10244	5.93716	5.88639	6.1717	5.76397	6.40292	6.3519	5.78579	6.34766	6.09195	5.99082
WG79_02025	5.99681	5.52586	6.70812	6.30143	5.90836	5.46006	5.3312	5.90984	4.94937	6.55054	6.7129	4.70012	6.46069	6.1157	5.40813
WG79_02030	6.92914	6.68423	7.28709	7.25524	7.08816	6.80279	6.71385	6.75359	6.33693	7.25737	7.15735	6.39696	7.17681	6.6074	6.56942
WG79_02035	5.00739	5.19144	5.19214	5.23978	5.29852	4.965	4.98396	4.99275	4.57512	5.18699	5.41545	4.3059	5.43891	5.23112	5.03816
WG79_02040	5.63451	5.58125	6.09892	5.30865	5.31445	5.04123	5.76743	5.67011	5.86667	5.60645	5.84946	5.13781	6.55939	6.29146	6.402
WG79_02045	10.1937	9.88292	9.97377	10.4574	10.3296	10.3613	10.044	10.2076	10.1072	9.41853	9.30425	9.71319	9.93952	9.87521	10.01
WG79_02050	5.15305	5.01493	6.2257	5.69662	5.63162	5.37157	5.01413	5.19414	4.82624	6.03319	6.43848	4.66728	5.91672	5.07831	5.38621
WG79_02055	4.98031	4.87838	5.334	5.2697	5.21954	5.34174	4.95314	5.12317	5.13257	4.89497	5.16405	5.17332	5.1417	5.08475	5.066
WG79_02060	4.57241	4.57996	4.89525	4.70516	4.67543	4.83478	4.50992	4.67602	4.45987	4.33253	4.65126	4.448	4.60573	4.70511	4.54921
WG79_02065	7.24082	7.11351	6.75148	7.5421	7.42382	7.45468	7.23399	7.24715	7.24832	7.75547	7.74812	7.96429	7.26345	7.43212	7.53652
WG79_02070	10.4135	10.0986	10.3122	10.0659	10.0408	9.73666	10.2744	10.52	9.86875	10.1069	9.97757	9.48755	10.663	10.497	10.5213
WG79_02075	9.43592	9.54862	9.55578	9.62729	9.75234	9.88635	9.45641	9.37255	9.62399	8.62961	8.58304	8.98495	9.04707	9.01793	9.24842
WG79_02080	5.78739	5.88783	5.49841	5.94962	6.02327	5.88922	6.02251	5.73954	6.04292	5.88407	5.76026	5.85668	6.33914	6.42422	6.62195
WG79_02085	6.23797	6.51031	5.65563	6.05837	6.20338	6.45056	6.33045	6.19825	6.55052	5.64686	5.82486	6.19436	5.83218	6.04323	5.98719
WG79_02090	5.01503	5.277	4.56772	5.0227	5.03965	5.49989	5.15282	4.91485	5.28547	4.66895	4.73528	5.1318	4.85329	5.06861	5.13335
WG79_02095	7.21451	7.12154	7.28786	7.06455	6.95837	7.01869	7.0587	7.21744	7.27455	6.87259	6.69573	7.03578	6.83875	6.57349	6.85627
WG79_02100	6.59872	6.70813	6.40789	6.50659	6.6092	6.71031	6.57273	6.56884	6.68369	6.64392	6.57753	6.6986	6.45281	6.55739	6.65097
WG79_02105	6.83404	6.91837	6.35117	6.79305	6.95125	7.02383	6.90312	6.79441	7.00574	6.86254	6.91292	7.1846	6.81127	6.93924	7.14604
WG79_02110	3.29008	2.8593	2.79193	2.63282	2.402	2.14694	2.57968	2.56055	2.49095	2.03945	1.947	2.12123	2.55511	2.47224	2.3456
WG79_02115	6.4558	6.47035	6.76824	6.05073	6.2538	6.19247	6.81588	6.93719	7.10954	6.2462	6.12152	6.48674	7.73671	7.88336	8.06751
WG79_02120	6.73455	6.88416	7.14714	6.46553	6.54856	6.56178	7.2024	7.20031	7.47443	6.44396	6.58554	6.87522	8.02365	8.14235	8.41339
WG79_02125	3.6845	3.77583	4.24898	2.87697	3.01452	2.61433	3.96284	3.80037	3.93505	2.45806	2.51528	2.5393	4.31833	4.41468	4.48878
WG79_02130	4.22237	4.1202	4.42279	3.71727	3.61757	3.55411	4.14432	4.02462	3.93505	4.23611	3.95938	3.95093	4.46134	4.57406	4.48362
WG79_02135	4.67247	4.36832	4.90337	4.08198	4.32549	4.21134	4.62193	4.68074	4.55921	4.57846	4.64616	4.53703	4.99749	4.90738	4.86669
WG79_02140	4.22896	3.81157	4.87063	3.56473	3.14848	2.66777	4.14432	4.29444	3.61415	3.82003	4.03153	2.2817	4.82914	4.56028	4.21801
WG79_02150	0.942733	1.18634	0.711014	1.93621	2.1125	2.37826	1.4859	0.778548	1.15215	2.54111	2.72322	2.66104	1.79838	1.71551	1.58574
WG79_02155	3.89796	3.94626	3.2004	4.64555	4.70473	5.16408	4.13061	4.05399	4.25122	4.97929	4.85499	5.52677	4.38057	4.93613	4.59293
WG79_02165	3.65545	3.62333	3.49707	4.21094	4.18704	4.52786	3.87513	4.02462	3.8591	4.55367	4.3775	4.77524	3.78589	4.04406	3.98991
WG79_02170	1.82592	1.34107	1.93341	2.15148	1.89253	2.7193	1.44217	1.68778	1.70854	1.68502	2.07391	1.33494	1.33271	1.57635	1.23956
WG79_02175	2.3457	2.14492	2.86024	3.28117	3.09047	3.47637	2.38559	2.60091	1.95546	2.69412	2.76144	2.0719	1.95535	2.3706	1.92677
WG79_02180	4.66277	4.3743	4.83712	5.19197	5.18531	4.70019	4.66536	4.94652	4.347	5.08687	5.29685	4.42363	5.10865	4.85941	4.83872
WG79_02185	0.205767	-0.29365	2.11211	0.778671	0.126996	-0.306236	-0.49273	0.375193	0.123582	0.0250977	0.54845	-2.45166	1.73047	1.33866	0.2149
WG79_02190	1.86027	1.34107	3.04766	1.68309	1.78692	1.18409	2.21422	2.43222	2.16623	1.05367	1.23198	-0.525659	3.18198	2.47224	2.61431
WG79_02195	3.37569	2.90963	3.41997	2.43578	2.66305	2.14694	3.56447	3.60587	3.18709	1.10916	1.3867	1.00777	4.00289	3.50619	3.92297
WG79_02200	2.91849	2.97412	2.79193	2.842	2.14135	2.37826	2.85444	3.12836	2.32522	1.85697	1.6538	1.45523	3.47956	3.00728	3.35127
WG79_02210	8.26366	7.83861	8.50759	7.99685	7.81881	7.54015	8.45615	8.79536	8.22182	9.83252	9.80291	9.28939	9.42093	9.35713	9.171
WG79_02215	4.14088	3.49734	3.38561	4.81294	4.50273	5.57174	3.84187	4.30058	3.81512	4.69639	4.85941	5.68892	4.52285	4.69253	4.39858
WG79_02220	8.08501	8.23917	7.93712	8.3996	8.50776	8.28711	8.14453	8.07407	8.3001	7.85165	7.93529	7.93958	8.08442	7.94079	8.3051
WG79_02225	3.6057	3.55118	3.63018	4.11165	3.61757	4.62563	3.65343	3.36936	3.84167	4.20461	4.20796	4.77138	3.71738	3.96954	3.89995
WG79_02230	4.11266	4.04714	3.92147	4.65062	4.55192	5.33625	4.17135	3.97174	3.98355	4.65969	4.68148	5.47078	4.26533	4.74627	4.54921
WG79_02240	4.15478	3.9859	4.71332	3.93206	3.94666	4.12481	4.03819	3.83462	3.95951	4.52335	4.70618	4.76363	3.47956	3.88359	3.54179
WG79_02245	0.580163	-0.634687	0.470006	1.16569	0.437336	0.586849	0.174695	-0.491541	-0.272347	1.35852	1.52642	-0.129731	-0.252249	0.0274559	0.2149
WG79_02250	4.6481	4.44994	4.92346	5.01487	4.77085	5.06798	4.38847	4.41818	4.32835	5.2283	5.26727	5.41253	4.07311	3.96954	4.12179
WG79_02255	7.64717	7.28854	7.72396	8.0102	7.8481	7.55026	7.52996	7.77827	7.26559	8.2591	8.13591	7.7458	7.70665	7.45713	7.3831
WG79_02260	8.25077	7.88652	8.30845	9.00663	8.82896	8.47403	8.04894	8.24297	7.68216	9.15139	9.0707	8.2053	8.325	7.99474	7.87385
WG79_02265	7.21534	7.12065	7.24459	6.526	6.50759	6.65294	7.2523	7.39433	7.34971	7.74455	7.80126	8.27166	8.34359	8.50903	8.56561
WG79_02270	4.22896	3.65318	5.79303	4.64555	3.86252	3.54462	3.7552	4.36644	3.6843	5.39944	5.51947	3.53475	5.50137	5.1007	4.64001
WG79_02275	7.68899	7.44746	8.12973	7.54141	7.35312	7.07335	7.49963	7.68515	7.28829	7.7308	7.76409	6.90281	8.18218	7.95315	7.80219
WG79_02280	8.08818	7.90989	8.26777	7.23347	7.3874	7.19891	8.16233	8.20584	8.04364	8.56255	8.48758	8.62743	8.2105	8.08695	8.25306
WG79_02285	7.78152	7.47558	7.73708	7.42659	7.41572	7.05675	7.73694	7.85014	7.20296	7.7057	7.60307	7.05574	8.40545	8.12724	8.16448
WG79_02290	9.14077	9.23063	9.02099	8.92516	9.01756	9.04533	9.23309	9.16971	9.19944	9.71531	9.68715	9.82045	9.46404	9.61485	9.63515
WG79_02295	5.47463	5.37579	5.48225	5.359	5.32392	5.32797	5.30398	5.2929	4.94937	5.8519	6.05768	5.33363	5.73156	5.78333	5.51805
WG79_02300	9.04882	8.75749	9.07678	8.05145	8.02883	7.44132	8.82295	8.84267	8.36485	9.00181	8.86696	8.292	9.24769	8.94621	9.14022
WG79_02305	7.23183	7.03915	7.39967	8.26331	8.31187	8.0532	7.02111	7.30249	6.77836	9.63369	9.48607	9.02195	7.81256	7.63862	7.71034
WG79_02310	4.62331	4.50555	4.84978	5.16746	5.27267	4.82305	4.67484	4.58339	4.85694	5.03409	5.06439	4.85029	4.83723	4.63232	4.67207
WG79_02315	2.56982	2.42421	2.52364	3.1586	3.29692	3.11523	2.59972	2.43222	2.53501	2.9737	3.23877	2.86304	2.45347	2.45248	2.65154
WG79_02320	3.18559	3.03585	3.41997	3.51008	3.65807	3.45626	2.85444	3.15571	2.49095	3.97743	4.20102	3.24322	3.2563	3.31149	2.97897
WG79_02325	6.83728	6.99613	6.66581	6.89575	6.87814	6.99188	7.0239	6.88911	7.051	6.56426	6.61193	6.80431	7.20757	7.13714	7.24223
WG79_02330	7.55646	7.69294	7.52988	7.63825	7.72602	7.93285	7.83052	7.78486	7.92137	7.77544	7.79724	8.03155	8.12341	8.1789	8.30401
WG79_02335	6.8682	6.9377	6.91496	6.66006	6.82243	6.80079	7.12673	7.0653	7.05195	7.1332	7.16539	7.1976	7.43392	7.46147	7.57033
WG79_02340	5.51022	5.41987	5.7029	5.22967	5.16086	5.2008	5.47373	5.58213	5.38812	5.88606	5.95217	5.44195	6.13104	6.03993	5.98719
WG79_02345	1.28377	1.23978	1.61544	1.72209	1.67296	2.42039	0.629261	1.14892	1.26109	1.72109	1.8791	1.88462	1.13679	1.20331	1.42301
WG79_02350	2.95073	3.29763	2.80932	3.25482	3.24469	3.36214	2.99724	2.8047	2.91435	3.10234	3.3928	3.64848	2.96276	2.8799	3.09163
WG79_02355	3.27743	3.52988	3.04766	3.36979	3.41978	3.43587	3.14091	3.07205	3.18709	3.68045	3.54297	3.46959	3.65464	3.33326	3.33991
WG79_02360	3.59554	3.72989	3.44242	3.80161	3.52206	3.9774	3.67247	3.67366	3.65465	3.68045	3.3306	4.27898	3.6081	3.54403	3.44968
WG79_02365	1.51697	1.64825	0.851877	1.55936	1.59166	1.9308	1.72359	1.83039	1.88912	1.82419	1.91345	2.46482	1.42152	2.01404	1.69677
WG79_02370	3.7409	3.84644	2.86024	3.39414	3.45468	4.05967	3.51256	3.60587	3.76974	3.82003	3.75672	4.35312	3.6081	3.91281	3.74494
WG79_02375	1.00547	1.7622	0.470006	1.22119	1.2645	1.18409	1.52833	0.63045	1.26109	1.48977	2.04321	1.73421	1.33271	1.42232	1.37929
WG79_02380	4.56202	4.91169	4.42843	4.95475	4.84289	5.13592	4.58723	4.63774	4.60643	4.53859	4.46695	5.05772	4.04543	4.20626	4.29061
WG79_02385	7.28732	7.42673	7.18758	6.46983	6.33254	6.44802	7.24198	7.18959	7.20892	6.69129	6.65317	6.81185	7.10405	7.23221	7.21917
WG79_02390	3.14437	3.03585	4.06586	2.75066	2.53842	1.60523	3.09929	2.8047	2.81064	2.61965	2.92191	0.954334	3.06279	2.74017	2.1771
WG79_02395	6.47809	6.25851	6.46522	5.97406	5.96997	5.21284	6.51718	6.45235	6.47902	5.75519	5.66519	5.19364	5.86224	5.77142	5.92202
WG79_02400	8.46647	8.13284	8.43316	7.50903	7.41794	7.34755	8.26117	8.47882	8.20275	7.41432	7.25267	7.52648	7.57672	7.51604	7.47942
WG79_02410	7.04287	6.45065	6.98355	6.33168	6.07092	5.6132	6.39637	6.56884	5.98851	6.80698	6.75139	5.98047	6.58124	6.42422	6.2388
WG79_02415	5.15996	4.59541	5.28825	4.65566	4.50273	3.45626	4.50992	4.69012	3.96757	5.16096	5.03349	3.0012	4.68411	4.94322	4.39309
WG79_02420	7.71854	7.73193	7.64023	6.74416	6.58577	6.41844	8.01716	8.06553	7.96026	6.2431	6.156	6.21154	7.75391	7.71577	7.69091
WG79_02425	9.3248	9.43167	9.36381	9.89128	9.96475	10.0305	9.33653	9.31363	9.51237	9.53154	9.48856	9.60111	9.51191	9.66146	10.1176
WG79_02430	9.12032	9.26185	9.19947	9.69317	9.7702	9.83945	9.13823	9.08489	9.25914	9.36183	9.42766	9.35883	9.39495	9.59344	9.95805
WG79_02435	8.95508	9.12587	8.95419	9.58528	9.61877	9.71712	8.99049	9.00161	9.23179	9.1887	9.24246	9.22015	9.21642	9.58637	9.86725
WG79_02440	7.55908	7.58093	6.90792	7.7621	7.68066	7.77541	7.30207	7.16709	7.40639	7.97533	7.99916	7.93528	7.03974	7.4296	7.24071
WG79_02445	4.12684	3.79381	4.91947	4.80842	4.24136	4.07294	3.66298	4.07563	3.43973	3.58581	3.74723	2.23764	4.06624	3.55334	3.14482
WG79_02450	7.52268	7.33456	7.5041	7.46804	7.36616	7.6865	7.74314	7.89597	7.84359	8.10937	8.08643	8.43022	8.83484	9.2115	9.1316
WG79_02455	5.06375	4.9682	5.07846	5.10614	4.93229	4.92167	5.06547	5.17755	5.02469	5.11086	5.07581	4.90765	5.05066	5.00897	5.08654
WG79_02460	1.00547	0.587705	1.61544	0.778671	0.527534	0.727712	0.629261	-0.0554417	1.15215	1.21413	1.11877	0.180609	1.08335	1.20331	0.000775096
WG79_02465	10.9715	10.7096	11.0378	10.4487	10.3096	9.98767	10.7083	10.776	10.7274	9.44287	9.30627	9.44762	10.0705	9.86917	9.92077
WG79_02470	5.95371	5.34564	7.08694	5.47484	4.97299	4.52786	5.15959	5.42802	4.933	5.52462	5.64999	3.24322	5.73373	5.07831	4.24262
WG79_02475	3.17198	3.21997	3.5289	3.60701	3.79148	3.67213	3.4805	2.8886	3.21444	5.73328	5.74127	5.77041	3.74345	3.71965	4.04692
WG79_02480	3.04334	3.21997	3.03294	3.64809	3.6278	3.50602	3.01226	2.99843	3.47408	5.0305	4.98988	4.92512	4.97932	4.84432	5.07288
WG79_02485	3.31507	3.56171	2.72023	3.92372	3.9052	3.43587	3.82495	3.63532	3.78806	5.25006	5.31302	5.18497	5.3427	5.21068	5.38067
WG79_02490	2.21906	2.19989	1.6924	1.969	2.402	2.22031	1.52833	2.02091	1.26109	2.56115	2.29847	1.4932	1.98479	2.21508	1.79986
WG79_02495	3.56462	3.42997	2.72023	3.56473	3.70714	4.04628	3.27156	3.50315	3.17321	3.03229	3.3306	3.70619	3.11698	3.33326	2.94938
WG79_02500	3.52234	3.58254	2.48089	3.87265	3.83629	3.96322	3.14091	3.45992	3.17321	3.74319	3.83049	3.86666	3.18198	3.57178	3.53184
WG79_02505	2.4843	2.87627	1.40289	2.73167	2.91777	3.55411	2.71443	2.83885	2.79261	2.86506	2.95527	3.31917	2.29795	2.75638	2.87262
WG79_02510	2.32124	2.30391	1.53414	2.54855	2.74053	3.03616	2.49662	2.40968	2.53501	2.63863	2.64361	2.46482	2.49499	2.54869	2.77477
WG79_02515	1.1788	1.18634	0.1805	1.32616	1.63289	1.40997	1.2527	1.68778	1.26109	1.31198	1.17648	0.954334	1.42152	1.64761	1.76631
WG79_02530	4.25501	3.92195	4.19048	4.8574	4.55192	4.57057	3.7552	4.31278	3.83287	5.18052	5.18529	4.92859	4.3861	4.35205	4.1739
WG79_02535	2.05079	2.05833	2.45904	2.52669	2.32863	2.14694	2.10631	2.31581	2.27414	2.89694	2.58087	2.23764	2.53534	2.90919	2.57609
WG79_02540	1.06559	0.950275	0.980201	0.622551	0.126996	-0.450626	1.35054	1.03571	0.971579	0.136129	1.11877	0.652678	0.640836	-0.335114	0.311115
WG79_02545	3.96263	3.92195	4.32949	3.60701	3.93847	3.68946	4.17803	4.05399	4.06844	4.59313	4.50687	4.99294	3.88291	3.8156	3.98263
WG79_02550	4.16169	3.91375	4.70406	3.66819	3.7546	3.56354	4.13061	4.15232	3.76974	4.74975	4.88992	4.39884	4.09353	3.99024	4.08824
WG79_02555	6.75295	6.97658	6.32874	10.9733	11.1569	11.0839	6.88384	6.81063	7.11318	12.2835	12.3157	12.0046	7.07696	7.1723	7.2506
WG79_02560	7.00882	7.09096	6.83447	11.5551	11.6785	11.5416	7.10587	7.13395	7.09765	13.0539	13.0959	12.5131	7.44786	7.37027	7.33527
WG79_02565	7.90698	8.0017	8.11102	7.76269	7.82215	7.81789	7.84161	7.7865	7.91357	7.97673	8.08314	7.90038	7.88803	7.84408	7.92321
WG79_02570	5.4551	5.31485	5.24419	5.007	5.08862	5.16098	5.40423	5.39971	5.52002	4.60283	4.77318	5.08595	5.24265	5.23691	5.36954
WG79_02575	7.20869	7.08732	7.28165	7.34385	7.39565	6.78577	6.92115	6.97702	6.93865	6.92282	6.84446	6.87252	6.66661	6.52346	6.80967
WG79_02580	3.87294	3.80272	4.2426	4.11165	4.33801	4.1375	3.80782	3.74743	3.85041	4.02149	3.74723	4.28981	3.64545	3.77639	3.76206
WG79_02585	4.43102	4.65071	4.34149	4.60961	4.59948	4.55648	4.79267	4.61821	4.74417	4.75845	4.98988	4.71626	4.86521	4.93968	5.06255
WG79_02590	9.15554	9.11831	9.28155	9.09933	9.11056	8.81604	9.06805	9.12738	9.02843	9.30206	9.2682	8.81267	9.47446	9.23194	9.27438
WG79_02595	7.94398	8.0342	8.08717	7.55295	7.60629	7.9572	7.8	7.67455	7.76542	7.77704	7.76762	8.06069	8.44339	8.45853	8.50809
WG79_02605	7.10058	6.97067	7.10729	7.64143	7.57226	7.13157	7.17428	7.45683	7.08289	7.55085	7.51003	7.16856	7.73725	7.4258	7.56911
WG79_02615	4.14088	4.20997	4.2426	3.17275	3.5546	3.58222	4.0528	4.01719	4.03815	3.60524	3.62818	3.93722	3.73481	4.07023	4.05389
WG79_02620	6.75979	6.80327	6.57726	6.07164	6.08769	6.33968	6.63716	6.521	6.68369	6.23221	6.29277	6.6553	6.42623	6.55739	6.5486
WG79_02625	9.00006	9.11831	9.20256	8.70166	8.66134	8.93456	8.95618	8.91398	9.05704	9.00272	9.15365	9.41523	9.19316	9.09643	9.16498
WG79_02630	5.5581	5.68363	5.56644	6.24732	6.33723	5.90785	6.30321	6.41039	6.33848	7.73411	7.75583	7.68866	7.05197	6.86736	7.08356
WG79_02635	5.80071	5.99272	5.68888	6.61286	6.74347	6.55234	6.76021	6.7614	6.87687	8.09183	8.17493	8.44724	7.26044	7.16776	7.45001
WG79_02640	4.43102	4.3623	4.27423	5.22967	5.44459	5.43716	5.3312	5.46402	5.54716	6.94491	7.07818	7.38028	5.92624	5.94057	6.10763
WG79_02645	4.72933	4.65564	4.77655	5.75419	5.80619	6.08853	5.81962	5.98228	6.01597	7.41776	7.46659	8.18913	6.53596	6.83529	6.87999
WG79_02655	6.74147	6.42493	6.76491	6.87319	6.8291	6.53686	6.54328	6.75247	6.48745	7.98139	7.88965	8.05038	6.98251	6.87109	6.9684
WG79_02660	6.34342	6.4177	6.45006	6.70941	6.90888	6.65183	6.715	6.64801	6.69344	7.58367	7.57317	7.65713	7.32158	7.08595	7.42132
WG79_02665	6.58466	6.64516	6.66819	6.67504	6.747	6.64185	6.7423	6.66714	6.83783	8.11616	8.20818	8.24861	7.39607	7.51485	7.60336
WG79_02670	7.45545	7.44533	7.32836	6.75242	6.64364	6.9358	7.24834	7.28634	7.28345	5.88606	5.73167	6.24947	6.79058	6.8533	6.80038
WG79_02675	6.08841	6.26658	6.17297	5.4431	5.63162	5.46761	6.38198	6.36424	6.43319	6.7741	6.8742	6.91772	6.48665	6.44061	6.77002
WG79_02680	4.77506	5.01875	4.98212	4.08946	4.30651	4.11843	5.11155	4.91485	5.27901	5.35135	5.67022	5.68687	5.28469	5.37717	5.47456
WG79_02685	6.57952	6.68544	5.65563	6.77578	6.8291	7.06175	6.69651	6.54835	6.93557	6.88854	6.86764	7.22253	6.37572	6.52109	6.58634
WG79_02690	6.4558	5.86675	6.48968	5.63154	5.18877	4.83478	6.5381	6.90632	6.13347	6.90333	6.94337	6.23414	7.88657	7.67425	7.29319
WG79_02695	6.62768	6.64763	6.16792	7.13306	7.13015	7.44897	6.7524	6.64681	6.84222	7.18819	7.14113	7.60389	6.51467	6.66864	6.86124
WG79_02700	6.72293	6.59861	6.92993	7.11395	7.02859	6.39222	6.61025	6.62128	6.40824	6.95157	7.18222	5.87836	7.03447	6.59731	6.62897
WG79_02705	6.32201	6.51303	6.31815	6.60375	6.76333	6.63292	6.51454	6.41039	6.69222	6.3621	6.27307	6.47493	6.54711	6.51753	6.84727
WG79_02710	4.87924	5.20829	4.6179	4.86613	4.89465	4.85027	5.03636	5.01905	5.27901	4.10576	4.30819	4.27898	5.31399	5.50739	5.5306
WG79_02715	4.90003	5.04901	4.5051	4.78559	4.92401	4.91432	5.22555	5.18753	5.40305	4.06424	4.19405	4.35827	5.42287	5.55913	5.67772
WG79_02720	5.03396	5.21498	4.15013	4.66069	4.84289	4.82697	5.27312	5.23638	5.37606	4.09205	4.30172	4.27354	5.56123	5.4134	5.66184
WG79_02725	5.28219	5.4314	4.52101	5.06122	5.28242	4.93262	5.38703	5.52297	5.53907	5.0269	4.92402	4.94238	6.09943	5.95994	6.11097
WG79_02730	6.4145	6.43068	5.99262	6.29174	6.31048	6.09992	6.6707	6.63471	6.79657	5.95961	5.85168	5.91204	7.3223	7.32208	7.51015
WG79_02735	3.69405	3.69204	3.60054	4.64047	4.91568	4.50846	3.91566	4.06124	4.1415	4.47135	4.75908	4.41871	5.11199	5.12588	5.23497
WG79_02740	2.83458	3.24632	3.01807	4.0363	4.32549	3.60979	3.20771	3.24754	3.64463	4.15932	4.15869	3.6735	4.78798	4.58318	4.44173
WG79_02745	3.22567	3.21997	3.14671	4.25814	4.45755	4.19929	3.7552	3.48169	3.75119	4.40083	4.38975	4.13029	4.71518	4.81366	4.72543
WG79_02750	0.308861	0.21331	1.72939	0.137125	-0.60997	-0.306236	0.464201	0.375193	-0.127957	0.807506	1.69388	1.15715	0.484717	0.226765	0.714471
WG79_02755	3.59554	3.48633	3.39716	2.87697	2.44892	3.8132	3.39135	3.78294	3.82402	3.82832	3.91768	5.32313	3.66377	4.08955	4.21179
WG79_02760	7.71033	7.8494	7.49204	7.13848	7.29331	7.15904	8.0036	7.87863	8.07055	8.0428	8.12405	8.12973	8.24779	8.08775	8.49471
WG79_02765	7.50582	7.16794	7.90817	6.89041	6.78749	6.63963	7.48354	7.61545	7.18924	9.33517	9.52772	8.63222	7.37745	7.26232	7.06039
WG79_02770	5.08206	4.94022	5.40146	5.17451	5.20253	4.84641	5.13577	5.1574	5.1109	5.46472	5.36048	4.90061	5.33414	5.17193	5.14319
WG79_02775	4.59808	4.57996	4.83288	4.62513	4.80281	4.51819	4.52572	4.5477	4.60643	4.74099	5.02958	4.246	4.84929	4.68408	4.63537
WG79_02785	3.81282	3.68242	3.95309	3.92372	4.10153	3.88265	4.06727	3.85145	3.98355	4.11933	4.02369	4.13029	4.12692	3.99708	4.18664
WG79_02790	7.88368	7.57769	7.68153	6.58404	6.49925	6.44036	7.79294	7.94235	7.67417	6.23065	6.116	6.44012	8.00402	8.07003	7.9865
WG79_02795	6.36601	6.28418	6.29675	5.48053	5.20936	5.57408	6.40636	6.65761	6.52207	4.4819	4.65126	5.05772	6.32482	6.61853	6.42368
WG79_02800	3.31507	3.12376	3.98403	3.57542	3.58643	3.2958	3.12717	3.54512	3.25451	3.14279	3.50968	2.61012	3.81896	3.53466	3.20867
WG79_02805	5.84641	5.85181	5.98881	6.23221	6.27512	6.20156	6.11591	6.16162	5.93813	5.9097	5.84056	6.01676	6.23425	5.90284	6.07374
WG79_02810	2.86873	2.84213	3.25216	2.9279	2.62269	2.26723	2.38559	2.73388	2.61928	2.34703	2.87038	0.954334	2.91768	2.45248	2.61431
WG79_02815	7.54	7.19525	7.44486	7.49854	7.34849	7.1084	7.53648	7.74883	7.26722	7.13655	7.16361	6.92988	8.13289	8.02599	7.99286
WG79_02820	5.39486	5.56564	5.09627	6.23221	6.25545	6.72928	5.75408	5.77083	6.00034	6.36637	6.30738	7.16047	5.70084	5.99623	6.1093
WG79_02825	6.8308	6.63771	7.02599	6.45399	6.46257	5.83185	6.68601	6.57518	6.61992	6.6404	6.65824	6.56682	6.32482	6.09035	6.21568
WG79_02830	5.81829	5.61197	6.25137	5.40166	5.44748	4.92167	5.70405	5.61944	5.59477	5.49629	5.60603	5.53589	5.22426	5.04571	5.1755
WG79_02835	5.83566	5.77922	6.07756	5.22628	5.43005	4.88453	5.93846	5.84411	5.72884	5.58948	5.42738	5.14974	5.61164	5.34805	5.86768
WG79_02840	5.13563	4.77809	4.95894	4.85302	4.70955	4.52303	4.74848	4.9028	4.71574	3.98487	4.18705	4.25708	5.06796	5.07831	4.93246
WG79_02845	4.02453	3.32261	3.84768	3.53219	3.28404	3.31826	3.42543	3.68309	3.11635	3.39805	3.44069	2.96112	3.83521	4.37323	3.50158
WG79_02850	5.521	5.41407	5.62406	5.17802	4.9031	5.60865	5.52178	5.57455	5.44983	4.86304	4.87692	5.71927	5.45215	6.1157	5.82351
WG79_02855	4.92459	4.70872	4.95894	4.23136	3.94666	4.47387	4.98396	5.07742	4.65215	4.48715	4.24215	4.57293	5.15472	5.59787	5.15944
WG79_02860	4.13387	3.9382	4.34745	3.72689	3.6278	3.96322	4.04552	4.23157	3.76974	3.75193	3.56475	3.96451	4.1531	4.38891	4.20554
WG79_02865	3.69405	3.39506	3.88914	3.39414	2.90099	3.59147	3.74624	3.75639	3.42809	3.00329	3.0039	3.62302	3.51025	3.88359	3.67433
WG79_02870	7.76121	7.63615	7.88274	7.48514	7.31643	7.39453	7.74988	8.01182	7.88832	7.32705	7.50229	7.24635	8.32716	8.3144	8.07438
WG79_02875	9.08126	9.19704	8.8936	9.73741	9.81609	9.30593	9.30274	9.28914	9.2103	9.18467	9.26134	8.64229	9.3006	9.10714	9.1692
WG79_02880	8.65285	8.77795	8.60723	8.8009	8.8069	8.464	8.97571	8.94002	8.94873	8.3265	8.38918	8.04559	9.01532	8.83517	9.00426
WG79_02885	5.71884	5.45701	5.95015	5.48337	5.24967	4.78728	5.6901	5.7664	5.54177	5.40776	5.6165	4.73619	6.41545	5.94411	5.98354
WG79_02890	3.75009	3.25932	4.14329	3.84642	3.80957	2.80129	3.89959	4.07563	3.85041	4.02149	4.13705	3.26533	4.81691	4.28659	4.60247
WG79_02895	7.55121	7.57249	7.45731	6.81463	6.84014	7.07252	7.49896	7.5755	7.67109	6.55554	6.52295	6.99501	7.77829	7.85495	7.89729
WG79_02900	7.35589	7.6374	7.29019	7.60343	7.67204	7.86679	7.16338	6.82027	7.17886	8.21235	8.10374	8.62982	5.35965	5.22531	5.58453
WG79_02910	4.98421	5.2706	4.97058	4.66069	4.82076	4.84254	5.17636	5.27118	5.53636	5.47796	5.5688	5.59601	5.76164	5.74729	5.95218
WG79_02915	4.31816	4.59028	4.2867	3.98111	4.11614	4.41779	4.77075	4.64258	5.01694	4.7671	4.74961	5.09524	5.49626	5.66166	5.67546
WG79_02920	3.25178	3.21997	3.16032	2.48195	2.64301	2.9235	3.64381	3.4378	3.54042	3.576	3.79407	4.04978	4.39161	4.69673	4.80607
WG79_02925	6.80568	6.65502	6.89475	9.87718	9.92031	9.93325	6.89503	6.99795	6.95495	9.67923	9.57342	9.69752	7.37815	7.39183	7.59741
WG79_02930	6.03866	5.97314	6.03756	9.41576	9.53562	9.42823	6.21341	6.33164	6.11363	9.26245	9.14374	9.00521	6.9418	7.07952	7.07245
WG79_02935	7.09789	6.83183	7.19916	7.22331	7.34616	7.12282	7.6863	7.64107	7.56221	8.0199	7.85195	8.31371	7.672	7.90488	7.88952
WG79_02940	7.74808	7.76534	7.58201	8.55109	8.50603	8.22087	8.03383	7.94235	8.00157	8.50099	8.49929	8.46437	8.20777	8.19645	8.23094
WG79_02945	6.64871	6.69981	6.97299	5.38657	5.36119	6.24323	6.55488	6.43013	6.70192	5.8376	5.91239	6.85714	5.96922	6.26338	6.26906
WG79_02950	5.7558	5.50963	5.97924	6.83256	6.93898	6.70286	5.83449	5.9038	5.60514	7.42734	7.42105	7.33134	6.13433	6.09195	6.10091
WG79_02960	4.7432	4.51641	4.95113	4.95475	4.74758	4.49866	4.57715	4.55285	4.49375	5.10405	5.06821	4.79817	4.69306	4.34671	4.60722
WG79_02965	1.28377	1.18634	2.08382	1.64302	1.15557	0.658999	0.705209	1.09342	0.433922	1.31198	1.84391	0.180609	1.28617	1.61242	1.18981
WG79_02970	10.2168	9.99011	10.2531	6.90531	6.57788	6.20759	10.1571	10.2255	10.0652	3.38687	3.19754	3.17478	8.70513	8.48309	8.52825
WG79_02975	9.09372	8.77258	9.48098	5.96189	5.43588	5.13275	8.77887	8.93583	8.51332	3.34124	2.92191	2.34535	7.80381	7.38142	7.04823
WG79_02980	5.84212	5.94927	5.89016	6.39187	6.45109	6.44292	6.19706	6.34951	6.35086	7.15891	7.2213	7.41098	7.40085	7.71991	7.91366
WG79_02985	2.90209	2.67759	2.56516	3.21437	3.30969	3.27299	2.85444	3.47084	3.17321	3.76926	3.75672	4.16599	3.81896	4.3941	4.53434
WG79_02990	6.78348	6.91529	7.03894	6.68618	6.63479	6.91109	6.75464	6.72763	6.96505	6.51887	6.62624	6.78148	7.19818	7.13482	7.33241
WG79_02995	4.04707	4.22329	3.85606	3.66819	3.68771	4.15632	3.97055	3.80901	4.02276	3.43109	3.65887	4.21226	3.6362	3.96954	3.804
WG79_03000	2.16513	2.05833	2.2711	2.06312	1.92608	3.16563	2.23999	2.16246	2.51315	2.14943	2.29847	3.73817	1.28617	2.83481	2.09839
WG79_03005	5.81611	5.64454	5.8922	5.65188	5.74875	5.44738	5.73835	5.70061	5.62566	5.7043	5.5634	5.80479	5.51152	5.50978	5.62488
WG79_03010	6.24123	6.21581	6.04675	6.00601	6.09139	5.93898	6.32745	6.50381	6.13526	7.13988	6.97827	7.06365	6.56915	6.62627	6.72269
WG79_03015	5.15651	5.42853	5.26008	4.51286	4.46898	4.23514	5.31311	5.26805	5.69283	3.26998	3.42887	3.43098	5.50899	5.25414	5.57971
WG79_03020	7.19108	7.15756	6.99784	7.27258	7.32824	6.97166	7.51817	7.56087	7.70704	5.08341	5.06439	5.15863	7.58094	7.43339	7.77134
WG79_03025	8.21098	8.29861	8.08761	8.28137	8.39022	8.11142	8.61902	8.50298	8.62454	7.71468	7.63044	7.63554	7.55848	7.24088	7.68194
WG79_03030	4.6183	4.5272	4.38271	4.06692	3.97899	4.32104	4.21097	4.34877	4.1974	3.63391	3.6178	3.76944	4.28321	4.20035	3.96794
WG79_03035	7.38199	7.25081	7.13599	7.16967	7.14892	6.961	7.23799	7.29252	7.12223	7.02194	6.88181	7.15234	7.07182	7.10348	7.11139
WG79_03040	7.74866	7.54887	7.62191	6.37515	6.40424	6.36417	7.37437	7.21175	7.24169	6.73163	6.64297	6.89574	6.30453	6.03827	6.30893
WG79_03045	5.51293	5.34259	5.337	4.57275	4.88615	4.50846	5.28863	5.10223	4.96556	4.86304	4.79177	4.34795	4.9004	4.95029	4.82656
WG79_03050	1.89382	1.29131	2.29598	2.23474	2.08305	1.40997	1.68659	1.48709	1.20765	1.44733	1.73287	1.6358	0.847287	0.698833	0.783184
WG79_03055	5.49117	5.73803	5.44103	6.36132	6.31366	6.59549	5.69709	5.55157	6.02179	5.89596	5.97675	6.14453	5.43891	5.32106	5.42435
WG79_03060	4.2091	4.33187	3.96089	5.33719	5.17837	5.17643	4.3055	4.21216	4.42517	4.50278	4.71594	4.09986	4.22888	4.40443	4.19297
WG79_03065	5.40362	5.44853	5.29443	6.14522	6.22881	6.31895	5.56574	5.50448	5.82735	5.10063	5.08714	5.225	5.29354	5.37454	5.56759
WG79_03070	3.33962	3.06575	3.31436	3.33247	2.81406	2.8939	2.93551	3.02833	2.79261	3.28211	3.0039	2.2817	3.48986	2.63889	2.85676
WG79_03075	6.03114	6.09957	6.29366	5.84531	5.71076	6.7988	5.78504	5.79495	6.0581	5.95773	6.0168	6.89397	5.60928	5.95469	5.83973
WG79_03080	7.14741	7.15495	7.53381	7.81322	7.75373	8.32121	7.1276	7.21744	7.28184	7.99111	7.84474	8.95763	7.10488	7.4359	7.42469
WG79_03085	5.06375	5.0676	5.30978	6.00601	6.02327	6.37492	5.11504	5.09165	5.11816	6.14196	6.04999	6.84526	5.28469	5.42865	5.53309
WG79_03090	5.05265	5.0639	5.23458	6.29012	6.25875	6.56178	5.22877	5.1574	5.3015	6.23221	6.19841	6.91248	5.42555	5.60684	5.71996
WG79_03095	7.30068	7.31446	7.62743	6.55194	6.58708	6.8953	7.43975	7.36973	7.54143	7.66346	7.67805	8.27983	7.35297	7.72867	7.73603
WG79_03100	9.88701	10.1114	9.77662	9.7812	9.93827	9.80757	10.0346	9.973	10.2602	10.0391	10.1304	10.0882	10.1769	10.3647	10.7525
WG79_03105	8.08637	8.3424	8.11583	7.94731	8.14514	7.99123	8.29767	8.15338	8.40954	8.23123	8.26498	8.25276	8.36194	8.65776	8.98889
WG79_03110	5.38899	5.60435	5.67473	4.36055	4.63542	4.18714	5.22877	5.45028	5.15745	5.00512	5.22344	4.62088	6.64026	7.04694	7.23382
WG79_03115	6.22154	6.12996	6.28126	6.37973	6.43078	6.13671	6.42894	6.41181	6.26027	7.09162	6.84335	7.0422	6.64603	6.50079	6.76896
WG79_03120	11.1861	10.9448	11.1528	10.4905	10.3259	10.2529	10.8566	10.7341	10.6076	9.99002	9.67187	10.3843	10.8007	10.8376	10.8673
WG79_03125	8.4172	8.26074	8.43946	7.78127	7.77977	7.56384	8.34814	8.3497	8.40361	5.67471	5.48847	5.79152	7.4472	7.15788	7.45067
WG79_03130	7.79101	7.97978	7.72968	8.37839	8.49349	8.28533	7.94214	7.88733	8.14217	7.95843	7.96477	8.11725	8.22907	8.13424	8.30547
WG79_03135	10.2469	10.4391	10.2162	10.9637	11.113	10.9166	10.4256	10.2902	10.5489	10.5175	10.5413	10.4532	10.4507	10.2228	10.6608
WG79_03140	2.8172	3.08047	3.06224	3.84642	3.84508	4.9435	2.9667	3.2219	3.46272	3.83657	3.53196	4.92512	3.09014	3.19738	3.39584
WG79_03145	6.55875	6.72813	6.48293	6.69233	6.88455	6.65294	7.06321	7.08322	7.178	8.61651	8.74768	8.74838	7.55603	7.55479	7.8125
WG79_03150	2.27106	1.99758	1.86856	2.5913	2.62269	2.59607	1.56955	2.07921	1.95546	2.47927	2.37442	2.04659	1.89459	1.81173	2.20241
WG79_03155	3.88967	3.96225	3.48631	4.1479	4.2743	4.22329	3.6819	3.59592	3.88487	4.0572	4.07011	4.20083	3.74345	3.71136	3.85277
WG79_03165	5.00355	5.11127	5.06766	5.79819	5.80845	5.70552	4.93748	4.91485	4.96556	6.25545	6.04805	6.08983	5.04718	4.95381	5.16266
WG79_03170	5.35627	5.07864	5.45766	5.22967	5.15733	4.75883	5.28554	5.32337	4.94937	5.09033	5.00987	4.41871	5.31108	5.11963	5.22882
WG79_03175	-0.461658	-0.454115	0.470006	1.04786	0.527534	-0.054697	-1.41027	-0.878564	-0.819834	0.239223	1.11877	0.270807	-0.252249	0.130549	-0.395154
WG79_03180	7.11043	7.32609	7.0636	7.90239	7.89386	8.04186	7.2696	7.1236	7.35202	8.12922	8.22537	8.45267	7.67708	7.78704	7.92369
WG79_03185	6.34494	6.34336	5.88197	7.31464	7.3508	7.11403	6.30016	6.15486	6.29271	7.07951	7.12382	6.92382	6.69361	6.85141	6.79311
WG79_03190	2.21906	1.72521	2.72023	11.6878	11.625	11.5377	2.04916	1.83039	2.22119	11.2369	11.0331	11.224	3.39435	3.09912	3.05041
WG79_03195	8.0918	8.20557	8.21616	8.91573	8.97085	8.86738	8.19233	8.09673	8.38078	8.56162	8.47218	8.68033	8.3311	8.15119	8.49311
WG79_03200	7.55581	7.39174	7.58264	7.81942	7.71586	7.62478	7.37	7.38425	7.44731	6.97976	6.77026	6.96999	7.36421	6.97777	7.25439
WG79_03205	6.88394	7.01636	6.8545	6.92738	7.04299	6.96723	6.93501	6.8117	7.11045	7.65358	7.62979	8.02306	6.76217	6.81318	6.98217
WG79_03210	6.5522	6.78654	6.5798	6.91901	7.13015	6.98312	6.76244	6.65042	6.86181	7.94944	7.92164	8.13387	6.8834	6.86829	7.08866
WG79_03215	3.70354	3.6433	3.45352	3.35745	3.1905	4.01912	3.82495	3.76529	3.96757	4.15932	4.04709	5.01268	4.24722	4.84432	4.88244
WG79_03220	2.56982	2.2786	1.93341	2.17977	2.14135	2.68515	2.6772	2.8047	3.07218	3.12943	3.27884	3.80761	3.56975	4.05065	4.00438
WG79_03225	2.99777	3.39506	2.34448	2.5913	2.60208	3.1532	3.7552	3.85145	3.91852	4.01424	3.99991	4.89352	4.77118	5.16283	5.21023
WG79_03230	3.85602	4.06945	3.48631	3.1586	3.38401	3.67213	4.71672	4.74518	4.83948	4.8751	5.23027	5.57625	5.54896	5.96867	6.08569
WG79_03235	1.33352	1.23978	1.4917	0.778671	0.527534	0.7933	2.13405	2.62067	2.19397	2.83245	3.42887	3.04019	3.53036	4.03744	3.93812
WG79_03240	4.6821	4.35627	4.34745	4.30384	4.18704	4.24689	4.4832	4.45166	4.60126	3.64334	3.62818	4.09369	3.6269	3.58091	3.95311
WG79_03245	8.94586	8.94513	8.90577	8.94821	8.93371	8.78161	8.9805	9.03835	8.96442	8.3287	8.24994	8.36132	9.22416	9.21591	9.23564
WG79_03250	13.2303	13.3059	13.2156	13.1466	13.3187	13.1701	13.4013	13.4245	13.5386	11.4173	11.2345	11.5051	12.9212	12.7341	13.1177
WG79_03255	6.04986	6.22412	5.86752	5.41362	5.38853	5.43459	5.84082	5.77965	5.92371	6.98533	6.99441	6.96155	5.33414	4.96431	5.24414
WG79_03260	-0.0255585	0.815974	1.76546	0.0168303	0.692593	-0.174991	0.629261	0.375193	0.905991	1.88904	1.3867	1.56626	0.484717	-1.55751	0.311115
WG79_03265	1.51697	1.96622	1.61544	2.52669	1.89253	1.53027	1.95897	2.05035	1.50209	2.22673	2.24552	1.53019	2.01365	1.7483	1.42301
WG79_03270	5.98129	6.18379	6.01713	6.34267	6.53095	5.9958	6.17886	6.10837	5.88806	6.18457	6.19143	5.60687	6.27355	6.1157	6.16669
WG79_03275	5.7558	5.75648	5.82969	5.74948	5.73935	5.57873	5.8132	5.77745	5.92991	5.58703	5.55254	5.53133	5.59264	5.32649	5.68672
WG79_03280	5.12507	5.17781	5.20533	5.23305	5.33957	5.16408	5.22555	5.32337	5.36999	5.13111	5.45096	5.32313	5.15472	4.95029	5.1562
WG79_03285	4.31197	4.53256	4.45075	4.36055	4.38099	4.6166	4.46693	4.40684	4.52139	4.7757	4.85499	5.08595	4.48214	4.68831	4.68559
WG79_03290	4.44806	4.60563	4.72253	4.38505	4.31919	4.547	4.69826	4.62801	4.74417	5.00878	5.22002	5.40259	4.77118	5.00558	5.09332
WG79_03295	-0.156803	0.21331	0.917465	0.985121	0.341121	1.49127	0.174695	0.278977	-0.819834	0.136129	-0.103627	0.652678	-0.121004	0.482022	0.642321
WG79_03300	4.16856	4.16233	4.27423	4.46194	4.51381	4.36484	4.1913	4.06124	4.11272	3.92427	3.84835	3.74605	4.1466	4.21215	4.2487
WG79_03305	4.42529	4.52182	4.69005	4.73882	4.87331	5.05132	4.63655	4.3781	4.64212	4.18537	4.23537	4.63368	4.58665	4.37323	4.46283
WG79_03310	5.95768	6.09233	5.99262	5.88451	6.05962	6.19551	6.20853	5.95335	6.32443	6.8736	7.0369	7.4477	6.20014	6.35139	6.45824
WG79_03315	7.13431	7.31757	7.27697	6.78501	7.02859	7.27837	7.39744	7.37337	7.62916	8.31953	8.35873	8.95189	7.48439	7.63643	7.98696
WG79_03320	4.03208	4.18294	4.1971	4.83978	4.91985	4.92898	4.13061	4.11099	4.09811	4.03588	3.97573	4.29519	3.78589	3.74424	3.89995
WG79_03325	4.75694	4.92399	4.64236	4.87481	5.05868	4.8694	4.72587	4.68544	4.66212	4.70542	4.60996	4.3888	4.71518	4.51336	4.87459
WG79_03330	3.38752	3.17952	3.16032	3.8197	3.89677	3.64574	3.62438	3.47084	3.50763	3.43109	3.77552	3.43098	3.23195	3.31149	3.58092
WG79_03335	2.29637	2.57736	2.80932	2.12262	2.16964	2.22031	2.45323	2.45442	2.2999	0.93583	1.11877	1.37616	2.61282	2.9379	2.22728
WG79_03340	1.71767	1.68724	1.93341	1.10798	1.15557	0.7933	1.79485	1.83039	1.15215	0.590695	0.633339	0.781002	1.33271	2.14293	1.50667
WG79_03345	1.6797	1.01301	1.4917	0.537662	1.31603	0.255643	1.35054	2.13524	1.20765	0.807506	1.17648	0.583965	1.18832	1.78036	1.42301
WG79_03350	4.26786	4.16233	4.19048	4.24481	4.04919	4.46886	4.43383	4.58841	4.40157	4.25469	4.38364	5.11363	4.4561	4.70511	4.71667
WG79_03355	7.76007	7.90214	7.71592	8.65361	8.74244	8.78312	7.84738	7.68808	7.99173	8.08536	8.03422	8.07092	7.87728	7.62985	7.96633
WG79_03360	6.87767	6.74209	7.02877	7.59163	7.6565	7.60608	6.72985	6.84148	6.82124	7.78185	7.78396	7.78316	6.8657	6.64162	6.79934
WG79_03365	6.07567	5.77017	5.75541	5.00304	4.78464	5.09749	5.68776	5.75973	5.52002	3.74319	3.63848	3.78483	5.01186	5.1102	4.90574
WG79_03370	9.57605	9.31046	9.48673	9.89861	9.88168	9.84406	9.49904	9.48498	9.47682	10.3717	10.2552	10.4764	9.11189	8.73826	9.21636
WG79_03375	4.11976	4.20997	3.76991	4.69539	4.78464	4.63907	4.23679	4.11796	4.20424	4.88705	4.9532	4.46243	4.09353	4.35205	4.1739
WG79_03385	5.0452	5.5604	4.92346	5.67938	6.06151	5.74543	5.48455	5.26805	5.59737	6.75899	6.84223	6.75438	5.47308	5.44874	5.76737
WG79_03390	7.77478	7.76078	7.78069	7.94113	7.83711	8.15105	7.56351	7.63015	7.64117	7.60373	7.47668	8.0595	7.49658	7.66301	7.62224
WG79_03395	8.35231	8.33666	8.2412	8.45128	8.4491	8.92544	8.22374	8.26511	8.29611	8.28154	8.13773	8.93496	8.08866	8.38093	8.31348
WG79_03400	8.34171	8.36625	8.21576	8.28707	8.37625	8.76177	8.156	8.14188	8.28648	8.21709	8.07936	8.83986	8.04172	8.20644	8.23286
WG79_03405	7.21035	7.4637	7.55199	8.13645	8.33078	8.24194	7.44806	7.28247	7.66305	7.90063	7.87665	8.12709	7.2476	7.36895	7.58303
WG79_03410	6.88081	6.80105	6.75597	6.17539	6.00376	6.108	6.82229	6.73104	6.82347	6.16506	6.01482	6.49963	6.34483	6.52819	6.46217
WG79_03415	8.14589	8.37262	8.16011	7.50065	7.50863	7.3455	8.35405	8.19063	8.53348	7.61636	7.74336	7.8312	8.17022	8.00918	8.23516
WG79_03420	4.21575	4.39211	4.49439	3.00897	3.30969	2.84834	3.84187	4.03202	4.25122	4.53859	4.7638	4.42854	4.04543	3.50619	3.60009
WG79_03425	7.78711	7.89435	7.72625	6.9305	6.99736	6.83137	7.62713	7.46094	7.56021	8.00123	8.02148	7.85554	6.97152	6.71084	6.97485
WG79_03430	1.99004	2.02828	1.835	1.79705	2.14135	2.48136	1.35054	1.89673	1.66955	3.90872	3.77552	4.72426	1.62222	1.95907	1.83265
WG79_03435	0.660333	0.884687	2.24579	1.27463	1.59166	0.916157	1.35054	1.86394	1.45701	3.30605	3.84835	2.38628	2.59384	2.34938	2.25174
WG79_03440	10.136	10.0074	10.0829	9.59811	9.58356	9.29871	10.3688	10.5562	10.3514	9.94557	9.87099	10.0392	10.6128	10.5804	10.8257
WG79_03445	13.0641	13.2441	13.0817	12.6155	12.8025	12.4301	13.1626	12.9918	13.235	11.8862	11.8435	11.8316	12.8524	12.7702	12.9914
WG79_03450	3.59554	3.41842	4.78975	4.18327	3.63796	3.32935	3.29632	3.48169	3.25451	4.73218	4.87256	3.3297	4.27727	3.77639	3.15782
WG79_03455	8.99645	9.17513	8.52742	9.20848	9.35975	9.2163	9.23068	9.12954	9.40073	9.34531	9.27812	9.56187	9.13402	9.13317	9.44546
WG79_03460	5.64932	5.55777	5.9754	4.99112	4.856	4.95787	5.50594	5.60215	5.66088	5.83554	5.93973	6.03939	5.67623	5.6224	5.57971
WG79_03465	4.47047	4.09142	4.3052	4.22459	3.52206	3.3836	3.90765	4.19907	2.97957	3.99227	4.15151	2.78866	4.30672	4.40443	3.74494
WG79_03470	5.98713	6.2778	5.58422	6.47412	6.59623	6.70393	8.27175	8.51061	8.76758	5.33107	5.54435	5.85121	10.2393	10.2683	10.449
WG79_03475	6.19655	6.36155	5.73963	6.98662	6.9785	6.99275	8.61379	8.82733	9.03155	6.23689	6.28131	6.53759	10.7497	10.7415	11.0035
WG79_03485	7.5499	7.12331	7.30481	6.81012	6.90678	6.93762	7.5076	7.61113	7.5183	7.02735	6.81751	7.53901	7.9241	8.03516	8.08845
WG79_03490	5.83134	5.96721	5.65803	5.56875	5.45325	5.81813	6.9468	6.96161	7.00964	4.85495	4.56205	5.36724	8.35455	8.50813	8.61091
WG79_03505	4.11976	3.85503	3.93736	4.02854	4.17314	4.19929	4.18468	4.26962	4.07592	4.60765	4.64616	4.58176	4.91958	5.02579	5.21023
WG79_03510	5.3381	5.43713	5.28825	5.42548	5.31128	5.38493	5.57589	5.47763	5.49235	5.69299	5.83609	5.84755	6.40051	6.42549	6.56698
WG79_03515	3.31507	3.42997	3.67828	3.34502	3.25793	3.07623	3.79919	3.56565	4.05337	3.20779	3.18354	3.44073	4.54773	4.92182	4.72543
WG79_03520	4.7478	4.93618	5.11736	5.3214	5.45612	5.76803	4.66536	4.81974	4.93711	5.82729	5.8226	5.89795	3.93663	4.36797	4.45758
WG79_03525	7.34228	7.52754	7.08961	7.89228	8.0608	8.28248	7.2774	7.33201	7.54211	8.26255	8.20731	8.53717	6.68355	6.91778	7.16789
WG79_03530	8.21139	8.28358	8.17611	8.68047	8.76782	9.16496	8.07153	8.0524	8.30409	9.0478	9.02602	9.384	7.53876	7.74094	7.97094
WG79_03535	1.33352	1.72521	3.13297	2.31345	1.36578	1.80924	-0.332265	1.03571	0.433922	2.84885	3.48705	-0.381269	2.12362	1.78036	0.783184
WG79_03540	4.33046	3.82911	3.97636	4.12626	4.33801	4.30426	3.56447	4.0022	3.88487	4.96056	4.94492	4.9863	4.12031	4.33596	3.95311
WG79_03545	2.13738	1.07313	1.35635	2.20751	1.50551	2.24396	1.52833	1.96016	1.36237	3.25776	3.41694	2.78866	1.89459	2.75638	1.46544
WG79_03560	6.04053	5.93314	6.18799	6.44674	6.26859	6.49436	5.95021	6.03663	5.82513	6.60705	6.62105	6.42179	6.4168	6.42168	6.34063
WG79_03565	4.22237	4.21665	4.1971	4.56741	4.69989	4.7993	4.31159	4.53213	4.53229	4.24852	4.36514	4.91466	4.51783	4.74221	4.74709
WG79_03570	6.66338	6.32647	6.71044	7.28239	7.13822	6.95921	6.54328	6.79983	6.49444	7.32705	7.32543	7.09331	7.11989	7.02369	7.04035
WG79_03575	6.82972	6.56629	6.93192	7.43908	7.35851	7.00059	6.75576	7.07339	6.53704	7.78345	7.76703	7.1976	7.45839	7.3996	7.27242
WG79_03580	5.55286	5.26094	5.77323	6.11257	5.97198	5.9958	5.50062	5.8835	5.63581	6.40292	6.3844	6.27149	6.21108	6.21288	6.03904
WG79_03585	3.62581	3.35929	4.24898	4.40915	4.46898	4.18714	3.89959	4.15232	3.50763	4.78425	4.68148	4.61228	4.53783	4.58772	4.45758
WG79_03590	4.1822	4.29447	3.96089	4.53493	4.63542	4.55648	4.41133	4.23157	4.56984	4.68274	4.57283	4.78292	4.57218	4.37848	4.82249
WG79_03595	6.78683	6.85128	7.09139	7.38011	7.29572	7.41617	6.81266	6.86446	6.94682	7.10533	7.42329	7.14341	7.04237	6.91236	6.83518
WG79_03600	6.26386	6.44498	5.93043	6.0392	6.03869	6.10961	6.26921	6.0403	6.28143	6.88953	6.96707	6.93937	6.4046	6.38696	6.57185
WG79_03605	9.7173	9.88567	9.54187	8.54669	8.52086	8.57393	9.37809	9.23347	9.59274	7.76791	7.70403	8.2028	8.16982	8.14428	8.3171
WG79_03610	5.97542	5.77696	6.13556	6.66507	6.51725	6.21209	5.85339	6.0237	5.67079	6.18779	6.0286	5.82911	5.71847	5.66596	5.55291
WG79_03615	6.29559	6.20913	6.23216	6.95628	6.95938	6.74801	6.13834	6.32262	6.32443	6.38616	6.27637	6.43282	6.0181	5.81657	5.95776
WG79_03620	3.4898	3.80272	3.63993	4.13351	4.20765	4.29863	3.50196	3.60587	3.62438	4.21096	4.38975	4.33232	3.76906	3.7922	3.56149
WG79_03625	1.82592	1.60817	1.44798	1.969	1.89253	2.42039	1.4859	1.30364	1.41046	1.9511	1.84391	2.09678	1.86323	1.64761	1.58574
WG79_03630	2.50616	2.5137	2.58548	2.17977	2.16964	2.48136	2.57968	2.33986	1.95546	2.3001	2.07391	2.1922	2.25025	2.43244	2.3227
WG79_03640	2.7455	2.53524	2.89322	2.67318	2.60208	2.22031	2.51784	2.29136	2.27414	3.43109	3.4756	3.06562	2.90233	2.83481	2.55659
WG79_03645	7.20952	7.09005	6.99879	5.14611	5.03965	4.97917	7.47204	7.5981	7.47018	5.14777	4.9939	5.42486	8.2398	8.19757	8.16286
WG79_03650	7.19277	6.8242	7.22287	6.36902	6.19824	6.0787	7.08736	7.20686	6.896	7.08817	7.05143	6.92034	6.78012	6.51038	6.5212
WG79_03655	5.03772	4.51641	5.31588	4.36055	4.32549	2.9525	4.75743	4.93472	4.83067	4.58337	4.4495	3.79247	4.61046	4.281	4.46283
WG79_03660	5.20075	5.13261	5.62896	5.34346	5.20253	4.85027	5.0798	5.13352	5.00916	5.36566	5.59549	4.92164	5.71628	5.62902	5.72215
WG79_03665	7.35363	7.61482	7.36629	7.71938	7.88802	7.5112	7.38234	7.14081	7.50036	7.59465	7.58654	7.45433	7.21768	6.93123	7.29466
WG79_03670	5.899	6.04432	5.79956	6.79305	6.79999	6.58048	5.74736	5.65342	6.01791	6.48911	6.3597	6.29452	5.53659	5.29632	5.76525
WG79_03675	9.28149	9.31611	9.3135	9.32685	9.28212	9.12809	9.43931	9.5024	9.53526	8.8505	8.85624	8.81899	9.75638	9.6889	9.78521
WG79_03680	10.1061	9.89572	10.2064	10.5086	10.4611	9.83739	10.1818	10.3895	10.1479	10.2504	10.1176	9.83784	10.7671	10.5032	10.7377
WG79_03685	7.60158	7.32994	7.58832	8.33699	8.2151	7.96211	7.63443	7.69683	7.5475	8.26675	8.22366	8.20351	7.79188	7.60488	7.7026
WG79_03690	6.44311	6.24714	6.40504	6.60114	6.57788	6.22848	6.44148	6.62006	6.37682	6.97323	6.90653	6.7485	6.74614	6.89416	6.87311
WG79_03695	7.69256	7.6694	7.23256	7.42438	7.55091	7.45151	7.69913	7.72677	7.64996	7.92452	7.92691	7.99935	7.95558	7.931	8.07267
WG79_03700	7.09158	7.23115	6.34522	6.90848	6.96947	7.21994	7.20158	7.08055	7.2915	7.38932	7.46876	7.70189	7.3345	7.44905	7.56911
WG79_03705	6.53103	6.54389	5.72825	6.12899	6.2505	6.73033	6.62987	6.49981	6.67878	6.96573	7.00937	7.44104	6.57883	6.88774	6.92059
WG79_03710	2.90209	3.16578	2.4143	2.71244	2.68281	3.04964	3.168	3.07205	3.39262	3.24543	3.31784	3.46003	3.45872	3.80005	3.62838
WG79_03715	3.54364	3.54057	3.21351	3.39414	3.34733	3.96322	3.50196	3.60587	3.71335	3.82832	3.72806	4.0875	3.95162	4.07023	4.26681
WG79_03720	3.93066	4.12731	3.83924	3.77404	3.86252	3.77312	4.14432	4.01719	4.25122	3.99227	4.02369	4.27898	4.79215	4.56489	4.73846
WG79_03725	3.43387	3.82037	4.05132	3.54312	3.6278	3.3513	3.55423	3.85979	3.7229	3.91652	4.13705	3.3297	4.408	4.30324	4.135
WG79_03730	8.22834	8.48754	8.23357	8.27974	8.36444	8.15105	8.73764	8.70741	8.9571	8.36192	8.3846	8.38171	9.3671	9.27916	9.58971
WG79_03735	3.6652	3.7016	3.67828	3.60701	3.73581	3.63684	3.6819	3.92482	3.43973	2.71216	2.58087	3.04019	3.53036	3.58998	3.59054
WG79_03740	2.7455	1.79827	3.78756	2.12262	1.99093	1.56823	2.04916	2.31581	1.88912	2.0106	2.66393	0.583965	3.03491	2.77241	2.59532
WG79_03745	3.30263	3.08047	3.09095	3.94035	3.85383	3.54462	2.90362	3.12836	2.53501	4.25469	4.38975	3.58836	3.6269	3.31149	3.55168
WG79_03750	5.96953	5.96125	5.95797	5.95167	5.99588	5.77414	6.00571	5.83357	5.92991	6.15356	6.08996	5.82726	6.15391	6.14062	6.12428
WG79_03760	6.98664	7.09459	6.8503	6.32061	6.58577	6.19399	7.13534	6.94309	7.11499	7.25507	7.41282	7.30889	6.77487	6.73456	6.91486
WG79_03765	5.26626	5.40533	5.41572	4.69539	5.06622	5.17335	5.48185	5.49915	5.54716	5.79593	5.98686	5.92945	5.71628	5.93167	5.99626
WG79_03770	3.10193	2.92603	2.80932	2.82419	2.99884	3.62788	2.88741	2.76972	2.91435	2.9737	2.64361	3.17478	2.70416	3.02076	3.07802
WG79_03775	2.50616	2.35324	2.02552	2.41213	2.58117	3.30707	2.21422	2.29136	2.39859	2.41466	1.8791	2.64427	1.58425	2.43244	2.20241
WG79_03780	3.73165	3.59285	3.65923	4.09689	4.22123	3.94169	3.69127	3.78294	3.48535	3.68958	3.52086	3.51643	3.66377	3.46733	3.44968
WG79_03785	3.10193	3.29763	2.70174	3.69784	3.5546	3.56354	3.20771	3.28518	3.28063	3.19502	3.25225	3.17478	3.3038	3.03412	3.22111
WG79_03790	1.1233	1.72521	1.6924	1.37591	1.67296	1.32381	1.03452	1.86394	0.765128	2.09549	1.97979	1.10906	1.54526	1.42232	1.02934
WG79_03795	7.09789	6.4884	7.08605	7.77722	7.32037	7.02041	6.72073	7.10618	6.1706	8.07756	8.09815	6.65843	8.08357	7.80565	7.39618
WG79_03800	2.46211	2.5137	2.1938	2.67318	2.60208	2.83283	2.51784	2.24118	2.49095	2.54111	2.88776	2.90589	1.86323	1.50139	1.6607
WG79_03805	1.5594	1.13085	0.980201	1.93621	1.2645	1.90136	1.35054	0.912849	1.50209	2.39247	2.44657	2.30323	0.910023	0.764421	1.13828
WG79_03810	3.54364	3.24632	3.63018	3.78329	3.5546	3.80527	3.168	3.33389	3.05715	4.11933	4.2556	4.03054	3.4269	3.34403	3.33991
WG79_03815	4.1822	3.76676	4.74979	4.47911	3.99489	3.90507	3.77295	3.82614	3.38059	4.89102	5.06821	3.70619	4.4561	4.05065	3.64694
WG79_03820	2.19235	2.8593	2.82649	2.69294	2.74053	2.57757	2.78613	2.99843	2.59867	3.71663	3.81239	4.32181	5.18039	5.51931	5.41084
WG79_03825	4.59808	4.24306	4.6664	4.6044	4.71436	4.34857	4.87308	5.12317	5.06281	6.86455	7.06773	7.12312	8.60529	9.08865	8.9699
WG79_03835	3.58531	3.84644	3.48631	3.22798	3.24469	4.03277	3.59473	3.61575	3.54042	3.22045	3.08148	3.83004	3.38334	3.58091	3.28173
WG79_03840	2.727	3.24632	1.99547	2.57008	2.66305	3.19019	2.80351	2.64016	2.89758	2.32376	2.49274	3.02731	2.2743	2.58545	2.63304
WG79_03845	1.71767	1.79827	0.554895	1.42401	1.63289	2.68515	1.39709	1.25389	1.78351	1.53099	0.633339	2.2151	0.484717	1.57635	1.18981
WG79_03850	1.38162	1.68724	1.35635	0.919533	0.840692	2.09586	1.14773	1.09342	1.70854	1.05367	0.789458	1.66936	0.910023	1.10546	1.50667
WG79_03855	1.79073	2.32879	2.48089	1.93621	1.82299	2.35673	1.98966	1.44336	2.01888	1.21413	1.69388	2.30323	1.3778	1.7483	2.1251
WG79_03860	3.4898	3.47523	3.3385	2.842	3.11976	3.14065	3.27156	2.92084	3.40454	2.84885	2.87038	3.27626	2.80664	3.28938	3.37373
WG79_03865	3.75009	4.00917	3.63993	3.42991	3.41978	3.60065	3.80782	3.59592	3.94325	3.03229	3.44069	3.28711	3.61753	3.65195	3.72761
WG79_03870	2.41666	2.35324	2.73849	2.00106	2.0223	2.29013	2.2653	2.31581	2.57776	2.0106	2.37442	2.25984	1.95535	2.34938	2.51679
WG79_03875	2.8172	3.1379	2.89322	2.28768	1.99093	2.80129	2.59972	2.26649	3.05715	1.82419	1.97979	2.36596	2.2743	2.67345	2.45495
WG79_03880	2.3457	2.14492	2.50243	2.26145	2.19739	2.42039	2.51784	2.38678	2.2999	2.67586	2.53748	3.12728	2.41072	2.32785	2.07116
WG79_03885	6.56787	6.3899	6.80661	5.01487	5.03581	4.81122	6.70463	6.74461	6.5248	4.78851	4.70618	4.75974	6.84378	6.89416	6.94517
WG79_03890	4.21575	4.1761	4.23618	5.43138	5.3081	5.85123	4.25586	4.1249	4.1974	6.36779	6.38134	6.79294	4.41343	4.47469	4.48878
WG79_03895	8.72715	8.56384	8.72009	10.0432	10.2107	10.1391	8.39476	8.49129	8.59233	9.6905	9.4866	9.8301	7.61723	7.72404	8.28895
WG79_03900	5.6833	5.89409	5.70754	5.6161	5.76739	5.60409	5.88639	5.64137	5.96857	5.96338	5.93346	5.91554	6.0893	5.97734	6.25098
WG79_03905	5.76036	5.58125	6.11997	5.16746	4.98099	5.24543	5.52964	5.61452	5.22288	5.84987	5.98485	5.24183	5.57097	5.32921	5.09332
WG79_03910	3.88133	3.8378	3.30213	3.63793	3.44314	4.79129	3.64381	3.89267	3.7229	3.68958	3.3558	4.65477	2.99206	3.73609	3.23344
WG79_03915	5.57112	5.66666	5.23458	4.20407	4.47466	4.08608	5.57842	5.66298	5.42077	5.61845	5.69017	5.57182	5.2906	5.56834	5.51553
WG79_03920	9.26496	9.18921	9.38153	6.41437	5.99588	6.67159	8.26235	7.94186	8.18255	5.27757	5.38823	6.20011	5.80767	6.24483	5.8657
WG79_03925	8.29657	8.4865	8.321	7.40354	7.49472	7.15904	8.28535	8.03041	8.27353	6.68445	6.85555	6.77764	8.2996	8.12256	8.41474
WG79_03930	4.93671	5.17438	5.34298	4.97507	4.82521	5.2218	5.18965	5.06665	5.1109	4.65504	4.62559	4.97293	4.72394	4.74221	4.94
WG79_03935	4.40798	4.57996	4.10861	3.39414	3.49995	3.11523	4.4778	4.51111	4.73002	4.27909	4.5782	4.51873	4.52786	4.31969	4.72978
WG79_03940	5.4551	5.57347	5.20205	5.13532	5.33645	5.07459	5.60592	5.47763	5.69283	5.56983	5.45971	5.56515	5.49114	5.2796	5.58453
WG79_03945	7.72263	7.83969	7.58011	8.10683	8.20701	7.98027	7.78312	7.79739	7.79629	8.65693	8.69063	8.50501	7.84151	7.89531	8.00775
WG79_03950	5.40653	5.09323	5.55875	4.5017	4.62525	3.93444	4.99156	5.05217	4.91227	6.21966	6.38134	5.30989	5.24874	5.10388	4.9661
WG79_03955	3.73165	4.11306	4.0218	4.64047	4.56262	4.44355	3.97823	3.71102	4.1415	5.32815	5.48277	5.00613	3.81076	3.85377	3.85277
WG79_03960	4.54099	4.51099	4.40003	5.42843	5.3302	4.88453	4.38847	4.30669	4.35317	6.59859	6.7129	5.96872	4.7499	4.73405	4.66298
WG79_03965	2.54891	1.96622	2.34448	2.31345	2.68281	2.48136	1.8292	2.26649	2.42224	3.89299	3.88343	3.73817	2.32122	1.68196	2.1771
WG79_03970	9.8651	9.69869	9.9675	8.75433	8.7208	8.42476	9.62964	9.7154	9.52762	8.02442	7.84474	8.14695	9.3994	9.31858	9.5007
WG79_03975	4.90826	4.9199	4.77213	4.67069	4.80281	4.95787	5.26999	5.18753	5.04006	4.32082	4.2556	4.40881	5.41748	5.45868	5.45627
WG79_03980	2.7455	2.71581	2.50243	2.36363	2.81406	2.86369	2.85444	2.78732	2.49095	2.09549	2.10397	2.42609	2.53534	2.89462	2.80813
WG79_03985	0.580163	0.587705	-0.050826	0.0168303	0.692593	1.13434	0.0636634	0.847261	0.433922	0.738794	0.633339	1.53019	-0.252249	0.482022	0.311115
WG79_03990	8.80389	8.74484	8.82289	8.98224	8.9997	9.05811	8.81815	8.85914	8.87834	8.31179	8.10094	8.71689	8.48069	8.31816	8.60173
WG79_03995	7.65698	7.72316	7.58517	7.52979	7.52992	7.64324	7.66447	7.63015	7.67848	6.65329	6.63912	6.89663	7.04587	6.87295	7.08696
WG79_04000	8.85269	8.95015	8.40664	8.64254	8.6632	8.68556	8.8462	8.68705	8.87593	7.78292	7.7828	8.03959	8.07118	8.11669	8.25835
WG79_04005	7.6404	7.66146	7.33663	7.49854	7.47147	7.60665	7.71472	7.53376	7.63865	6.50601	6.56678	6.80242	6.82355	6.89141	6.9263
WG79_04010	5.73975	5.67153	5.70986	5.7752	5.58774	5.57174	5.51915	5.70524	5.54177	4.74975	4.60996	4.54609	5.2396	5.04241	4.86273
WG79_04015	11.3879	11.1052	11.1613	10.8587	10.9402	10.3985	11.0895	11.1105	10.7432	9.95897	9.5145	9.47486	10.5357	10.1636	10.296
WG79_04020	9.71143	9.83027	9.84129	9.70933	9.7621	9.36611	9.8294	9.83191	9.72	9.48985	9.49301	8.8863	9.86056	9.75896	9.65663
WG79_04025	10.035	10.0795	10.0943	10.0353	10.0643	9.74717	10.1419	10.2235	10.0706	9.83702	9.7833	9.50348	9.99698	9.84319	9.93994
WG79_04030	7.64963	7.55283	7.68741	7.34697	7.35927	7.60094	7.54748	7.56023	7.64808	7.31751	7.26685	7.57984	7.32014	7.26019	7.47683
WG79_04035	9.26035	9.3811	9.19121	9.17593	9.21584	9.46061	9.28312	9.24784	9.33079	8.94765	8.89059	9.145	8.89979	8.9768	9.15062
WG79_04040	9.02535	9.25659	8.87386	9.14779	9.08781	9.88035	9.07187	8.91423	9.31173	8.42683	8.41751	9.23545	8.43575	8.77726	8.84564
WG79_04045	10.7053	10.9329	10.7559	10.6165	10.6332	10.9791	10.7553	10.6044	10.8808	9.83406	9.83868	10.2082	10.1903	10.1357	10.415
WG79_04050	5.72817	5.89617	6.02831	5.22628	5.20936	5.40866	5.55808	5.39398	5.58694	5.35709	5.43331	5.693	5.5998	5.64435	5.62253
WG79_04055	3.4898	3.42997	3.16032	3.42991	3.5546	3.48632	3.54393	3.35763	3.45127	5.32815	5.50265	5.67865	4.70195	4.88544	4.8143
WG79_04060	10.0778	9.77308	10.0291	9.08888	8.97286	8.91995	9.81902	9.96675	9.76028	8.24871	8.04588	8.34908	9.62522	9.50326	9.58431
WG79_04065	7.26906	7.22371	7.25811	5.41956	5.43005	5.43202	7.07757	7.09121	7.11771	5.81483	5.8158	6.11592	7.16881	7.04777	7.11556
WG79_04070	5.93167	5.96125	6.183	4.21094	4.10153	4.15007	5.83026	5.90783	5.87312	4.79275	4.84613	5.09215	5.85827	5.72892	5.77793
WG79_04075	5.57371	5.60435	5.55361	5.48621	5.39453	5.4826	5.61825	5.49915	5.82291	6.31862	6.28951	6.6802	5.72721	5.73915	5.90863
WG79_04080	9.36498	9.32058	9.19121	9.22639	9.26849	9.05414	9.35285	9.29723	9.31587	9.4037	9.37143	9.25337	9.18268	9.0526	9.26766
WG79_04085	10.6426	10.7242	10.4305	10.6461	10.6582	10.4969	10.6773	10.6617	10.7664	10.8573	10.8388	10.7768	10.5811	10.4743	10.6254
WG79_04090	9.43218	9.55242	9.22843	9.42889	9.4834	9.388	9.57565	9.53677	9.61824	9.54292	9.51467	9.69967	9.30316	9.22831	9.46209
WG79_04095	9.92198	10.1547	9.71844	9.91711	10.0107	9.97492	10.0401	9.9055	10.2373	9.82451	9.7373	9.98041	9.70603	9.56827	9.84382
WG79_04100	7.6117	7.736	7.03986	7.60538	7.68312	7.81641	7.58942	7.3521	7.59574	7.10277	6.92244	7.43068	6.65063	6.48871	6.6681
WG79_04115	7.84132	7.96993	7.85528	7.56037	7.48701	7.69511	7.99085	7.99772	8.06821	7.36388	7.37326	7.8102	8.18535	8.22658	8.33831
WG79_04120	8.82985	9.00592	8.87978	8.58487	8.57209	8.74348	8.99712	8.98526	9.18892	8.31179	8.33041	8.60213	9.12682	9.16615	9.31864
WG79_04125	9.06017	9.2775	8.86063	8.75698	8.84248	8.89332	9.28911	9.17787	9.38408	8.34757	8.35522	8.67285	9.22049	9.26045	9.4903
WG79_04130	8.30594	8.46176	8.22226	8.24167	8.1624	8.24158	8.40583	8.49363	8.50227	7.60615	7.73378	7.77596	8.55649	8.61172	8.59308
WG79_04135	8.08456	7.86808	7.87037	8.1526	7.99761	8.00297	7.88052	7.8264	7.87124	7.14984	7.0232	7.28812	7.56702	7.3084	7.44935
WG79_04140	8.24347	8.39008	7.9282	6.45689	6.51725	5.78627	8.52326	8.35007	8.56337	5.67241	5.61389	5.60904	8.73386	8.90908	8.94762
WG79_04145	5.85496	5.64454	5.40146	5.04977	5.00081	5.67757	5.96381	5.9937	6.02951	5.21571	5.11692	6.31321	5.64891	6.02829	5.9334
WG79_04150	3.96263	3.48633	4.044	3.29417	2.70231	3.2958	3.53355	3.82614	3.71335	3.26998	3.70863	3.0906	4.15956	4.281	3.68335
WG79_04155	6.04053	5.56825	6.2418	5.24982	5.09232	5.12958	5.93846	6.04944	5.52549	5.43517	5.47704	5.15863	6.17002	6.27186	5.86174
WG79_04160	6.94323	6.46615	7.40825	6.46697	6.23552	6.14458	6.74117	7.02786	6.71275	6.56053	6.73227	5.98547	7.1966	7.02034	6.81789
WG79_04165	4.33658	4.27541	4.46727	4.59393	4.66553	3.94891	4.08159	4.27586	3.85041	4.35566	4.29522	3.47908	4.06624	3.96954	4.0258
WG79_04170	1.23224	1.34107	1.6924	1.64302	2.0223	2.09586	1.30245	0.847261	1.41046	1.44733	1.3867	1.66936	1.33271	1.29494	1.73196
WG79_04175	3.3274	2.97412	3.03294	3.70759	3.6278	3.40473	3.02714	2.71562	2.61928	3.54615	3.01976	2.93377	2.99206	3.16131	3.05041
WG79_04180	8.48757	8.62003	8.57107	8.10959	8.16504	7.97188	8.42174	8.46111	8.65917	7.94372	8.15264	7.7512	8.28303	8.484	8.34472
WG79_04185	9.3171	9.61522	9.27882	8.8232	9.05714	8.95575	9.4711	9.29684	9.66716	8.19402	8.39337	8.47923	8.83635	9.18368	9.35965
WG79_04190	8.13409	8.01421	8.24918	7.34385	7.29251	6.89717	8.05348	8.03548	7.9843	7.05411	6.7726	6.90721	7.9203	7.88521	7.99286
WG79_04195	5.26626	4.58513	4.54196	6.62962	6.0155	5.35808	4.97248	5.48304	4.11272	6.53543	6.5285	4.99294	6.77276	7.18508	5.72215
WG79_04200	11.4423	11.2066	11.4601	11.5698	11.5332	11.25	11.4035	11.6207	11.4474	11.6094	11.4288	11.6641	11.3893	11.269	11.4551
WG79_04205	9.68037	9.91356	9.65901	9.33984	9.51974	9.47067	9.94661	9.7793	10.0665	9.5344	9.57208	9.80378	9.71017	9.65823	10.0549
WG79_04210	6.49869	6.50759	6.41217	7.10752	6.87707	6.85075	6.52113	6.61267	6.54514	7.04346	7.12473	6.824	6.72121	6.76492	6.61254
WG79_04215	8.05242	7.78962	8.1736	7.73257	7.67636	7.67186	7.84371	7.9111	7.59899	8.0131	8.0483	7.80172	7.92173	7.80663	7.75272
WG79_04220	7.86318	7.75046	8.08806	7.81322	7.76941	8.12382	7.89377	7.98586	7.96178	7.9399	7.88208	8.39618	7.93121	7.9189	7.99739
WG79_04225	8.79309	8.73673	8.76477	8.71077	8.6964	9.05372	8.90777	8.90796	8.76874	8.75315	8.68256	9.21536	8.72952	8.80724	8.90393
WG79_04230	7.36265	7.2782	7.54163	7.30665	7.20381	7.74672	7.25072	7.31088	7.18406	7.06555	7.02909	7.4319	7.2476	7.27925	7.012
WG79_04235	7.66611	7.66208	7.98332	7.74386	7.4672	8.3111	7.65552	7.72049	7.44515	7.49466	7.47524	7.8844	7.63823	7.77217	7.49167
WG79_04240	7.89408	7.90007	8.02483	7.89814	7.82271	8.0826	7.88563	7.93201	7.58988	7.79672	7.73558	7.55087	8.00357	8.01045	7.86694
WG79_04245	7.80044	7.77725	7.7933	8.22438	8.22355	8.17354	7.82202	7.84069	7.85069	8.24407	8.23728	8.0444	7.90786	7.8587	7.81814
WG79_04250	9.46377	9.63327	9.39635	9.80608	9.8727	9.86756	9.61925	9.54342	9.73158	9.75213	9.75161	9.87797	9.4023	9.38721	9.54094
WG79_04255	9.76043	9.72762	9.68778	9.56766	9.60054	9.36745	9.79546	9.78109	9.74893	9.56542	9.48696	9.45726	9.78608	9.8107	9.75413
WG79_04260	10.2826	10.4766	10.1411	10.213	10.313	10.3368	10.3674	10.2004	10.5159	9.16045	9.11658	9.42063	10.0717	10.1003	10.2445
WG79_04265	12.3878	12.1386	12.2555	12.2722	12.2118	12.1057	12.1354	12.2336	12.1484	11.0929	10.8314	11.1714	11.4036	11.0048	11.2883
WG79_04270	8.09541	8.2788	8.20472	8.80346	8.91686	8.70379	8.16106	8.14444	8.32031	8.3378	8.46713	8.26619	8.103	7.97149	8.21471
WG79_04275	6.75409	6.92144	6.7892	7.03097	7.09093	6.99711	6.82973	6.67543	6.85422	6.54803	6.6519	6.53418	6.50708	6.40635	6.55475
WG79_04280	7.93696	7.69234	7.9655	8.13057	7.75197	7.42976	7.59567	7.66447	7.41673	7.68474	7.71929	7.03658	7.64401	7.51901	7.14849
WG79_04285	10.127	10.2962	10.1192	10.2193	10.1417	10.5074	10.1834	10.0852	10.2821	9.50464	9.51012	9.89291	9.73542	9.85124	9.91205
WG79_04290	6.89848	7.024	7.10113	7.11395	6.94615	7.3186	6.86534	6.85197	6.88752	6.27075	6.35502	6.47967	6.60751	6.92676	6.66469
WG79_04295	6.97002	6.99807	7.15651	6.98762	6.78406	7.24579	6.95654	6.91835	6.86936	6.11341	6.12519	6.36788	6.55081	6.83051	6.67377
WG79_04300	8.76956	8.93276	8.86427	8.7736	8.67343	9.16108	8.78463	8.71863	8.88898	7.84808	7.86353	8.40989	8.39726	8.56302	8.59846
WG79_04305	7.85203	7.90266	8.01597	7.71455	7.71166	8.03383	7.95727	7.86937	7.9167	7.02645	6.95062	7.365	7.56884	7.75462	7.77819
WG79_04310	9.86801	9.96776	9.79228	10.1374	10.233	10.2695	9.99197	9.87729	10.0658	9.76542	9.77296	9.79514	9.8771	9.78611	9.96996
WG79_04315	9.40171	9.60857	9.2185	10.4205	10.4343	11.0471	9.3436	9.26815	9.46885	10.4622	10.4653	10.9716	8.91875	8.95765	9.07406
WG79_04320	8.61939	8.78331	8.45265	9.6807	9.69769	10.1417	8.60329	8.4659	8.6309	9.86952	9.86552	10.1875	8.31417	8.40105	8.46266
WG79_04325	8.54809	8.52367	8.51258	9.56766	9.51148	9.81252	8.35442	8.30993	8.23982	9.38274	9.30768	9.44248	7.85851	7.80663	7.97002
WG79_04330	7.84507	7.78063	7.94893	9.17791	8.91058	9.18743	7.51157	7.6869	7.42627	9.08525	9.08066	8.77463	7.44323	7.50169	7.19809
WG79_04335	9.17954	9.23352	9.46187	8.96253	8.9231	9.49382	9.10532	9.03052	9.07113	8.58505	8.54212	9.09166	8.55188	8.69003	8.77543
WG79_04340	8.72511	8.88062	8.81914	8.65298	8.58002	9.43948	8.66372	8.61406	8.70418	8.07625	8.04588	8.78758	8.06258	8.40683	8.23056
WG79_04345	11.2334	11.3255	11.2765	11.3692	11.4045	11.7326	11.238	11.1923	11.2752	11.0135	10.9449	11.4575	10.6997	10.7815	10.833
WG79_04350	8.32605	8.44906	8.75807	8.43999	8.48508	8.45421	8.26941	8.23177	8.03455	8.25795	8.33239	7.93226	7.69445	7.81777	7.63217
WG79_04355	12.0398	12.125	12.0498	12.0088	12.0513	11.8632	11.9854	11.9716	11.9829	11.6828	11.6167	11.6701	11.3403	11.2092	11.3558
WG79_04360	5.21077	5.277	5.10333	5.97809	5.978	5.87225	5.25428	5.4111	5.36695	5.25622	5.49982	5.49437	5.25479	5.24267	5.29797
WG79_04365	8.38881	8.51286	8.13189	9.08771	9.05738	9.04218	8.51767	8.53815	8.5799	8.76508	8.86778	8.65097	8.68733	8.63684	8.60677
WG79_04370	8.59983	8.7892	8.24679	9.31055	9.31435	9.56523	8.78681	8.70104	8.94133	8.87272	8.85899	9.28297	8.68509	8.79846	8.86781
WG79_04375	6.24286	6.45772	5.68182	7.16437	7.20723	7.6935	6.50528	6.36863	6.7318	6.71607	6.75376	7.53731	6.22657	6.59055	6.59473
WG79_04380	6.34494	6.43355	5.92446	7.16878	7.08908	7.38326	6.43173	6.37009	6.48745	6.96197	7.11092	7.36884	6.502	6.80736	6.66696
WG79_04385	9.21793	9.45692	9.17265	9.54218	9.63027	9.86934	9.27263	9.12522	9.44235	9.36984	9.41517	9.89092	9.00615	9.04065	9.16397
WG79_04390	9.44267	9.65356	9.56044	9.83874	9.85226	10.2387	9.48817	9.41119	9.72862	9.8484	9.86908	10.4116	9.26561	9.39208	9.45355
WG79_04395	2.88551	3.08047	1.99547	3.00897	2.66305	3.51577	2.69593	2.69712	2.99543	2.78212	2.90494	3.19796	2.75631	2.75638	2.82452
WG79_04410	7.53536	7.84509	7.26048	7.94009	7.94947	8.72863	7.83052	7.70264	8.05266	8.51454	8.66061	9.33698	8.28192	8.60335	8.78489
WG79_04415	6.71239	6.94073	6.07756	7.0445	6.97349	8.38908	6.7591	6.66119	7.04149	7.49009	7.59251	8.83409	7.147	7.90352	7.79129
WG79_04420	4.84962	5.0639	4.61296	5.29901	5.26286	6.21807	4.6121	4.46266	4.71574	5.91554	5.89959	6.63315	4.54279	4.90738	4.77688
WG79_04425	5.45229	5.44284	5.38706	5.73763	5.79716	6.52726	5.03268	5.14721	5.30786	6.65562	6.69696	7.11325	5.11199	5.44874	5.30383
WG79_04430	6.5522	6.40313	6.51506	7.11303	6.99835	6.78778	6.52898	6.71734	6.30389	7.57692	7.62462	6.95221	7.31217	7.11295	7.02003
WG79_04440	12.1608	11.9703	12.2641	12.0525	12.0473	11.8062	11.9521	11.9887	11.9846	11.6299	11.3386	11.5265	11.3061	10.974	11.2607
WG79_04445	7.47567	7.4679	7.3838	6.88612	6.84124	7.1084	7.54166	7.43397	7.54346	5.77892	5.78367	6.4057	6.62046	6.70563	6.69398
WG79_04450	6.75751	6.65133	6.32421	5.98412	5.81518	6.1772	6.5651	6.6588	6.40528	4.88705	4.98988	4.96282	5.82406	5.95293	5.6664
WG79_04455	11.1836	10.8661	11.3988	10.3827	10.2906	10.0974	10.8477	10.9641	10.7228	9.46713	9.26862	9.2551	10.456	10.0126	10.1534
WG79_04460	8.79864	8.64004	8.65758	8.80686	8.79191	9.33771	8.70188	8.64213	8.70809	8.65635	8.4729	9.27158	8.35807	8.45014	8.63522
WG79_04465	4.16856	4.12731	4.35339	4.59393	4.37492	5.7923	3.85026	3.99464	3.74182	4.02149	4.02369	5.16746	3.67285	4.3837	3.9753
WG79_04470	5.74435	5.72872	5.76435	5.10982	4.71915	6.62168	5.32218	4.83674	5.17843	4.36708	4.46116	6.06167	4.52786	5.1007	5.00976
WG79_04475	7.87321	7.84563	7.81605	7.51529	7.36769	8.03594	7.6603	7.63805	7.48008	7.21136	7.13205	7.61362	7.55848	7.92877	7.76922
WG79_04480	4.42529	4.40971	4.6664	4.33562	4.28727	5.27443	4.44495	4.54253	4.347	4.11933	4.29522	4.93205	4.51783	4.67984	4.31402
WG79_04485	10.9384	10.6034	9.97293	10.692	10.233	10.2985	10.5626	10.6344	10.4124	10.0243	9.97795	10.3156	10.3152	10.4788	10.2426
WG79_04490	8.57484	8.38453	8.37635	8.40597	8.27247	8.35825	8.40618	8.45665	8.35835	8.23201	8.06176	8.57196	8.05262	8.26604	8.10616
WG79_04495	9.61869	9.77123	9.51961	9.77643	9.8026	9.97503	9.6508	9.57968	9.85728	9.76407	9.68062	10.1345	9.12455	9.08585	9.25448
WG79_04500	9.31961	9.5256	9.24649	9.64023	9.72147	9.85045	9.41619	9.32441	9.60425	9.56913	9.55075	9.95055	8.87323	8.96246	9.04812
WG79_04505	9.09598	9.25335	8.95443	9.4893	9.5283	9.76567	9.20311	9.13019	9.32786	9.2886	9.25026	9.82929	8.66789	8.67518	8.83657
WG79_04510	8.31526	8.3685	8.3469	8.54804	8.48367	8.58786	8.2525	8.24854	8.2921	8.52191	8.58936	8.67363	8.09964	7.98402	7.97828
WG79_04515	7.39303	7.24673	7.38163	7.91454	7.88748	7.89834	7.42438	7.52396	7.43864	7.95465	7.83749	7.97062	7.70222	7.63369	7.76817
WG79_04520	10.736	10.5596	10.4559	10.7588	10.7262	10.7568	10.714	10.8036	10.7064	10.495	10.3421	10.8122	10.3763	10.2472	10.3996
WG79_04525	8.0205	7.92679	7.62068	8.26125	8.24614	8.35859	8.09863	8.19599	8.06821	8.17139	8.06319	8.37568	7.87532	7.87596	7.88513
WG79_04530	11.825	11.5202	10.0877	11.5267	10.7929	10.9182	11.4602	11.4836	11.2874	10.397	10.4713	10.7234	11.4562	11.9235	11.7106
WG79_04535	6.81228	6.6782	6.8077	6.84476	6.76217	6.90646	6.82442	6.71504	6.83893	6.7954	6.89584	6.92034	6.85876	6.72532	6.76366
WG79_04540	6.9552	6.97855	6.78041	7.00255	7.02762	7.17835	7.04689	7.01858	7.06985	6.77731	6.82992	7.22041	6.86768	6.85518	7.07502
WG79_04545	6.42601	6.57151	6.29829	6.59721	6.54045	6.77667	6.54328	6.47288	6.54649	6.56426	6.67335	6.73668	6.54464	6.60628	6.69287
WG79_04550	9.87577	9.79556	9.4257	9.86184	9.81888	9.86088	9.79844	9.8684	9.7897	9.74681	9.58795	9.75187	9.79831	9.7192	9.78809
WG79_04555	7.3038	7.49288	6.72654	7.46301	7.36157	7.93149	7.41522	7.29559	7.47585	6.74483	6.80155	7.29888	7.08972	7.4041	7.34667
WG79_04560	8.17048	8.27441	7.90362	8.19089	8.18899	8.5893	8.1853	8.14188	8.31439	7.88183	7.87665	8.31139	8.05001	8.31986	8.2685
WG79_04565	8.20431	8.22971	7.99	8.1414	8.15225	8.30479	8.14539	8.12684	8.19804	7.85875	7.90253	8.11077	8.0439	8.14736	8.15478
WG79_04570	7.61359	7.72726	7.51672	7.49009	7.67266	7.71534	7.64652	7.62709	7.74211	7.18497	7.04854	7.4184	7.43991	7.51127	7.61696
WG79_04575	6.24611	6.48287	6.24818	6.31265	6.37416	6.31337	6.27701	6.26884	6.50001	5.75302	5.76732	5.92077	6.15552	6.2831	6.25098
WG79_04580	1.82592	1.60817	2.08382	2.61221	2.19739	2.04291	1.44217	1.52952	0.971579	2.45806	2.60209	1.91291	1.62222	1.71551	1.98628
WG79_04585	5.13212	4.73222	5.20205	5.03049	4.856	4.56589	5.12889	5.37374	5.15392	5.86203	5.6191	5.65373	5.27579	5.18695	5.29208
WG79_04590	8.22051	8.36625	7.98523	8.25253	8.31544	8.58352	8.28728	8.20092	8.44929	8.02081	8.00365	8.42194	7.78248	7.83362	7.93694
WG79_04595	7.18939	7.25324	7.1599	7.23347	7.21149	7.34345	7.22353	7.27079	7.25903	7.30197	7.20233	7.55031	6.97152	6.92855	7.02181
WG79_04600	7.7832	7.62427	8.05883	7.29215	7.1892	7.96745	7.61795	7.73133	7.69374	6.89448	6.67335	7.70645	7.38713	7.65492	7.47618
WG79_04605	8.95682	8.77541	8.99012	8.51581	8.40814	9.23486	8.84384	8.86355	8.83796	8.06796	7.94674	8.94462	8.4467	8.86794	8.72474
WG79_04610	7.87845	7.78063	7.83261	8.27196	8.34248	7.98247	7.77102	7.93201	7.77807	8.39125	8.28849	7.97733	7.86496	7.7111	7.7803
WG79_04615	7.08433	6.88206	7.08427	7.61577	7.61339	7.4477	7.23239	7.20277	7.12223	7.75329	7.57585	7.83397	7.34518	7.14486	7.51015
WG79_04620	4.87084	4.8005	5.17213	5.7088	5.05489	5.20683	4.73948	4.95433	4.52685	6.82055	6.85444	6.1958	5.24265	5.07185	4.97347
WG79_04625	4.96461	4.9682	4.94721	4.84862	4.70955	4.81517	4.77516	4.67129	4.79034	4.49238	4.4259	4.60362	4.25328	4.27538	4.36535
WG79_04630	4.27425	4.48356	3.94525	4.19717	3.85383	4.44355	4.03819	4.00971	4.25122	3.50536	3.50968	3.94409	3.2563	3.39669	3.72761
WG79_04635	6.57306	6.80327	6.42772	6.19284	6.20338	6.59089	6.38343	6.20154	6.48745	5.67471	5.69017	6.02326	5.57339	5.83957	5.89317
WG79_04640	5.0452	5.52586	4.69941	4.73882	4.73817	4.965	5.09753	4.9028	5.10361	4.18537	4.23537	4.33755	4.23502	4.31423	4.34844
WG79_04645	4.92864	5.07129	4.17045	4.34814	4.22797	4.6568	4.7213	4.72706	4.933	3.54615	3.81239	3.78483	3.97382	3.74424	3.90767
WG79_04650	4.08387	4.18974	3.5289	3.55396	3.69746	3.44611	3.86689	3.78294	3.73239	2.60041	2.39887	2.42609	3.00649	3.02076	2.90381
WG79_04655	4.7885	4.94827	4.37106	4.31664	4.38702	4.34857	4.68425	4.53213	4.5485	3.35279	3.53196	3.3297	3.73481	3.64326	3.69231
WG79_04660	8.6617	8.42475	8.54277	8.2571	8.16504	8.19228	8.48875	8.50398	8.37927	7.11807	6.95475	7.12161	8.08824	7.83362	7.98787
WG79_04665	8.19634	8.139	8.0987	8.36498	8.38004	8.30549	7.98705	8.12684	8.06257	7.93319	7.78047	8.04759	7.48117	7.17306	7.42738
WG79_04670	6.05728	6.05181	6.14927	6.35668	6.40572	6.14772	5.90262	5.91985	5.68307	6.0756	6.16672	5.5037	5.57823	5.27398	5.30675
WG79_04675	6.64502	6.47871	6.43754	7.24272	7.17967	7.25237	6.49194	6.61391	6.35394	6.7492	6.62882	6.69249	6.62865	6.64053	6.49583
WG79_04680	10.4174	10.6407	10.3039	10.3149	10.4623	10.4179	10.3864	10.2101	10.5099	9.28446	9.30687	9.26782	10.2509	10.2411	10.3765
WG79_04685	9.92857	9.83203	9.88049	10.2836	10.328	10.1081	9.9023	10.019	9.78572	10.3326	10.2258	10.1666	10.0092	9.90755	10.0452
WG79_04690	8.1151	8.0017	8.06879	8.61626	8.6305	8.30092	7.95727	8.17191	7.62916	8.73535	8.65396	7.88752	8.31417	8.34386	8.1166
WG79_04695	7.03913	7.07175	7.43439	7.46804	7.4061	7.4103	6.99865	7.04899	6.97608	7.43686	7.59714	6.98672	7.44257	7.33225	7.15822
WG79_04700	8.81433	8.97227	8.83593	9.36045	9.38674	9.66236	8.91053	8.95785	9.13894	8.9467	9.03483	9.25423	9.00233	8.96769	9.05898
WG79_04705	8.65988	8.81198	8.52117	9.29103	9.26726	9.56156	8.75282	8.788	8.89163	8.84923	8.85817	9.17195	8.73684	8.86514	8.88378
WG79_04710	6.50141	6.65748	6.31967	6.88505	6.84782	6.92852	6.7081	6.59655	6.53839	6.82263	6.84112	6.8212	6.99161	7.06332	7.0289
WG79_04715	11.6252	11.8134	11.4416	11.9496	12.009	12.2459	11.8191	11.768	11.9892	11.772	11.7744	12.1406	11.6305	11.6356	11.8191
WG79_04720	10.8451	11.0585	10.6242	11.207	11.1746	11.4564	10.9413	10.9852	10.9778	11.2237	11.3256	11.2685	10.972	11.1176	11.0241
WG79_04725	8.99572	9.17599	9.12833	9.32349	9.39294	9.49258	9.19264	9.16594	9.32806	9.36058	9.4558	9.49693	9.17711	9.27125	9.27177
WG79_04730	8.95929	9.10397	9.07251	9.18708	9.25556	9.33547	9.11144	9.11045	9.15359	9.14352	9.21862	9.27447	9.13053	9.19487	9.16377
WG79_04735	7.84239	7.92577	7.96985	8.03654	8.02448	8.24378	7.92388	7.94627	7.98826	7.88333	8.00564	8.02468	7.97634	7.96671	7.93411
WG79_04740	10.1698	10.1643	10.1799	10.7391	10.7756	10.9039	10.2382	10.2196	10.3024	10.4132	10.3281	10.7104	9.82247	9.91817	10.0341
WG79_04745	8.77436	8.62819	8.94094	9.08023	9.05145	8.92773	8.78189	8.89407	8.88686	9.10074	9.06236	9.13902	8.68901	8.82728	8.82948
WG79_04750	10.1754	10.2211	10.2257	10.6638	10.7227	10.5686	10.3524	10.4102	10.4732	10.8387	10.8269	10.9315	10.3036	10.2996	10.4686
WG79_04755	9.86563	9.85228	9.82936	10.2343	10.2815	10.0818	9.99883	10.036	9.91546	10.45	10.3162	10.4116	9.98359	9.85253	10.0661
WG79_04760	8.0918	7.98907	7.22934	8.31245	8.30989	8.14674	8.05348	8.11948	7.96178	7.28022	7.21529	7.51557	8.00761	8.0765	8.10448
WG79_04765	7.1131	6.95478	7.27071	7.69325	7.7014	6.5828	7.31121	7.28634	7.08196	8.82975	8.6039	7.77499	7.75765	7.75764	7.82172
WG79_04770	5.88446	5.52316	6.15778	6.09967	5.89994	5.7619	5.67837	5.75973	5.5817	6.38757	6.5505	6.3806	6.13925	6.59956	6.2388
WG79_04775	3.18559	3.09505	2.73849	5.76123	5.91673	6.73764	5.72473	6.3105	6.1706	9.602	9.87563	10.4001	10.1608	11.0034	10.4593
WG79_04780	3.72234	3.62333	2.86024	6.27381	6.57788	7.16059	6.2199	6.79549	6.58236	10.2914	10.4803	10.9114	10.6911	11.6535	11.0635
WG79_04790	4.93268	4.75534	5.11736	3.73644	3.70714	3.47637	4.94141	4.8947	4.8218	3.26998	3.12611	3.1393	4.57702	4.42992	4.48362
WG79_04795	6.96313	7.09278	7.20081	6.26888	6.2187	6.0605	7.17177	7.18959	7.15701	5.89793	5.90813	5.94152	6.9623	6.8093	6.92915
WG79_04800	7.14915	6.61007	7.94156	6.16304	5.49855	4.80328	6.38775	6.9283	6.01985	5.82315	6.16672	3.64004	7.56336	7.24231	6.21568
WG79_04805	5.50481	5.53122	4.91144	5.60049	5.6493	5.61999	5.68776	5.57961	5.76628	6.14362	6.18442	6.4891	5.46265	5.57521	5.76737
WG79_04810	4.50345	4.51099	4.63263	4.77172	4.69015	4.93262	4.43383	4.45166	4.43101	4.56859	4.44363	4.62943	4.65235	4.51336	4.44703
WG79_04815	3.98615	4.21665	4.20369	4.45037	4.37492	4.68299	4.09576	4.35469	4.27089	3.92427	4.02369	3.98464	4.25328	4.13985	4.30236
WG79_04820	4.43102	4.35627	4.48901	4.37896	4.53571	4.00535	4.29939	4.1249	4.23127	4.26082	4.65634	4.21226	4.34696	4.281	4.32559
WG79_04825	5.40362	5.6346	5.59679	5.14969	5.25957	5.05466	5.44079	5.39971	5.3821	5.77249	5.6217	5.34406	5.56611	5.6378	5.5281
WG79_04830	6.02168	6.17009	6.24818	5.65188	5.82188	5.67104	6.2199	6.00502	6.22035	5.99503	6.14701	5.83836	6.22039	6.11884	6.27354
WG79_04835	5.62456	5.90447	5.88402	5.03049	5.00866	5.06466	5.74736	5.82507	5.95242	5.19982	5.14611	5.23904	5.91098	5.76942	6.03023
WG79_04840	5.75123	5.74959	6.04491	4.9791	4.98099	4.90693	5.91666	5.91985	5.88593	5.30754	5.17825	5.10753	6.23578	6.28729	6.26906
WG79_04850	7.70797	7.54622	7.62006	7.79047	7.74729	7.36316	8.27682	8.61036	8.33557	9.01685	9.03214	9.18143	10.8499	10.7634	10.9808
WG79_04855	6.28456	5.7927	7.40825	5.54176	4.73817	4.47887	5.44909	5.91585	5.63581	3.88507	4.55662	2.02083	5.9857	5.45372	4.52935
WG79_04860	7.06972	6.75362	7.55199	6.09782	6.02327	5.7578	6.79648	6.83515	6.63264	4.46073	4.4899	3.87387	6.20014	5.56834	5.69566
WG79_04865	7.60158	7.38435	7.9262	6.75712	6.56861	6.48073	7.34128	7.52199	7.33965	4.96056	4.85499	4.52791	6.4633	6.02495	6.12593
WG79_04870	5.57371	5.42565	5.22813	5.91848	5.74406	5.64685	5.6426	5.61206	5.42955	4.95678	4.75908	4.72825	5.25479	5.18096	5.38621
WG79_04875	5.99294	5.81927	5.61667	5.79591	5.53707	5.96767	5.79158	6.0069	5.89863	3.93966	4.03153	4.68379	5.47048	5.43622	5.52308
WG79_04880	3.58531	3.15191	4.93934	2.43578	1.36578	1.74439	3.29632	3.32186	3.33147	0.93583	1.11877	0.435866	3.55019	2.52996	2.85676
WG79_04885	4.30575	4.2365	4.66163	4.66069	4.5248	4.1375	4.15113	4.17254	3.79714	4.28512	4.20102	3.64004	4.41343	4.25271	4.06773
WG79_04890	3.37569	3.48633	3.67828	3.78329	3.5546	3.45626	3.39135	3.2602	3.01111	2.74756	3.14068	2.74211	3.19464	2.90919	2.93435
WG79_04895	10.6236	10.2163	10.5702	10.1642	9.76991	9.76145	10.1356	10.052	9.96096	8.12502	7.93111	8.25449	7.38645	6.93212	7.27242
WG79_04900	0.495274	0.815974	1.44798	1.27463	0.840692	0.5109	0.629261	0.46539	0.52412	0.136129	0.147912	-1.07315	-0.000710105	-0.335114	0.000775096
WG79_04905	8.17475	8.12087	7.72109	8.65676	8.73773	8.57393	8.1377	8.18234	8.16513	8.20799	8.01704	8.15881	8.04347	7.97798	8.19474
WG79_04910	8.24387	8.25426	7.68976	8.78314	8.89478	8.79693	8.27643	8.27762	8.43046	8.24949	8.21335	8.40399	8.17102	8.16871	8.31384
WG79_04915	7.80871	8.02376	7.10553	8.51477	8.62668	8.50097	8.00171	7.85953	8.13682	7.93511	7.97039	8.06621	7.85353	7.90624	8.06363
WG79_04920	8.05195	8.25669	7.97564	6.98261	7.19696	7.31163	8.32538	8.28885	8.51538	7.96221	8.01803	8.31934	8.7928	8.88371	9.07063
WG79_04925	8.41215	8.73353	7.88581	7.44127	7.56096	7.92556	8.76313	8.67144	8.96819	8.2789	8.36689	8.83894	9.12517	9.4363	9.56218
WG79_04930	6.37792	6.51031	4.75429	5.41956	5.35196	5.7392	6.59785	6.61514	6.55186	6.36637	6.58953	6.6626	7.30563	7.70641	7.5618
WG79_04935	6.45861	6.56368	5.84452	6.78156	6.75752	6.85652	6.49194	6.52756	6.59802	6.448	6.45461	6.84434	6.27802	6.54695	6.60544
WG79_04940	2.59043	2.37729	1.57536	3.26806	3.03003	2.8939	2.36232	2.69712	2.24791	2.47927	2.51528	2.2817	2.51531	2.77241	2.51679
WG79_04945	10.1458	9.97861	10.0502	10.7219	10.5777	10.3787	9.99316	10.0715	9.90015	10.5528	10.4665	10.5261	10.1728	10.0633	10.2596
WG79_04950	8.50972	8.51286	8.44259	8.64888	8.59607	8.53222	8.43644	8.49764	8.40769	8.0428	8.03324	8.07484	7.98137	8.02307	7.99513
WG79_04955	7.6484	7.54356	7.40253	7.76327	7.72542	7.62816	7.49495	7.65492	7.44947	7.25814	7.18485	7.19472	7.1648	7.13171	7.19888
WG79_04960	6.41738	6.00435	6.84188	6.57475	6.22545	5.77819	5.91266	6.24038	5.46414	6.81951	6.88938	5.24461	6.85976	6.45558	6.03023
WG79_04965	6.81556	6.43499	6.81739	6.43652	6.51312	6.39618	6.63352	6.72192	6.43319	6.56177	6.37519	6.30656	6.88535	6.58034	6.82707
WG79_04970	6.12065	6.21581	6.56836	6.91901	6.91411	6.8981	6.14858	6.2227	6.18449	6.33907	6.29114	6.55453	6.37849	6.3108	6.44902
WG79_04975	9.96331	10.2087	9.85744	9.57	9.70993	9.54231	10.0284	9.9209	10.1131	8.86493	8.9435	8.78184	9.98382	9.87103	10.08
WG79_04980	8.1191	8.33206	7.99238	7.75859	7.88802	7.82721	8.1824	8.06778	8.25142	6.69696	6.8004	6.72077	8.02587	8.01172	8.11493
WG79_04985	6.06467	6.24224	5.78865	5.79362	5.69137	6.22997	6.12285	6.0996	6.21359	5.32815	5.35424	5.85486	6.18278	6.41148	6.37164
WG79_04995	3.70354	3.50827	3.39716	3.0707	3.16262	2.81715	3.37981	3.63532	3.08706	2.72997	2.53748	2.14528	3.92149	3.83099	3.91534
WG79_05000	3.53303	3.29763	3.57027	3.05551	3.29692	2.93807	3.29632	3.50315	2.97957	2.86506	2.90494	2.2151	4.12692	4.08955	3.89995
WG79_05005	4.39632	4.13438	4.19048	3.65818	3.83629	3.91983	4.29939	4.26962	4.49932	3.63391	3.60734	3.73817	4.67961	4.77042	4.73846
WG79_05010	3.84748	3.42997	3.43124	2.89415	2.96696	2.90878	3.66298	3.99464	3.84167	2.89694	2.95527	2.62729	4.3861	4.50858	4.33133
WG79_05015	4.13387	3.97806	4.10157	3.26806	3.29692	3.063	4.20444	4.53213	4.03047	3.12943	3.0039	2.67762	5.04718	5.15979	4.90188
WG79_05020	3.77731	3.73919	3.77876	3.21437	3.04538	2.86369	4.04552	4.08988	3.90179	2.78212	2.78018	2.78866	4.51783	4.57863	4.57851
WG79_05025	7.78599	7.82775	7.90665	6.51494	6.62333	5.98356	7.65612	7.63075	7.77922	5.56983	5.51388	5.21368	7.74426	7.67478	7.77819
WG79_05030	4.56722	4.73222	4.64236	3.76473	3.58643	3.45626	4.37109	4.44059	4.46557	3.30605	3.0663	2.9199	4.22888	3.83099	4.18664
WG79_05035	10.6973	10.3775	10.8186	10.5859	10.3226	10.1889	10.3124	10.4657	10.3436	9.13832	9.13648	9.16461	9.7926	9.52856	9.4858
WG79_05040	11.3876	11.1064	11.6281	11.2959	11.1711	10.983	11.1419	11.207	11.0798	9.93517	9.78301	9.95683	10.461	10.1628	10.3155
WG79_05045	12.3194	12.0657	12.5144	12.252	12.2103	11.9386	12.1217	12.1533	12.0079	10.9273	10.6573	10.8346	11.4043	11.039	11.3104
WG79_05050	7.04754	6.99126	7.12388	7.23516	7.12474	6.79079	6.91016	6.96451	6.79318	6.52015	6.53127	5.90501	6.79682	6.47653	6.59353
WG79_05055	7.27066	6.99418	7.50343	7.45001	7.3508	7.26036	7.03221	7.01579	6.71275	6.97976	6.90547	6.63951	7.10237	7.02787	6.84124
WG79_05060	7.05404	6.81432	7.58517	7.31783	7.14269	7.38393	6.85912	6.96258	6.89705	6.67299	6.77026	6.96408	6.89411	6.83147	6.74224
WG79_05065	6.33123	6.12465	7.03525	6.90531	6.75752	6.39618	5.97152	6.21622	5.6103	7.11468	7.13478	5.71124	6.7321	6.47897	6.07545
WG79_05070	5.21077	4.79604	6.05406	5.56875	5.16086	4.7953	4.80135	5.02277	4.20424	5.57477	5.68272	3.95773	5.61164	5.53818	4.65384
WG79_05075	7.71854	7.90059	7.88325	8.74903	8.87827	8.57597	7.95727	7.91059	8.09282	8.63258	8.65618	8.63726	7.73074	7.69384	7.87336
WG79_05080	7.03255	7.0221	7.15396	7.67535	7.6427	7.5112	7.13104	7.1813	7.1614	7.64891	7.70158	7.69682	7.22541	7.07872	7.36219
WG79_05085	7.88681	7.54754	7.84003	8.46894	8.51087	8.09688	7.81775	7.9536	7.60417	8.75805	8.73302	8.17897	8.25385	8.16871	8.15964
WG79_05095	7.41052	7.47627	6.86284	6.83367	6.75402	6.97873	7.14219	7.09386	7.02421	6.86455	7.06773	6.45463	6.9305	7.05598	6.7858
WG79_05100	7.77815	7.91811	6.91094	7.3493	7.2739	7.71163	7.59754	7.59873	7.66801	7.44699	7.55356	7.63713	7.27019	7.59083	7.25514
WG79_05105	7.2457	7.05787	7.49204	7.5339	7.39116	7.3899	6.9507	7.14679	6.92111	7.6727	7.56846	7.46571	6.9172	6.7181	6.67263
WG79_05110	10.0064	10.2834	9.77095	9.14779	9.28636	9.1667	10.0795	9.90235	10.1942	9.60908	9.67625	9.75297	9.57377	9.46663	9.66305
WG79_05115	8.87518	8.70916	8.85358	9.85761	9.82236	9.75169	8.83779	8.88184	8.79048	9.83483	9.76049	9.87595	8.78078	8.54505	8.79532
WG79_05120	7.86847	7.72726	7.21637	7.2284	7.07326	6.16486	7.58754	7.7009	7.26477	7.7012	7.67867	6.24392	7.68831	7.84503	7.42402
WG79_05125	8.12485	7.83753	7.9386	7.99187	7.99958	7.51789	7.97751	8.09408	7.66491	8.2656	8.11347	7.65137	7.91409	7.71629	7.83291
WG79_05130	7.35061	7.15669	7.3932	7.24356	7.20552	6.89996	7.25862	7.43257	7.14639	7.50762	7.29807	7.17442	7.16801	7.02034	7.11473
WG79_05135	10.5577	10.586	10.3441	10.2541	10.289	10.1339	10.4417	10.414	10.4905	9.44926	9.3406	9.59744	9.77098	9.58268	9.82178
WG79_05140	4.61327	4.40971	4.69941	4.42105	3.83629	3.37291	4.29325	4.28828	3.73239	4.65037	5.00191	2.84846	4.9081	5.34269	4.29061
WG79_05145	8.15845	8.07336	8.08717	9.12615	9.2327	9.07139	8.23979	8.28189	8.24812	9.65976	9.53188	9.67859	8.27709	8.08414	8.34507
WG79_05150	8.94711	8.62317	9.04549	9.25575	9.24894	8.70032	8.85613	8.90519	8.68078	9.15593	8.96028	8.70682	8.71559	8.48065	8.73508
WG79_05155	6.89641	7.03915	6.93291	6.98161	7.03437	6.73764	6.92711	6.86238	6.84222	7.69384	7.79896	7.39226	7.63591	7.67104	7.6937
WG79_05160	7.67277	7.41298	8.02483	7.67721	7.62429	7.54075	7.42789	7.3893	7.35969	7.55085	7.50582	7.50108	7.34376	7.03951	7.35868
WG79_05165	10.5566	10.1694	10.6367	10.9415	10.8657	10.6141	10.6648	10.8435	10.5739	10.9078	10.7584	10.7674	11.2074	11.0333	11.1463
WG79_05170	7.92027	7.79577	8.03317	7.64143	7.67943	7.60266	8.16233	8.33557	8.16732	7.97813	7.93268	8.13424	8.81346	8.75273	8.78593
WG79_05175	6.6139	6.51574	6.75821	6.36132	6.32313	6.26217	6.69185	6.89115	6.40824	6.60585	6.67836	5.85121	7.75391	7.69595	7.34241
WG79_05180	5.96559	5.86887	5.90842	5.69171	5.76507	6.037	6.2598	6.2146	6.10452	5.66549	5.73887	5.71927	7.00962	7.03537	6.82605
WG79_05185	6.29872	6.26497	5.73281	6.19804	6.06904	6.984	6.5355	6.63471	6.37682	5.81899	5.82711	6.47849	7.25063	7.51067	7.02625
WG79_05190	5.69048	5.60435	5.29443	5.48053	5.3734	6.1602	5.93649	6.0069	5.80278	5.17728	5.13887	5.58945	6.72667	6.93033	6.58032
WG79_05195	5.69762	5.70041	5.52496	5.44601	5.43005	5.49497	5.59847	5.54382	5.45844	4.88705	4.9737	5.11668	5.56611	5.40314	5.45363
WG79_05200	12.4535	12.654	12.3029	12.1518	12.2242	12.5416	12.3138	12.1962	12.4408	11.4465	11.4877	11.8954	11.9431	11.9516	12.2157
WG79_05205	11.9615	12.2066	11.6406	11.6979	11.8286	12.2157	11.7687	11.5963	11.9527	10.8267	10.8883	11.3667	11.3155	11.4097	11.5752
WG79_05210	11.6306	11.8668	11.289	11.2953	11.3903	11.7017	11.3479	11.1942	11.5552	10.4209	10.5103	10.7548	10.8973	10.9235	11.1083
WG79_05215	12.1266	12.3645	11.7912	11.7705	11.8938	12.0198	11.8915	11.7054	12.0195	10.922	10.9472	11.1729	11.4188	11.4009	11.708
WG79_05220	8.32298	7.53424	8.21576	9.42132	8.98883	8.95485	8.07063	8.56995	7.88141	9.60381	9.55908	9.18596	8.56595	8.61005	8.27186
WG79_05225	9.38761	9.11183	9.36142	10.3282	10.2137	10.0715	9.21473	9.34683	9.24615	9.75635	9.52425	9.74599	8.9808	8.65695	8.94247
WG79_05230	5.29166	5.16059	6.33175	5.60831	5.21954	5.12958	5.04003	5.19743	4.57512	5.19982	5.6217	3.90941	5.78065	6.05802	4.76843
WG79_05235	7.73368	7.8124	8.01269	7.87724	7.94998	7.86679	7.81293	7.76779	7.6462	7.13738	7.22045	7.0422	7.70112	7.8921	7.60633
WG79_05240	10.6658	10.8247	10.6512	10.723	10.8777	10.7324	10.7901	10.6781	10.8449	10.0204	10.0561	10.0318	10.5378	10.429	10.6203
WG79_05245	6.05728	5.97314	5.65323	5.80955	5.81294	6.50173	5.94435	5.85249	6.06375	6.33034	6.49487	6.90897	5.78065	6.01319	5.88146
WG79_05250	4.2995	4.3623	4.40003	5.74001	5.7581	6.09992	4.21747	3.78294	3.67448	6.52781	6.45898	6.08362	3.11698	3.08635	3.07802
WG79_05255	5.42673	5.52316	5.30978	6.7536	6.68097	7.15826	4.97631	4.86187	5.00916	7.39701	7.36631	7.52476	4.1531	3.86876	4.16105
WG79_05260	5.36825	4.48356	5.80174	5.44601	4.78464	4.16873	4.42262	4.91084	3.75119	5.8376	6.0403	3.57956	6.03227	5.65086	4.71667
WG79_05265	13.1111	13.2429	13.0167	12.9215	13.0256	12.813	13.2773	13.2502	13.3383	12.9785	12.9668	12.9993	12.9892	12.8055	13.1568
WG79_05270	11.0431	11.1758	10.9743	10.9351	10.9902	10.7756	11.2469	11.2282	11.2758	11.0151	10.9721	11.062	10.9844	10.8736	11.1906
WG79_05275	7.46804	7.45101	7.25256	6.63984	6.61949	6.64741	7.60003	7.55895	7.56021	7.844	8.07557	7.75609	7.42455	7.697	7.63217
WG79_05280	7.15781	7.17224	6.9059	6.696	6.70412	6.8784	7.149	7.22634	7.15877	7.0942	7.10815	7.26018	7.29831	7.4041	7.29613
WG79_05285	10.5248	10.2899	10.7474	11.6194	11.6247	11.5503	10.4352	10.4393	10.3204	11.7589	11.7514	11.5288	10.4698	10.2289	10.48
WG79_05290	4.69643	3.88887	3.94525	4.63026	3.60726	3.59147	4.06727	4.78513	3.63454	5.89201	6.07676	5.32839	5.13515	5.92989	4.23036
WG79_05295	1.1233	1.18634	1.09804	0.919533	-0.429397	1.08281	1.2527	1.03571	1.20765	1.64803	2.01185	1.79627	1.28617	1.38109	1.62371
WG79_05300	9.47611	9.8319	10.2765	9.20912	9.34238	9.42112	10.7644	10.635	10.918	9.52486	9.7084	9.80932	10.3671	10.3044	10.5047
WG79_05305	10.6468	11.0931	11.6008	10.4088	10.5843	10.5538	12.0515	11.8456	12.1584	10.6834	10.8001	10.9519	11.3907	11.3095	11.5979
WG79_05310	9.17294	9.52829	10.2593	9.01352	9.05738	8.80639	10.4324	10.2719	10.3551	9.39953	9.60052	9.0089	9.98405	9.79227	9.94335
WG79_05315	8.75366	8.89916	8.58942	7.30745	7.26081	7.69671	9.13373	9.01217	9.05704	6.80383	6.72141	7.07543	8.33896	8.2127	8.29705
WG79_05320	8.00571	8.13988	7.93365	6.38581	6.31048	7.08894	8.27253	8.13374	8.14084	5.7043	5.6372	6.37043	7.46559	7.45092	7.37686
WG79_05325	6.18644	6.32493	6.11823	4.54584	4.47466	5.64685	6.35718	6.28596	6.24708	3.86908	3.66896	4.82074	5.47826	5.77142	5.45363
WG79_05330	7.0494	7.19778	6.88556	5.54448	5.45037	6.67268	7.23719	7.10531	7.22498	4.8012	4.82824	5.96028	6.23425	6.61853	6.36044
WG79_05335	7.6161	7.79855	7.60832	6.02757	5.91255	7.04754	7.67749	7.56023	7.65372	5.61606	5.63205	6.54665	6.69695	6.74577	6.76578
WG79_05340	7.29362	7.47349	6.89475	5.57675	5.49017	7.05257	7.27818	7.12879	7.31301	5.41604	5.35424	6.45583	6.22965	6.45558	6.37859
WG79_05345	5.32586	5.30548	4.49975	3.54312	3.58643	5.09424	5.15282	5.18088	5.17495	3.15603	3.44069	4.17186	4.30672	4.3941	4.10175
WG79_05350	5.12154	5.07864	4.57282	3.71727	3.29692	4.547	5.06186	5.01532	4.98156	2.74756	3.09651	3.69809	4.25932	4.26409	4.16749
WG79_05355	4.91236	5.0823	4.588	3.55396	3.64805	4.75883	4.88945	4.85354	4.65215	3.16914	3.3558	3.85212	4.2103	4.62792	4.16105
WG79_05360	7.04287	7.16621	6.19628	5.89308	6.00964	6.74283	7.27895	7.15782	7.18579	5.28963	5.4568	6.00531	6.54834	6.71913	6.6715
WG79_05365	6.79351	6.93466	6.0021	5.65188	5.80845	6.19095	7.16674	7.03156	7.15171	5.17728	4.9532	5.7072	6.43958	6.4704	6.52747
WG79_05370	8.5168	8.50674	8.44085	8.63904	8.719	8.8288	8.97859	9.12068	9.03491	9.12597	9.12851	9.58128	9.27234	9.43015	9.53924
WG79_05375	9.12871	8.97425	9.11746	12.5547	12.4798	12.1447	9.19614	9.28315	9.11827	12.0293	11.8068	11.7343	9.81057	9.57599	9.73433
WG79_05380	-0.156803	-0.149261	1.15353	1.32616	1.09785	0.856036	-1.12076	-1.11957	-0.127957	1.1626	1.28542	0.0843941	-0.000710105	-0.335114	-0.73619
WG79_05385	10.9623	11.1756	11.264	9.19555	9.16844	9.56479	10.9426	10.7463	10.9971	9.68095	9.74089	10.1316	10.4518	10.4761	10.6999
WG79_05390	11.5619	11.7759	11.9281	9.76816	9.76514	10.3009	11.4871	11.3248	11.5673	10.2248	10.2531	10.7641	10.9624	11.1625	11.2213
WG79_05395	9.88479	10.1026	10.4077	8.29921	8.1602	9.00891	9.81675	9.68581	9.99524	8.60419	8.58637	9.45726	9.29382	9.54731	9.59001
WG79_05400	8.8157	9.00423	9.21972	7.23516	7.19093	7.95854	8.79905	8.57312	8.84372	7.50891	7.46152	8.42532	8.20347	8.36813	8.55398
WG79_05405	7.82293	7.43963	7.78179	10.9685	10.7882	10.7499	7.65851	7.95262	7.32874	10.4043	10.3399	9.63494	8.28709	8.22622	7.99105
WG79_05410	9.39952	9.21841	9.4498	10.8601	10.7613	10.5341	9.40556	9.67211	9.3929	10.9818	10.89	10.7507	9.84547	9.69101	9.70945
WG79_05415	8.35908	8.12753	8.33231	9.70021	9.60265	9.03287	8.21443	8.58417	7.64117	9.96638	9.75916	8.78256	8.84866	8.68183	8.51758
WG79_05420	6.78012	6.85877	6.9526	7.66037	7.60305	7.44196	6.9507	6.91735	7.08752	6.9411	7.062	6.84709	6.82863	6.57806	6.79415
WG79_05425	11.6227	11.7865	11.4748	11.0431	11.0788	10.6771	11.7664	11.7397	12.0081	10.674	10.7003	10.6079	11.5457	11.4736	11.66
WG79_05430	2.63079	2.55645	2.02552	1.37591	0.974993	0.727712	2.51784	2.60091	2.6396	0.510525	0.54845	1.20369	2.17561	2.32785	2.4122
WG79_05435	4.9997	4.8005	4.76323	3.79248	3.56529	3.40473	4.99156	4.93867	4.83067	3.42016	3.14068	3.47908	4.68411	4.61019	4.64463
WG79_05440	4.61327	4.29447	5.69824	6.14163	5.79034	5.6601	3.91566	4.32488	3.6646	6.58765	6.9076	4.9863	5.19621	4.49898	4.0746
WG79_05445	7.24326	7.16362	7.14628	6.89361	7.04777	6.93852	7.32782	7.28789	7.17103	7.79672	7.75761	7.66858	7.79136	7.67478	7.89535
WG79_05450	-0.0255585	-1.37165	1.04032	0.351249	-1.05743	-0.61109	-0.187875	-0.0554417	-0.613384	1.10916	0.789458	-0.525659	1.02786	0.482022	-0.555618
WG79_05455	3.84748	3.82911	3.80499	2.41213	2.37796	2.22031	3.87513	3.82614	4.08335	3.34124	3.56475	3.88105	5.54896	5.83195	5.75887
WG79_05460	4.71532	4.80936	5.02366	4.37896	4.36272	4.15632	4.77516	4.84096	4.83948	5.2806	5.19231	5.0766	6.15876	6.32717	6.18267
WG79_05465	2.91849	2.57736	3.37398	2.52669	2.32863	1.80924	2.71443	2.56055	2.35009	3.39805	3.53196	2.57514	4.08675	4.21215	3.52183
WG79_05470	9.85622	9.85134	8.97214	9.79569	9.82375	9.93086	9.87353	9.85204	9.96171	9.19532	9.04067	9.6467	9.25903	9.14149	9.47691
WG79_05475	7.82402	7.89643	7.38163	7.84559	7.81041	7.84665	7.78312	7.79087	7.87338	6.59252	6.70924	6.88775	7.05457	7.21984	7.14441
WG79_05480	7.86318	8.02233	8.00469	7.84061	7.78835	8.04565	7.94948	7.80659	8.0259	6.62024	6.69696	6.94708	7.25743	7.44343	7.40234
WG79_05485	6.52033	6.60117	6.7139	6.44382	6.27837	6.62619	6.48926	6.46471	6.63011	5.15767	5.14971	5.44195	5.77012	5.97906	5.99445
WG79_05490	9.05879	9.15832	9.01069	9.13091	9.28737	9.13048	9.1378	8.98097	9.15204	9.11817	9.15656	9.07376	9.11251	8.93468	9.26578
WG79_05495	4.95669	4.99175	5.11736	5.26641	5.03965	5.1485	5.14943	5.19083	5.1819	3.82832	4.02369	3.5971	4.98661	5.23691	5.1562
WG79_05500	5.59681	4.96423	6.08293	5.63154	5.1288	4.57057	4.82282	5.08811	4.12718	5.62322	5.76498	3.58836	5.51908	5.29909	4.41491
WG79_05505	4.76603	4.09867	5.39284	4.87481	4.31919	3.90507	3.83344	4.41818	3.51864	4.67816	4.96962	3.0906	4.7499	4.80979	3.68335
WG79_05510	4.2806	3.88049	4.588	4.32299	4.21446	3.80527	4.08869	4.19907	4.03047	4.61726	4.67648	3.93032	4.59145	4.91462	4.31981
WG79_05515	10.0476	9.79723	9.59107	8.73659	8.78934	7.91086	9.94625	9.87201	9.55929	8.87046	8.73693	8.12596	9.45273	9.03194	9.19642
WG79_05525	6.69703	6.50759	7.12995	5.0266	5.06998	4.83478	6.15536	6.19496	5.90284	5.47532	5.27058	5.20226	4.48729	3.66059	4.29061
WG79_05530	3.53303	3.08047	3.68771	3.33247	3.23133	3.20231	3.32067	3.63532	3.17321	3.46339	3.5539	3.28711	3.34979	3.06047	2.99354
WG79_05535	2.9347	2.77131	3.01807	2.57008	2.79602	2.81715	2.31462	3.19578	2.81064	2.91262	2.81694	3.10293	2.77329	2.39151	2.70565
WG79_05540	3.4565	3.21997	3.92147	3.35745	3.38401	3.02255	3.55423	3.75639	3.38059	4.11933	4.07011	3.87387	3.70858	3.38631	3.51174
WG79_05545	1.75466	2.17267	2.24579	1.51564	1.21106	1.71084	1.68659	1.96016	1.62947	2.25161	2.53748	2.89175	2.06968	1.84242	1.89608
WG79_05550	5.57112	5.48771	5.9064	5.45472	5.34267	4.93262	5.73382	5.54382	5.48955	4.24233	4.15151	4.21793	5.27579	4.7584	4.94751
WG79_05555	8.23162	7.92526	8.85776	8.09666	7.91176	7.99907	7.94802	8.04099	7.63991	7.78718	7.92112	7.30022	8.06387	8.02223	7.69035
WG79_05560	7.49903	7.27501	7.89754	7.38467	7.35389	7.61461	7.48152	7.45476	7.15171	7.0594	6.99841	7.13893	7.28062	7.34638	7.28136
WG79_05565	7.69673	7.30744	7.77517	8.56624	8.5277	8.26993	7.57684	7.67632	7.25903	8.25757	8.12405	7.92837	7.60721	7.64897	7.57033
WG79_05570	5.63699	5.48495	5.30673	4.58338	4.42272	4.48384	5.56064	5.57961	5.24294	7.53511	7.4053	8.05871	5.51657	5.73711	5.41356
WG79_05575	2.99777	2.55645	2.79193	3.45327	3.40795	2.86369	3.08514	3.645	3.20083	4.8096	4.68645	4.52791	5.73156	5.62682	5.6732
WG79_05590	7.15089	7.06251	7.24619	7.24356	7.36616	7.20571	7.04962	7.21906	7.01549	7.3553	7.32941	7.3682	7.15512	7.02453	7.14114
WG79_05595	8.2308	8.32821	8.42931	8.3307	8.35754	8.19873	8.23499	8.20502	8.25636	8.35009	8.41825	7.9744	8.4284	8.31303	8.36797
WG79_05600	8.0431	7.9954	7.91721	7.98687	7.931	7.98641	8.01716	8.06463	8.03119	7.58061	7.57652	7.54411	8.33967	8.47912	8.35463
WG79_05605	8.83391	8.94136	8.81645	8.55041	8.63558	8.66188	8.77475	8.64575	8.90113	7.31383	7.40831	7.42517	8.3842	8.16795	8.41203
WG79_05610	8.64917	8.64809	8.54989	8.49415	8.45845	8.74219	8.61472	8.60479	8.56304	8.26216	8.22195	8.57057	8.53176	8.62833	8.58799
WG79_05615	5.75123	5.89825	5.6676	5.86505	5.92089	6.39486	5.91066	5.81653	5.94631	5.61126	5.57149	6.33167	5.60217	6.01151	6.05996
WG79_05620	7.61296	7.7007	7.53446	7.59492	7.58216	8.00254	7.56542	7.44925	7.71424	7.4416	7.4322	7.92577	7.39058	7.69016	7.58604
WG79_05625	8.94436	9.04866	8.81538	9.38001	9.47493	9.26948	9.03532	8.96367	9.04089	8.94789	8.91543	8.87173	8.97256	8.82344	9.07406
WG79_05630	8.66929	8.75376	8.78248	9.05897	9.20861	8.93251	8.72829	8.60665	8.756	8.42922	8.49221	8.04039	8.57959	8.35255	8.6577
WG79_05635	8.83012	8.78527	8.76644	8.37725	8.46167	8.33504	9.18416	9.21267	9.1092	9.7665	9.67328	9.90672	9.91248	9.70739	10.0271
WG79_05640	6.2066	6.05368	5.79739	5.55801	5.44459	5.46006	5.99251	6.02925	6.05432	5.80225	5.8671	5.68277	5.77012	6.03993	6.02846
WG79_05645	6.53635	6.75476	6.13383	6.15772	6.38476	6.21807	6.58911	6.34358	6.50001	7.19703	7.22558	7.13368	6.12113	5.97214	6.18108
WG79_05650	9.75016	9.59677	9.86278	8.81082	8.66507	8.79668	9.50437	9.73919	9.38408	9.00364	9.01988	8.92197	9.84798	9.73935	9.78796
WG79_05655	10.0238	9.94846	9.82802	10.545	10.5389	10.7415	9.99718	10.0511	9.97252	9.93553	9.75886	10.2749	9.58958	9.65215	9.73501
WG79_05660	8.00475	8.09889	7.81873	8.2695	8.28828	8.28818	8.06434	7.95749	8.05077	7.90211	8.04297	7.76096	7.87335	7.77266	7.87089
WG79_05665	7.80706	7.94752	7.28709	8.0317	8.0763	8.15222	7.88919	7.78868	7.94759	7.50569	7.55084	7.61362	7.64516	7.53496	7.73548
WG79_05670	7.51999	7.63179	7.32308	7.91191	7.99958	7.88382	7.58879	7.52264	7.52583	7.61994	7.63944	7.52591	7.47794	7.37487	7.52151
WG79_05675	8.72044	8.83251	8.60816	9.28188	9.34161	9.24753	8.81842	8.80267	8.77075	9.28201	9.23527	9.1013	8.75324	8.67091	8.85639
WG79_05680	8.24265	8.32975	8.05429	8.9477	8.99526	8.97243	8.39905	8.34933	8.35797	8.82975	8.85458	8.73582	8.30362	8.28222	8.38258
WG79_05685	7.03537	7.09731	6.80445	7.75918	7.88268	7.73007	7.09621	7.14764	6.93865	7.78292	7.76115	7.34048	7.22695	7.23438	7.18783
WG79_05690	6.48911	6.26658	6.40504	6.93673	6.88668	6.65625	6.32143	6.59155	6.19311	7.16955	7.21098	6.49379	6.8123	6.64489	6.6278
WG79_05695	7.15002	7.07635	7.04446	7.70059	7.71526	7.47356	7.36415	7.38714	7.37113	7.57877	7.54879	7.6066	7.50486	7.24088	7.5986
WG79_05700	7.50379	7.42745	7.61265	8.25045	8.1602	7.74154	7.62285	7.77111	7.4871	8.24097	8.36262	7.60118	7.99138	7.78999	7.72078
WG79_05705	10.4799	10.3637	10.4034	10.8515	10.848	10.5354	10.6134	10.8265	10.5668	10.9442	10.8307	10.7672	10.7725	10.5986	10.7328
WG79_05710	2.727	2.05833	2.683	3.25482	2.75926	2.9525	2.21422	2.31581	1.98752	2.81587	2.92191	2.86304	2.45347	2.23835	1.86471
WG79_05715	9.72139	9.37701	9.88997	10.6524	10.5356	10.3946	9.51331	9.66737	9.32178	10.8925	10.7897	10.5825	9.67771	9.60635	9.53706
WG79_05720	11.6241	11.3979	11.9108	11.416	11.4283	11.2829	11.6694	11.7911	11.6195	12.0784	11.9863	11.8828	12.0233	11.8322	11.9177
WG79_05725	9.78131	9.54597	9.3684	9.26672	9.24292	9.27254	9.73884	9.86944	9.69093	9.47425	9.35062	9.5446	9.87476	9.7495	9.86923
WG79_05730	4.34872	3.91375	4.6179	4.52944	4.53026	4.16873	4.03819	4.29444	4.0072	4.44464	4.46695	4.26807	4.36945	4.27538	4.10175
WG79_05735	2.7818	2.59797	2.4143	2.57008	2.49437	2.37826	2.23999	2.40968	2.37454	2.3001	2.16227	2.23764	2.49499	2.89462	2.74062
WG79_05740	2.56982	2.22661	1.80065	2.36363	2.3535	2.76905	2.2653	2.18918	2.46841	2.71216	1.73287	2.38628	2.17561	2.47224	2.4122
WG79_05745	2.50616	1.79827	1.80065	2.26145	1.99093	2.26723	1.60963	1.89673	2.01888	2.81587	2.68396	2.66104	2.36666	2.11806	2.27578
WG79_05750	1.6797	1.29131	1.44798	1.22119	1.2645	1.02937	1.35054	0.847261	1.31262	1.9204	1.73287	1.66936	1.46396	1.95907	2.04342
WG79_05755	6.83836	6.90705	6.46247	5.58735	5.40349	5.57408	7.11981	7.0662	7.10863	7.82029	7.83525	8.3256	7.08718	7.23221	7.1558
WG79_05765	5.07476	5.28656	4.6664	3.60701	3.56529	4.09911	5.36085	5.16751	5.28224	6.00054	6.0029	6.89574	5.17402	5.64869	5.31837
WG79_05770	4.75238	4.89929	4.48901	3.22798	2.93435	3.37291	4.96863	4.77635	4.73947	6.00969	6.05384	6.59765	4.7963	5.26267	5.14319
WG79_05775	4.67247	4.87416	4.70406	3.56473	3.24469	3.58222	4.75743	4.45166	4.61158	5.82729	6.02074	6.06325	4.56732	5.07831	4.92487
WG79_05780	3.8389	3.66299	4.37106	3.08573	2.79602	3.04964	3.28399	3.67366	3.24128	3.93199	4.32104	2.94751	4.00289	3.83862	3.67433
WG79_05785	10.4972	10.778	10.5163	10.4715	10.5128	11.0334	10.6148	10.4775	10.9182	11.002	10.9859	11.7246	10.1341	10.298	10.4558
WG79_05790	10.0092	10.1955	9.89849	9.92444	9.99495	10.285	10.0633	9.93824	10.1953	10.6036	10.601	11.0435	9.67771	9.83081	9.89298
WG79_05795	8.32797	8.01133	7.39104	8.1432	7.78378	7.74309	8.0503	8.15719	7.78322	7.96503	7.73378	8.32099	7.87039	8.18826	7.98969
WG79_05800	4.34872	4.07681	4.41145	4.92998	4.81181	4.53267	5.11155	5.33239	5.16096	5.55242	5.72201	5.74113	6.65178	6.98294	6.64174
WG79_05805	0.205767	0.587705	0.0694682	1.47055	1.36578	1.02937	0.846072	0.175884	1.15215	1.40361	1.17648	1.37616	-0.396639	0.130549	0.971629
WG79_05810	1.06559	0.950275	1.2585	0.778671	0.341121	0.159428	0.777359	0.975585	-0.127957	0.425636	1.05864	-0.250025	2.45347	2.2838	1.89608
WG79_05815	7.34228	7.20703	7.30251	7.27093	7.21319	7.5106	7.23479	7.41994	7.34816	9.78778	9.69981	10.3958	7.14944	7.22057	7.24376
WG79_05820	5.81611	5.66909	6.0021	5.89735	5.57193	5.87415	5.58597	5.70524	5.49235	5.52717	5.55526	5.25846	5.35402	5.54053	5.36114
WG79_05825	9.98476	9.90143	9.50551	10.1719	10.1513	9.6508	9.99257	9.93676	9.97152	10.4008	10.2755	10.0875	9.93198	9.68388	10.0822
WG79_05830	7.27703	7.49081	7.38308	7.89068	7.90284	7.29191	7.31197	7.19784	7.32011	7.46039	7.63044	6.71777	7.34234	7.39895	7.21296
WG79_05835	9.59211	9.85215	9.56684	10.0035	10.1617	9.54856	9.72793	9.58095	9.86228	9.51366	9.54819	9.21181	9.73894	9.63252	9.81321
WG79_05840	1.28377	1.64825	0.917465	0.351249	0.126996	0.255643	1.09223	0.550279	1.09444	-1.15933	-0.103627	0.898838	0.847287	0.226765	0.486202
WG79_05845	8.90248	8.97965	8.51457	9.00416	9.13183	8.88958	9.28564	9.30964	9.37085	9.42572	9.51029	9.36636	10.1974	10.255	10.1742
WG79_05850	6.94123	6.99029	6.93291	7.18196	7.30531	6.96723	6.97679	7.00173	6.896	7.47367	7.444	6.91685	7.27392	7.16473	7.25363
WG79_05855	7.16641	7.2774	7.33588	6.99062	7.03533	6.65845	7.30588	7.32976	7.19612	7.03722	7.21701	6.31719	7.63707	7.59928	7.34383
WG79_05860	9.26576	9.27391	9.21096	9.4322	9.49777	9.46769	9.22	9.20757	9.3016	8.96656	8.92494	9.14388	9.09363	9.01119	9.23985
WG79_05865	8.67624	8.89812	8.69868	8.97746	9.16383	9.16612	8.78244	8.65297	8.97496	8.62009	8.65808	8.92153	8.5227	8.61033	8.85938
WG79_05870	8.0403	8.30568	8.18737	8.32833	8.45702	8.46777	8.16947	7.99204	8.37246	7.90063	7.91265	8.1625	7.9279	7.97409	8.31783
WG79_05875	6.97591	7.24265	6.83235	7.54753	7.70744	7.92875	7.14815	7.09386	7.24832	7.69724	7.67805	8.02711	7.10907	7.17683	7.37755
WG79_05880	9.07693	9.19387	9.02866	9.27535	9.53188	9.85729	9.2526	9.22038	9.36094	9.52757	9.51397	10.19	9.24275	9.38769	9.56019
WG79_05885	8.59155	8.76605	8.79834	8.83909	8.93757	9.45111	8.74806	8.81827	8.98715	9.0216	9.09007	9.80626	8.82062	8.96027	9.14818
WG79_05890	6.5522	6.47732	6.77157	5.39564	5.46756	5.57408	6.71844	6.68485	6.76917	4.29113	4.30819	5.15271	6.21574	6.06292	6.19691
WG79_05895	7.13957	7.14886	6.91797	7.25191	7.36693	7.05257	7.51751	7.49815	7.44009	6.97697	6.97624	7.02286	7.06839	7.00939	7.16629
WG79_05900	4.39046	4.64577	4.29289	3.93206	3.97098	4.21733	4.48859	4.51639	4.41342	3.77785	3.81239	3.61443	4.1466	4.21215	4.37094
WG79_05905	5.02642	5.14667	4.76323	5.94138	6.02133	5.7943	4.93353	4.88248	5.13972	5.54489	5.73167	5.68687	4.62923	4.74221	4.8143
WG79_05910	3.6845	3.82037	2.86024	6.07353	6.14759	5.7963	3.49127	3.51375	3.54042	5.53226	5.80441	5.03216	3.50009	3.58091	3.06428
WG79_05915	3.89796	3.9301	2.97251	10.2769	9.33791	9.65879	3.7552	3.80901	3.64463	10.5286	10.7773	9.45245	3.75204	3.84622	3.56149
WG79_05920	4.92052	4.70872	5.59929	14.6291	14.7429	14.5875	4.79267	4.91084	4.82624	15.3152	15.3111	14.8287	5.79941	5.20773	5.39172
WG79_05925	8.93784	9.05706	8.43631	9.35523	9.50819	9.44873	9.06715	8.94982	9.2343	9.08287	9.00801	9.28144	8.94004	8.8487	9.24709
WG79_05930	6.45158	6.67577	5.47954	6.64111	6.60661	6.71877	6.64441	6.61514	6.80109	6.34197	6.36747	6.66365	6.41815	6.5329	6.50094
WG79_05935	6.30185	6.31718	5.4549	6.24062	6.23719	6.48818	6.37328	6.32262	6.48465	6.27833	6.13614	6.63209	6.15714	6.19961	6.36465
WG79_05940	5.83134	5.71934	5.55103	5.51425	5.45612	5.72876	5.72701	5.83357	5.81623	5.90774	5.84502	5.9888	5.87409	5.69358	5.61313
WG79_05945	8.88746	9.07071	8.982	8.46283	8.47378	9.36375	8.86934	8.83555	9.04304	8.90982	9.06092	9.81928	8.71806	9.09544	9.05508
WG79_05950	6.88499	7.04291	6.99594	6.64619	6.72214	6.72404	6.95848	6.90833	7.07172	6.47598	6.6945	6.74948	6.95395	6.8533	7.0342
WG79_05955	7.5287	7.6205	7.5996	7.10936	7.21403	7.05759	7.54231	7.52789	7.74856	7.15562	7.24003	7.3333	7.72803	7.50649	7.68419
WG79_05960	9.00487	8.83387	9.40798	9.25472	9.27216	9.30961	8.88881	8.94419	8.84973	9.10159	8.90133	9.00788	8.86558	8.852	8.95369
WG79_05965	10.3003	10.4632	10.2257	10.2066	10.3272	10.2583	10.5645	10.4477	10.6984	10.1251	10.0814	10.2281	10.5643	10.4716	10.7002
WG79_05970	10.2261	10.3258	10.027	10.0721	10.1894	10.0965	10.4182	10.3177	10.4503	10.0403	9.99108	10.0455	10.4274	10.339	10.5425
WG79_05975	6.72293	6.83942	6.69649	7.8087	7.86495	8.32745	6.77351	6.61883	6.88646	6.53162	6.50335	6.95391	6.21419	6.49113	6.43574
WG79_05980	7.53203	7.77385	7.53446	8.58652	8.70095	8.93592	7.63686	7.48135	7.78151	7.55148	7.58454	7.7285	7.33236	7.24231	7.44604
WG79_05985	8.28436	8.35305	8.01362	9.32408	9.42244	9.41152	8.31178	8.24576	8.33089	8.18275	8.19863	8.2576	7.97909	7.88567	8.14094
WG79_05990	6.43316	6.35702	6.09538	6.52875	6.58708	6.35334	6.27234	6.30135	6.27982	6.19743	5.98283	6.01513	5.84026	5.47592	5.76312
WG79_05995	6.59999	6.60626	6.76044	6.60896	6.69198	6.63963	6.62865	6.67189	6.74006	6.46139	6.27141	6.40694	6.42891	6.23907	6.52997
WG79_06000	4.63327	4.46685	4.71793	4.32299	4.32549	4.16873	4.47238	4.63288	4.56453	3.99227	3.866	3.81513	4.42958	4.47469	4.50412
WG79_06010	5.65178	5.64948	5.40432	4.89201	5.1288	5.69269	6.01693	6.06575	6.21189	5.39107	5.33219	5.97879	6.66775	7.14486	7.11139
WG79_06015	3.88967	3.6433	4.2426	3.34502	3.32234	3.59147	4.10981	4.07563	3.97558	3.68045	3.64871	3.57071	4.94976	5.06861	4.9881
WG79_06020	2.32124	1.83346	3.78756	1.51564	1.31603	1.02937	1.89554	2.05035	2.13794	2.45806	2.78018	0.898838	3.51025	3.51574	2.87262
WG79_06025	3.14437	2.9898	3.83075	2.76939	2.74053	2.17181	2.99724	3.24754	2.75585	3.68045	3.66896	1.94066	4.30672	4.36797	3.76206
WG79_06030	3.04334	3.09505	3.72482	2.52669	2.30332	2.441	2.90362	3.1421	2.93094	2.47927	2.72322	2.30323	3.97382	3.95556	3.74494
WG79_06035	3.0875	2.40094	3.63018	2.28768	1.95887	2.22031	2.76854	2.98324	2.49095	2.63863	2.58087	1.76557	3.81076	3.39669	3.24566
WG79_06040	3.55417	3.24632	4.05861	3.0707	2.91777	3.3836	3.43662	3.70177	3.18709	3.35279	3.62818	3.1393	4.39161	4.43999	3.8844
WG79_06045	4.15478	3.55118	4.22974	3.8197	3.47749	3.60065	3.91566	3.90884	3.80616	3.75193	3.95114	3.43098	4.47178	4.60572	3.9753
WG79_06050	4.10552	3.85503	4.55232	3.71727	3.37188	3.60065	3.89148	3.85979	3.54042	3.76062	4.09277	3.73024	4.73264	4.48931	4.33706
WG79_06055	4.84105	4.60053	4.6664	4.25149	4.18011	4.62112	4.77956	4.52166	4.62693	4.19181	4.37133	4.58616	5.1899	4.95732	5.18188
WG79_06060	3.78627	3.23321	4.45075	3.35745	3.20424	3.52545	3.66298	3.381	3.46272	3.76926	3.91768	2.90589	4.30088	4.09594	3.75352
WG79_06065	6.74147	6.83509	6.92894	6.43064	6.62971	7.08404	6.88588	6.68368	6.90232	6.59009	6.63011	7.11325	6.78327	6.96649	7.16869
WG79_06070	7.89356	7.77159	7.6673	7.59492	7.64396	7.58367	7.99132	7.98348	7.93325	7.52303	7.42775	7.7556	8.13536	7.97149	8.31891
WG79_06075	6.72059	6.63272	6.42913	6.53424	6.28485	6.09505	6.42473	6.60153	6.20509	6.53543	6.50757	5.86937	6.8164	7.21691	6.81379
WG79_06080	8.86279	8.7059	8.67576	8.56891	8.40851	8.42638	8.66075	8.75177	8.60077	8.48469	8.49752	8.48011	8.8196	9.11992	8.82236
WG79_06085	8.21347	8.01373	8.18321	7.97582	7.81097	7.81493	8.01483	8.1453	7.82707	8.00627	7.96579	7.80455	8.33611	8.35055	8.19789
WG79_06090	4.2806	4.1202	4.29289	4.60961	4.39303	4.52303	4.38847	4.38389	4.5485	5.06949	5.14611	5.11668	4.46657	4.40443	4.38759
WG79_06100	6.37346	6.13702	6.49103	6.04498	5.99785	6.49682	6.28786	6.40042	6.25698	5.92524	5.81126	6.40819	6.16681	6.64924	6.36884
WG79_06105	9.86126	9.65556	9.7594	9.22872	9.21986	9.20993	9.76625	9.81137	9.60828	9.21186	9.09289	9.19733	9.60151	9.54585	9.55406
WG79_06110	2.96658	2.94224	3.46453	2.76939	2.84946	2.48136	2.85444	3.15571	3.15921	3.42016	3.42887	2.98796	3.7775	3.33326	3.29356
WG79_06115	8.43013	8.07428	8.48005	7.28809	7.17967	7.07911	8.24138	8.30993	8.00745	7.61276	7.32463	7.47464	8.14027	8.06516	8.1705
WG79_06120	6.22484	6.22412	6.11124	6.17363	6.15468	6.19551	6.16548	6.15993	6.00818	6.34052	6.3519	6.23554	6.60514	6.59168	6.49455
WG79_06125	6.44027	6.19736	6.49506	6.21351	6.18098	6.30637	6.25507	6.42732	6.21359	6.38757	6.32024	6.24252	6.73968	6.88774	6.59353
WG79_06130	7.37458	7.04667	7.20656	7.10106	6.96343	7.22663	7.1826	7.44787	7.11227	7.11214	6.98838	7.16709	7.55419	7.78556	7.47489
WG79_06135	8.65805	8.3131	8.82822	8.88411	8.76028	9.10971	8.66759	8.8337	8.57628	10.2039	10.0988	10.3548	9.51096	9.42493	9.39077
WG79_06140	5.46908	4.7871	6.27345	5.80955	5.40349	5.17643	4.75743	4.95433	4.48254	6.29488	6.4117	5.06404	5.77223	5.26551	4.89414
WG79_06145	7.2269	7.04667	7.32912	6.06975	6.01744	6.4745	7.16254	7.22392	6.92319	5.9097	5.94181	6.21864	5.95442	6.14216	6.1489
WG79_06150	8.87623	8.29151	9.68572	10.9437	10.5712	10.1443	8.73141	8.97042	8.36103	9.76811	9.9018	8.52634	9.31444	9.03235	8.53449
WG79_06155	5.93972	5.86675	5.86959	5.9801	5.93126	5.69912	5.88435	5.91585	5.95647	5.76818	5.87583	5.60904	6.2173	6.04982	6.19218
WG79_06160	1.92661	1.7622	1.90135	2.61221	2.49437	2.04291	2.2653	2.02091	2.01888	2.34703	2.29847	1.70215	1.73047	1.61242	2.04342
WG79_06165	1.51697	1.29131	1.2585	1.86831	2.053	1.74439	1.44217	1.52952	1.36237	2.17566	2.16227	1.24878	1.58425	1.42232	1.37929
WG79_06170	5.38899	5.09686	5.38706	4.43871	4.60467	4.32659	5.56828	5.45304	5.33926	4.82626	4.70127	4.67556	5.07824	5.18096	4.89025
WG79_06175	7.29989	7.47419	7.13943	6.82026	6.8291	6.73347	7.46386	7.46914	7.49966	6.90823	6.99641	6.74063	7.06753	7.16397	7.13951
WG79_06180	5.45229	5.67153	5.20533	4.94654	5.07746	4.91432	5.67129	5.65102	5.80278	4.79698	5.00987	4.94238	5.23655	5.21655	5.29503
WG79_06185	4.89589	5.20157	4.74528	4.51841	4.65056	4.547	5.41557	5.26492	5.45557	4.44464	4.51248	4.77908	4.78379	4.82139	5.25022
WG79_06190	6.65239	6.8894	6.43334	6.30785	6.37568	6.24762	6.86534	6.88503	6.96203	6.18457	6.33457	6.21439	6.52598	6.51753	6.6715
WG79_06195	4.50345	4.73222	4.52101	4.15505	4.01062	3.8675	4.6317	4.71791	4.30945	4.07124	4.6614	3.45041	4.63388	4.41977	4.2487
WG79_06200	5.49117	5.61703	5.18882	5.12445	5.04347	5.01397	5.64983	5.65102	5.56586	4.8096	5.08714	4.75193	5.32841	5.24555	5.33563
WG79_06205	5.86133	5.9024	5.40718	5.44601	5.35505	5.25127	6.00007	5.93176	5.98057	5.30159	5.4799	5.27762	5.67623	5.53584	5.81122
WG79_06210	8.24509	8.1088	8.24798	7.97482	7.8121	7.71904	8.14879	8.23658	7.98826	7.31013	7.31663	7.29486	8.12465	8.08695	8.02735
WG79_06215	9.13749	9.14109	9.29723	9.45752	9.42703	9.79749	9.80479	9.89261	10.0019	9.14144	9.14645	9.47352	11.2604	11.4911	11.49
WG79_06220	8.18538	8.30332	8.70769	8.4451	8.42877	8.89332	8.83436	8.91822	9.05774	7.973	8.1767	8.12028	10.5362	10.8102	10.6534
WG79_06225	8.9836	9.09516	9.1376	9.22512	9.28131	9.60473	9.70701	9.70329	9.84174	8.7575	8.86559	9.05445	11.2381	11.4852	11.5088
WG79_06230	6.87557	6.92144	7.18092	6.87211	6.9614	6.75729	6.97392	6.87066	6.86289	7.02103	7.09417	6.83882	6.8266	6.79171	6.89365
WG79_06235	5.11799	5.02638	5.52496	9.21832	9.24396	9.42662	5.16296	5.09519	5.33615	9.22644	9.21497	9.34462	5.3427	4.98165	5.44306
WG79_06240	8.1151	7.90783	8.20184	8.24628	8.28586	8.05946	8.06749	8.13889	8.03695	7.7319	7.66802	7.71902	8.12506	7.88981	8.01803
WG79_06245	8.83526	8.53774	8.81833	9.55202	9.52197	9.69504	8.65477	8.78964	8.52053	9.25977	9.03214	9.3342	8.90582	8.86304	8.9276
WG79_06250	8.83229	8.53407	8.79125	9.33296	9.30919	9.06539	8.4901	8.71748	8.12606	9.68109	9.57795	8.81314	9.15906	8.89359	8.74022
WG79_06255	6.94723	6.76619	6.86907	7.46085	7.42602	7.43876	7.06861	7.1813	6.86613	7.35243	7.32941	7.34956	7.15997	7.09235	7.1775
WG79_06260	6.77562	6.69024	6.31207	7.22671	7.2351	7.58425	6.94582	6.93028	6.70554	7.11129	6.95784	7.34438	6.83471	6.95688	6.91295
WG79_06265	5.52368	5.46825	4.81147	6.06027	6.02714	6.57582	5.70174	5.73728	5.63581	5.86203	5.78367	6.49144	5.48085	5.83195	5.65039
WG79_06270	8.14937	8.02851	8.13189	8.59081	8.49838	9.26516	8.00124	8.08344	8.21676	8.49775	8.37884	9.38841	7.80226	8.04962	7.97094
WG79_06275	8.27046	8.32898	8.27091	9.07741	9.11193	9.10548	8.70449	8.85628	8.74666	10.1118	10.2419	10.2613	9.9568	10.1469	10.0242
WG79_06280	9.49365	9.51616	9.77565	8.59146	8.67157	9.08188	9.40503	9.34423	9.18417	8.74469	8.59962	8.95061	9.12207	9.12792	9.1778
WG79_06285	2.02074	1.13085	1.20697	1.93621	0.00670177	0.5109	0.777359	1.39828	0.337707	2.67586	3.83945	1.37616	3.39435	3.82332	0.000775096
WG79_06290	6.1365	6.00628	6.15947	5.84972	5.61628	6.39882	5.96187	6.13094	5.99247	5.78745	5.62947	6.78722	5.81179	6.18621	5.92012
WG79_06295	7.21368	7.17909	7.2414	7.02611	7.0189	7.4426	7.13018	7.20113	7.34042	7.10874	7.02123	7.52247	7.29244	7.41818	7.44935
WG79_06300	6.67186	6.86728	6.63202	6.68864	6.62589	6.89903	6.74455	6.6977	6.85748	6.48911	6.50053	6.74752	6.76217	6.90056	6.93859
WG79_06305	6.98664	7.16966	7.07801	6.92946	6.9482	7.33796	7.06231	6.97702	7.21824	6.41122	6.50335	7.08711	6.99703	7.13249	7.1558
WG79_06310	3.33962	3.88049	3.2004	3.97305	3.92193	4.6612	3.73722	3.60587	3.64463	5.28963	5.33853	5.89972	4.59145	4.97127	4.75993
WG79_06315	3.73165	3.78485	3.66879	4.15505	4.40498	4.72981	3.79049	3.94063	4.0072	5.25929	5.48562	5.80479	4.55265	4.90738	4.83872
WG79_06320	3.72234	3.67274	3.74302	4.42105	4.38099	4.54224	3.71902	4.13867	3.80616	5.17078	5.17471	5.34406	4.36945	4.48931	4.78946
WG79_06325	10.3016	10.0635	9.98815	11.8586	11.7333	11.6556	9.96181	10.1427	9.81686	11.682	11.5099	11.3355	9.982	9.64605	9.74608
WG79_06330	7.75666	7.80355	7.81174	8.16326	8.09116	8.52137	7.68747	7.76612	7.86316	7.87735	7.9052	8.15992	7.59533	7.68699	7.53216
WG79_06335	7.64348	7.2451	7.63598	8.41344	8.2919	8.10941	7.35387	7.68749	7.06985	8.93954	8.78787	8.35005	7.99545	7.97062	7.72951
WG79_06340	5.83134	5.38472	6.15778	6.35977	6.09877	6.05048	5.50062	5.70986	5.47549	6.86355	7.07154	6.2783	6.23272	6.03661	5.75031
WG79_06345	6.38236	5.74729	6.48968	6.9624	6.65619	6.42621	6.04643	6.27353	5.73829	7.43279	7.49735	6.57901	6.77065	6.61186	6.12593
WG79_06350	7.54792	7.4224	7.66252	8.22988	8.21637	8.11021	7.65732	7.79794	7.64808	8.39229	8.25873	8.39116	7.63417	7.49385	7.83645
WG79_06355	7.18686	6.88521	7.14799	7.42733	7.37454	7.27694	7.18094	7.415	6.97907	7.68016	7.61225	7.43373	7.57732	7.63862	7.52778
WG79_06360	6.78236	6.54257	6.7771	6.96036	6.8717	6.7968	6.73326	6.95189	6.59151	7.18416	7.11646	6.96408	7.09985	7.13559	6.98855
WG79_06365	7.53469	7.42745	7.56292	7.63825	7.54079	7.61064	7.53062	7.56979	7.4913	7.6893	7.58454	7.86824	7.65779	7.69332	7.68643
WG79_06370	6.63637	6.65625	6.8461	6.74416	6.73166	6.88406	6.71385	6.88196	6.80896	6.79857	6.78309	6.9428	6.76217	6.7858	6.80555
WG79_06375	7.6997	7.51337	7.85737	7.79104	7.68741	7.4922	7.51421	7.81412	7.23169	8.08752	8.01556	7.23449	8.03293	7.94742	7.6501
WG79_06380	7.84024	7.6374	8.14821	7.36016	7.2476	7.32693	7.49762	7.73586	7.34042	7.32119	7.35931	6.51586	7.84854	7.66623	7.3657
WG79_06385	8.50396	8.6216	8.68873	8.16503	8.22734	8.74918	8.65507	8.53555	8.91292	7.89916	7.80412	8.4421	8.24513	8.16492	8.51789
WG79_06390	11.197	11.1612	11.2682	10.3526	10.4455	10.3523	11.2071	11.2208	11.3582	9.51093	9.4665	9.60315	10.9214	10.6745	11.03
WG79_06395	6.60633	6.35853	6.98738	7.52428	7.50377	7.19209	6.55488	6.64439	6.26681	7.91481	8.00763	6.95476	7.3698	7.08354	6.94047
WG79_06400	6.71708	6.36456	7.47716	7.48939	7.29009	7.0922	6.45529	6.78129	6.39635	7.36957	7.44767	6.80808	7.12651	6.87295	6.71612
WG79_06405	4.33658	3.54057	5.25057	4.64555	3.7546	3.2958	3.35645	3.87632	2.6396	5.0305	5.43627	2.12123	5.58785	5.45123	3.89995
WG79_06410	8.39614	8.50606	8.20431	8.26661	8.25978	8.59391	8.45684	8.42434	8.52053	8.20162	8.14091	8.79401	8.18971	8.18789	8.37877
WG79_06415	7.7331	7.73018	7.65473	7.50694	7.58938	7.76982	7.66744	7.71073	7.69192	7.62887	7.55288	7.94473	7.56884	7.50109	7.63042
WG79_06425	7.45756	7.06251	7.46693	7.74031	7.59264	7.21021	7.31425	7.63562	7.03958	8.39299	8.30516	7.52075	7.75658	7.73584	7.47554
WG79_06430	8.43334	8.23053	8.18903	8.57392	8.55845	8.29774	8.42561	8.60634	8.29411	9.04023	8.85043	8.7043	8.46673	8.30616	8.42788
WG79_06435	8.05844	7.98272	8.25514	8.13193	8.1013	8.03425	8.04848	8.14274	7.99321	7.93559	7.8918	7.96049	7.54803	7.41116	7.53091
WG79_06440	6.94123	6.7444	7.32081	6.92738	6.83242	6.5828	6.72073	6.91135	6.5248	7.10874	7.08949	6.47849	6.64026	6.48019	6.29135
WG79_06445	5.92154	5.53657	6.20287	5.72329	5.6618	5.41128	5.68542	5.7575	5.23961	5.99503	5.96656	5.13781	6.25101	5.81463	5.77583
WG79_06450	3.02831	2.78934	3.63018	2.80615	2.62269	2.441	3.01226	3.18255	2.86343	3.49498	3.65887	2.98796	3.41613	3.43748	3.10511
WG79_06455	6.97493	6.21748	6.92894	7.22161	7.0189	6.87557	6.61641	7.03525	6.43028	7.17444	7.13113	6.90457	7.03711	7.10269	6.81789
WG79_06460	7.91057	7.59509	8.00233	7.23009	7.29331	7.07829	7.77873	8.00008	7.63486	7.58306	7.42924	7.5219	7.89774	8.01045	7.98696
WG79_06465	6.84588	6.68784	6.96719	6.28199	6.30092	6.05048	6.59909	6.87992	6.59932	6.01877	5.95424	5.74507	6.42757	6.31901	6.22343
WG79_06470	7.97223	8.09119	8.05656	7.69937	7.78263	7.80651	7.97079	7.98634	8.17561	7.69497	7.75879	8.02509	7.54433	7.62709	7.73006
WG79_06475	7.87058	7.82611	8.02064	7.40952	7.53605	7.43234	7.85938	8.01182	7.92189	7.97533	8.05023	7.88172	7.76244	7.78259	7.81456
WG79_06480	9.33991	8.93934	9.35182	8.75903	8.8356	8.41372	9.43234	9.62564	9.43019	10.0298	9.9022	9.58705	9.72483	9.59541	9.86081
WG79_06485	7.79988	7.85476	7.76518	9.03134	9.10256	9.15602	7.91241	7.95846	8.05503	8.53051	8.54417	8.61241	7.82889	7.72404	7.94961
WG79_06490	7.68899	7.64917	7.57186	7.99287	8.06505	7.77388	7.69273	7.70669	7.59899	8.19081	8.21895	7.88485	7.74802	7.54666	7.67235
WG79_06495	8.20514	8.25385	8.05383	8.50921	8.62636	8.43282	8.22091	8.29809	8.18514	8.49156	8.51196	8.44482	8.13659	8.0024	8.18287
WG79_06500	12.5913	12.3538	12.5624	12.6632	12.5684	12.2363	12.5691	12.7159	12.3495	11.7098	11.6519	11.2801	12.9705	12.6574	12.7581
WG79_06505	6.29872	6.31563	6.82489	6.51355	6.5145	6.41584	6.33643	6.62496	6.32443	6.60705	6.70802	6.23974	6.94929	6.63177	6.58874
WG79_06510	8.09766	8.00797	7.94304	8.33109	8.35985	8.35995	8.18198	8.29348	8.1625	8.35798	8.28069	8.56473	8.20386	8.08254	8.25684
WG79_06515	5.11088	4.84859	5.51175	5.24314	5.11795	5.17027	5.10806	5.17421	4.86559	5.43517	5.65253	5.24461	5.30526	4.84432	5.12676
WG79_06520	6.13124	6.26175	5.34	5.8431	5.83297	5.75369	6.27234	6.25626	6.28143	5.94062	6.04805	5.97209	6.30453	6.36466	6.33634
WG79_06525	6.72293	6.90085	6.45144	6.64111	6.69807	6.65183	6.97871	6.97798	7.10589	6.98162	7.05624	7.19184	7.04849	7.13094	7.20123
WG79_06530	7.26266	7.05694	7.46007	8.57625	8.45558	8.10295	7.08736	7.27781	6.72587	9.01866	8.8795	7.90171	7.45511	7.24015	7.10888
WG79_06535	7.24489	6.86622	7.5725	8.4768	8.22271	7.76062	6.8643	7.1184	6.45915	9.07614	9.09686	7.36436	7.57127	7.24375	6.96194
WG79_06540	6.48361	6.43212	6.5658	6.71304	6.71015	6.59319	6.69302	6.77469	6.76571	7.02735	6.94544	7.08245	6.66207	6.32582	6.7594
WG79_06545	7.9121	7.96448	7.42314	7.56975	7.64143	8.1957	7.70954	7.58936	7.7232	8.44615	8.50106	9.18143	6.88242	6.87851	7.00123
WG79_06550	6.19991	5.72872	6.82596	4.35436	4.09416	3.47637	5.39852	5.60959	4.84386	4.32082	4.51808	3.37107	5.17721	5.32378	4.39858
WG79_06555	5.07841	4.99952	5.15523	4.31664	4.26777	4.46886	4.98014	4.97367	4.91227	4.66895	4.7685	5.11058	4.86521	4.91823	4.94376
WG79_06560	8.2201	8.3359	8.24997	7.78473	7.78435	7.81493	8.40938	8.45459	8.44569	8.6426	8.78671	8.51974	9.11022	9.33571	9.26127
WG79_06565	8.22546	8.40515	8.11233	7.79733	7.88961	8.2379	8.48741	8.3761	8.6663	8.5532	8.63768	8.96777	8.95267	9.2254	9.24937
WG79_06570	9.67073	9.87542	9.76163	9.24052	9.32559	9.70798	9.94	9.83575	10.179	10.0354	10.1231	10.6317	10.2372	10.3905	10.5773
WG79_06575	0.808432	0.884687	1.76546	0.537662	-1.05743	0.345841	0.464201	0.46539	0.609009	1.05367	1.80784	0.180609	1.28617	0.698833	1.46544
WG79_06580	6.60759	6.77527	6.45559	7.52497	7.43041	7.73477	6.70925	6.67662	6.91175	6.85545	7.0044	7.26362	6.57883	6.8286	6.80038
WG79_06585	9.64571	9.42574	8.98104	9.75397	9.7301	9.65397	9.51595	9.56796	9.45369	10.18	10.0407	10.1001	9.59734	9.41507	9.55206
WG79_06590	7.47913	7.26296	7.65773	7.46876	7.41499	7.30882	7.68396	7.72962	7.57149	7.6448	7.62721	7.59901	7.84754	7.80322	8.00505
WG79_06595	8.17774	8.01325	8.19648	8.05336	8.00695	7.81493	8.24496	8.39451	8.06914	8.22182	8.21163	8.02144	8.52989	8.41515	8.54566
WG79_06600	10.2509	9.95184	10.3014	10.4768	10.5058	9.99836	10.2442	10.3891	10.0718	10.9588	10.7935	10.4328	10.9437	10.7261	10.8188
WG79_06605	10.0986	9.89312	10.0555	10.2402	10.3304	9.86934	10.1309	10.2728	10.0132	10.758	10.5935	10.4782	10.7317	10.5804	10.7457
WG79_06610	8.7752	8.66711	8.92034	8.83964	9.02242	8.58988	8.94349	9.03605	8.86384	9.71754	9.64576	9.48048	9.62653	9.4824	9.62539
WG79_06615	8.12706	8.09527	7.90312	8.4491	8.5494	8.2864	8.3987	8.4618	8.24977	9.59594	9.54751	9.30848	9.38343	9.27653	9.3503
WG79_06620	5.0452	4.89929	6.55167	5.38657	5.07373	4.73816	4.64622	4.80254	4.88274	5.40222	5.93764	3.92338	5.23348	4.3837	4.19297
WG79_06625	8.32605	8.54605	8.25117	7.51875	7.7014	7.29191	8.59956	8.50896	8.71379	6.5852	6.51318	6.67608	7.12403	6.93123	7.33312
WG79_06630	7.3842	7.65041	7.32384	6.57741	6.64742	6.31756	7.66447	7.61298	7.66986	5.34269	5.49416	5.46601	6.06538	6.06129	6.2884
WG79_06635	7.48808	7.70665	7.50009	6.69723	6.63352	6.37224	7.81507	7.77992	7.85938	5.14113	5.1958	5.17915	6.20484	6.19961	6.2987
WG79_06640	5.67126	5.79938	5.56644	5.62898	5.7697	5.6245	5.70636	5.71906	5.68796	5.88804	5.75554	5.65373	5.50899	5.3587	5.73521
WG79_06645	6.52836	6.58835	6.39644	6.58272	6.64616	6.59434	6.49462	6.47966	6.59542	6.80068	6.78192	6.72177	6.43692	6.42802	6.48169
WG79_06650	5.54231	5.70041	5.70986	5.7015	5.65432	5.78224	5.5086	5.72592	5.64589	5.95773	5.91026	6.01187	5.55878	5.5452	5.67094
WG79_06655	4.36077	4.24958	4.63263	3.99709	4.08677	3.74024	4.06727	4.36644	3.57248	4.83039	5.02958	3.51643	4.61046	4.46979	4.15458
WG79_06660	6.62018	6.63397	6.69181	6.45255	6.56329	6.55825	6.5355	6.64198	6.25698	6.74592	6.72383	6.32773	6.71244	6.6665	6.49327
WG79_06665	7.40617	7.497	7.3838	7.25773	7.36234	7.53656	7.44044	7.30784	7.49619	7.19061	7.25518	7.58094	7.18476	7.29667	7.42402
WG79_06670	11.5239	11.2402	11.5599	13.2009	13.1162	12.9907	11.5975	11.8011	11.4691	13.3058	13.1425	13.0979	11.8164	11.5422	11.7228
WG79_06675	3.78627	3.29763	3.51837	3.51008	3.68771	2.70233	3.34462	3.36936	2.79261	3.67126	3.54297	2.87746	3.75204	3.71965	3.20867
WG79_06680	7.6582	7.58028	7.42173	7.59688	7.63511	7.79555	7.56287	7.51342	7.54682	7.59404	7.54674	7.79651	7.41849	7.63424	7.53838
WG79_06685	8.29578	8.15474	8.06789	8.24795	8.15003	8.22087	8.10214	8.21155	8.04125	8.17424	8.12725	8.10466	8.2283	8.29788	8.0467
WG79_06690	7.19277	7.13922	7.1334	7.66851	7.605	7.55736	7.12673	7.14594	7.3138	7.67328	7.73137	7.82795	7.45314	7.69437	7.74736
WG79_06695	7.86847	7.70605	7.71304	8.17385	8.15888	8.01548	7.6822	7.81626	7.68399	8.34396	8.41376	8.26173	8.17741	8.35821	8.28488
WG79_06700	6.28456	6.62521	6.6259	6.16658	6.16701	6.46321	6.57905	6.3875	6.61351	6.74373	6.9076	7.2732	6.42623	6.54111	6.63595
WG79_06705	7.57338	7.49219	7.64145	7.84448	7.71586	7.48415	7.42648	7.51738	7.38549	7.66172	7.66676	7.17806	7.77408	7.70641	7.66041
WG79_06710	7.53668	7.39322	7.42526	7.29295	7.41055	7.09708	7.69389	7.88017	7.61832	8.87897	8.88167	8.85429	7.7507	7.71784	7.89874
WG79_06720	10.161	10.2572	10.2627	8.89027	8.87264	9.21593	10.1987	10.1093	10.2379	9.99382	9.99208	10.2913	9.97158	10.0754	10.1118
WG79_06725	7.11755	6.94375	7.44068	6.66131	6.8202	6.74387	6.90815	6.98848	6.88327	6.67068	6.68459	6.71375	6.78117	6.61964	6.6567
WG79_06730	7.68719	7.52686	7.9548	7.29619	7.28121	7.25091	7.45838	7.51738	7.38549	7.46372	7.42105	7.40539	7.40698	7.25521	7.37963
WG79_06735	7.60411	7.76306	7.73424	6.36594	6.4482	6.92396	7.49696	7.42205	7.57281	6.70373	6.78192	7.14192	7.25214	7.56288	7.44073
WG79_06740	10.4281	10.3131	10.5989	9.20955	9.1947	9.60273	10.1476	10.2613	10.0713	9.66614	9.70993	9.72058	10.2215	10.2722	10.1998
WG79_06745	10.6856	10.4862	10.7769	9.35736	9.35206	9.55108	10.4163	10.4996	10.204	9.52486	9.36911	9.51174	10.243	10.1934	10.3044
WG79_06755	5.58659	5.50691	5.92247	4.40915	4.5838	4.47387	5.2126	5.27118	5.25287	3.73439	3.88343	4.00449	5.55388	5.22822	5.5773
WG79_06760	4.67729	4.59028	5.03479	3.49889	3.37188	3.68083	4.1579	4.17922	3.83287	2.89694	2.81694	2.81887	4.27727	4.11492	3.90767
WG79_06765	4.62331	4.61071	4.85397	3.56473	3.45468	4.25855	4.12371	3.98705	4.10543	2.67586	2.78018	3.25432	3.83521	4.10862	3.60009
WG79_06770	6.74493	6.55184	7.07262	5.60571	5.40944	6.11443	6.21341	6.28596	6.23211	5.10746	5.1569	5.51528	5.28173	5.53584	5.4404
WG79_06775	6.7065	6.9245	6.97684	7.09086	7.1727	7.29403	6.83713	6.76252	6.918	7.01105	7.09511	7.23169	6.73427	6.76292	6.95357
WG79_06780	7.84989	8.02329	7.90867	8.22353	8.38947	8.51774	8.00876	7.90859	8.12245	8.16567	8.19776	8.399	7.97037	8.0024	8.19907
WG79_06785	5.65423	5.37579	6.24499	6.21522	6.01744	5.73712	5.36963	5.56438	5.0889	6.73163	6.7958	5.34406	6.35332	5.81463	5.53807
WG79_06790	7.07887	6.40606	7.32157	7.9733	7.74553	7.461	6.82015	7.31316	6.5248	8.52606	8.5266	7.438	8.08399	7.84314	7.38102
WG79_06795	8.60142	8.31037	8.72839	8.57159	8.34248	8.20589	8.32989	8.5362	8.16688	8.88594	8.80569	8.37155	8.75858	8.4004	8.35991
WG79_06800	7.64348	7.47975	6.94868	8.1441	8.08282	8.21714	7.53062	7.60928	7.44371	7.92161	7.89396	8.22094	7.39538	7.48476	7.43807
WG79_06805	9.08331	9.16092	9.01772	9.25305	9.45603	9.19655	9.18975	9.13835	9.19172	9.48067	9.46957	9.39657	9.19611	8.98047	9.33697
WG79_06810	6.70532	6.79549	6.70812	7.0598	7.15601	7.01182	6.75016	6.78786	6.81232	7.02555	7.13569	6.87432	6.82965	6.74272	6.86818
WG79_06815	6.57565	6.72696	6.69181	7.03388	7.10565	6.84593	6.59036	6.64921	6.67264	6.9844	7.09698	6.50892	6.77276	6.66435	6.69621
WG79_06820	7.20368	6.7764	7.43089	7.70789	7.52583	7.24213	6.90815	7.12965	6.56785	7.64891	7.48384	6.81372	7.42253	7.28624	6.92725
WG79_06825	7.37606	7.38509	7.51208	8.23873	8.26757	7.94598	7.4131	7.39146	7.30349	8.08233	8.13501	7.5732	7.5743	7.28205	7.46053
WG79_06830	7.33848	7.03349	7.32459	7.70181	7.64585	7.45151	7.08736	7.19537	7.04816	7.82858	7.74931	7.39915	7.30708	6.99238	7.14604
WG79_06835	9.05369	8.76092	7.26757	8.33895	8.17073	8.46085	8.6984	8.86044	8.7096	7.94277	7.83077	8.34129	8.62792	8.66475	8.66796
WG79_06840	3.39925	3.25932	2.98785	3.35745	3.48876	3.66339	3.20771	3.4378	3.18709	3.86908	3.82147	3.58836	3.14334	3.24411	3.36254
WG79_06845	2.7818	2.35324	2.95699	2.85959	3.10519	2.80129	2.80351	2.49781	2.44551	4.29712	4.18001	4.09986	2.99206	3.17344	3.18347
WG79_06850	8.81952	8.56744	8.93477	8.5392	8.57143	8.3613	9.14315	9.20246	9.0397	11.052	10.8889	11.0321	9.96305	9.96937	10.1639
WG79_06855	10.4843	10.7153	10.452	11.3888	11.4639	11.4742	10.6681	10.5892	10.796	10.6093	10.6165	10.6226	10.444	10.3534	10.5846
WG79_06860	1.6407	1.56695	2.43684	2.06312	2.30332	2.19626	1.39709	1.68778	1.66955	1.21413	1.57014	1.6358	1.65921	1.57635	1.62371
WG79_06865	7.70738	7.7493	7.73025	7.26764	7.22081	7.53716	7.61302	7.58181	7.79686	6.70823	6.73947	7.34113	7.57853	7.82596	7.80271
WG79_06870	2.56982	2.84213	3.64961	2.26145	2.30332	2.52062	2.23999	2.43222	2.55654	2.14943	3.01976	1.2925	2.97749	2.9379	2.3456
WG79_06875	7.62612	7.61608	7.77462	7.18632	7.2225	7.20043	7.55006	7.4582	7.57743	6.5852	6.58554	7.01064	7.26945	7.39183	7.49423
WG79_06880	7.17326	6.74556	7.22692	7.29134	7.12112	6.64185	6.85808	7.2902	6.44045	7.94372	7.95758	6.93507	7.92173	7.81439	7.35516
WG79_06885	5.65667	5.29289	5.86544	5.78444	5.46185	4.97564	5.33419	5.71217	4.8084	6.37064	6.50617	5.12275	6.49435	6.39345	5.6732
WG79_06890	7.13431	7.13306	6.89271	7.06265	7.15866	7.39189	7.16338	7.12187	7.39672	7.01922	7.07723	7.40788	7.00064	7.27292	7.2506
WG79_06895	8.29813	8.50946	8.02157	8.3561	8.29552	8.75021	8.45375	8.39308	8.65761	8.037	8.24615	8.72239	8.2952	8.48704	8.53106
WG79_06900	7.05682	7.40788	7.04078	7.47804	7.50516	7.41877	7.2774	7.17128	7.50521	7.61396	7.57987	7.48351	7.44522	7.61825	7.62984
WG79_06905	6.25097	6.3899	6.40647	6.64111	6.52548	6.69859	6.41628	6.22593	6.66646	6.67644	6.82992	6.90016	6.55939	6.5792	6.72706
WG79_06910	6.04986	6.18038	6.32723	6.23894	6.30889	6.46195	6.18716	6.08188	6.23545	6.4773	6.45169	6.60633	6.33486	6.37782	6.42905
WG79_06915	6.79573	6.87046	6.94672	7.02611	6.90257	7.13473	6.66239	6.75247	6.48885	7.02915	7.14023	6.73965	6.93145	7.01698	6.83316
WG79_06920	7.99753	8.17674	7.72396	7.99187	7.9662	8.90866	8.04392	7.93546	8.23566	7.24581	7.19187	8.4102	7.73562	8.13462	8.20417
WG79_06925	5.35325	5.39359	5.81255	5.10982	5.1324	4.93626	5.50062	5.45854	5.64338	4.49238	4.30172	4.74408	5.63272	5.52878	5.85975
WG79_06930	6.39266	6.66238	6.37763	6.43652	6.33879	6.67486	6.60034	6.51441	6.66522	6.60102	6.70924	6.99914	6.60632	7.03537	6.82503
WG79_06935	7.37458	7.55349	7.36482	7.38315	7.30052	7.63656	7.57114	7.53376	7.69738	8.02487	8.21637	8.50065	7.70444	7.97452	7.94165
WG79_06940	7.67639	7.52619	7.79385	7.89228	7.78549	8.11623	7.72615	7.69974	7.75847	7.94229	7.99566	8.43602	7.73292	7.87411	7.74897
WG79_06950	10.7321	10.4852	10.8127	11.3332	11.4131	11.221	10.7096	10.7831	10.6305	11.5849	11.3582	11.6431	10.5486	10.2992	10.5865
WG79_06955	5.41811	5.66666	5.16876	5.54176	5.64679	5.70552	5.59598	5.76196	5.78465	7.189	7.27017	7.36628	5.53161	5.5452	5.80916
WG79_06960	5.96362	6.13526	5.97154	5.74712	5.91464	5.88171	6.14176	6.0069	6.19655	7.12481	7.33813	7.43129	6.01096	6.13443	6.34063
WG79_06965	6.60506	6.62647	6.94574	6.1308	6.36502	6.48322	6.63837	6.54706	6.78179	6.42085	6.77377	6.8184	6.7386	7.04859	6.87606
WG79_06970	11.465	11.7302	11.5476	11.9703	11.9908	12.2136	11.4984	11.3859	11.6998	11.5006	11.5363	11.9442	10.995	10.9579	11.2163
WG79_06975	12.6254	12.8387	12.616	12.7393	12.8476	13.1145	12.6997	12.5724	12.8483	12.5672	12.5965	13.0353	12.1364	12.0792	12.3698
WG79_06980	10.5779	10.8117	10.3424	10.6254	10.5269	11.228	10.4527	10.402	10.6548	10.405	10.4901	11.1324	9.95819	10.179	10.2372
WG79_06985	10.3991	10.629	10.1368	10.4265	10.4094	11.1112	10.4052	10.2616	10.6156	10.1364	10.1265	11.0126	9.80232	10.0641	10.2097
WG79_06990	11.4438	11.6937	11.1796	11.3321	11.3149	11.8776	11.3663	11.243	11.5449	11.0252	11.0739	11.7621	10.8212	10.9659	11.1363
WG79_06995	12.572	12.8288	12.5292	12.8182	12.9803	13.0905	12.6225	12.5004	12.8066	12.3575	12.3959	12.6808	12.3271	12.1902	12.5198
WG79_07000	7.13431	6.89357	7.12562	6.75242	6.64742	6.16176	6.77681	7.08144	6.31024	6.93247	7.02123	5.88373	7.19818	7.04365	6.7216
WG79_07005	7.93394	7.80909	7.9995	7.84559	7.90494	7.5906	7.95143	7.85641	7.86316	7.61875	7.51073	7.70291	7.56945	7.57321	7.69035
WG79_07010	7.7203	7.91195	7.60085	7.85494	7.96922	8.11903	7.83423	7.62587	7.85449	7.57631	7.56846	7.69376	7.38576	7.50289	7.50317
WG79_07015	9.86946	10.075	9.6441	9.93174	10.0193	10.2773	9.94012	9.86491	10.0856	9.61987	9.63036	10.0527	9.50065	9.62137	9.7839
WG79_07020	7.92382	8.00121	7.87605	7.85	7.98174	8.04901	7.97224	7.88222	8.11022	7.5989	7.57719	7.89419	7.60188	7.54432	7.78082
WG79_07025	6.47533	6.18719	5.88607	6.35513	6.26204	6.76344	6.36452	6.61514	6.32129	6.09119	6.00689	6.6626	7.30124	7.79245	7.40847
WG79_07030	5.1771	4.40387	5.20205	3.54312	3.24469	2.78526	5.33419	5.65821	5.03623	3.29413	3.42887	2.89175	6.24646	6.1575	5.79675
WG79_07040	1.1233	0.884687	0.783164	0.537662	1.15557	1.02937	0.846072	1.09342	0.609009	2.14943	2.24552	1.9946	1.73047	2.3706	1.28766
WG79_07045	5.31352	5.41407	4.67591	4.50729	4.37492	4.35944	5.15282	4.9775	5.28224	4.0287	4.21486	4.4383	4.52285	4.73405	4.56881
WG79_07050	9.14687	9.41398	9.17852	8.83548	8.96834	8.68258	9.4665	9.36909	9.74219	9.36664	9.46125	9.52898	9.49491	9.65012	9.87846
WG79_07055	4.50887	4.28179	4.68064	5.07258	5.0281	5.21882	4.34165	4.51639	4.30945	4.79698	4.69141	5.00941	4.35825	4.13366	4.3541
WG79_07060	3.88967	3.89721	4.08025	5.20235	5.20936	5.1485	4.22394	4.14551	4.37757	6.0756	5.97675	6.12653	5.05761	4.84432	5.06255
WG79_07065	1.79073	1.93416	2.13986	2.36363	2.053	1.98795	1.68659	1.20236	1.26109	1.21413	1.17648	0.841123	1.08335	1.05393	1.42301
WG79_07070	9.25491	8.95889	9.15555	6.97254	6.90993	6.24029	9.92903	10.069	9.7678	6.00786	5.77902	5.80101	10.9486	10.6174	10.8105
WG79_07075	9.47853	9.10126	9.17391	7.52772	7.47997	6.57932	9.13158	9.0138	8.88047	4.8751	4.60472	4.56404	8.76177	8.53979	8.55121
WG79_07080	5.05265	4.70397	5.48766	5.60831	5.53707	5.81023	4.92562	4.93867	4.81735	5.97089	6.06916	6.00367	5.09184	4.81366	4.73413
WG79_07085	4.55154	4.14842	5.30673	5.34033	5.19222	5.23661	4.43383	4.3781	4.015	5.82729	5.87583	5.22782	4.64776	4.65843	4.39858
WG79_07090	4.81063	4.51641	5.22165	6.14522	5.98796	6.38825	4.66536	4.73615	4.73947	5.91554	5.97878	6.32642	4.71957	4.72172	4.58333
WG79_07095	4.54099	4.18974	5.38706	4.07447	3.89677	3.34037	4.02343	4.28208	4.06093	4.27909	4.34011	2.77331	5.11865	4.7584	4.0746
WG79_07100	4.14785	4.18294	5.70754	3.91533	3.87116	3.28444	4.1913	4.32488	3.8591	4.00695	4.17294	2.42609	4.96461	4.38891	4.14808
WG79_07105	8.33027	8.17331	8.75218	7.51668	7.53265	7.29474	8.3076	8.29078	8.14928	8.27511	8.40662	7.80361	8.34039	8.29684	8.21587
WG79_07110	7.1448	6.7764	8.01128	6.44091	6.35581	5.77211	6.83819	7.03064	6.41857	7.70289	7.9581	5.79911	7.57309	7.53554	6.79623
WG79_07115	5.16341	5.61703	5.47137	6.19457	6.30412	6.35061	5.57589	5.52034	5.86235	5.89201	5.77902	6.1037	6.63794	6.81994	6.88586
WG79_07120	7.50989	7.34907	7.5725	6.78386	6.80112	6.41454	7.45701	7.50879	7.23169	7.7102	7.5872	7.34438	7.81921	7.59703	7.85502
WG79_07125	8.27405	7.96051	8.36243	7.80303	7.74905	7.2798	8.24058	8.34562	7.87392	9.22565	9.15903	8.59996	8.64358	8.32327	8.28784
WG79_07130	6.09564	6.06483	6.17632	5.42843	5.67913	5.7119	6.25191	6.27353	6.41268	7.51278	7.59119	7.80738	6.61812	6.57806	6.84325
WG79_07135	6.04986	6.11037	6.22084	6.30625	6.27512	6.3975	6.07534	6.09783	6.1495	6.38897	6.47488	6.37933	5.90329	5.97387	5.84174
WG79_07140	8.02854	7.88966	7.96937	7.74623	7.86765	7.73477	8.02783	7.9996	7.92603	8.15294	8.06606	8.07875	8.24855	8.07407	8.29742
WG79_07145	8.28555	8.08345	8.51059	8.55109	8.41073	8.30303	8.1749	8.24377	8.20616	8.52765	8.40058	8.5527	8.22561	8.01129	8.24166
WG79_07150	6.91082	6.47593	6.89373	6.85686	6.64616	6.37626	6.52113	6.76029	6.25039	7.46173	7.51563	6.82679	6.89217	7.09474	6.5149
WG79_07155	10.2769	10.055	10.3118	9.11612	9.04646	8.55515	10.3307	10.2513	10.2231	9.48149	9.36349	9.43305	10.1965	10.2628	10.3715
WG79_07160	3.44523	3.67274	3.84768	2.63282	2.60208	2.80129	3.50196	3.36936	3.28063	2.98857	2.79868	2.57514	2.88682	3.04736	3.24566
WG79_07165	6.78124	6.81652	6.47478	5.94757	6.01744	5.87035	6.90009	6.76806	6.73298	5.94634	5.8953	5.90677	6.18753	6.40764	6.44769
WG79_07170	8.13847	8.22474	8.01128	9.2424	9.25122	9.15875	8.31292	8.25606	8.34139	9.04824	9.03483	8.92023	8.42706	8.2593	8.47017
WG79_07175	8.53319	8.59621	8.3789	9.14533	9.18455	9.14252	8.67675	8.72919	8.64165	9.24087	9.29715	9.22315	8.80497	8.68606	8.82338
WG79_07180	9.19561	9.24948	9.14596	9.83152	9.85171	9.87172	9.30216	9.3178	9.2783	9.93337	9.94317	9.87819	9.4069	9.37266	9.49303
WG79_07185	9.69844	9.83976	9.56971	10.4364	10.4461	10.6437	9.82674	9.81002	9.79848	10.3492	10.3925	10.427	9.88224	9.92558	9.90134
WG79_07190	10.1147	10.1631	9.96931	10.7323	10.7122	10.982	10.2049	10.2192	10.2263	10.71	10.6667	10.9203	10.2317	10.2742	10.2911
WG79_07195	4.01693	4.1202	4.11561	4.26476	4.04156	4.10558	3.82495	4.08277	3.65465	3.98487	4.16583	3.98464	3.58905	3.93435	3.60009
WG79_07200	7.32163	7.35059	6.8876	6.92215	6.89518	7.24799	7.34647	7.31316	7.46948	6.84425	6.89584	7.42639	7.47729	7.57492	7.69147
WG79_07205	6.49869	6.4046	6.46385	5.94345	6.01939	5.9426	6.40351	6.5903	6.41268	5.98022	5.94804	5.96872	6.80097	6.67824	6.65441
WG79_07210	2.83458	3.16578	2.72023	2.99311	2.95075	2.61433	2.95119	2.75191	3.10178	4.11933	4.10768	3.34016	2.73914	2.39151	2.97897
WG79_07215	4.33046	4.57996	4.22327	4.02854	4.32549	3.63684	4.24953	4.3781	4.15568	5.54991	5.3098	4.85759	4.38057	4.15215	4.42031
WG79_07220	3.88133	3.7016	3.7963	4.1479	4.17314	4.03277	3.89959	3.62557	3.7605	4.09205	3.83049	4.00449	3.55019	3.44749	3.82044
WG79_07225	7.1448	6.99224	7.10025	6.70576	6.54856	6.28087	7.11199	7.26923	7.05763	6.68787	6.56678	6.50776	6.98979	6.74881	6.95451
WG79_07230	3.84748	3.97806	3.50776	3.22798	3.35966	4.31547	3.84187	3.63532	3.92681	4.41191	4.35268	5.2749	3.06279	3.57178	3.40677
WG79_07235	5.74894	5.93111	5.43264	5.6031	5.48455	6.14144	6.04825	5.81439	6.03336	6.26006	6.22772	7.02042	5.33985	5.44375	5.5306
WG79_07240	4.31197	4.43856	3.93736	3.99709	4.11614	4.41779	4.5152	4.49514	4.78579	4.68274	4.7638	5.25017	4.0524	3.90556	4.10175
WG79_07245	4.81501	5.01109	4.88299	4.99112	5.0511	4.99319	4.93748	4.81117	5.0889	4.96432	5.10583	5.09215	4.91577	4.78234	4.95497
WG79_07255	5.21077	5.49047	5.43544	5.8431	6.06716	5.86082	5.56319	5.43641	5.68552	6.026	6.23283	6.06167	5.93569	5.9281	6.16508
WG79_07260	4.08387	4.3257	4.14329	4.53493	4.70955	4.50357	4.20444	4.17922	4.15568	4.88308	5.08337	4.63368	4.821	4.97127	4.92487
WG79_07265	4.77055	4.98002	4.81147	5.40765	5.46185	5.3252	5.00289	5.00784	5.23294	5.69526	5.66519	5.58726	5.44951	5.50018	5.51047
WG79_07270	6.02168	6.21914	6.03756	6.43358	6.43806	6.27944	6.18882	6.05126	6.35701	6.25238	6.38899	6.20727	6.31181	6.08715	6.37303
WG79_07280	2.02074	1.48079	3.2898	1.22119	0.612423	0.5109	1.2527	1.61082	1.31262	1.35852	1.69388	-1.60366	2.79006	2.43244	0.911508
WG79_07285	4.41378	4.44426	4.31131	5.43432	5.34267	5.28587	4.23038	4.21216	4.64714	4.96432	4.98181	4.77908	4.49754	4.13985	4.4364
WG79_07290	3.8389	4.05461	3.67828	4.50729	4.56262	4.36484	4.22394	3.94063	4.13436	4.31493	4.26893	4.3787	4.39161	4.3941	4.2365
WG79_07295	7.21782	7.36794	6.84294	8.12604	8.18119	7.83405	6.83396	6.79766	7.17191	6.04569	6.08431	6.29586	5.99115	5.8127	6.15215
WG79_07300	5.9715	6.13526	5.87579	4.52944	4.66553	4.34857	6.3409	6.42592	6.07498	4.32669	4.45534	3.96451	6.11116	5.69568	5.85577
WG79_07305	6.3419	6.4002	6.34373	5.2058	5.24967	4.83867	6.66119	6.7758	6.32443	4.88308	4.68645	4.34795	6.31036	6.13907	6.11264
WG79_07310	6.18305	6.07037	6.28126	4.86613	4.91985	4.6166	6.39923	6.38172	6.17756	4.43923	4.61519	4.02407	6.09099	5.85847	5.72433
WG79_07315	8.30672	7.58609	8.7221	4.78559	4.62525	3.94891	8.15388	8.54107	7.78892	3.43109	3.54297	2.55733	7.85702	8.02808	7.38102
WG79_07320	6.39852	6.22909	6.32723	4.46768	4.5838	4.00535	6.54069	6.4606	6.55587	2.67586	2.37442	2.67762	6.50327	6.46301	6.63479
WG79_07325	9.33171	9.03809	9.19224	8.55278	8.46417	8.47278	9.51628	9.58441	9.47964	6.68331	6.3798	7.11325	9.94842	9.87509	10.1921
WG79_07330	6.73917	6.42925	6.76379	5.3214	5.07746	4.80328	6.95654	7.29098	6.79996	5.00878	4.94907	4.44316	7.60721	7.65492	7.43206
WG79_07335	4.55154	4.24306	4.43963	3.34502	2.96696	2.76905	4.63655	4.86601	4.49375	3.23299	2.79868	1.96788	5.04018	5.24842	5.00258
WG79_07340	2.54891	2.32879	2.92546	1.86831	1.31603	1.60523	2.71443	3.18255	2.13794	2.43652	2.01185	0.652678	3.75204	3.7922	3.15782
WG79_07345	4.57758	4.50008	4.77213	3.22798	3.34733	3.17796	4.96477	5.09872	4.74885	3.576	3.27884	2.98796	5.77434	5.81463	5.60128
WG79_07350	6.26065	6.10498	6.18965	5.20235	5.1538	5.25419	6.45667	6.49447	6.41415	5.26846	5.26061	5.38754	6.93333	7.14409	6.98491
WG79_07355	2.21906	1.56695	1.72939	1.22119	1.09785	1.08281	2.01972	2.21541	2.19397	1.68502	0.995909	1.70215	2.0969	2.97993	2.3227
WG79_07360	2.3457	1.86781	2.22003	1.55936	1.46042	1.45119	2.23999	2.43222	2.22119	1.61006	0.93032	1.53019	2.49499	3.17344	2.59532
WG79_07365	5.26626	5.16059	5.78206	5.27627	5.04729	5.88547	5.19953	5.4558	5.25945	5.92717	6.03836	6.46541	5.39298	6.20257	5.20711
WG79_07370	4.2091	3.75763	5.47137	4.57275	3.93022	4.30988	3.44771	3.76529	3.60385	5.55492	5.99089	4.42854	4.83723	4.81366	4.00438
WG79_07375	5.4353	5.05275	6.18799	5.46049	5.35505	5.11041	5.09046	5.22028	4.8084	6.58153	6.78541	5.34406	6.02874	5.96169	5.5003
WG79_07380	3.58531	2.65809	4.99357	3.82866	3.1905	3.17796	2.78613	3.19578	3.05715	4.77141	5.28377	2.84846	4.62923	4.45496	3.18347
WG79_07385	6.133	5.57607	6.81739	6.30625	5.91881	5.53387	5.73609	5.93965	5.25616	7.02194	7.19536	5.55621	6.76111	6.77987	5.8009
WG79_07390	4.96065	4.4556	4.15013	4.90054	4.57325	4.95787	4.87308	4.89875	4.65715	4.86707	4.80097	5.0192	4.83319	5.3587	4.67207
WG79_07395	5.42099	4.9199	5.04949	4.98712	4.90731	4.96856	5.34907	5.23638	4.86989	4.85088	4.85499	5.15567	4.88876	5.33191	4.80607
WG79_07400	2.7455	2.14492	3.44242	2.31345	1.82299	1.32381	2.59972	2.36351	1.95546	1.72109	2.32423	0.0843941	2.47437	2.09275	1.92677
WG79_07405	5.4774	5.24142	4.93142	4.57808	4.11614	3.97033	5.25428	5.48034	4.85694	3.23299	3.80326	2.84846	6.8873	6.83051	6.39515
WG79_07415	4.86239	3.71109	5.01994	4.08946	3.5759	3.128	4.7029	5.19083	4.06093	4.15273	3.9092	2.5393	6.20484	5.96867	5.20398
WG79_07420	6.048	5.57607	6.50843	4.68556	4.46898	4.10558	5.93452	6.06575	5.75701	4.34414	4.38364	3.6652	6.93145	6.48019	6.3869
WG79_07425	4.40798	4.22329	4.19048	4.19717	4.06434	3.89016	4.37109	4.48439	4.39561	4.38967	4.35268	4.02407	4.43492	4.34671	4.24262
WG79_07430	7.88316	8.03561	8.00091	8.02489	8.01184	7.83502	7.91891	7.77276	7.99912	7.48026	7.37403	7.38723	7.69834	7.53789	7.86546
WG79_07435	8.58322	8.69518	8.49825	6.45544	6.52548	5.77617	8.83013	8.86795	8.81944	5.78745	5.94181	5.66832	9.18228	9.06261	9.24138
WG79_07440	2.90209	2.71581	2.84346	2.00106	1.54923	2.17181	2.88741	2.90481	2.61928	3.0886	2.98787	3.8226	3.00649	3.33326	3.23344
WG79_07445	5.75352	5.61955	5.65563	4.86177	5.06246	5.54819	5.94239	6.00125	5.94835	6.09977	6.28295	7.16929	5.78693	6.24339	6.15863
WG79_07450	5.66398	5.67396	5.75989	4.90901	4.99687	5.50479	5.94043	6.01252	5.95242	6.1585	6.21572	7.02124	5.78902	6.10941	6.15377
WG79_07455	6.58979	6.88416	6.38054	5.7659	5.58774	6.38426	6.36305	6.36131	6.76571	5.61366	5.82936	6.81653	5.94508	6.06617	6.28544
WG79_07460	1.1233	0.743824	0.851877	1.42401	1.74993	1.08281	1.2527	0.912849	1.15215	1.88904	1.11877	1.60145	0.712986	1.05393	0.486202
WG79_07465	2.50616	2.42421	2.3914	2.85959	2.96696	3.14065	2.51784	2.51903	2.49095	2.76495	2.76144	3.02731	2.49499	2.47224	2.3227
WG79_07470	3.75922	3.62333	3.84768	4.15505	4.26777	3.98444	3.73722	3.50315	3.49653	3.91652	3.75672	3.90237	3.45872	3.22094	3.44968
WG79_07475	3.4898	3.75763	3.77876	3.76473	3.45468	3.61886	3.43662	3.48169	3.59347	3.74319	3.78483	3.71425	3.87507	3.86128	4.01155
WG79_07480	2.5277	2.63833	2.95699	2.67318	2.72154	2.39948	2.65821	2.49781	2.71813	2.71216	2.66393	2.59274	3.24418	2.8799	3.53184
WG79_07485	2.727	2.97412	2.4143	3.33247	3.23133	3.10235	2.73269	2.99843	2.97957	3.31788	2.81694	3.76169	2.5746	3.25556	3.32846
WG79_07490	6.7666	6.69384	6.88556	7.16348	7.24843	6.87935	6.73778	6.89724	6.81791	7.30271	7.20319	7.17442	6.92861	6.81027	6.994
WG79_07495	5.58145	5.57347	5.65803	5.40466	5.56928	5.3252	5.52964	5.61206	5.77779	5.23767	4.9737	5.2667	5.57823	5.40056	5.58213
WG79_07500	3.17198	3.33494	3.53935	3.26806	3.71676	3.08935	3.46966	3.4489	3.18709	3.69865	3.87474	3.76944	3.73481	3.33326	3.75352
WG79_07505	6.95321	7.23115	6.5387	5.87589	5.89147	6.06217	7.23078	7.01951	7.39074	4.95299	5.08714	5.31785	7.68046	8.11	7.8704
WG79_07510	5.57887	5.77244	5.58926	5.4166	5.63162	5.42686	5.63776	5.60959	5.65839	5.17728	5.11692	4.93205	5.68523	5.82043	5.77583
WG79_07515	7.96436	7.79018	8.40092	6.88397	6.81797	6.74698	7.90639	7.93003	7.74622	8.32211	8.36534	7.95879	7.95697	7.49928	7.66156
WG79_07520	6.42027	6.36155	7.18259	5.79133	5.84618	5.86655	6.37182	6.48641	6.34932	6.73052	6.84446	6.21581	6.53596	6.24483	6.10595
WG79_07530	7.24976	7.3199	7.08784	7.24356	7.20893	7.34345	7.37509	7.3124	7.38774	6.93439	6.97522	7.00818	7.09901	7.23003	7.3093
WG79_07535	2.21906	1.34107	1.30826	2.15148	1.99093	2.14694	2.31462	2.07921	2.71813	2.47927	2.64361	2.93377	3.87507	3.66917	3.79571
WG79_07540	3.30263	3.00532	2.87682	3.1006	3.25793	3.20231	3.49127	3.36936	3.64463	3.67126	3.46406	3.80006	4.75845	4.96431	4.89025
WG79_07545	11.1949	10.9547	10.7682	11.023	11.0125	10.7535	11.0746	11.1638	11.0991	11.6638	11.3596	11.5554	11.33	11.0033	11.3604
WG79_07550	8.16233	8.21893	8.31948	8.35106	8.42767	7.9383	8.15219	8.30115	7.87124	8.58993	8.62121	7.55481	8.48681	8.41961	8.21432
WG79_07555	8.49305	8.56155	8.72754	8.64951	8.74185	8.33745	8.61626	8.6306	8.55637	8.82094	8.87896	8.18297	8.76257	8.59548	8.6804
WG79_07560	7.01741	6.9245	7.01947	6.87751	7.02472	6.70606	7.04323	7.03248	6.83783	7.05764	7.1366	6.41438	7.22695	7.00601	7.08866
WG79_07565	8.16748	7.95253	8.26619	8.18174	7.85736	7.39585	7.79349	8.14017	7.36351	8.66013	8.7812	7.03658	8.64473	8.65316	7.84501
WG79_07570	8.71898	8.72711	9.04801	8.45887	8.51914	8.27281	8.66818	8.69843	8.76585	8.56006	8.68225	8.10466	8.80652	8.51082	8.71955
WG79_07575	8.80002	8.75002	9.0817	8.62368	8.54164	8.25182	8.65477	8.77014	8.63723	8.64495	8.79249	7.85007	9.01465	8.73597	8.73616
WG79_07580	2.32124	2.22661	2.70174	2.69294	2.60208	2.87888	2.75072	2.62067	2.88061	2.39247	2.49274	3.12728	3.75204	3.83862	3.76206
WG79_07585	3.10193	2.44711	3.16032	3.11532	2.77776	2.90878	2.88741	2.96789	2.65963	3.03229	2.93868	2.80384	3.79423	3.86876	3.72761
WG79_07590	3.17198	2.53524	3.30213	3.05551	2.83187	2.66777	2.73269	3.11448	2.61928	2.78212	2.72322	2.44558	3.34979	3.19738	3.37373
WG79_07595	2.4843	2.25284	2.75653	2.09318	1.82299	2.09586	2.33867	2.43222	2.6396	2.25161	1.73287	2.46482	3.50009	3.51574	3.63769
WG79_07600	2.9347	3.03585	3.18716	2.41213	2.53842	2.65017	2.71443	2.87221	2.6396	2.84885	2.90494	3.07816	3.93663	3.83099	4.0187
WG79_07605	4.41955	3.9382	4.40003	3.8197	3.99489	4.24103	4.26843	4.04671	4.29671	4.26082	3.866	4.67143	5.337	5.42865	5.61548
WG79_07610	2.88551	1.86781	2.94131	2.96087	2.25132	3.3942	2.76854	2.49781	2.71813	2.36993	2.32423	3.34016	3.38334	3.61686	3.71007
WG79_07615	2.21906	1.83346	2.29598	2.00106	1.99093	2.70233	2.29017	1.92879	1.92267	1.82419	1.3867	2.84846	2.75631	3.28938	2.97897
WG79_07675	1.28377	1.13085	1.96477	0.702722	0.840692	1.02937	0.629261	0.550279	1.15215	1.10916	0.93032	1.41624	1.58425	1.33866	1.92677
WG79_07680	2.08024	1.99758	2.1938	1.60179	1.36578	1.67649	1.52833	1.52952	1.78351	1.79063	1.77084	2.36596	2.32122	2.11806	2.74062
WG79_07685	0.736282	1.01301	0.711014	-0.258804	0.126996	-0.054697	-0.332265	0.63045	-0.613384	0.590695	0.995909	0.841123	0.847287	1.05393	0.642321
WG79_07690	0.495274	-0.018016	1.35635	-0.419269	-0.124543	0.43073	0.174695	1.14892	0.689179	0.873095	1.3867	1.15715	1.02786	0.764421	0.642321
WG79_07695	3.90621	3.94626	4.53152	3.75536	3.43151	4.42815	3.59473	3.71102	3.82402	3.74319	3.78483	4.96956	4.06624	4.42485	4.46283
WG79_07700	0.495274	1.29131	0.554895	0.137125	0.692593	-0.306236	0.174695	0.706399	0.433922	0.738794	0.258943	1.10906	0.484717	1.20331	0.642321
WG79_07705	1.47325	1.38916	2.05497	1.22119	-0.60997	1.71084	1.44217	1.48709	0.337707	0.873095	1.69388	2.2151	1.79838	1.78036	1.83265
WG79_07710	2.83458	2.55645	3.26482	2.23474	1.95887	3.20231	2.31462	2.05035	2.39859	2.25161	2.27224	3.19796	2.90233	3.06047	3.02225
WG79_07715	3.71297	3.15191	3.73395	2.69294	3.04538	2.93807	3.27156	3.04305	3.40454	2.94348	2.55934	3.19796	3.55019	3.50619	3.67433
WG79_07720	2.63079	2.42421	3.01807	2.75066	2.25132	2.65017	2.9667	2.73388	3.04197	0.995951	0.633339	1.45523	3.14334	3.25556	3.74494
WG79_07725	2.54891	2.42421	2.70174	2.33876	2.30332	2.96678	2.90362	2.67838	2.89758	1.53099	0.861608	1.6358	3.47956	3.49657	3.52183
WG79_07730	5.20075	5.17095	5.35783	5.03823	5.04729	5.41909	5.55808	5.2929	5.50625	4.02149	3.75672	4.39884	6.13597	6.17117	6.34915
WG79_07735	5.70945	5.49047	5.84452	5.46625	5.46185	5.73503	5.83871	5.77304	5.60514	4.88705	4.55118	4.76751	6.39778	6.3447	6.35056
WG79_07740	5.50481	5.26094	5.75765	5.2697	5.1467	5.43716	5.64983	5.62923	5.65839	4.19181	3.72806	4.26807	6.25705	6.16511	6.26756
WG79_07745	6.72409	6.53591	6.80878	6.61156	6.48806	6.76446	6.83924	6.91835	6.8758	5.65387	5.31302	5.8585	7.38782	7.39766	7.5489
WG79_07750	5.08206	4.62584	5.38416	4.95065	4.82965	5.15476	5.26999	5.27431	5.12538	3.8771	3.71837	4.28981	5.82609	5.72275	5.92962
WG79_07755	4.41955	3.80272	4.84978	4.11165	3.99489	4.16873	4.11677	4.59342	4.05337	3.46339	3.22515	2.86304	5.29354	5.27679	5.03816
WG79_07760	5.2534	4.84859	5.47682	5.00304	4.97299	5.23366	5.17302	5.38534	5.3142	4.27909	3.93451	4.21793	5.89556	5.9911	5.97806
WG79_07765	3.36377	2.77131	3.94525	3.38201	3.11976	3.3942	3.42543	3.42662	2.96354	2.47927	2.27224	1.9946	4.18516	4.281	3.71886
WG79_07770	4.92864	4.65071	5.26008	4.50729	4.50828	4.72561	5.02899	4.77635	5.16798	3.62442	3.19754	3.91641	5.12196	5.42612	5.41084
WG79_07775	5.44947	5.12553	5.83182	4.82642	4.72393	4.90322	5.49796	5.35616	5.66831	4.16588	3.88343	4.40881	5.6512	5.66381	5.91821
WG79_07780	1.92661	1.48079	2.05497	1.04786	0.692593	1.60523	1.20117	1.96016	2.19397	0.590695	-0.795505	0.270807	2.12362	2.80395	2.1251
WG79_07785	1.1788	1.13085	1.30826	0.137125	0.612423	1.45119	0.974396	1.09342	1.66955	0.510525	-0.589054	0.0843941	1.54526	2.23835	1.37929
WG79_07790	6.03114	5.62459	6.12865	5.61868	5.35196	6.28373	6.08069	5.95724	6.14595	5.0448	4.71594	5.78579	6.58245	6.76091	6.85527
WG79_07795	3.51158	3.15191	3.8727	2.96087	3.09047	3.47637	3.55423	3.45992	3.24128	2.98857	2.83497	2.69402	4.44024	4.47958	4.3541
WG79_07800	4.56202	3.95428	4.82436	4.2381	4.07933	4.77515	4.49395	4.43502	4.23795	4.41191	4.23537	4.78292	5.09184	5.12899	5.1723
WG79_07805	3.04334	2.71581	3.18716	2.69294	2.0223	2.8939	2.85444	2.78732	2.93094	2.86506	2.19056	3.43098	2.96276	3.04736	3.29356
WG79_07810	5.29166	5.00339	5.19875	5.06881	4.95278	5.78425	5.27312	5.26177	5.43247	4.65504	4.54023	5.45643	5.67398	5.80687	5.88927
WG79_07815	3.83026	3.19313	3.99167	3.57542	3.45468	4.11202	3.59473	3.85145	3.82402	2.69412	2.623	3.34016	4.28912	4.34671	4.62605
WG79_07820	2.10909	1.48079	2.24579	1.10798	1.36578	2.06963	1.56955	1.96016	2.22119	1.05367	0.458252	0.954334	2.53534	3.07347	2.61431
WG79_07825	1.5594	0.884687	1.90135	0.85082	0.126996	1.18409	1.03452	1.25389	1.41046	0.510525	-0.103627	0.180609	1.76482	2.49174	1.86471
WG79_07830	1.89382	1.56695	2.48089	2.09318	1.78692	2.17181	2.23999	2.18918	1.78351	1.57107	1.33695	1.37616	2.49499	2.90919	2.6698
WG79_07835	2.10909	1.93416	2.58548	1.64302	1.89253	2.441	2.01972	1.89673	1.58825	1.26388	1.28542	1.10906	2.47437	2.81946	2.7578
WG79_07840	4.11266	3.87205	4.39428	4.07447	4.10153	4.71296	4.24953	4.28208	4.37757	3.14279	3.23877	3.96451	4.64776	4.77838	5.06255
WG79_07845	9.63707	9.59773	9.76205	9.20977	9.32853	8.96645	9.72736	9.78903	9.49401	8.00809	7.8104	8.10466	9.40809	9.49484	9.49479
WG79_07855	7.19865	7.47209	7.21718	7.44637	7.65024	7.2531	7.33008	7.17463	7.36733	7.32997	7.42255	7.12388	7.62368	7.37618	7.75165
WG79_07860	6.47117	6.77074	6.42209	6.57741	6.85219	6.59434	6.48253	6.4688	6.75643	6.55804	6.57485	6.4474	6.85478	6.56086	6.95078
WG79_07870	3.33962	3.25932	3.8644	3.04016	3.09047	3.27299	3.15452	3.05762	3.28063	3.35279	3.36824	3.64004	3.16921	3.46733	3.44968
WG79_07875	2.5277	2.82474	3.13297	2.15148	2.3535	2.98093	2.29017	2.29136	2.19397	2.86506	2.623	3.38123	2.17561	2.83481	2.63304
WG79_07880	3.50073	3.58254	3.78756	3.36979	3.43151	4.07952	3.34462	3.33389	3.45127	3.84477	3.5862	4.37362	3.47956	3.83862	3.64694
WG79_07890	3.94673	4.13438	4.26796	4.16923	4.20765	4.76293	3.81641	3.57581	3.94325	3.68045	3.89207	4.32708	3.56975	3.99708	3.82044
WG79_07895	6.57952	6.5806	6.65863	6.09039	5.99785	6.69108	6.61887	6.48507	6.75527	6.48125	6.57619	7.30089	6.85677	7.13946	7.11722
WG79_07900	4.93671	5.1982	4.82862	5.12808	5.24303	5.09098	5.01039	4.84936	5.09995	4.86304	4.9028	5.1318	4.68411	4.7584	5.04167
WG79_07905	2.39339	2.42421	2.02552	2.63282	3.13419	2.48136	2.38559	2.73388	2.61928	2.63863	2.49274	2.67762	2.49499	2.6213	2.94938
WG79_07910	2.4843	2.55645	2.3914	2.9279	2.86684	2.46132	2.49662	2.6594	2.99543	2.69412	2.79868	2.59274	2.65005	2.45248	2.94938
WG79_07915	5.01121	4.83563	4.77213	5.04977	5.08491	4.77109	4.81855	4.74967	4.82624	4.75845	4.60996	4.65058	4.9081	4.64978	4.90574
WG79_07920	6.70886	6.52921	6.70348	6.53561	6.43515	6.40277	6.4906	6.54188	6.57314	6.66838	6.37827	6.73866	6.49562	6.43936	6.4791
WG79_07925	4.82809	4.70872	4.66163	4.87913	4.70955	4.81122	4.5822	4.74518	4.43101	4.59313	4.58354	4.41871	4.75845	4.62792	4.69899
WG79_07930	4.93671	4.77809	4.71332	4.80388	4.9031	4.82305	4.94924	4.97367	4.67694	4.19823	3.91768	4.28981	4.88095	4.9851	5.00258
WG79_07935	6.37049	6.54522	6.32723	5.52256	5.71076	5.67757	6.57905	6.58402	6.76686	5.93871	6.11231	6.19292	7.35085	7.32003	7.57881
WG79_07940	3.43387	3.59285	3.37398	3.70759	3.77316	4.20533	3.71902	3.55542	3.74182	4.40638	4.58354	5.08595	3.7775	4.33596	4.18664
WG79_07945	4.40216	4.53256	4.40575	4.28443	4.31286	4.73816	4.71213	4.65701	4.8218	4.83039	5.13887	5.72327	4.75845	4.99879	5.08314
WG79_07950	3.96263	4.19651	4.0218	3.70759	3.6779	4.04628	4.29325	4.23157	4.40157	4.36708	4.58354	4.96619	4.51783	4.5417	4.61195
WG79_07955	7.3768	7.52417	7.26363	6.66257	6.83353	6.60351	7.48152	7.39863	7.54143	7.10362	7.19624	6.73569	7.76403	7.60656	7.79077
WG79_07960	3.29008	3.52988	3.35042	2.91112	2.74053	2.9235	3.72815	3.52428	2.99543	3.70767	3.4756	2.57514	3.82711	3.74424	3.74494
WG79_07965	4.10552	3.90551	3.61049	3.1006	2.60208	3.42557	3.90765	3.92482	3.83287	3.73439	3.87474	4.5095	3.79423	4.22385	3.87656
WG79_07970	1.1788	0.316403	0.1805	0.537662	0.341121	-0.054697	0.277788	0.175884	-0.127957	0.738794	1.28542	1.2925	1.18832	0.887278	1.23956
WG79_07975	2.54891	2.30391	2.13986	2.03243	1.36578	2.26723	2.29017	1.99085	2.61928	1.44733	2.04321	2.32445	2.38886	2.30599	2.55659
WG79_07980	4.90415	5.07864	4.61296	5.43138	5.16438	5.28016	4.92562	5.02277	4.94529	4.80541	4.80097	4.86846	5.00828	4.67558	4.9808
WG79_07990	5.89486	6.25203	5.99262	6.7999	6.98647	6.85556	5.83871	5.80146	5.98851	6.00604	6.23283	5.97879	5.91098	5.91733	6.16508
WG79_07995	6.73686	7.03443	6.56708	7.82782	7.87035	7.6811	6.63837	6.64198	6.76571	7.08125	7.11554	6.93851	6.79162	6.72635	7.03772
WG79_08000	2.8172	3.1379	1.53414	2.9279	2.32863	4.92533	2.82069	3.08633	3.01111	1.40361	0.54845	3.46959	1.65921	3.06047	2.36815
WG79_08005	5.56852	5.43427	5.38416	4.93414	4.62013	6.00622	5.19953	5.36204	5.04006	4.23611	4.10025	4.82447	4.71078	5.1102	4.54921
WG79_08010	7.85149	7.6785	7.60832	6.89575	6.62716	7.23403	7.5507	7.63805	7.39523	5.98208	5.74842	6.4891	7.04499	7.18583	6.9776
WG79_08015	8.44788	8.2001	8.20759	7.71817	7.76478	7.66421	8.25724	8.30803	8.05833	7.26579	7.18661	7.22112	7.91362	7.75462	7.73332
WG79_08020	7.31932	7.30352	7.43439	6.5024	6.40424	6.18026	7.11111	7.14423	6.97408	5.10063	5.1569	4.61228	7.76084	7.39378	7.44007
WG79_08025	6.2116	6.40898	6.51108	7.85713	7.92167	7.60779	6.29094	6.2657	6.2911	7.13488	7.03397	6.76606	6.14904	6.24627	6.26906
WG79_08030	9.04858	9.15441	9.05006	10.2939	10.4145	10.2321	9.08081	8.97786	9.1859	9.5404	9.43821	9.57466	8.87936	8.72956	9.10836
WG79_08035	6.73107	6.84698	6.44451	6.8225	6.96947	6.77769	6.75016	6.74349	6.90126	6.67988	6.63011	6.73668	6.67228	6.43559	6.83922
WG79_08040	6.67669	6.89044	6.64175	6.76415	6.89412	6.4857	6.8869	6.77249	6.93967	7.14321	7.1137	6.84342	7.02476	6.88958	7.13376
WG79_08045	6.3297	6.6794	6.17966	6.56808	6.75519	6.39882	6.45667	6.3875	6.60061	6.70936	6.75139	6.58011	6.59444	6.41404	6.71612
WG79_08050	4.64317	5.02257	4.73167	5.17802	5.37036	5.00708	4.91366	4.50048	4.87419	4.84681	4.96554	4.91116	4.53285	4.71344	5.00618
WG79_08055	4.04707	4.38026	4.10861	4.11165	4.2743	3.94891	4.10981	3.80037	4.26436	3.90088	3.89207	3.83744	3.89071	3.94145	4.20554
WG79_08060	5.26946	5.10768	5.20861	5.33719	5.16438	5.9444	4.9609	5.12317	5.13257	5.52462	5.52781	6.14304	5.17402	5.5452	5.38067
WG79_08065	6.28456	6.28576	6.32723	6.50519	6.41018	6.87178	6.18882	6.08722	5.99247	6.12187	6.14701	6.46661	5.76164	5.91552	5.85776
WG79_08070	5.6857	5.74267	5.72825	5.88666	5.80845	6.31058	5.61579	5.46402	5.44407	5.51695	5.31944	5.95178	5.17082	5.3954	5.55044
WG79_08075	7.47637	7.41225	7.34857	7.37017	7.31643	8.15846	7.23239	7.15359	7.18147	7.00009	6.89369	7.69682	6.89992	7.08113	7.04823
WG79_08080	4.9997	4.82693	5.05315	4.27135	4.14492	4.11202	4.88129	4.95043	4.89969	3.76062	3.57552	3.95773	4.73698	4.87434	4.83468
WG79_08085	10.4076	10.6008	9.85194	9.74734	9.74722	10.8968	10.2743	10.049	10.3815	8.17383	8.14	9.37687	9.17172	9.57213	9.53488
WG79_08090	10.5499	10.786	9.79855	9.97235	9.9531	11.3365	10.4197	10.2672	10.6056	8.32577	8.33833	9.67175	9.34172	9.92356	9.69934
WG79_08095	8.45528	8.645	7.66491	8.19392	8.06693	9.62654	8.43992	8.37246	8.60369	6.49694	6.54366	7.89641	7.42857	8.17325	7.8207
WG79_08100	2.50616	2.46965	2.94131	3.00897	2.25132	2.9525	2.31462	2.45442	2.24791	3.26998	3.08148	2.72626	3.19464	2.60349	2.80813
WG79_08110	2.10909	1.34107	2.16708	2.63282	2.1125	1.98795	1.79485	1.92879	1.50209	3.54615	3.69881	3.46003	2.29795	2.16739	2.01513
WG79_08115	10.1303	9.59901	10.1236	9.0592	8.91972	8.68825	10.3122	10.757	10.2414	9.79758	9.78243	9.84176	10.6008	10.5993	10.6319
WG79_08120	7.73541	7.46018	7.87244	8.22522	8.19631	7.9219	7.72216	7.7639	7.42992	9.09881	8.99628	8.82505	8.3842	8.24537	8.25646
WG79_08125	10.4843	10.2507	10.6003	9.74837	9.65126	10.2879	10.6148	10.7199	10.7991	9.92542	9.7599	10.8599	10.526	10.7345	10.9208
WG79_08135	6.50413	6.31873	6.69181	6.48833	6.32785	5.92624	6.45667	6.49045	6.27658	6.30383	6.25811	5.72924	6.42354	6.19515	6.18585
WG79_08140	5.06375	5.0639	5.36959	5.31504	5.16438	5.08117	5.17302	5.31126	5.20253	5.32815	5.27719	4.90061	5.47048	4.95029	5.41897
WG79_08145	7.89615	7.91401	8.02017	8.37648	8.39322	8.00037	7.97799	8.09894	7.85775	7.87385	7.89825	7.23169	8.12217	7.90761	7.95381
WG79_08150	8.29617	8.35683	8.32062	8.71893	8.72468	8.42734	8.3235	8.44007	8.34411	8.53019	8.62024	7.91707	8.71285	8.44983	8.49919
WG79_08155	11.7524	12.0285	11.5305	10.1617	10.3535	10.3016	11.782	11.5743	12.0675	10.6431	10.7306	10.8811	11.1653	11.13	11.5397
WG79_08160	10.7013	10.9321	10.5898	9.05276	9.20648	9.13819	10.7179	10.5837	11.0135	9.63723	9.6659	9.85035	10.0908	10.0848	10.489
WG79_08165	6.07018	5.84321	4.17716	6.71425	6.76217	6.5547	6.07355	6.11535	6.04101	7.20421	7.14656	7.11401	5.77223	5.49295	5.73521
WG79_08170	6.41594	6.72345	6.38344	6.68124	6.87707	6.66832	6.58157	6.58276	7.00476	6.60585	6.69203	6.6085	8.04565	8.057	8.65627
WG79_08180	9.98694	9.86376	10.041	9.69654	9.72326	9.65879	10.0168	10.199	10.1348	9.39221	9.19569	9.5334	9.73488	9.56136	9.90074
WG79_08185	7.08342	6.87786	7.15481	6.9211	6.89941	6.70286	7.10412	7.31468	7.08196	7.65416	7.60636	7.30823	7.33664	7.30013	7.19257
WG79_08190	6.72526	6.46755	6.32421	6.36594	6.38476	6.29368	6.8445	7.01392	6.84331	7.35745	7.46514	7.39414	7.61017	7.85448	7.80167
WG79_08195	9.95626	10.1153	10.0375	9.13746	9.25741	9.50762	9.95757	9.91479	10.0307	8.51967	8.53455	8.73284	9.89223	9.9934	10.0245
WG79_08200	10.5825	10.8252	10.5915	9.93511	9.95323	10.2681	10.6231	10.4583	10.7326	9.14103	9.2653	9.45365	10.4768	10.5408	10.6113
WG79_08205	10.8529	11.133	11.0416	10.4342	10.4829	10.9615	10.9336	10.8112	11.1229	9.79876	9.81644	10.3553	10.7114	10.8638	10.8783
WG79_08210	11.6841	11.8517	11.6309	11.163	11.1827	11.5314	11.6946	11.6072	11.837	10.5212	10.5041	10.9451	11.424	11.4399	11.5731
WG79_08215	4.45931	4.33187	4.94721	5.0536	4.91985	4.40211	4.52047	4.67602	4.30945	5.06599	5.31623	4.1777	5.22426	4.96431	4.86669
WG79_08220	3.44523	2.8593	3.68771	3.56473	3.53299	3.34037	3.22071	3.51375	2.81064	4.22986	4.35892	3.19796	4.1466	3.98337	3.52183
WG79_08230	1.71767	1.38916	2.16708	1.68309	1.46042	0.5109	1.60963	1.83039	1.45701	2.50018	2.46984	1.41624	2.83925	2.75638	2.27578
WG79_08235	4.51966	4.68001	4.49439	4.93828	5.1324	5.26579	4.93748	4.73615	4.96153	5.48322	5.63976	5.30456	4.94602	5.09434	5.24718
WG79_08240	4.85815	5.01875	4.60801	5.2697	5.65432	5.50235	5.07265	4.92681	5.21274	5.6562	5.47704	5.7431	4.96091	5.25128	5.28913
WG79_08245	2.91849	3.16578	3.3385	4.11898	3.99489	3.94169	3.22071	3.2219	2.79261	4.06424	3.93451	4.00449	3.53036	3.39669	3.0364
WG79_08250	3.75922	3.50827	3.35042	5.27627	5.28888	5.26	3.29632	3.50315	3.33147	6.10831	5.88452	6.19292	3.6269	3.70302	3.51174
WG79_08255	2.91849	3.00532	2.73849	3.68803	3.61757	3.78929	3.04186	2.67838	3.08706	4.50795	4.46695	4.57293	3.16921	3.12432	3.1707
WG79_08260	2.91849	2.53524	3.00304	3.31982	2.84946	3.55411	3.15452	3.33389	3.07218	3.61486	3.70863	4.14229	3.21962	3.11177	2.96425
WG79_08265	3.05821	3.05088	2.90943	3.85521	3.93022	3.87509	3.07086	2.95238	2.84605	5.09377	4.88992	5.18786	3.06279	2.7072	2.82452
WG79_08270	1.1233	1.18634	0.980201	1.90266	2.16964	1.8713	0.846072	1.39828	0.689179	3.37559	3.09651	3.11516	0.564887	0.827157	0.911508
WG79_08275	1.47325	1.34107	1.65443	2.36363	2.0223	1.98795	1.56955	1.68778	1.15215	2.83245	2.90494	2.67762	1.79838	1.46239	1.86471
WG79_08280	2.02074	1.68724	2.60552	3.54312	3.47749	3.08935	2.2653	2.64016	1.66955	3.96244	4.13705	3.88105	2.66832	2.39151	2.43373
WG79_08285	2.91849	2.30391	2.62528	3.28117	2.98299	3.22626	2.82069	2.53994	2.53501	4.08515	3.79407	4.0434	3.04892	2.8799	2.4122
WG79_08290	7.6098	7.7418	7.49674	6.85795	6.94717	7.45658	7.61672	7.5551	7.88938	7.03274	7.01235	7.79461	7.46363	7.73737	7.75753
WG79_08295	7.51663	7.41516	7.36629	6.91059	6.88881	7.18141	7.46591	7.50148	7.46948	7.26579	7.23834	7.43434	7.56763	7.60433	7.58544
WG79_08300	3.05821	2.65809	3.23939	3.55396	3.6779	4.85412	1.98966	1.64982	1.88912	2.67586	2.10397	3.41129	1.28617	1.50139	0.566372
WG79_08305	4.96855	4.79158	5.23458	5.55261	5.34887	6.36147	4.016	3.94063	3.46272	4.96432	4.60472	5.30189	2.93286	2.96606	2.79155
WG79_08310	4.73397	4.67517	4.54196	5.47198	5.55594	5.87604	5.37836	5.46948	5.41489	7.95843	7.9227	8.44604	6.52974	6.37389	6.50984
WG79_08320	1.79073	0.667875	0.980201	0.537662	-0.60997	0.586849	0.705209	0.778548	0.689179	0.510525	0.54845	-0.250025	0.970144	1.42232	0.642321
WG79_08325	1.47325	1.48079	1.61544	1.27463	0.00670177	0.973872	0.464201	1.03571	0.905991	1.48977	1.11877	1.41624	1.23808	1.10546	0.911508
WG79_08345	3.22567	2.71581	3.5289	3.05551	2.79602	3.03616	3.05643	3.36936	2.71813	3.6527	3.83049	3.83004	3.85129	4.56489	3.44968
WG79_08350	5.39486	4.86569	5.44103	5.31504	4.93641	5.19475	5.33419	5.69129	5.13972	5.59677	5.59284	5.79532	5.91098	6.20257	5.7001
WG79_08355	4.29323	3.69204	4.43963	4.06692	3.84508	3.74024	4.39995	4.70871	4.1415	4.29113	4.46116	4.3787	4.89653	5.29077	4.95497
WG79_08360	4.50887	4.20326	4.43963	4.42105	4.26122	3.98444	4.67955	4.86601	4.49375	4.59799	4.60472	4.75193	5.12527	5.31012	5.06945
WG79_08365	2.70827	2.49185	1.20697	2.91112	2.98299	3.36214	2.76854	2.6594	2.65963	3.68045	3.95938	4.23484	2.43225	3.02076	2.80813
WG79_08370	3.95471	4.21665	4.26166	4.73406	4.85165	4.78325	4.28709	4.10399	4.60126	5.82315	6.0168	5.89086	6.92766	6.70459	6.9014
WG79_08375	0.495274	0.667875	0.783164	2.28768	2.37796	1.9308	1.68659	1.79604	1.20765	4.67816	4.86381	4.49086	6.48536	6.48749	6.64059
WG79_08380	6.56397	6.7293	6.19462	6.65755	6.92764	7.23329	6.51981	6.42029	6.67633	8.30178	8.35131	8.53062	6.78432	6.7366	7.07417
WG79_08385	7.54924	7.79911	7.20081	7.74445	7.90547	8.53791	7.63686	7.52199	7.81763	9.03241	9.06379	9.68629	7.58755	7.75462	7.89438
WG79_08390	7.34076	7.29723	7.0976	7.47662	7.46435	7.55086	7.22756	7.26295	7.15612	7.61755	7.65349	7.76969	7.17442	7.11845	7.16307
WG79_08395	4.86239	4.74151	4.81578	5.08759	4.88188	4.96856	4.67484	4.7895	4.68185	4.7144	4.77785	4.42854	4.66605	4.24124	4.52434
WG79_08400	6.85549	6.90705	7.06721	7.04642	6.9359	7.34959	6.74342	6.76363	6.83011	6.96197	6.93816	7.33787	6.65636	6.72223	6.57306
WG79_08405	7.22196	7.29013	7.61883	7.47662	7.36769	7.89133	7.18592	7.15951	7.26722	7.40534	7.35463	7.98276	6.92196	6.87573	6.99762
WG79_08410	6.50548	6.53857	6.47342	6.66257	6.81013	6.45943	5.65702	5.51771	5.63074	4.27909	4.43183	4.4383	5.06107	4.92182	5.05215
WG79_08415	3.56462	3.69204	3.06224	5.832	5.89994	6.20909	3.88333	3.91685	4.28386	4.32669	4.26228	4.90061	4.3861	4.46486	5.00618
WG79_08420	5.17369	5.30548	5.10685	7.17758	7.21403	7.38791	5.40707	5.33837	5.67571	6.03677	5.9686	6.41438	5.92244	6.02495	6.5779
WG79_08425	3.3274	3.51912	3.30213	3.26806	3.24469	3.26145	3.56447	3.41535	3.91018	4.84272	4.81467	5.02893	4.75418	5.16587	5.28618
WG79_08430	3.0875	3.41842	3.03294	2.73167	2.74053	2.73608	3.43662	3.19578	3.59347	4.56859	4.77785	4.80573	4.41883	4.77441	4.9624
WG79_08435	5.07476	4.83997	4.94328	4.91323	4.76623	4.33211	4.95703	5.08811	4.93711	5.93295	5.92927	6.05534	5.9857	6.15445	6.30602
WG79_08440	8.62002	8.7483	8.70942	6.28687	6.23886	5.906	8.71658	8.6119	9.0061	4.99779	5.07581	5.08905	7.98456	8.36813	8.36937
WG79_08445	7.71386	7.52552	7.43509	7.67845	7.57424	7.31163	7.51685	7.60618	7.45091	7.21769	7.20146	7.1976	7.0132	6.69095	6.82503
WG79_08450	5.48843	5.73803	5.26008	5.2828	5.40647	5.17643	5.78722	5.66536	5.94427	5.59435	5.57686	5.58506	5.52911	5.67877	5.79883
WG79_08455	6.48361	6.63895	6.33476	6.15772	6.12067	6.0787	6.62377	6.55991	6.71275	6.56674	6.59483	6.73173	6.4046	6.43307	6.65097
WG79_08460	7.84936	7.86702	7.91671	8.92097	9.06493	8.65666	7.96791	7.86885	7.97683	9.22487	9.18299	8.83801	8.28857	8.05454	8.31529
WG79_08465	7.96633	8.11283	7.96404	9.18599	9.30481	9.02521	8.13427	7.99866	8.28366	9.21818	9.29837	9.07357	8.51167	8.35621	8.57321
WG79_08470	4.45369	4.33801	4.40003	4.89628	4.9115	4.64796	4.6606	4.64741	4.8084	5.36566	5.4799	5.08905	4.9081	4.74627	4.73413
WG79_08475	6.94223	7.17909	6.37471	5.23978	5.17488	6.18485	6.99771	6.73331	6.90337	7.45772	7.49664	8.63169	5.486	5.62019	5.56027
WG79_08480	4.7478	4.93618	4.54715	3.33247	3.21785	4.965	4.82707	4.66655	4.79488	4.7671	4.80097	6.92382	3.13022	3.76842	3.26981
WG79_08490	5.11444	5.36381	5.21188	4.93414	4.68526	5.77007	5.28863	5.22996	5.52275	5.41604	5.46261	6.64795	5.45215	6.23619	6.07545
WG79_08495	5.32278	5.51777	5.08917	5.32774	5.26286	6.15554	5.44079	5.27742	5.48113	5.28663	5.31623	6.26465	5.5216	5.90284	5.83771
WG79_08500	4.99584	5.07864	4.70406	5.28606	5.29852	6.14772	5.07265	5.04853	5.13615	5.38265	5.61389	6.16966	5.19621	5.42612	5.34418
WG79_08505	1.5594	1.68724	0.711014	2.5045	3.03003	2.87888	2.04916	1.03571	1.58825	3.48453	3.75672	4.03698	0.712986	1.42232	1.95683
WG79_08510	5.06006	5.11842	4.89932	4.75771	4.74758	4.97917	5.11504	4.86187	4.75352	4.83862	4.97776	5.02245	4.94976	5.06536	5.02048
WG79_08515	7.4729	7.55876	7.40182	7.41474	7.46364	8.16815	7.44737	7.24476	7.58006	7.39282	7.38632	8.25173	7.21536	7.45403	7.50253
WG79_08520	7.66307	7.55019	7.38887	7.43101	7.22839	8.66051	7.47271	7.46231	7.57479	7.07864	6.85334	8.56779	6.87752	7.61214	7.39275
WG79_08525	8.56836	8.50538	8.45369	8.30765	8.16064	9.11693	8.39117	8.32845	8.34913	7.92934	7.67053	9.07004	7.79241	8.18415	8.20847
WG79_08535	4.82809	4.73222	4.80282	4.64555	4.91985	4.73816	4.93748	4.62801	5.13257	4.37276	4.0548	4.52333	4.45083	4.41977	4.78946
WG79_08540	8.48275	8.7065	8.45576	8.30525	8.36941	8.14045	8.62972	8.53001	8.6731	8.03072	8.05888	8.00757	8.45133	8.3806	8.54566
WG79_08545	7.85363	8.00797	7.54293	7.61771	7.64459	7.48477	7.98753	7.87761	8.09421	7.49661	7.38019	7.50573	7.89144	7.87411	8.05974
WG79_08550	7.20451	7.28457	6.93983	6.98762	6.86306	6.7716	7.35387	7.21987	7.43937	6.89743	6.95372	7.26087	7.37398	7.35372	7.48201
WG79_08555	4.09112	4.31329	4.08739	4.11165	4.07933	4.31547	3.99345	3.90884	4.25122	4.58337	4.62559	5.17039	4.01721	3.94145	4.06082
WG79_08560	1.5594	1.23978	0.851877	1.55936	1.15557	1.84061	0.54909	0.550279	1.20765	2.25161	1.80784	2.2151	1.3778	1.42232	1.3342
WG79_08565	3.02831	3.15191	3.07666	3.18676	3.32234	3.63684	3.07086	3.05762	3.18709	4.18537	4.08526	4.47197	2.75631	3.07347	3.37373
WG79_08570	2.02074	2.11663	1.99547	2.33876	2.25132	2.441	1.68659	1.44336	2.22119	2.74756	2.72322	3.58836	1.98479	1.46239	1.50667
WG79_08580	0.405076	0.667875	-0.182071	0.778671	0.126996	1.32381	-0.0566309	-0.0554417	0.00328785	1.1626	1.05864	1.41624	0.30963	0.226765	0.000775096
WG79_08585	3.46769	3.03585	3.23939	3.58603	3.33489	3.3836	3.19459	3.16919	3.01111	4.14611	4.12244	4.11211	3.72612	3.25556	3.11847
WG79_08595	5.52636	5.70516	5.59929	6.78271	6.75752	7.48539	5.64742	5.59966	5.89863	6.29338	6.28131	7.04539	5.56611	5.70407	5.9163
WG79_08600	5.92965	6.31095	5.87991	6.14522	6.217	6.26507	5.95994	5.89166	6.20339	5.75737	5.91874	5.9888	5.44687	5.3156	5.39447
WG79_08605	2.54891	2.73455	2.52364	2.03243	2.64301	2.63236	2.57968	2.51903	3.07218	1.9511	2.49274	2.16893	1.58425	2.3706	2.1251
WG79_08610	6.90466	6.92246	6.79793	5.94551	5.93126	5.4826	6.81159	6.63956	6.90442	6.54678	6.56002	6.60742	6.09943	5.77341	6.05476
WG79_08620	7.56169	7.41225	7.4635	7.40053	7.40535	7.05425	7.58817	7.70437	7.47443	7.20819	6.91504	7.14192	7.63939	7.5202	7.83847
WG79_08625	4.61327	4.33801	4.42279	4.45037	4.29371	3.9774	4.42262	4.75415	4.05337	4.40083	4.39584	3.48851	4.92719	4.64107	4.70343
WG79_08630	2.59043	3.20661	3.00304	2.87697	3.34733	2.70233	2.71443	3.1421	3.08706	2.86506	2.88776	2.71023	3.2563	3.08635	3.06428
WG79_08635	4.92052	4.76903	4.73622	5.50868	5.52069	5.03446	4.95703	5.17421	4.92887	7.25584	7.22216	6.95561	7.16881	7.15483	7.14033
WG79_08640	7.15349	7.20703	6.72996	6.22713	6.04824	6.16486	6.99959	6.99701	7.13481	5.70655	5.73408	6.03457	7.00514	7.18209	7.1759
WG79_08645	2.7455	2.84213	2.36813	1.93621	2.14135	2.441	2.63898	2.40968	2.59867	2.63863	2.623	3.19796	2.0969	2.81946	2.80813
WG79_08650	3.37569	3.47523	3.00304	2.78789	2.90099	2.441	3.85026	3.87632	3.78806	4.07821	4.04709	4.3634	5.17082	5.2824	5.44571
WG79_08655	2.65055	2.82474	2.56516	2.52669	2.37796	2.31267	2.69593	2.47628	2.79261	3.07473	3.16939	3.1393	2.91768	2.90919	3.38482
WG79_08660	1.00547	0.21331	0.1805	1.64302	0.974993	0.916157	0.54909	0.278977	0.337707	1.40361	1.33695	1.24878	0.847287	0.401851	1.08484
WG79_08665	2.59043	2.92603	2.66402	2.89415	2.75926	2.86369	2.93551	2.53994	2.82845	2.86506	3.09651	3.24322	2.70416	2.78827	3.09163
WG79_08670	2.46211	2.87627	2.58548	2.82419	2.95075	2.9525	2.90362	2.62067	3.02662	2.67586	2.90494	3.0906	2.32122	2.49174	2.68784
WG79_08675	0.736282	0.21331	1.09804	0.622551	0.840692	0.255643	0.174695	-1.77165	-0.613384	0.335438	0.362037	0.355696	0.484717	0.316963	-0.250764
WG79_08680	2.63079	2.14492	3.2004	2.91112	2.68281	2.39948	1.09223	1.35173	1.09444	2.81587	3.14068	1.66936	0.847287	0.316963	-1.18365
WG79_08685	8.1151	8.28715	7.89398	8.70956	8.7088	8.5751	7.55712	7.31846	7.58465	8.26369	8.11208	8.15992	6.1294	6.13907	6.25401
WG79_08690	6.42458	6.24551	6.55038	7.53937	7.54012	7.23403	5.96767	6.32864	5.72884	7.98046	7.68676	7.6147	5.85229	5.42358	5.56027
WG79_08695	7.91261	7.77385	8.05201	7.49995	7.39116	7.45088	7.61917	7.58559	7.53195	7.97906	7.94467	7.82702	7.70333	7.48476	7.60692
WG79_08700	3.75009	3.67274	3.91345	4.34814	4.20765	4.17489	3.62438	3.54512	3.78806	4.27909	4.4019	4.66728	3.4269	3.66917	3.91534
WG79_08705	4.89175	5.03774	4.74979	5.56607	5.73225	5.53626	5.01786	4.93867	5.11454	5.71104	5.65761	5.84388	5.1417	5.09115	5.14645
WG79_08710	5.8761	5.83888	6.00398	5.21949	5.46471	5.11362	5.96381	5.85458	5.97458	5.47003	5.40039	5.32313	6.10614	6.03993	6.2795
WG79_08715	5.88863	6.14929	6.14072	5.64682	5.70593	5.6557	6.00758	6.03479	6.0581	5.5474	5.67273	5.49671	6.23578	6.24052	6.25552
WG79_08720	5.03396	5.17781	5.17883	4.78098	4.68526	4.8732	5.094	4.94652	5.05148	4.65504	4.69635	4.57735	5.28469	5.37454	5.21023
WG79_08725	3.46769	3.65318	3.75204	3.86396	3.78235	3.89764	3.42543	3.30974	3.86774	3.37559	3.34326	3.58836	3.28025	3.11177	3.06428
WG79_08730	7.99705	7.73658	8.0885	7.90027	7.86387	7.31999	7.41593	7.41358	6.76802	7.20182	6.90226	5.90677	7.0537	6.49838	6.35621
WG79_08735	4.43672	4.56433	4.37106	4.78098	4.66553	4.82697	4.17803	4.30058	4.2578	4.55866	4.4019	5.10139	4.27131	4.10229	4.39309
WG79_08740	3.44523	3.67274	2.90943	4.0363	4.20082	4.25855	3.69127	3.36936	3.61415	4.32082	4.22857	4.74014	3.6269	3.70302	3.90767
WG79_08745	2.65055	3.05088	2.1938	3.39414	3.27104	3.60065	2.98205	3.01345	2.73711	3.32961	3.41694	3.85212	2.73914	3.18546	3.18347
WG79_08750	2.39339	2.40094	2.02552	2.89415	2.70231	2.76905	2.36232	2.21541	2.53501	3.14279	3.12611	2.94751	3.03491	3.02076	3.29356
WG79_08755	3.18559	3.28497	3.41997	3.45327	3.65807	3.2958	3.4028	2.82188	3.43973	3.73439	3.68893	3.61443	3.58905	3.60796	3.8844
WG79_08760	1.99004	2.2786	2.13986	2.20751	2.053	2.37826	2.2653	1.79604	2.51315	2.47927	2.53748	2.67762	2.55511	2.52996	2.29943
WG79_08765	0.308861	1.4357	1.2585	1.10798	1.59166	1.45119	1.35054	0.975585	1.20765	1.61006	2.13341	1.88462	1.46396	2.16739	1.83265
WG79_08770	2.96658	3.38323	3.54973	7.15193	6.96343	7.20946	3.08514	3.12836	3.21444	4.06424	3.9092	4.54156	3.18198	2.85	3.49135
WG79_08775	6.14698	6.12109	5.80391	4.51286	4.65557	4.23514	6.13834	5.97463	6.22372	3.00329	3.12611	3.17478	6.16198	6.42549	6.44372
WG79_08780	4.55679	4.05461	4.31131	3.51008	3.1905	2.26723	4.34759	4.66655	4.30945	2.83245	2.76144	2.0719	4.58185	4.49898	4.14155
WG79_08785	5.12154	5.34259	4.90337	5.74948	5.81518	5.95698	5.28244	5.20072	5.43828	5.67701	5.66267	5.96028	5.44951	5.40828	5.84375
WG79_08790	3.58531	3.61324	3.63018	3.71727	3.80957	4.06632	3.71902	3.63532	3.77893	4.09205	4.10768	4.106	4.26533	4.52287	4.78528
WG79_08795	2.54891	2.49185	3.10509	3.00897	3.11976	2.99493	2.78613	2.96789	3.01111	3.576	3.54297	3.36084	3.66377	3.84622	4.23036
WG79_08800	3.72234	3.72052	3.63993	4.02854	4.33801	3.78929	3.74624	3.65462	3.91852	4.37842	4.28869	4.18931	4.44024	4.51812	4.84275
WG79_08805	5.43814	5.67638	5.32194	6.21693	6.38627	6.03361	5.58094	5.5256	5.78465	5.73769	5.93137	5.76072	6.22657	6.17268	6.66127
WG79_08810	7.54792	7.07543	7.65172	8.13645	7.93203	7.55972	7.37	7.7009	6.90756	8.78519	8.57736	7.79508	7.96438	7.73533	7.55075
WG79_08815	7.59586	7.62929	7.52463	6.96545	7.00621	6.78476	7.56351	7.5755	7.58137	7.08731	7.03104	7.10791	7.66121	7.63259	7.72679
WG79_08820	0.660333	0.743824	0.980201	0.985121	0.840692	0.5109	0.277788	0.847261	1.15215	1.68502	1.84391	0.180609	1.65921	1.50139	0.642321
WG79_08825	3.95471	4.06945	3.74302	4.20407	4.32549	4.23514	3.97055	4.14551	4.09075	4.77999	4.74961	5.01595	4.83723	5.01235	5.18188
WG79_08830	3.17198	3.38323	3.23939	3.45327	3.60726	3.74024	3.69127	3.4489	3.67448	4.46073	4.32742	4.93894	4.61988	5.11963	5.12013
WG79_08835	-0.461658	0.412618	-0.486925	0.622551	0.909405	1.13434	0.629261	-0.0554417	0.765128	2.58091	2.70373	3.58836	3.11698	3.97647	3.75352
WG79_08840	0.808432	1.01301	1.20697	1.22119	1.2645	1.6413	1.52833	1.64982	1.70854	3.34124	3.30496	3.99128	3.85926	4.50379	4.4257
WG79_08845	10.359	10.5132	9.87959	9.46185	9.5218	9.60886	10.4372	10.3578	10.5734	9.25324	9.23484	9.70701	10.2342	10.2726	10.486
WG79_08850	7.79101	8.10205	7.79057	9.06727	9.2742	8.97376	8.51636	8.40879	8.69177	9.63885	9.86305	9.78465	9.36202	9.49075	9.87379
WG79_08855	7.10864	7.08732	7.32232	7.82614	7.9657	7.64213	7.45564	7.4671	7.61062	8.46256	8.56424	8.55383	8.1201	8.17287	8.50205
WG79_08860	8.92598	9.09923	8.91909	7.51529	7.55427	7.15982	8.90299	8.82813	8.77679	7.82029	7.88154	7.18025	9.23798	8.99292	9.15448
WG79_08865	2.95073	2.44711	3.81363	3.98912	3.82744	2.83283	3.07086	2.8047	1.98752	4.59799	4.54571	2.2817	3.64545	3.25556	2.45495
WG79_08870	4.36077	4.48909	4.2426	4.56741	4.74288	4.53267	4.64622	4.26962	4.45414	4.70091	4.75435	4.74801	4.31833	4.281	4.61195
WG79_08875	4.64317	5.01493	4.74979	4.71486	4.869	4.54224	4.79267	4.55799	5.11454	4.21729	4.0777	4.14229	4.6615	4.50858	4.83872
WG79_08880	4.70591	4.92806	4.82007	4.79018	4.82965	4.78728	4.66536	4.61329	4.89969	4.20461	4.20102	4.246	4.64315	4.49416	4.79363
WG79_08885	5.24692	5.57607	5.38706	5.40765	5.49855	5.28016	5.34313	5.28363	5.50625	4.80541	4.82824	4.64637	5.22734	4.99538	5.21645
WG79_08890	4.73859	4.99564	4.78536	5.03049	5.12519	5.01741	4.65103	4.43502	4.74885	4.24852	4.38364	4.0875	4.56732	4.46486	4.47845
WG79_08895	4.81939	5.15365	5.00869	5.39866	5.5289	5.39816	5.04003	4.98133	5.10726	5.79804	5.906	5.78388	5.59264	5.64652	5.61784
WG79_08900	6.49732	6.65871	6.58233	7.10936	7.21827	7.09057	6.73212	6.76363	6.8455	7.85925	7.96528	7.74236	8.25196	8.35089	8.4008
WG79_08905	8.83769	9.04209	8.80296	9.59451	9.72743	9.67859	9.14634	9.10125	9.2714	10.4275	10.5141	10.5277	10.9431	11.1015	11.1376
WG79_08910	5.52368	5.41697	5.35191	6.3222	6.3247	6.73242	5.67365	5.77304	5.64338	7.17118	7.24088	7.64136	7.04761	7.43339	7.11222
WG79_08915	3.02831	3.24632	3.00304	3.75536	4.04156	3.71507	3.37981	3.02833	3.20083	4.26082	4.26893	4.13029	3.95162	3.97647	4.30236
WG79_08920	7.23265	7.05415	7.09317	7.67411	7.6332	7.37123	7.76216	7.82747	7.6992	8.01219	7.88533	8.06463	9.00525	8.89336	9.01591
WG79_08925	3.44523	3.38323	3.26482	3.56473	3.39603	3.94169	3.6819	3.70177	3.7229	4.41742	4.30819	4.59492	4.32985	4.30324	4.44173
WG79_08930	1.42816	0.815974	1.20697	2.09318	1.99093	2.57757	1.35054	1.30364	1.50209	2.36993	2.76144	3.3297	2.01365	2.54869	2.96425
WG79_08935	2.08024	2.19989	1.6924	2.89415	2.96696	3.34037	2.04916	2.05035	2.22119	3.07473	3.45242	3.68174	2.75631	3.31149	3.35127
WG79_08940	1.23224	1.48079	1.09804	2.63282	2.44892	2.80129	1.2527	1.48709	1.54582	2.67586	2.87038	3.18642	2.2743	2.89462	3.19612
WG79_08945	4.57758	4.79604	4.52627	5.50589	5.60078	5.46258	4.54134	4.87014	4.89969	5.69299	5.67523	5.90325	6.03403	6.07589	6.6196
WG79_08950	0.660333	0.815974	0.635065	0.985121	0.768542	0.159428	0.846072	1.03571	0.52412	2.25161	2.623	1.00777	1.95535	2.26125	1.50667
WG79_08955	4.95272	4.85288	4.43404	4.86613	4.88615	4.77109	4.76632	4.97367	4.65215	5.71104	5.66771	5.50137	5.09521	5.11963	5.08314
WG79_08960	3.92255	4.07681	4.2426	4.32932	4.26777	4.47387	4.08869	3.86808	3.91852	4.49759	4.4899	5.07347	4.36386	4.89279	4.88635
WG79_08965	4.36676	4.33801	4.52627	3.9486	4.20082	4.1375	4.22394	4.31884	4.09811	4.79698	4.57283	4.78675	4.59623	4.67131	4.66298
WG79_08970	4.58274	4.70397	4.78536	4.77636	4.64553	4.53267	4.73042	4.79821	4.46557	5.31346	5.19231	4.92164	5.02963	4.97474	4.99535
WG79_08975	5.82917	5.98688	5.98116	5.78674	5.9538	6.41323	5.90664	5.73274	5.96455	6.1894	6.19493	6.85714	6.59085	6.82476	6.79831
WG79_08980	5.4635	5.61197	5.51969	5.31504	5.62397	5.84738	5.45185	5.41393	5.64589	5.81065	5.95011	6.5066	6.54093	6.80736	6.85925
WG79_08985	4.63823	4.51641	4.68064	4.87481	4.69503	4.90322	4.62193	4.5477	4.57512	5.25315	5.34483	5.60254	5.6466	6.10308	6.04779
WG79_08990	3.26466	3.23321	3.3385	3.58603	3.35966	3.95608	3.14091	3.07205	3.34391	4.08515	4.13705	4.5095	4.66605	5.1959	4.92487
WG79_08995	4.20242	4.36832	4.32949	4.21778	4.07933	4.65239	4.08159	4.17922	4.29671	4.73659	4.91557	5.16746	5.80148	6.19367	6.16508
WG79_09000	3.05821	2.89305	3.58043	2.61221	2.64301	2.63236	2.36232	2.87221	1.85477	3.86102	3.97573	2.98796	4.80045	5.00219	4.59293
WG79_09005	3.22567	3.06575	3.5289	2.82419	3.35966	3.24981	2.88741	3.24754	2.93094	4.07821	4.03933	3.90237	4.93852	5.37979	4.92107
WG79_09010	2.70827	2.11663	3.01807	2.5045	2.08305	2.61433	2.59972	2.83885	2.32522	3.76926	4.03933	3.42117	5.07824	5.33461	4.80607
WG79_09015	2.21906	1.99758	1.99547	1.76005	1.82299	2.12163	2.16127	2.02091	2.19397	2.89694	3.19754	3.28711	4.42958	4.86689	4.8184
WG79_09020	2.39339	2.22661	2.79193	2.38809	2.44892	2.9525	2.93551	2.62067	2.55654	3.78638	3.63848	4.12426	5.0714	5.65303	5.51047
WG79_09025	3.84748	4.06945	3.7963	3.78329	3.99489	3.70659	3.94728	3.99464	3.81512	4.38967	4.46116	4.58616	5.27579	5.77739	5.71117
WG79_09030	2.43956	2.78934	2.683	2.61221	3.04538	2.7193	2.82069	2.58087	2.82845	4.07821	4.31463	4.13631	4.72394	5.55681	5.20084
WG79_09035	2.46211	2.2786	2.48089	2.17977	2.44892	2.29013	2.93551	2.90481	3.30627	3.9473	4.03153	4.43343	5.84628	6.48749	6.35621
WG79_09040	2.7455	2.22661	2.43684	2.5045	2.74053	2.75266	3.08514	3.05762	2.96354	3.82003	4.10025	4.18931	6.00738	6.26196	6.30456
WG79_09045	3.15824	3.09505	2.92546	2.78789	3.14848	3.10235	3.4028	3.381	3.22792	4.43923	4.3775	4.47671	6.39641	6.63177	6.71612
WG79_09050	1.79073	1.64825	1.72939	1.68309	1.63289	0.658999	2.29017	2.67838	2.2999	3.95489	3.9092	3.73024	6.24494	6.56547	6.43039
WG79_09055	4.60316	4.70872	4.60801	6.04498	6.16526	5.8967	4.94533	4.91084	4.9206	5.60404	5.40643	5.41994	5.486	5.34	5.48749
WG79_09060	8.23203	7.75218	8.03917	8.13464	7.98274	7.93648	8.15134	8.31525	8.07522	8.56689	8.42831	8.59451	8.15532	8.18377	8.07095
WG79_09065	6.98664	6.57671	6.72768	6.63984	6.40869	6.60466	6.90714	7.21582	6.84441	7.37453	7.33417	7.60172	6.802	7.05516	6.76046
WG79_09070	5.70236	5.92705	5.37252	5.2697	5.4124	5.37693	5.90262	5.7575	6.06375	5.79169	5.77669	5.78196	5.79319	5.79319	5.95962
WG79_09075	3.63575	4.03962	3.54973	3.86396	3.85383	3.70659	4.1028	3.93275	4.41931	3.54615	3.64871	3.6652	4.22271	3.93435	4.29061
WG79_09080	3.97052	3.84644	3.761	2.41213	2.51656	1.8713	3.89959	4.18587	3.78806	2.71216	2.42292	1.96788	3.71738	3.58998	3.71886
WG79_09085	3.27743	3.16578	3.25216	2.80615	2.91777	2.59607	3.61456	3.57581	3.56187	2.61965	2.55934	2.84846	3.3038	3.06047	3.23344
WG79_09090	3.78627	3.91375	3.82222	3.71727	3.6779	3.57291	4.02343	3.90884	4.08335	3.576	3.26561	3.73817	3.76058	3.60796	3.86867
WG79_09095	4.653	4.9682	4.47818	4.56741	4.57325	4.55175	4.76632	4.67602	5.00133	4.20461	4.60472	4.52791	4.49754	4.56489	4.95124
WG79_09100	7.83917	8.13944	7.80905	8.23915	8.23154	8.75098	7.92785	7.85223	8.10109	7.52686	7.55016	8.34357	7.43459	7.65222	7.65584
WG79_09110	7.08977	6.95677	7.20328	7.79162	7.58479	7.30742	6.98919	7.25902	6.68857	7.55273	7.78743	6.67195	7.75016	7.41946	7.20984
WG79_09115	8.16663	8.13416	8.05929	7.60343	7.74377	7.25164	7.69039	7.58873	7.59314	8.41793	8.34306	8.00058	8.09627	8.01467	8.05236
WG79_09120	9.47264	9.52913	9.32109	9.01548	9.1428	8.74918	8.99286	8.8872	8.99086	9.76569	9.7715	9.3756	9.38135	9.28511	9.26878
WG79_09125	7.62237	7.49905	7.79221	7.37476	7.40684	7.29757	7.65253	7.76224	7.64054	7.88333	7.90574	7.88485	7.97083	7.71473	7.93977
WG79_09130	8.74679	8.75835	8.93204	8.58586	8.65604	8.39701	8.92028	8.80403	8.84016	8.33016	8.30273	8.02913	9.09848	8.82991	9.03431
WG79_09135	6.57823	6.33877	6.92097	7.19154	7.20808	6.99101	6.54845	6.71504	6.4259	7.48879	7.46514	7.17368	7.11906	6.92855	6.9573
WG79_09140	6.56787	6.35551	6.76379	7.33758	7.34229	6.99885	6.61641	6.78677	6.30707	7.69611	7.45643	7.22253	7.01677	6.98208	6.98946
WG79_09145	6.79462	6.74902	6.61358	6.78271	6.64112	6.54164	6.60158	6.69886	6.36923	6.74592	6.84112	6.17405	7.03271	7.09155	6.74655
WG79_09150	7.86001	8.01373	7.28941	7.73197	7.76767	7.9982	7.93723	7.84543	8.07894	7.45036	7.49522	7.979	7.77671	7.81003	7.89729
WG79_09155	7.36265	7.44746	7.37872	7.08992	7.10748	7.01526	7.47136	7.4451	7.42041	6.06511	6.08808	5.93118	6.82355	6.64815	6.75406
WG79_09160	4.7478	4.87838	5.00493	5.12808	5.21276	5.33349	5.09046	5.00784	5.14684	4.89891	4.81921	5.20512	4.91577	4.88912	5.06255
WG79_09165	5.56852	5.50691	5.67946	4.54039	4.50828	4.56589	5.77626	5.68661	5.67571	4.34991	4.54571	4.57735	6.16841	5.88267	5.81533
WG79_09170	5.65178	5.68844	5.80391	3.70759	3.95482	4.70019	5.78285	5.89369	5.89652	3.61486	3.31784	4.4672	5.13515	5.54286	5.56027
WG79_09175	7.00403	6.96175	7.1759	6.16127	6.12248	5.97652	6.93993	7.12533	6.76917	5.90578	5.87147	5.89441	6.92955	6.96736	6.83215
WG79_09180	3.6057	3.69204	3.18716	3.08573	2.84946	4.52303	3.22071	2.98324	3.82402	2.94348	2.66393	4.3059	2.5746	3.26692	3.18347
WG79_09185	6.84373	6.79437	6.80119	6.23052	6.16876	6.39486	6.42894	6.37592	6.32286	6.56921	6.50194	6.30256	6.38265	6.26621	6.1731
WG79_09190	3.84748	3.60308	4.95113	3.78329	3.51105	3.56354	3.42543	3.52428	3.38059	3.96244	4.46695	2.72626	4.41883	3.89828	3.43907
WG79_09195	7.07156	6.99903	6.99879	7.30665	7.49262	7.32416	7.04597	7.03525	7.02131	7.31087	7.31824	7.23799	7.57551	7.43967	7.72951
WG79_09200	7.22608	7.11351	7.18259	6.66507	6.58051	6.90554	7.06502	7.14679	7.05195	5.9765	5.76967	6.59547	6.66548	6.78679	6.82809
WG79_09205	10.9412	10.7925	10.7732	10.2862	10.3073	10.0138	10.72	10.9545	10.6574	8.58321	8.41489	8.41547	10.1572	9.90027	10.1144
WG79_09210	7.15694	7.23691	6.52956	6.72269	6.76101	7.12202	7.42157	7.31088	7.46165	7.31604	7.34523	8.18515	7.40494	7.63588	7.61106
WG79_09215	5.0452	4.61577	5.01994	4.2779	4.35042	3.91247	4.80998	4.98515	4.63201	4.55367	4.59945	3.95773	5.22734	4.93256	4.91725
WG79_09220	2.63079	3.03585	2.58548	2.5045	2.83187	3.20231	2.95119	2.67838	2.79261	2.58091	2.98787	3.3297	2.96276	2.83481	2.96425
WG79_09225	5.2534	5.20829	5.19875	5.39866	5.50689	5.49989	5.1797	5.4392	5.40305	5.42153	5.20969	5.53133	5.30526	5.11963	5.56027
WG79_09230	3.04334	3.2722	2.66402	2.41213	2.62269	3.31826	3.09929	2.98324	2.97957	3.20779	3.25225	4.1601	2.93286	3.28938	3.1707
WG79_09235	5.49117	5.80161	5.65323	4.5017	4.65056	5.6132	5.72928	5.66298	6.13704	6.49953	6.62235	7.99728	5.60217	6.33124	6.32774
WG79_09240	5.05636	5.13614	5.29752	4.46194	4.55192	4.24689	5.20934	5.26805	5.00525	4.79698	4.84168	4.59492	5.52661	5.23691	5.46152
WG79_09245	7.47151	7.50589	7.45041	6.61156	6.63985	7.20646	7.38234	7.28092	7.36199	6.88258	6.7981	7.59628	7.2529	7.606	7.54396
WG79_09250	7.14741	7.03065	7.17255	6.43211	6.33879	6.74387	6.96718	6.91435	6.95191	6.50342	6.45315	7.15382	6.73644	7.03287	6.94329
WG79_09255	7.47359	7.23444	7.58264	7.18283	7.19265	7.01869	7.35902	7.51144	7.24915	7.09506	7.01828	6.8156	7.51057	7.15941	7.32523
WG79_09260	5.82266	5.91888	5.41003	5.94551	6.18618	5.90415	5.85756	5.6462	5.76859	5.63035	5.76262	5.71124	5.62105	5.72892	6.00168
WG79_09265	6.47948	6.23239	6.70115	10.7507	10.5925	10.0154	6.00195	6.14124	5.5817	10.428	10.3695	9.12208	6.0842	5.87897	5.8071
WG79_09270	5.56071	5.74729	5.51969	5.7088	5.85492	5.588	5.77406	5.57961	5.6509	6.97042	6.92033	6.6986	5.79526	5.76942	5.94844
WG79_09275	6.96609	7.00965	6.93983	7.13306	7.24095	7.05508	7.04962	7.02044	7.08196	7.29899	7.38172	7.29888	7.16239	7.10189	7.2821
WG79_09280	5.89693	5.92297	5.70522	6.07164	6.2187	5.97122	6.10192	5.89572	5.84057	6.29787	6.16316	6.12501	6.03931	5.91733	6.22651
WG79_09285	6.60126	6.69742	6.87837	6.90107	6.96847	6.72299	6.64321	6.77138	6.74475	6.72609	6.76791	6.73371	6.61577	6.44312	6.66241
WG79_09290	7.025	7.10903	7.24059	7.27995	7.28767	7.0509	6.97392	7.20359	7.08752	7.11468	7.26103	7.01554	7.06753	6.89233	6.98764
WG79_09295	8.39833	8.49339	8.41554	7.94577	7.84097	8.08137	8.29152	8.1487	8.36828	8.52478	8.59135	8.72389	8.179	8.45388	8.37668
WG79_09300	9.04951	8.67411	9.32242	9.5581	9.47316	9.10002	9.12727	9.42443	8.76296	9.48314	9.37432	8.60728	9.20533	8.86304	8.74346
WG79_09305	1.86027	1.64825	2.77434	2.63282	2.51656	2.50112	1.64863	2.05035	1.70854	3.10234	3.38057	2.0719	2.20092	1.64761	1.6607
WG79_09310	8.43832	8.02424	8.64008	9.65338	9.43233	9.1271	8.12522	8.42328	7.73032	9.55625	9.51187	8.34162	8.70679	8.46347	8.15681
WG79_09315	7.43066	7.13658	7.40754	7.87994	7.84645	7.53836	7.66149	7.84909	7.32325	8.44008	8.29583	7.93571	8.07973	7.90534	7.85552
WG79_09320	4.87924	4.73687	4.72253	5.33405	5.18184	5.02425	4.82707	4.93472	4.47125	6.1151	6.11416	5.54947	5.28173	5.48324	5.1723
WG79_09325	6.4656	6.52787	6.14243	9.93004	9.93416	10.2365	6.7253	6.70466	6.77492	10.4982	10.4923	10.8868	7.11906	7.26728	7.25363
WG79_09330	10.0435	10.2427	9.73402	9.41073	9.48868	9.45318	10.2578	10.1825	10.4119	10.5662	10.6378	10.8579	9.81583	9.86718	10.0799
WG79_09335	7.97909	7.9724	7.72854	7.36633	7.29572	7.21096	8.04026	8.15422	8.01427	8.47053	8.54246	8.52891	7.84	7.90806	7.84401
WG79_09340	5.19066	4.81817	6.44033	3.76473	3.38401	2.66777	4.29939	4.46812	4.58039	3.5259	4.03933	1.4932	4.75845	4.37323	3.98263
WG79_09345	9.47299	9.10981	9.59138	8.1405	8.03172	7.36518	9.0712	9.01497	8.86032	7.68245	7.54811	7.30556	8.5835	8.52833	8.55736
WG79_09350	3.6652	3.67274	4.08025	2.73167	2.90099	2.48136	3.52309	3.34581	3.71335	2.95867	2.78018	3.12728	3.20718	3.03412	3.15782
WG79_09355	8.60649	8.32164	8.66983	7.55633	7.4996	7.53237	8.35663	8.42995	8.27475	7.60615	7.40379	7.67375	7.73237	7.80711	7.83392
WG79_09360	8.38291	8.55629	8.14821	8.35455	8.58921	8.54893	8.63154	8.55911	8.78051	9.16229	9.18913	9.21661	8.79436	8.75172	8.99456
WG79_09365	4.52502	4.46124	4.6664	4.39715	4.41683	3.83672	4.22394	4.51111	4.37757	2.45806	2.46984	2.09678	3.81076	3.83862	4.26681
WG79_09370	8.94511	8.73992	8.72725	8.61496	8.54637	7.97718	8.61533	8.70799	8.79417	6.1552	6.02074	6.22006	7.90786	7.92832	8.04932
WG79_09375	6.21989	5.86887	6.47069	5.24982	5.13598	4.91063	6.24397	6.37592	6.24874	5.50407	5.67273	4.9863	7.23769	6.74678	6.70177
WG79_09380	9.14969	9.39607	8.64312	7.99834	7.9662	8.05194	9.25082	9.17285	9.2069	7.75872	7.76115	8.0133	8.59309	8.82031	8.83253
WG79_09385	9.12695	9.40943	8.68991	7.94319	8.05038	8.01161	9.24884	9.08778	9.32021	7.69781	7.78685	7.88797	8.61208	8.56475	8.77622
WG79_09390	6.07018	6.32028	6.99404	6.65377	6.39528	6.16486	6.64079	6.55606	6.37227	7.12901	7.19099	7.09562	6.52849	6.12822	6.25098
WG79_09395	11.2281	11.378	11.4814	10.7558	10.8875	10.3179	11.1063	10.8907	11.2769	7.25276	6.97827	6.86982	9.79195	9.48924	9.81449
WG79_09400	6.90466	6.36757	7.40754	5.40466	4.89465	4.62563	6.38053	6.65761	6.01985	4.68274	4.94907	3.58836	6.44885	6.08555	5.65039
WG79_09405	5.40943	5.02638	6.24818	4.70028	4.54113	4.42815	5.12544	5.22351	4.91644	4.50795	4.7208	3.97125	5.13187	4.46979	4.67207
WG79_09410	6.48774	6.21914	7.02785	6.39489	6.20167	6.11763	6.26608	6.27353	6.26027	6.37913	6.58421	6.48321	6.31036	6.05311	6.04254
WG79_09415	3.36377	3.25932	4.77655	3.31982	2.55996	2.61433	2.43103	3.01345	2.75585	3.6527	4.3775	2.2817	3.72612	3.34403	2.1771
WG79_09420	9.00439	8.59717	9.31426	8.11738	7.73905	7.31232	8.97043	9.0782	8.80742	7.75383	8.12588	7.00982	11.0706	10.6962	10.5744
WG79_09425	5.59681	5.66666	5.68888	5.87156	5.82633	5.64018	5.64501	5.69363	5.45557	6.28437	6.28131	5.8029	6.04805	5.96344	5.91821
WG79_09430	5.36227	5.54456	5.32497	5.82082	6.02327	6.00622	5.61579	5.69129	5.73829	6.28738	6.20015	6.42424	5.78484	5.83003	5.98354
WG79_09435	4.41378	4.40387	4.41713	5.1317	5.22292	5.08445	4.57715	4.51111	4.43683	5.70204	5.83385	5.55397	5.02255	5.01235	5.06255
WG79_09440	3.84748	4.00917	3.91345	4.55126	4.69989	4.68731	3.93944	3.98705	4.06844	5.39944	5.32583	5.32839	4.61046	4.3941	4.58814
WG79_09445	4.54099	4.88678	4.38271	5.44892	5.65432	5.56472	4.6121	4.48977	4.9206	6.36352	6.3519	6.602	5.35965	5.36136	5.46152
WG79_09450	1.47325	2.19989	1.30826	3.02465	3.51105	3.57291	1.95897	1.72478	1.98752	4.03588	4.18705	4.73222	3.03491	3.16131	3.28173
WG79_09455	0.205767	1.01301	0.0694682	1.93621	1.99093	2.48136	1.09223	0.46539	0.765128	2.91262	3.03544	3.72227	1.65921	1.71551	1.73196
WG79_09460	3.50073	3.48633	3.18716	4.16215	4.36884	4.22922	3.51256	3.73841	3.31893	4.88308	4.68645	5.24461	4.08675	4.09594	4.20554
WG79_09465	4.40216	4.36832	4.46727	4.94242	4.90731	5.6132	4.54134	4.68074	4.72528	4.61246	4.56745	5.65163	4.92339	5.23691	5.57002
WG79_09470	7.64717	7.12598	7.82676	6.54107	6.34655	6.83818	6.99959	7.00549	6.90547	6.28738	6.04999	6.9505	5.90714	6.69936	6.26155
WG79_09475	5.31352	5.30861	5.4741	4.51841	4.45181	4.45879	5.27312	5.24913	5.36695	4.60765	4.63076	4.87567	5.05066	5.18396	5.18188
WG79_09480	5.96559	6.06852	6.30136	5.34658	5.56129	5.13592	5.75854	5.83779	5.66584	4.91846	5.07581	4.48616	5.54155	5.46609	5.5306
WG79_09485	7.12463	7.23691	7.13426	6.71908	6.64112	6.57932	6.99771	7.05354	7.07545	6.01333	6.10861	6.10982	6.70028	6.6152	6.65784
WG79_09490	7.35514	7.13217	7.15566	7.74445	7.8481	7.46478	7.49495	7.63805	7.43864	7.91238	7.83917	7.93399	7.3947	7.19552	7.54148
WG79_09495	7.19277	7.13482	7.01573	5.53903	5.55326	5.69269	7.27895	7.27235	7.19526	6.39037	6.40718	6.29586	6.89022	6.97517	6.92915
WG79_09500	7.14044	7.29723	7.04721	6.00007	6.03485	6.11763	7.39386	7.2902	7.35816	6.53035	6.40568	6.70872	6.78536	6.86362	7.07417
WG79_09505	6.90672	6.91118	6.96526	5.86505	5.84399	5.90043	6.87462	6.92433	6.97408	6.24775	6.14159	6.25086	6.60751	6.62074	6.67037
WG79_09510	5.85283	5.87943	6.05952	5.6341	5.49017	6.11443	5.68776	5.65342	5.89863	5.41879	5.35424	6.00531	5.2457	5.56604	5.65039
WG79_09515	5.15651	5.12198	5.44381	4.92163	4.95685	5.47262	5.12198	4.87014	5.09259	4.98301	4.70618	5.37235	4.85329	5.03246	5.06255
WG79_09520	7.7697	7.71316	7.76296	7.27093	7.32745	7.34071	7.64351	7.64891	7.69799	7.77007	7.55696	7.91226	7.72694	7.49988	7.86546
WG79_09525	5.62456	5.73105	5.68653	5.30865	5.17139	6.28087	5.44079	5.30822	5.69768	5.07995	5.13887	6.28373	4.85727	5.47836	5.22882
WG79_09530	4.91645	4.72755	4.72711	5.12808	4.76159	5.52183	4.4832	4.64258	4.43101	4.81378	4.80097	5.28305	4.43492	5.02579	4.47326
WG79_09535	5.21409	5.10047	5.02738	5.5363	5.27918	6.12242	4.89351	4.95043	5.17843	5.10063	4.9737	5.86394	4.61046	5.16283	4.79779
WG79_09540	4.76603	4.70872	4.73622	5.28931	4.93229	5.85891	4.68893	4.65222	4.78122	4.79698	4.81467	5.67865	4.30672	4.81366	4.62136
WG79_09545	6.34948	6.3311	6.33025	6.52187	6.39528	6.93035	6.22636	6.23398	6.19826	6.33907	6.36592	6.72277	6.07397	6.25056	6.15215
WG79_09550	7.53336	7.50997	7.50343	7.62416	7.5716	7.95227	7.46727	7.33874	7.47796	7.28249	7.21271	7.80691	7.19188	7.23727	7.29392
WG79_09555	3.97836	3.77583	4.29289	4.05932	4.06434	4.30988	3.85026	3.71102	3.97558	3.35279	3.11139	3.54383	3.15633	2.80395	3.11847
WG79_09560	2.7818	2.25284	3.38561	2.87697	2.62269	3.00881	2.61948	2.36351	2.46841	2.0106	1.33695	1.82633	1.65921	1.33866	1.69677
WG79_09565	6.33581	5.99855	6.23055	5.52531	5.28566	4.93262	5.76964	5.75973	5.30468	4.90284	4.65634	4.01758	5.20562	4.96431	4.92867
WG79_09570	5.7649	6.03302	5.91043	5.83645	6.00964	5.7619	5.99818	5.96693	6.16184	6.27075	6.32663	5.9398	5.75525	5.60236	5.84576
WG79_09575	4.38457	4.82256	4.49975	4.63538	4.8163	4.27011	4.83555	4.58339	4.76744	4.91846	4.88127	4.77524	4.25932	4.33596	4.58814
WG79_09580	6.28614	6.22909	6.0021	6.501	6.28161	6.47325	6.28167	6.42311	6.27333	6.80593	6.964	6.83143	6.70582	6.80444	6.48942
WG79_09585	5.50209	5.50145	5.61667	5.74712	5.74875	5.65128	5.45461	5.54123	5.25945	6.08601	6.30899	5.83467	5.95813	5.86409	5.5989
WG79_09590	8.35307	8.46457	8.15799	8.5303	8.54569	8.93954	8.46778	8.47101	8.61688	8.38564	8.37538	8.85748	8.50089	8.75651	8.79246
WG79_09595	8.1319	8.22599	8.07913	8.26661	8.26019	8.82047	8.19398	8.16856	8.30528	8.86317	8.85458	9.52311	7.672	7.91439	7.96402
WG79_09600	8.07362	7.8124	8.35838	7.77143	7.69533	7.41747	7.85313	7.94627	7.50105	7.51535	7.38784	6.86982	7.97726	7.63971	7.70537
WG79_09605	7.24001	7.05787	7.29482	7.03775	6.71256	6.44292	6.88996	7.20113	6.39486	6.97323	6.93294	5.57403	7.2529	7.08595	6.69733
WG79_09610	6.50277	6.51844	6.52956	6.85466	6.8045	6.65845	6.43173	6.53539	6.28949	6.47334	6.56947	6.346	6.50327	6.35405	6.23113
WG79_09615	2.99777	3.08047	2.86024	3.35745	3.64805	3.65459	2.95119	3.04305	3.11635	3.98487	4.26893	4.15419	3.33843	3.20921	3.39584
WG79_09620	1.28377	1.90137	1.90135	2.06312	2.51656	2.55883	1.14773	1.57074	1.78351	3.23299	2.85278	3.02731	1.89459	2.04075	1.73196
WG79_09625	2.10909	2.69683	2.1938	2.87697	3.28404	2.83283	2.55936	2.16246	2.46841	3.73439	3.866	4.01105	2.43225	2.09275	2.63304
WG79_09630	2.95073	2.89305	2.70174	3.44164	3.73581	3.69805	2.85444	2.45442	2.71813	3.82003	3.75672	4.0434	2.72176	2.9379	3.07802
WG79_09635	2.27106	2.77131	2.62528	3.08573	3.21785	3.14065	2.45323	2.21541	2.46841	3.96996	3.89207	4.26807	2.65005	2.52996	3.06428
WG79_09640	-0.156803	0.950275	0.470006	0.137125	0.612423	0.345841	0.54909	0.847261	0.609009	3.20779	3.09651	3.43098	0.213415	0.764421	0.848772
WG79_09645	0.205767	0.587705	-0.050826	-0.114414	0.126996	0.345841	-0.0566309	-1.11957	-0.127957	1.53099	1.61258	1.73421	-0.737676	0.130549	-0.250764
WG79_09650	3.17198	3.6433	3.23939	3.56473	3.6779	3.74024	3.43662	3.15571	3.50763	4.43381	4.58886	4.68379	3.41613	3.36533	3.58092
WG79_09655	3.3274	3.49734	3.27736	3.40616	3.61757	3.48632	3.19459	3.18255	3.41636	4.09892	4.12244	4.53247	3.10363	3.28938	3.25779
WG79_09660	1.38162	1.38916	2.80932	1.76005	1.2645	1.6413	1.60963	1.68778	1.31262	2.22673	2.58087	1.00777	2.06968	2.14293	1.13828
WG79_09665	6.12772	5.91888	6.17632	6.11989	6.09324	6.11443	6.03544	6.06395	5.87526	6.00238	5.88668	5.7431	6.18436	6.09832	6.09247
WG79_09670	6.81118	6.68303	6.59741	6.5654	6.71015	6.969	6.66951	6.74686	6.72943	6.38195	6.21228	6.67917	6.53596	6.53408	6.77002
WG79_09675	4.87505	4.85288	4.82007	4.83089	4.91568	5.71613	4.88129	4.93472	4.81735	4.29113	4.3775	4.65058	4.77539	5.06861	4.87459
WG79_09680	6.47117	6.6636	6.51108	6.46553	6.45396	7.4103	6.45667	6.36424	6.71873	5.51951	5.41545	6.35891	6.04281	6.22604	6.2795
WG79_09685	6.70177	6.701	6.91194	5.7659	5.76043	5.42427	6.79756	6.84148	6.90126	5.71104	5.85831	4.98963	7.63301	7.37815	7.40575
WG79_09690	2.29637	2.19989	1.86856	2.41213	2.60208	2.52062	2.16127	2.26649	1.66955	2.32376	2.42292	1.85577	2.80664	2.11806	2.45495
WG79_09695	8.00763	7.76875	8.07554	7.65786	7.56229	7.40834	7.85209	8.00149	7.77176	7.54583	7.48384	7.45132	7.99364	8.00707	7.93647
WG79_09700	8.87386	9.09493	8.76086	9.034	9.13722	9.24112	8.93957	8.80078	9.08115	8.71146	8.81765	9.0594	8.50597	8.47393	8.77226
WG79_09705	3.53303	3.79381	3.67828	4.31664	4.47466	4.89203	3.61456	3.15571	3.69405	4.26082	4.20796	4.62088	4.18516	4.3941	5.28025
[truncated: 737 more rows]

## Sheet: logRPKM
	ST398_0_U1	ST398_0_U2	ST398_0_U3	ST398_30_T1	ST398_30_T2	ST398_30_T3	ST398_30_U1	ST398_30_U2	ST398_30_U3	ST398_90_T1	ST398_90_T2	ST398_90_T3	ST398_90_U1	ST398_90_U2	ST398_90_U3
[truncated: 2,587 more rows]

[truncated: 2 more sheets: (CT_30-U_0)-(U_30-U_0), (CT_90-U_0)-(U_90-U_0)]
