# Supplementary material for: Transcriptome analysis of extended-spectrum β-lactamase-producing Escherichia coli and methicillin-resistant Staphylococcus aureus exposed to cefotaxime
Source: Sci Rep. 2018 Oct 30;8:16076. doi: 10.1038/s41598-018-34191-3 (PMC6207760; doi:10.1038/s41598-018-34191-3)
Supplement: Supplementary file 4 — Supplementary File 3 [file 41598_2018_34191_MOESM4_ESM.xlsx]

## Sheet: counts
	R7AC_0_U1	R7AC_0_U2	R7AC_0_U3	R7AC_30_T1	R7AC_30_T2	R7AC_30_T3	R7AC_30_U1	R7AC_30_U2	R7AC_30_U3	R7AC_90_T1	R7AC_90_T2	R7AC_90_T3	R7AC_90_U1	R7AC_90_U2	R7AC_90_U3
UG47_00005	127	110	109	191	155	125	239	176	149	429	375	326	6201	11913	3000
UG47_00010	1977	1820	1897	1587	2070	1859	1850	2238	1942	2398	2499	2635	1758	1963	2385
UG47_00015	1332	1217	1306	1239	1430	1319	1382	1515	1329	1716	1899	1964	1480	1570	1864
UG47_00020	2	1	3	2	3	0	2	1	3	1	2	2	2	3	2
UG47_00025	9721	8821	9044	10724	10314	10448	10148	10269	9754	12563	13821	13585	11120	11501	12335
UG47_00030	8	9	7	15	15	17	18	20	10	16	19	15	17	19	12
UG47_00035	102	82	112	153	116	161	282	324	311	313	303	254	603	375	477
UG47_00040	240	244	228	75	136	149	67	138	152	48	64	85	2	1	1
UG47_00045	3368	3438	3178	1121	1682	2298	1035	1718	2164	969	767	1315	36	47	39
UG47_00050	3635	3807	3390	1648	1534	2397	1602	1424	2347	1244	819	1399	75	67	62
UG47_00055	1096	1133	949	673	432	761	697	546	777	471	332	513	122	163	202
UG47_00060	2591	2512	2444	1660	1332	1961	1929	1692	2283	1780	1459	1744	1203	1166	1469
UG47_00065	419	400	405	278	289	366	332	289	390	341	293	357	207	172	240
UG47_00070	7	11	10	3	6	5	6	11	10	9	6	3	2	5	2
UG47_00075	38	33	39	26	37	32	42	44	39	58	46	53	163	89	38
UG47_00080	91	78	65	84	108	105	99	120	108	197	191	165	215	197	219
UG47_00085	9702	9311	8706	9317	10637	10434	8461	8674	8455	12040	10906	10719	10727	11470	11636
UG47_00090	4247	4065	4010	3975	4764	4520	3568	3751	3504	3517	3636	3576	2391	2413	2504
UG47_00095	428	420	391	484	522	453	481	426	414	546	548	523	432	454	500
UG47_00100	699	644	657	355	543	595	361	453	518	206	230	364	52	49	72
UG47_00105	4422	4276	4438	3719	4041	4536	3270	3609	3849	3057	3025	3342	1938	1683	2035
UG47_00110	2386	2172	2365	2208	2343	2441	2497	2738	2654	2044	2059	2393	1232	1130	1241
UG47_00115	2089	1880	2009	2065	2076	2064	2484	2657	2501	1859	1839	2245	1147	1023	996
UG47_00120	4519	3918	4180	4397	4070	4348	5386	5586	5431	4092	3826	4907	2445	2192	2120
UG47_00125	51	51	49	42	46	48	50	62	48	71	37	72	35	39	26
UG47_00130	38	31	28	159	36	29	122	38	31	138	100	55	283	168	92
UG47_00135	5227	4929	4556	4768	4593	5313	4120	4271	4270	3765	3234	3870	2066	2109	2163
UG47_00140	1685	1649	1506	2703	2238	1931	2772	1836	1361	2346	2005	2348	4448	4510	4474
UG47_00145	746	637	647	1290	950	923	1001	891	783	1251	1214	1183	1661	1703	2118
UG47_00150	1305	1246	1192	1838	1795	1686	1683	1545	1398	1902	1934	1772	2211	2333	2751
UG47_00155	1347	1317	1267	1676	1993	1738	1586	1716	1539	1650	1618	1489	1405	1325	1556
UG47_00160	1204	1071	1078	1658	1436	1307	1486	1393	1269	1241	1077	1176	699	679	757
UG47_00165	530	525	515	560	673	521	581	580	378	1620	1216	1239	1139	1376	1434
UG47_00205	179	177	178	219	202	184	274	212	184	384	319	315	467	497	631
UG47_00210	5093	4639	4669	4090	3885	4981	3538	3983	4749	3444	3348	4283	948	1084	1625
UG47_00215	2586	2626	2374	3384	5644	3702	3389	4384	2277	3096	2438	2341	2390	2683	4096
UG47_00220	1243	1205	1204	1393	2491	1885	1384	2128	1256	1459	1080	1024	1198	1293	1916
UG47_00225	2489	2255	2225	1861	4227	3737	2024	3724	2627	2007	1668	1978	935	1000	1496
UG47_00230	1449	1348	1432	971	2047	2025	1124	1998	1617	1219	963	1204	410	476	694
UG47_00235	200	197	193	179	247	213	233	301	239	276	261	248	199	235	197
UG47_00240	272	275	258	1478	482	370	1484	501	337	2523	1924	1625	7459	7199	7387
UG47_00245	111	103	107	300	159	114	427	163	128	596	395	394	898	1058	1079
UG47_00250	111	121	111	409	201	134	493	204	116	706	462	462	1027	1507	1242
UG47_00255	172	189	174	784	376	239	890	361	238	1137	773	687	1317	2369	1819
UG47_00260	163	196	156	1209	562	321	1119	428	239	1217	955	659	3408	2997	1745
UG47_00265	77	53	44	125	69	49	156	92	60	133	87	113	211	190	105
UG47_00270	53	58	44	66	78	77	101	78	83	111	72	94	112	97	125
UG47_00275	9	20	15	13	16	20	17	19	14	27	18	26	21	24	30
UG47_00280	10	10	13	5	12	6	9	12	6	6	8	13	7	6	4
UG47_00285	19	16	19	14	27	19	23	27	17	22	22	27	16	20	14
UG47_00290	2	6	2	2	2	1	7	3	7	3	5	5	3	2	1
UG47_00295	57	36	40	47	59	38	53	76	48	135	97	96	271	235	317
UG47_00300	109	80	99	267	226	175	269	155	157	941	795	491	3377	2732	3440
UG47_00305	15059	14697	14097	11747	14078	16020	11407	11639	12709	10762	10914	12065	6178	6266	7732
UG47_00310	3642	3437	3298	2880	3398	3757	3031	3070	3195	2969	2918	3180	1752	1534	1682
UG47_00315	1703	1782	1663	1089	1908	1863	1300	1631	1639	1276	1278	1471	634	682	908
UG47_00320	748	708	694	565	923	856	624	746	691	534	540	626	291	302	368
UG47_00325	342	375	303	315	430	406	311	446	373	276	265	312	191	168	206
UG47_00330	4132	3805	3855	2568	3316	3714	2539	3192	3520	1455	1386	1954	301	351	526
UG47_00335	4016	3676	3621	2275	3139	3496	2361	3045	3232	1396	1295	1813	289	360	468
UG47_00340	3557	3242	3137	1604	2811	2782	2064	3066	3057	1307	1231	1570	388	458	570
UG47_00345	1703	1587	1646	1325	1552	1748	1534	1754	1704	1433	1495	1356	885	862	983
UG47_00350	2381	2320	2359	2454	2687	2935	2599	2687	2664	2964	2890	3160	2183	2010	2254
UG47_00355	5956	5741	5521	4477	5825	6639	4828	5192	5739	4162	4366	4870	1695	1791	2511
UG47_00360	1503	1306	1317	1312	2072	1600	1341	2040	1250	1031	787	984	248	309	414
UG47_00365	886	855	846	716	959	1108	695	904	907	651	670	744	242	209	249
UG47_00370	29	15	28	11	26	22	15	47	30	6	11	14	10	3	7
UG47_00375	167	143	167	117	174	130	141	188	135	121	107	162	62	77	68
UG47_00380	7702	7428	7366	4134	4355	5440	3531	3761	4508	6421	6729	7252	2964	2255	1872
UG47_00385	747	628	686	902	996	1120	1159	1111	1168	1239	1276	1284	1229	1143	1087
UG47_00390	50	49	46	126	130	119	150	131	101	355	334	267	504	578	933
UG47_00395	218	213	218	158	201	221	167	223	231	194	208	258	68	86	116
UG47_00400	14328	10984	12211	22009	20876	21644	73726	68569	55553	24980	13606	23846	24080	19638	14791
UG47_00405	81	67	75	36	73	88	64	67	60	56	63	65	44	42	78
UG47_00410	53	61	48	54	42	53	66	59	63	194	279	84	699	665	483
UG47_00415	121	111	109	115	158	133	105	110	108	138	162	135	156	120	137
UG47_00420	205	191	200	155	239	184	175	218	200	163	230	238	186	167	208
UG47_00425	13	6	15	10	14	8	10	22	23	23	27	31	38	36	23
UG47_00430	2	0	2	3	2	3	3	2	2	4	3	4	22	15	7
UG47_00435	8	6	3	7	7	11	11	4	13	14	17	16	80	88	22
UG47_00440	5	11	5	10	12	7	12	8	13	15	12	14	131	170	19
UG47_00445	4	5	5	6	4	5	9	5	3	8	6	6	47	49	16
UG47_00450	5	8	6	6	8	6	10	8	7	9	3	13	16	9	14
UG47_00455	35	42	36	26	53	36	53	39	52	46	52	66	88	105	43
UG47_00460	742	777	755	669	776	809	739	693	730	844	693	717	621	634	795
UG47_00465	559	522	540	956	594	543	934	617	565	913	911	927	1111	1167	1026
UG47_00470	21	19	25	33	25	19	26	27	24	34	37	55	36	33	49
UG47_00475	43	45	58	65	67	61	52	74	42	116	135	133	74	80	136
UG47_00480	464	375	448	871	575	598	771	564	569	1768	1355	1072	4188	4014	3760
UG47_00485	4913	5100	4792	6408	6376	6307	5402	5697	5344	7567	6850	7500	5173	5683	6007
UG47_00490	17689	17738	16875	22643	27262	26734	17837	20545	21206	23831	26851	25513	27205	27867	34846
UG47_00495	428	389	366	443	612	571	412	452	436	612	637	544	515	576	919
UG47_00500	15	8	7	7	16	7	8	16	17	12	14	16	12	9	24
UG47_00505	27	33	21	28	29	27	34	37	20	37	50	36	28	28	43
UG47_00510	42	33	31	44	46	40	44	45	35	66	63	51	76	86	114
UG47_00515	77	65	53	72	67	56	94	75	73	84	64	57	69	87	96
UG47_00520	117	131	134	151	129	114	192	126	119	191	190	185	583	509	346
UG47_00525	47	46	50	97	73	37	157	75	66	204	157	143	895	865	465
UG47_00530	537	446	528	1232	470	459	1458	580	440	1535	1094	1087	7490	7491	3925
UG47_00535	536	442	518	141	246	388	44	117	236	43	72	83	39	44	54
UG47_00540	989	790	870	240	407	665	77	147	405	72	122	157	68	72	91
UG47_00545	1255	949	1133	299	534	894	62	181	478	54	112	155	33	34	61
UG47_00550	2147	1549	1826	434	902	1436	86	291	748	102	163	227	56	67	83
UG47_00555	1819	1279	1639	297	808	1375	60	259	578	46	83	144	11	9	16
UG47_00560	878	703	784	309	658	806	216	355	550	216	243	317	30	30	66
UG47_00565	1000	760	904	248	530	748	91	291	510	89	114	158	9	19	26
UG47_00570	746	568	692	171	404	545	101	238	381	110	95	152	26	23	37
UG47_00575	846	625	799	177	428	635	93	274	440	134	135	167	42	38	71
UG47_00580	846	627	805	193	397	694	95	261	424	90	123	157	37	36	50
UG47_00585	205	161	218	41	71	142	39	61	99	46	45	63	18	24	35
UG47_00590	3725	2743	3295	855	1790	2598	335	827	1695	310	497	684	140	173	411
UG47_00595	459	328	389	98	223	323	20	88	174	25	44	61	6	10	32
UG47_00600	1114	735	971	231	543	870	54	180	396	72	77	100	8	18	32
UG47_00605	2549	2252	2444	653	895	1549	285	422	914	88	122	199	75	65	119
UG47_00610	115	112	133	33	39	82	20	23	56	19	25	25	20	19	16
UG47_00615	23	20	30	13	33	27	56	69	90	40	31	45	153	162	163
UG47_00620	33	44	34	28	43	58	145	134	147	111	86	121	306	280	283
UG47_00630	4	3	5	4	10	3	4	8	5	18	15	13	25	18	48
UG47_00635	24	22	20	48	60	60	41	43	48	419	338	264	959	1045	1703
UG47_00640	111	94	118	139	137	135	244	223	194	201	170	214	222	200	281
UG47_00645	101	104	94	150	125	125	177	133	150	224	221	175	217	242	252
UG47_00650	2012	1796	1805	2387	2380	2517	2178	2382	2058	2275	2125	2209	1797	1612	1491
UG47_00655	1448	1399	1419	1277	1606	1525	1538	1736	1441	1248	972	1189	613	785	781
UG47_00660	2101	1968	2042	1500	1692	1798	1712	1973	1847	1133	945	1629	216	254	363
UG47_00665	66	61	65	67	82	67	93	97	66	140	113	159	176	149	162
UG47_00670	15	16	26	8	13	17	18	15	14	23	17	33	142	87	49
UG47_00675	2	3	3	2	6	7	5	5	2	11	6	6	161	70	29
UG47_00680	7	7	5	15	14	8	19	18	17	13	10	20	103	52	38
UG47_00685	149	138	160	142	177	161	192	173	163	160	123	164	83	92	137
UG47_00690	188	136	171	155	205	179	158	207	181	197	208	182	134	137	196
UG47_00695	1	2	1	1	2	1	1	8	1	5	3	1	3	3	4
UG47_00700	1729	1701	1653	2764	3336	3181	2755	3005	2326	5680	6507	6442	6860	6398	6398
UG47_00705	172	174	153	474	343	330	411	336	227	569	534	542	635	612	496
UG47_00710	1368	1335	1377	5419	3167	2204	4554	2868	1777	3790	3022	3633	4700	5011	2542
UG47_00715	13098	12319	12268	12264	12867	13611	10307	11372	11244	9137	8600	9843	2985	3443	4095
UG47_00720	2879	2574	2640	3539	4727	4846	3358	4269	4409	2261	2220	2756	1031	1248	1616
UG47_00725	1504	1494	1380	2767	3116	2638	2829	2449	1785	4229	4125	4144	6605	7740	7919
UG47_00730	19	17	18	27	31	26	27	42	27	63	71	52	74	57	81
UG47_00735	3	10	8	7	14	14	11	10	3	20	19	21	12	11	15
UG47_00745	12	6	11	18	22	18	15	17	11	20	26	14	26	18	28
UG47_00750	17	7	10	15	11	9	16	16	11	19	30	20	21	20	27
UG47_00755	24	19	23	28	31	33	25	28	23	23	28	29	33	31	42
UG47_00760	12	16	7	10	11	11	14	12	16	12	13	21	12	4	7
UG47_00765	55	57	63	41	57	56	76	71	52	76	70	84	64	49	69
UG47_00770	56	44	47	40	49	49	60	51	42	68	68	86	54	45	75
UG47_00775	6	7	11	9	16	8	16	13	6	12	6	17	11	10	11
UG47_00780	13	10	15	19	20	10	21	25	23	22	19	28	12	16	19
UG47_00785	19	35	30	41	34	35	59	52	37	62	47	38	39	50	43
UG47_00790	1551	1399	1404	1077	979	1266	925	919	1234	707	932	1157	237	259	324
UG47_00795	303	288	328	438	318	287	450	398	326	477	536	464	606	492	473
UG47_00800	647	588	643	924	934	771	953	826	663	854	860	878	581	580	678
UG47_00805	4467	4316	4318	2980	3407	3971	2921	3330	3697	1835	2076	2791	1131	1041	1203
UG47_00810	4291	3857	3984	3453	3260	3669	3026	3118	3163	1984	2300	2668	1223	1168	1362
UG47_00815	1164	1061	1065	846	894	983	979	941	963	660	721	940	612	565	694
UG47_00820	1805	1725	1778	1700	1597	1753	1728	1640	1614	1507	1501	1639	1240	1131	1343
UG47_00825	695	606	637	657	638	682	686	600	555	673	686	735	648	589	647
UG47_00830	124	113	110	59	116	100	93	137	114	261	228	277	1114	1440	1771
UG47_00835	7520	6693	6914	6415	6042	5709	7166	6409	5096	4307	3355	4742	1422	1320	1408
UG47_00840	2941	2702	2656	2192	2580	2817	1974	2142	2359	2232	2185	2291	1262	1192	1387
UG47_00845	348	299	309	373	389	363	477	428	341	400	347	357	420	309	267
UG47_00850	146996	138491	138240	162713	176077	202648	117188	122012	128030	135258	157607	161131	149280	150547	178049
UG47_00855	83	90	84	74	79	73	79	70	85	126	141	123	242	256	227
UG47_00860	378	322	333	259	240	236	383	356	333	466	509	468	844	932	801
UG47_00865	129	130	147	170	199	162	202	183	191	304	309	253	386	357	352
UG47_00870	1342	1234	1246	870	1178	1311	1095	1274	1216	915	916	1140	473	430	468
UG47_00875	475	454	412	290	401	456	390	413	417	279	250	398	60	67	81
UG47_00880	833	790	724	1145	944	937	1134	1119	900	1613	1559	1481	1722	1582	1669
UG47_00885	604	500	543	1538	968	785	1971	1281	900	1513	1203	1201	3317	2621	1448
UG47_00890	13	23	13	17	26	17	14	16	13	27	24	35	34	40	29
UG47_00895	77	57	84	113	85	114	88	85	93	149	158	166	195	250	217
UG47_00900	281	219	287	357	304	379	283	320	284	505	503	534	657	681	795
UG47_00905	1421	1231	1274	1334	1593	1218	1444	1714	1088	1640	1421	1675	1149	1277	1629
UG47_00910	2249	2052	2104	1753	1753	1972	1645	1691	1722	1263	1230	1533	561	579	733
UG47_00915	291	198	272	262	224	247	278	340	268	410	333	391	390	371	485
UG47_00920	664	487	608	599	461	551	664	704	567	561	427	666	206	231	276
UG47_00925	2744	2583	2533	3290	3546	3226	3298	2847	2354	3546	2958	3648	1394	1732	2494
UG47_00935	5	2	4	8	4	5	9	8	4	25	20	25	285	155	149
UG47_00940	16	5	5	5	11	13	14	13	5	34	23	21	352	233	181
UG47_00945	8	6	5	16	18	11	17	21	11	43	37	22	218	196	136
UG47_00950	27	15	21	32	22	19	26	31	17	68	47	66	250	201	162
UG47_00955	16	9	15	18	8	10	15	13	10	37	27	25	144	120	96
UG47_00960	17	13	11	11	20	18	19	23	10	41	30	38	189	164	127
UG47_00965	42	35	24	37	55	40	49	46	41	182	165	145	573	867	1117
UG47_00970	48	35	41	43	64	51	75	66	56	170	179	172	489	741	839
UG47_00975	19	13	16	21	26	19	28	15	13	59	63	59	133	168	177
UG47_00980	54	60	60	71	99	66	105	76	58	227	217	216	433	506	562
UG47_00985	6737	6346	6047	4967	5652	6298	6137	6180	6303	2911	3644	4044	1853	1650	1809
UG47_00990	1671	1601	1638	1383	1555	1677	1525	1501	1550	662	1041	1069	387	360	429
UG47_00995	3172	3133	3027	2663	3029	2997	2838	3056	2888	1236	1692	1793	572	658	818
UG47_01000	3273	3003	2988	2373	2814	2549	2617	3082	2848	1222	1609	1596	502	739	957
UG47_01005	1367	1272	1306	842	1197	1015	1058	1234	1263	424	555	666	134	220	317
UG47_01010	1546	1363	1499	945	1316	1171	1151	1519	1431	472	666	778	222	331	456
UG47_01015	12916	10345	11641	11596	10588	9931	18328	18904	15883	6760	9400	10475	7603	11162	11984
UG47_01020	20	11	20	10	11	11	18	22	21	7	7	15	3	10	8
UG47_01025	47	30	38	18	29	20	38	30	24	20	24	34	15	13	7
UG47_01030	409	426	398	712	725	522	727	523	378	584	587	480	408	345	320
UG47_01035	561	573	574	987	939	749	1000	718	533	800	814	674	585	488	452
UG47_01040	145	125	154	137	139	106	154	142	128	150	131	135	133	145	144
UG47_01045	106	102	115	106	146	86	161	146	122	182	150	195	203	182	179
UG47_01050	82	64	59	105	91	61	116	98	69	103	83	88	133	119	103
UG47_01055	202	193	197	331	250	230	284	259	224	216	217	233	272	250	184
UG47_01060	4	11	10	19	20	9	24	15	22	17	21	21	24	20	24
UG47_01065	49	49	49	64	62	49	64	64	50	98	88	112	104	88	100
UG47_01070	50	46	47	57	58	51	64	60	46	114	101	103	132	126	184
UG47_01075	97	104	95	165	182	207	183	175	139	706	545	477	1458	1459	2185
UG47_01080	328	318	278	554	639	541	515	503	366	1926	1719	1338	4498	4327	6007
UG47_01085	23	22	25	22	17	16	25	32	35	40	33	42	41	26	33
UG47_01090	36	38	53	277	177	119	308	172	98	699	674	570	3798	4134	3662
UG47_01095	63	38	42	72	137	130	82	105	110	1083	1341	747	4684	5638	6744
UG47_01100	69	65	59	165	239	227	136	143	195	2212	2699	1439	9392	11065	13691
UG47_01105	19	27	38	39	63	55	54	74	81	620	924	571	2020	2305	3880
UG47_01110	19	26	32	35	60	53	57	74	80	668	960	600	2157	2486	4221
UG47_01115	24	28	36	23	40	38	39	41	31	80	76	71	70	90	122
UG47_01120	5	7	8	9	14	11	13	17	16	24	24	16	20	35	35
UG47_01125	3	6	5	8	8	4	9	6	8	23	36	23	22	28	38
UG47_01130	10	6	8	7	8	4	12	9	5	13	21	22	17	18	25
UG47_01135	8	4	8	7	10	5	13	9	12	15	23	15	11	13	11
UG47_01140	5	4	9	14	10	11	15	13	17	21	29	19	13	22	15
UG47_01145	3	5	6	9	9	7	13	15	6	17	15	17	12	13	18
UG47_01150	206	198	187	398	301	270	430	358	282	400	359	394	332	513	476
UG47_01155	1274	1365	1189	7847	5888	3830	9654	5057	2721	11476	11192	10549	24017	44802	34485
UG47_01160	15	9	15	13	20	11	17	14	11	17	22	26	40	40	31
UG47_01165	1419	1424	1387	2589	1686	1398	3490	1564	1048	2488	1923	2389	7874	12347	6189
UG47_01170	108	108	117	119	153	155	127	124	136	97	118	139	254	309	121
UG47_01175	929	881	951	809	1293	1525	571	1175	1404	661	763	1266	16	35	103
UG47_01180	2772	2656	2511	2633	4355	5084	1599	2942	3763	2014	3236	3713	72	127	520
UG47_01185	1800	1641	1801	1482	2645	3092	1083	1914	2385	1197	1933	2193	110	121	323
UG47_01190	134	112	160	87	213	241	92	176	209	100	151	174	24	14	34
UG47_01195	68	64	49	422	396	326	401	216	169	1529	1399	1567	2639	3682	3002
UG47_01200	31	35	24	32	49	35	51	63	51	86	87	73	99	107	124
UG47_01205	30	30	26	38	44	34	34	39	29	119	86	83	62	68	123
UG47_01210	23	21	31	31	46	31	34	44	42	120	97	98	67	124	131
UG47_01215	24	27	25	47	37	24	52	47	41	172	158	168	161	211	195
UG47_01220	60	38	68	64	82	63	148	136	75	202	145	178	278	292	253
UG47_01225	0	0	0	0	0	0	0	0	0	0	0	0	0	0	0
UG47_01230	0	0	0	0	0	0	0	0	0	0	0	0	0	0	0
UG47_01235	24	22	20	18	40	28	31	40	32	98	90	79	147	161	184
UG47_01240	3741	3141	3479	4592	4697	4183	6324	6520	5526	5845	5633	5909	4424	3192	2240
UG47_01245	43	41	37	34	33	25	21	39	32	45	30	55	22	15	18
UG47_01250	16	10	10	11	13	12	15	27	16	22	19	31	19	18	19
UG47_01255	19	18	10	13	18	14	28	34	23	28	24	33	34	29	31
UG47_01260	5	4	5	7	5	9	17	8	8	5	3	7	17	16	13
UG47_01265	14	9	9	19	9	10	19	25	15	28	29	26	36	40	25
UG47_01270	10	7	15	26	17	17	18	16	18	19	30	19	20	31	24
UG47_01275	12	12	24	17	27	26	33	27	15	36	32	27	20	34	44
UG47_01280	15	12	21	23	20	19	25	24	13	32	29	23	13	30	24
UG47_01285	16	14	15	5	8	14	17	26	22	22	15	21	44	31	43
UG47_01290	4	5	6	5	5	2	10	14	7	9	5	10	10	8	10
UG47_01295	401	366	361	520	512	605	453	451	496	916	942	878	1595	1403	1282
UG47_01300	387	357	366	526	538	544	446	441	454	948	1108	872	1843	1661	1476
UG47_01305	12	3	3	6	14	7	13	11	12	17	15	14	16	35	21
UG47_01310	13	13	10	16	24	21	22	16	17	28	47	28	48	58	47
UG47_01315	3	5	3	0	4	5	4	3	5	9	10	7	11	9	14
UG47_01320	82	94	77	83	93	78	121	113	92	156	117	151	125	164	155
UG47_01325	291	195	300	360	294	250	511	421	302	371	328	364	400	379	392
UG47_01330	788	782	720	804	792	866	717	663	737	1028	1278	1138	1275	1223	1680
UG47_01335	3630	3382	3319	4174	4056	4305	3541	3570	3819	7318	7290	7073	8155	7768	10057
UG47_01340	1193	1126	1115	1503	1498	1600	1189	1118	1215	2298	2464	2156	2541	2346	3061
UG47_01345	34	26	44	19	41	35	39	27	25	46	57	60	48	70	79
UG47_01350	13	11	13	10	13	11	8	9	9	14	19	21	8	9	13
UG47_01355	29	19	33	22	25	22	22	25	25	37	44	38	14	16	36
UG47_01360	17	13	16	8	8	8	11	8	13	11	12	11	4	10	5
UG47_01365	4	2	8	8	8	8	14	15	5	19	17	12	16	16	37
UG47_01370	8	8	4	11	8	11	15	13	9	20	24	19	18	21	38
UG47_01375	11	8	6	16	16	15	22	13	14	25	24	25	36	24	25
UG47_01380	43	57	52	33	42	54	32	53	41	79	72	75	61	74	97
UG47_01385	4445	4066	4101	3658	3280	3878	3048	3137	3369	3360	3344	3615	1996	2047	2374
UG47_01390	300	206	244	253	263	232	348	394	319	451	369	439	450	506	549
UG47_01395	55	50	33	37	40	35	57	55	41	55	37	36	41	58	56
UG47_01400	708	694	676	874	897	796	1019	756	639	858	734	806	527	667	800
UG47_01405	78	74	87	59	86	70	94	86	91	104	118	109	100	100	142
UG47_01410	554	476	484	334	406	396	477	466	462	487	494	551	318	429	541
UG47_01415	638	559	570	542	598	556	612	667	612	791	814	927	598	637	848
UG47_01420	36	38	40	76	67	72	25	31	28	134	182	206	47	39	52
UG47_01425	57	35	42	215	70	86	281	102	86	252	234	170	831	611	332
UG47_01430	3027	2900	2844	3762	3650	3750	3250	3174	2996	4040	3862	3551	3567	3818	3699
UG47_01435	3	2	0	5	2	2	2	2	6	6	8	5	7	7	13
UG47_01440	21	15	27	69	66	65	102	79	46	295	479	277	858	1631	1920
UG47_01445	63	66	75	88	99	100	126	108	90	255	298	280	388	655	805
UG47_01450	22	22	31	44	55	48	36	63	50	271	273	179	659	668	1077
UG47_01455	53	54	54	72	78	71	80	80	62	120	87	101	96	94	146
UG47_01460	829	886	813	1359	1320	1208	1291	1153	947	2011	1907	1739	1813	1793	2426
UG47_01465	212	228	219	215	222	217	272	245	233	239	209	251	125	145	162
UG47_01470	772	623	640	575	689	693	627	678	610	474	492	558	270	275	294
UG47_01475	327	283	283	193	294	290	250	311	278	459	384	391	882	825	1107
UG47_01480	178	144	176	156	107	108	197	125	104	152	125	121	157	166	241
UG47_01485	383	372	388	589	281	252	587	273	255	330	290	311	156	204	389
UG47_01490	261	252	278	526	540	417	615	537	375	930	774	722	964	1017	1176
UG47_01495	115	101	106	95	116	104	199	171	135	218	206	245	165	186	174
UG47_01500	1615	1500	1450	1482	1510	1573	1221	1316	1349	1043	1224	1422	457	583	695
UG47_01505	203	179	186	271	267	265	271	288	197	539	550	450	912	971	1119
UG47_01510	238	185	195	181	195	193	268	291	251	333	260	314	332	397	372
UG47_01515	1028	993	974	971	1037	1089	952	962	972	1047	1107	1123	840	814	812
UG47_01520	569	493	519	471	582	590	511	609	518	554	574	632	331	319	478
UG47_01525	276	261	230	261	385	319	209	306	213	348	356	398	194	269	324
UG47_01530	315	295	307	247	432	342	217	393	281	330	277	367	200	249	306
UG47_01535	3261	3106	2724	1210	1723	1809	1457	1727	1663	1866	1646	2144	976	1128	1699
UG47_01540	2196	2023	1944	1012	1350	1624	1222	1224	1422	993	1114	1518	301	428	570
UG47_01545	195	188	170	186	239	220	214	241	195	401	378	454	288	301	358
UG47_01550	170	157	164	180	198	188	194	218	148	217	202	222	163	164	251
UG47_01555	2264	2159	2064	1543	1929	2045	1637	1768	1894	917	1044	1465	216	251	357
UG47_01560	6995	6485	6592	6035	6146	6805	6110	6479	6183	4174	4366	4753	2097	2239	2382
UG47_01565	6663	5855	6280	7155	6542	7088	8285	8446	7391	6462	5535	6136	4922	4863	4997
UG47_01570	14930	14131	13686	12019	14028	14610	13889	14323	13199	10778	9752	11551	5870	6452	7167
UG47_01575	7357	6638	6627	5531	6239	6806	6285	6586	6224	5714	4921	5772	3032	3164	3507
UG47_01580	376	353	343	381	436	401	468	485	398	401	388	442	563	657	510
UG47_01585	123	134	121	203	147	110	199	144	123	222	188	199	409	398	301
UG47_01590	4721	4529	4512	14324	7978	6287	12891	6539	4834	10541	9369	9472	16026	16366	10366
UG47_01595	59	41	42	114	68	80	68	62	49	176	138	194	138	120	142
UG47_01600	927	924	910	683	893	1017	731	808	887	1094	1126	1195	778	837	792
UG47_01605	1863	1777	1723	1378	1952	2070	1462	1727	1755	2318	2311	2545	1549	1675	1849
UG47_01610	4086	3803	3798	3166	4222	4660	2943	3778	3668	3783	3690	4031	2047	1751	1994
UG47_01615	4776	4382	4579	3844	4363	5030	3385	3787	4089	4161	3593	4375	1861	1620	2062
UG47_01620	792	793	812	511	689	825	526	700	749	621	669	778	389	399	461
UG47_01625	584	489	558	428	484	561	459	530	563	549	531	606	461	455	501
UG47_01630	326	276	334	383	386	338	328	331	301	650	600	552	1497	1632	2073
UG47_01635	2057	2015	1924	2246	2456	2292	2428	2180	2025	2362	2148	2229	1729	1778	1962
UG47_01640	1665	1559	1431	1690	1857	1840	1846	1681	1466	1535	1555	1871	791	720	860
UG47_01645	754	709	645	692	894	819	743	728	614	751	755	851	390	332	319
UG47_01650	3936	3614	3606	2986	2815	3561	2453	2630	3186	1934	1872	2256	564	645	842
UG47_01655	543	546	572	624	648	646	699	744	632	953	767	780	865	1008	1167
UG47_01660	618	538	612	725	702	653	764	678	610	986	846	846	909	1034	1200
UG47_01665	5011	4222	5068	7192	5506	5388	6978	7027	5407	5535	5292	4810	4188	3828	3896
UG47_01670	1159	1057	1014	849	1097	1043	1148	1223	1077	967	876	1115	412	500	591
UG47_01675	9145	9342	9040	9586	11856	13598	12409	12574	11815	14377	13342	16031	1089	8245	14092
UG47_01680	7055	7316	6948	7693	9873	10896	9447	9482	8807	10574	10342	11458	1209	7379	11161
UG47_01685	9402	10297	8964	10028	13577	14704	12048	11076	10575	13317	13171	14424	2315	10548	14442
UG47_01690	27685	30668	25376	28935	39203	43097	34853	32235	31927	37787	36590	42378	14946	36019	39875
UG47_01695	16016	17961	14579	18941	23436	25168	21653	19431	19595	20713	20652	24153	13330	20552	19681
UG47_01700	1415	1363	1329	1182	1562	1459	1432	1552	1280	729	605	981	269	316	442
UG47_01705	1951	1910	1812	1886	2330	2167	2118	1875	1752	1087	1149	1623	455	456	604
UG47_01710	703	543	707	1151	804	749	1376	1269	1008	2236	1800	1472	5753	5840	6715
UG47_01715	1262	1144	1154	1547	1590	1467	1551	1521	1380	1754	1689	1718	2022	2246	2499
UG47_01720	54561	50003	51118	53665	44936	50144	45889	42097	44669	34875	37131	42138	17032	18739	20535
UG47_01725	3409	3162	3211	4669	6204	4324	4480	5051	3050	4499	4209	3945	4438	4785	5884
UG47_01730	7941	7531	7430	9742	12329	9996	9439	12578	7917	11363	9081	10080	9691	11658	16253
UG47_01735	14493	13649	13330	17096	27301	19712	17087	26406	13165	16898	11776	12244	8351	9944	14276
UG47_01740	7574	6592	7406	9681	9024	9814	9935	9628	9479	10346	9808	10906	13589	14961	12656
UG47_01745	10475	10108	9984	8355	9309	10077	9582	9367	9045	8748	8151	9839	5178	5604	6231
UG47_01750	102	112	115	80	95	110	127	129	119	174	132	161	122	201	166
UG47_01755	37	52	44	34	35	42	38	45	45	74	91	70	78	107	166
UG47_01760	609	581	628	632	534	605	645	569	561	688	530	746	645	616	480
UG47_01765	41	49	61	220	84	60	208	79	56	313	224	142	1184	1010	492
UG47_01770	80	103	110	154	137	129	158	148	116	204	142	200	155	173	175
UG47_01775	262	219	234	216	222	229	184	219	192	210	227	269	140	184	164
UG47_01780	573	530	566	367	472	453	426	544	491	382	436	541	281	276	351
UG47_01785	582	463	480	419	429	449	477	556	480	453	430	489	376	389	505
UG47_01790	7	8	7	7	5	6	6	6	4	25	15	20	4	7	7
UG47_01795	111	90	98	82	139	117	153	130	119	251	222	251	168	244	237
UG47_01800	468	436	426	555	553	540	443	410	404	590	612	670	300	401	572
UG47_01805	280	248	263	782	966	1199	430	561	590	4028	3522	3407	3114	4300	11644
UG47_01810	60	46	59	96	118	80	97	96	64	190	179	175	102	128	233
UG47_01815	45	44	38	27	40	30	35	37	47	53	48	64	97	112	131
UG47_01820	219	228	238	243	328	348	328	385	346	533	566	473	922	930	938
UG47_01825	358	346	368	712	713	744	756	638	642	750	722	963	401	417	499
UG47_01830	612	614	653	937	533	525	956	580	532	631	495	569	338	355	486
UG47_01835	1263	1206	1221	939	1377	1190	1114	1245	1134	1201	1309	1163	943	965	1210
UG47_01840	910	819	866	721	920	823	863	915	788	965	1015	915	1034	1261	1548
UG47_01845	19032	19061	17542	12218	13685	15555	13365	13339	12865	12668	11686	13360	8899	8163	11929
UG47_01850	6701	6458	6242	4330	5363	5553	4845	4736	4369	4105	4097	4520	2269	2539	3821
UG47_01855	541	496	539	450	573	445	606	548	489	524	555	512	365	349	369
UG47_01860	4732	4513	4488	3181	3816	4980	3779	4372	4819	3723	4061	5004	1524	1741	2214
UG47_01865	204	166	207	137	206	213	200	210	249	226	200	219	139	131	166
UG47_01870	94	98	92	73	119	92	88	118	95	107	109	114	95	123	121
UG47_01875	200	199	176	195	220	214	212	242	192	262	244	299	190	239	234
UG47_01880	277	254	271	162	288	287	154	235	231	215	201	240	75	78	88
UG47_01885	6476	5815	5986	3885	3948	5128	3777	3901	4992	2740	3364	4400	614	571	765
UG47_01890	4530	4253	4325	3066	3820	3895	3398	3716	3854	2886	3075	3373	1937	2014	2377
UG47_01895	5738	5283	5618	5495	5241	5714	4797	4605	4738	4545	4822	4804	2986	2901	3286
UG47_01900	5457	5023	5166	5149	4552	5229	4507	4404	4635	4299	4133	4510	2327	2394	2975
UG47_01905	11855	11325	10171	14091	28924	20988	12771	22887	12860	12237	6336	7440	3683	3517	6401
UG47_01910	5970	5809	5709	7349	7333	7223	6790	6495	6374	6015	5983	5711	5306	6269	7271
UG47_01915	913	901	860	691	855	977	699	785	796	931	784	760	841	929	1183
UG47_01920	181	168	176	145	158	188	185	164	194	230	191	212	467	393	314
UG47_01925	3113	2901	2895	2264	2297	3157	1957	2111	2816	1697	1675	2053	493	594	688
UG47_01930	1810	1654	1661	1483	1571	1482	1595	1679	1455	1338	1172	1092	1358	1181	1655
UG47_01935	171	197	197	262	245	203	323	255	184	315	245	295	230	264	384
UG47_01940	565	604	556	861	1014	881	960	933	825	1658	1707	1600	2397	2478	3219
UG47_01945	528	493	509	700	664	640	648	704	591	878	861	864	754	671	834
UG47_01950	246	225	231	453	440	336	434	402	301	578	537	424	443	487	530
UG47_01955	226	233	255	581	363	332	583	410	319	533	464	455	340	419	368
UG47_01960	753	713	702	1522	1636	1534	1670	1705	1479	3233	3094	2926	6336	6322	6893
UG47_01965	10	16	21	33	34	20	35	29	30	817	795	515	3056	3010	4727
UG47_01970	39	37	53	51	86	72	102	88	85	1092	974	758	4071	4000	6483
UG47_01975	206	150	159	272	255	243	284	237	200	548	558	496	1014	1053	1323
UG47_01980	235	205	201	246	246	223	253	231	228	382	393	409	611	647	786
UG47_01985	356	327	326	369	408	408	421	417	396	613	620	582	1042	1127	1291
UG47_01990	178	151	163	206	251	188	201	207	174	216	205	186	277	272	292
UG47_01995	203	197	192	263	332	270	329	341	259	253	262	257	298	327	371
UG47_02000	1878	1835	1729	3219	5409	3442	3135	4821	2292	3087	2294	2337	1619	1607	2554
UG47_02005	531	474	460	538	741	644	625	658	540	670	575	623	451	532	659
UG47_02010	361	348	341	476	611	486	600	555	433	623	521	615	497	592	724
UG47_02015	166	148	170	247	296	226	267	273	184	364	327	350	239	265	388
UG47_02020	161	170	161	204	280	255	219	281	199	443	363	408	390	460	657
UG47_02025	4	4	9	6	3	5	8	6	7	13	14	9	12	16	22
UG47_02030	566	582	609	1058	939	771	1027	892	697	1733	1616	1352	1223	1310	1487
UG47_02040	9	10	8	7	10	12	8	10	4	7	11	17	5	9	5
UG47_02045	22	15	11	24	18	25	21	25	16	43	53	42	54	55	31
UG47_02050	16	16	10	13	18	8	23	11	12	21	21	26	18	21	17
UG47_02060	41	37	40	55	66	66	63	48	48	97	94	83	139	114	125
UG47_02065	119	94	115	147	144	116	193	132	115	226	244	219	215	195	204
UG47_02070	62	56	56	96	83	62	100	77	47	141	136	131	113	109	100
UG47_02075	12	12	14	8	12	16	15	16	11	24	25	26	24	10	25
UG47_02080	33	36	29	7	32	14	29	25	44	7	9	17	8	4	7
UG47_02085	58	39	36	21	45	37	31	37	45	19	15	31	4	10	7
UG47_02090	117	114	138	123	177	138	237	259	164	230	158	218	127	152	189
UG47_02095	585	552	577	613	777	654	812	804	595	723	782	868	440	542	615
UG47_02100	49	27	34	39	45	31	39	43	34	47	41	55	36	40	59
UG47_02105	130	136	133	193	207	222	180	189	166	224	227	199	200	184	210
UG47_02110	257	246	272	325	305	264	308	308	265	367	368	331	337	313	408
UG47_02115	182	117	144	183	207	153	214	179	151	199	207	213	160	156	133
UG47_02130	43	33	34	25	36	38	49	37	49	54	45	61	34	30	21
UG47_02135	41	35	56	42	53	50	69	82	51	50	53	67	75	40	47
UG47_02140	28	23	43	23	27	31	59	59	35	31	30	54	35	31	32
UG47_02145	40	33	35	30	35	37	61	60	45	49	53	63	29	31	16
UG47_02150	86	81	85	80	104	103	90	97	85	125	167	152	119	171	193
UG47_02155	363	333	352	355	438	426	454	479	413	535	469	585	389	379	485
UG47_02160	194	161	130	171	274	249	182	191	180	295	299	264	231	213	332
UG47_02165	166	151	148	151	222	198	107	166	170	186	225	200	156	161	218
UG47_02170	788	661	754	348	648	662	290	439	531	339	360	401	198	161	189
UG47_02175	116	105	132	100	116	95	128	151	122	178	186	217	171	163	220
UG47_02180	65	47	55	65	88	48	112	99	67	85	81	106	69	85	105
UG47_02185	127	75	127	126	144	112	157	146	126	114	132	143	108	97	136
UG47_02190	94	77	93	100	133	111	113	152	116	149	172	144	129	163	199
UG47_02195	55	54	57	80	108	84	77	127	89	104	136	103	105	94	139
UG47_02200	58	56	69	58	86	76	73	103	72	99	116	111	119	92	118
UG47_02205	132	141	155	161	216	184	177	213	180	248	259	259	210	193	270
UG47_02210	13	19	16	12	27	28	11	18	29	21	27	31	11	19	22
UG47_02215	19	12	19	13	24	24	27	27	32	29	48	51	22	21	28
UG47_02220	129	110	120	171	230	199	142	188	179	153	225	242	227	248	259
UG47_02225	13	11	11	16	15	22	19	17	19	18	14	15	10	18	9
UG47_02230	9	6	11	15	18	11	6	15	9	12	18	19	11	4	9
UG47_02235	48	43	51	97	69	65	73	63	50	86	93	82	56	73	60
UG47_02240	62	61	63	101	75	57	89	86	87	88	88	90	88	79	89
UG47_02245	129	85	111	125	126	90	202	152	99	193	229	213	181	213	197
UG47_02250	31	28	31	28	30	24	34	31	30	29	25	37	20	8	22
UG47_02255	4	8	8	14	7	1	19	9	7	18	12	8	8	8	4
UG47_02260	25	20	30	118	31	9	113	35	23	82	67	46	21	28	28
UG47_02270	6	2	5	22	15	6	27	29	5	13	14	12	3	2	5
UG47_02275	18	18	21	44	126	128	42	94	109	83	93	67	43	61	87
UG47_02280	81	93	95	130	482	192	172	363	129	243	166	134	69	88	207
UG47_02285	54	55	58	122	327	108	132	192	95	141	104	73	50	52	99
UG47_02290	46	31	40	107	203	87	108	152	55	131	94	92	53	64	99
UG47_02295	257	204	274	570	854	410	569	597	263	580	441	368	187	209	453
UG47_02300	18	9	16	36	28	17	54	40	28	42	14	12	13	8	15
UG47_02305	4	7	6	16	12	7	28	23	13	14	15	9	8	7	15
UG47_02310	22	23	15	20	24	20	22	20	24	38	17	35	21	28	26
UG47_02315	51	40	49	43	44	47	45	49	51	58	41	57	42	48	64
UG47_02320	240	174	246	131	215	272	101	213	200	110	110	128	38	32	58
UG47_02325	12	3	8	7	16	14	7	9	8	16	13	10	7	8	2
UG47_02335	43	35	32	51	62	43	59	68	39	99	88	98	80	93	90
UG47_02340	16	21	18	22	20	13	24	27	23	41	34	50	44	45	45
UG47_02345	80	54	66	69	112	79	91	113	104	239	217	256	666	1039	946
UG47_02350	36	43	22	31	53	35	41	56	37	163	173	167	841	1070	784
UG47_02355	23	17	25	36	50	46	46	47	35	270	174	200	1098	1278	718
UG47_02360	29	14	18	21	36	37	35	36	33	271	170	185	1417	1202	560
UG47_02365	2	3	2	4	4	3	6	7	6	4	7	6	6	0	8
UG47_02380	0	0	0	0	0	0	0	0	0	0	0	0	0	0	0
UG47_02385	0	0	0	0	0	0	0	0	0	0	0	0	0	0	0
UG47_02390	19	22	23	42	24	25	36	35	31	46	39	34	46	44	71
UG47_02400	11	20	26	34	40	33	65	47	43	107	141	138	218	196	204
UG47_02405	5	3	4	4	3	6	6	9	4	12	15	20	7	2	5
UG47_02410	10	2	14	8	11	6	9	9	11	9	17	15	20	18	20
UG47_02415	16	16	13	35	19	20	37	32	23	70	43	41	66	59	89
UG47_02420	24	19	25	26	20	31	36	31	27	39	43	58	103	124	82
UG47_02425	0	0	0	0	0	0	0	0	0	0	0	0	0	0	0
UG47_02430	90	71	99	82	105	72	167	202	139	132	123	144	204	224	305
UG47_02435	189	136	181	164	177	144	397	438	320	284	280	294	652	556	684
UG47_02440	20	18	18	10	23	14	19	40	17	17	20	16	7	16	14
UG47_02445	1	1	1	1	4	1	0	1	3	6	5	4	4	6	3
UG47_02450	4	3	3	5	5	6	5	4	8	2	2	6	4	12	14
UG47_02455	9	9	11	9	8	10	11	16	19	11	12	16	27	32	44
UG47_02460	424	346	396	349	380	349	356	347	341	334	381	394	269	271	200
UG47_02465	18	20	17	30	33	27	35	28	26	56	52	32	48	42	40
UG47_02470	22	26	27	48	44	34	51	38	20	61	57	33	85	74	84
UG47_02480	17	10	13	14	20	17	37	31	50	32	35	28	203	58	44
UG47_02485	22	30	27	24	36	26	22	45	34	32	48	39	30	31	38
UG47_02495	3	2	1	1	3	1	4	2	1	5	2	5	3	2	2
UG47_02505	2	3	0	0	3	3	0	2	3	2	2	4	1	2	0
UG47_02510	248	216	263	334	248	269	325	330	263	261	262	226	286	274	352
UG47_02515	63	54	69	125	128	89	226	209	179	410	313	301	2129	1651	888
UG47_02530	64	49	75	45	46	35	36	53	60	69	62	55	57	70	51
UG47_02535	24	25	23	18	8	20	22	24	24	8	7	18	11	12	15
UG47_02540	66	63	56	54	41	48	56	58	58	41	54	71	41	23	37
UG47_02545	15	11	16	9	6	5	6	24	27	4	6	11	2	4	6
UG47_02550	2	4	5	3	3	6	1	5	1	2	7	8	7	4	4
UG47_02560	6	5	4	6	2	7	5	0	6	7	2	8	6	12	5
UG47_02565	197	139	179	224	284	184	548	520	367	401	414	410	526	559	571
UG47_02570	282	217	322	431	487	324	1026	1069	660	846	815	792	1285	1376	1484
UG47_02575	46	42	46	57	101	49	153	210	92	228	203	153	184	247	276
UG47_02580	30	31	38	61	94	50	100	127	68	159	122	118	166	179	263
UG47_02590	11	9	8	5	5	7	10	7	14	15	20	28	10	13	15
UG47_02595	28	19	21	17	26	18	30	26	15	32	33	35	30	28	26
UG47_02600	11	5	5	7	8	6	8	10	5	10	12	10	10	12	11
UG47_02610	10	12	4	10	10	6	13	11	5	9	9	10	14	9	13
UG47_02615	12	10	9	8	20	10	13	9	7	11	12	13	13	9	20
UG47_02620	20	21	15	24	22	22	35	26	16	44	28	33	29	23	47
UG47_02625	5170	5139	5454	8235	10897	11925	8267	7841	8769	29165	19501	17438	57155	31620	29286
UG47_02630	706	673	697	877	1377	1290	930	964	951	2489	1856	1723	4285	2526	2178
UG47_02635	1733	1599	1699	1972	2467	2461	2298	2174	2243	4910	3796	3808	6294	4947	4255
UG47_02640	16	16	12	19	19	19	27	25	11	33	36	29	29	28	23
UG47_02645	34	21	17	28	27	31	34	37	32	47	42	42	47	64	48
UG47_02650	3	2	3	4	9	2	3	4	2	6	13	5	8	8	12
UG47_02655	2	2	0	1	1	1	2	2	3	3	1	6	8	7	7
UG47_02660	25	27	23	42	45	31	52	34	22	78	95	59	61	53	64
UG47_02665	0	0	0	0	0	0	0	0	0	0	0	0	0	0	0
UG47_02670	0	1	2	0	0	1	1	0	1	1	1	1	2	2	2
UG47_02675	3	5	2	3	5	8	2	7	7	9	7	10	10	8	13
UG47_02680	42	46	46	16	39	45	43	48	40	49	35	38	10	16	17
UG47_02685	16	11	15	7	21	13	13	16	13	14	16	14	6	6	15
UG47_02690	5	4	7	0	5	2	5	10	2	7	2	5	1	3	8
UG47_02695	39	31	35	45	53	40	52	55	44	170	126	126	169	176	355
UG47_02700	15	14	20	14	16	19	15	23	13	108	87	60	91	88	194
UG47_02705	626	635	548	1086	968	855	1333	983	629	2483	2061	1986	4133	3531	4678
UG47_02710	776	786	729	865	980	897	902	860	715	1790	1660	1531	1953	1534	2189
UG47_02715	535	514	524	668	694	627	659	562	495	1031	991	988	1143	1005	1230
UG47_02720	157	151	193	434	341	251	371	262	178	745	718	526	1185	1227	1167
UG47_02725	775	686	724	851	854	796	972	915	795	1107	937	909	496	483	406
UG47_02730	5	4	9	0	2	6	1	6	3	5	3	7	1	2	1
UG47_02735	339	280	310	369	409	349	494	511	398	782	699	735	699	741	942
UG47_02740	163	160	115	3673	669	268	4158	694	268	8106	4062	4126	26154	26258	23509
UG47_02745	66	87	85	1449	590	225	1745	565	190	3433	1872	1779	6952	9808	8167
UG47_02750	138	174	161	2445	1894	732	2772	1767	560	7841	4567	4210	6414	20387	23274
UG47_02755	789	743	766	619	750	776	612	639	677	626	624	748	197	175	197
UG47_02760	1315	1424	1309	1643	1966	1812	1912	1956	1617	3331	2643	2880	2308	1818	2028
UG47_02765	4499	4309	4256	5176	5971	5420	5746	5561	4665	9770	7742	8084	8412	7702	8398
UG47_02770	4754	4708	4522	6051	5717	5862	5894	5216	4673	9934	8629	8088	10977	10094	10816
UG47_02775	2545	2660	2578	2885	3261	3380	2927	2685	2554	4736	4670	3900	5017	4805	5538
UG47_02780	4138	3701	3859	3919	3570	3888	4116	3721	3685	4880	4004	4680	2955	2944	3594
UG47_02785	6502	6376	6025	7421	7449	8307	6350	5945	6512	11862	11150	10231	5517	3877	3676
UG47_02790	1490	1378	1468	1204	1454	1448	1331	1520	1477	1270	1281	1493	572	580	578
UG47_02795	675	744	641	660	819	672	700	823	670	716	635	698	302	343	346
UG47_02800	114	111	114	118	151	123	92	123	71	114	110	109	45	43	70
UG47_02805	5334	5328	4974	6981	7619	7442	6269	6235	5555	11994	11480	10999	13678	14029	14765
UG47_02810	6612	6269	6172	8552	8965	8957	7561	7280	6734	13298	12965	12485	15581	15508	14742
UG47_02815	5085	4857	4625	4592	4849	5507	3971	4160	4634	4477	4695	4675	3707	3970	4329
UG47_02820	3161	2930	2861	2414	2989	3310	2332	2517	2820	2771	2872	2935	1825	1943	2268
UG47_02825	1386	1384	1287	934	1481	1470	1064	1206	1239	1295	1288	1294	632	667	781
UG47_02830	1525	1391	1481	1170	1457	1505	1487	1895	1851	1649	1622	1745	1315	1074	686
UG47_02835	903	778	907	810	922	974	1158	1417	1342	1187	1166	1323	1551	1137	808
UG47_02840	1267	1193	1186	980	1411	1383	1003	1275	1296	1369	1510	1451	1102	811	745
UG47_02845	903	865	856	735	1084	1053	722	902	906	947	1063	1080	810	601	630
UG47_02850	1074	1076	1078	908	1214	1326	836	1042	1111	1211	1350	1374	1127	862	860
UG47_02855	985	944	912	861	1022	1082	849	1007	971	1354	1295	1238	1203	942	1055
UG47_02860	968	1003	951	822	1037	1071	833	859	882	1260	1372	1219	916	783	941
UG47_02865	1565	1570	1484	1243	1645	1678	1143	1374	1352	1729	1972	1735	1114	1019	1335
UG47_02870	1666	1602	1502	1250	1514	1545	1212	1360	1368	1686	1828	1831	1029	1092	1365
UG47_02875	2909	2851	2842	2126	2405	2662	2160	2476	2268	1534	1431	1824	709	770	863
UG47_02880	1303	1111	1189	1341	1176	1206	1070	1119	1032	1133	1022	1120	631	703	753
UG47_02885	927	801	829	679	1136	839	624	951	597	602	376	517	121	178	235
UG47_02890	19354	16484	17998	15959	11991	15639	12917	13617	15567	10741	9748	13305	4328	3620	3302
UG47_02895	53566	47740	49502	42521	37896	45468	35836	37922	42879	29231	29800	37184	10685	9169	8306
UG47_02900	2992	2627	2990	3071	2509	2680	2701	2840	2785	3785	3358	3731	2312	2046	1690
UG47_02905	3034	2858	2721	2434	3014	3050	2322	2375	2476	3376	3399	3473	1591	1515	1578
UG47_02910	3337	3122	2986	2732	3136	3196	2666	2619	2715	3204	3138	3584	1348	1253	1287
UG47_02915	2331	2187	2225	1738	1970	2090	1664	1924	1973	2116	1966	2392	838	826	819
UG47_02920	645	531	628	1039	1431	1438	1042	1590	1371	2277	1197	1963	212	187	179
UG47_02925	3686	3250	3531	2368	2591	2974	2358	2933	3039	1598	1433	2294	219	229	311
UG47_02930	2538	2249	2340	2847	2218	2377	2550	2608	2448	2895	2631	2945	1743	1753	2078
UG47_02935	122	121	127	144	117	111	157	128	126	246	228	192	415	352	248
UG47_02940	295	193	223	870	838	736	978	835	649	834	687	905	353	364	285
UG47_02945	89	92	92	125	157	108	174	154	127	206	161	185	121	136	153
UG47_02950	3991	3765	3851	2087	3464	3818	2156	2969	3087	2253	2065	2528	1030	1143	1414
UG47_02955	5903	5342	5379	3493	4479	5170	3871	4658	4668	3854	3508	4400	1486	1689	2149
UG47_02960	12513	11567	11509	8170	11194	11657	8633	10564	10562	8395	7687	8940	3156	3510	4411
UG47_02965	2214	2099	2030	1768	2320	2209	1780	2183	1930	1774	1574	1878	651	626	785
UG47_02970	2612	2527	2401	2794	3354	3034	2644	3106	2766	3280	3052	2947	1429	1320	1557
UG47_02975	579	539	574	364	497	448	534	660	515	484	449	503	498	492	530
UG47_02980	1459	1343	1359	1014	1038	1112	1316	1356	1119	1143	1018	1148	1192	1238	1461
UG47_02985	853	812	775	409	420	564	468	477	636	4377	3499	5509	789	844	852
UG47_02990	651	535	582	1261	1024	855	1513	1120	710	2136	1701	1680	2279	2553	2638
UG47_02995	96	100	97	148	155	129	160	151	117	264	222	200	283	327	317
UG47_03000	47	45	46	29	64	43	51	37	32	57	62	45	75	67	58
UG47_03010	706	684	672	1186	1122	814	1183	909	690	913	831	764	1876	1565	980
UG47_03020	18	15	22	10	16	11	11	27	22	19	15	19	26	12	9
UG47_03025	10	4	12	7	10	7	12	15	16	13	10	19	15	15	9
UG47_03030	196	165	198	166	176	158	211	252	227	173	174	174	220	244	205
UG47_03035	155	137	133	115	131	121	118	144	124	129	116	135	128	107	109
UG47_03045	118	124	145	158	189	155	195	126	139	309	289	221	283	281	335
UG47_03050	209	200	219	282	322	239	310	268	241	511	422	354	390	449	515
UG47_03055	854	774	757	1448	1488	1424	1848	1808	1483	3521	2305	2235	4529	4049	3345
UG47_03060	2220	2136	2096	2244	2809	2643	2368	2495	2190	3640	3027	2932	2753	2654	2896
UG47_03065	4216	3688	3933	4235	4770	4992	4313	4948	4464	6503	5442	5755	4150	3601	4462
UG47_03070	104	92	101	73	89	78	91	101	73	102	87	99	57	88	78
UG47_03075	381	352	340	186	252	297	237	289	347	197	194	352	57	88	79
UG47_03080	88	65	96	116	105	100	101	84	61	137	130	102	141	114	115
UG47_03085	3256	3179	3023	3863	4197	3699	3772	3405	2907	5803	5535	4945	6158	5598	5246
UG47_03090	1846	1559	1728	1608	1394	1528	1544	1519	1647	1851	1686	1850	1243	1116	986
UG47_03095	2482	2444	2334	1913	1779	2335	1521	1543	1941	1687	1709	1993	936	1073	1298
UG47_03100	2138	1915	1891	2161	2287	2302	1936	2044	2029	3209	2847	2849	1917	2073	2517
UG47_03105	215	193	229	137	187	213	220	343	317	288	243	359	287	254	232
UG47_03110	1281	1208	1161	1088	1314	1289	1168	1440	1136	1328	1416	1286	1196	1175	1076
UG47_03115	1213	1161	1052	789	1265	1247	970	1074	980	949	1074	1026	598	574	576
UG47_03120	1696	1710	1554	1404	1896	1830	1646	1821	1683	1698	1738	1882	2002	2203	1580
UG47_03125	16204	16288	15025	14024	17978	17269	14539	14407	12751	13606	14935	15799	8702	10008	6243
UG47_03130	2807	2742	2699	2341	2706	2662	2462	2370	2306	1875	2061	2387	1038	1153	829
UG47_03135	39916	36100	36656	22825	23127	30831	18769	21648	28284	16936	17393	21992	2788	3260	5321
UG47_03140	109	119	136	447	79	66	363	59	70	149	101	91	241	249	154
UG47_03145	114	130	125	987	84	48	975	94	43	181	133	106	670	1013	387
UG47_03150	108	116	96	824	129	76	927	157	78	205	135	191	481	827	546
UG47_03155	511	440	440	755	577	496	738	523	470	650	557	514	647	580	519
UG47_03160	96	84	62	109	108	86	151	103	90	164	137	135	100	107	125
UG47_03165	16	20	17	34	30	23	53	27	13	48	32	23	44	41	38
UG47_03170	37	29	17	44	45	36	43	43	37	80	62	51	72	98	86
UG47_03175	51	38	47	62	88	58	65	81	52	111	107	102	130	147	167
UG47_03180	62	61	63	61	79	58	95	87	84	122	128	132	144	170	184
UG47_03185	53	56	56	68	90	39	62	54	33	67	75	80	74	114	86
UG47_03190	75	64	73	92	115	102	92	119	65	154	145	139	147	190	163
UG47_03195	211	172	164	533	354	326	517	335	247	1247	1006	805	2140	1993	2032
UG47_03200	237	225	198	491	510	362	596	413	237	1292	1104	833	2011	1790	1930
UG47_03205	185	202	182	442	494	362	517	418	227	946	797	651	1085	1030	1112
UG47_03210	296	290	287	588	780	530	690	625	380	1598	1293	1125	1725	1784	2015
UG47_03215	41	61	55	114	103	83	118	100	60	197	140	140	211	177	168
UG47_03220	235	241	259	264	244	242	297	255	230	265	242	221	285	282	230
UG47_03225	274	246	264	311	260	257	299	293	232	364	297	290	406	355	318
UG47_03230	4	3	10	3	9	2	3	2	4	5	1	2	1	2	0
UG47_03235	12	21	25	19	18	19	44	31	16	40	38	27	62	46	32
UG47_03240	20	22	29	21	25	22	31	33	16	35	22	23	49	38	24
UG47_03245	3669	3727	3468	5328	5967	5381	5725	5672	4560	5970	4147	4974	2339	3269	3342
UG47_03250	3241	3164	2975	5523	7105	6066	6537	6869	4881	6236	4151	5261	2054	3803	3808
UG47_03255	4418	4405	3929	7908	9958	8734	9898	9951	6742	9009	6067	7838	3995	6651	6368
UG47_03260	14445	14866	13626	30294	34110	29377	32170	29264	21844	27362	19565	24013	20679	22014	20482
UG47_03265	4666	4831	4135	11219	9797	8545	10965	8453	6599	10151	7400	7909	11365	10981	9943
UG47_03270	624	571	565	665	704	717	671	606	578	696	626	714	500	501	669
UG47_03275	47	33	33	29	38	30	38	37	28	46	25	41	30	34	31
UG47_03280	64	38	58	60	68	44	61	64	58	119	102	100	87	81	88
UG47_03285	69	47	57	77	76	51	78	72	53	122	130	101	85	96	89
UG47_03290	20	17	16	17	25	23	19	24	19	28	41	43	35	30	23
UG47_03295	5	1	6	3	2	1	2	3	8	3	4	5	2	5	3
UG47_03300	31	25	24	18	33	22	33	22	28	45	39	51	24	20	25
UG47_03305	34	24	27	23	35	36	34	26	24	55	56	59	48	30	38
UG47_03310	21	15	14	27	19	23	23	14	16	46	34	28	40	34	31
UG47_03315	17	14	12	14	26	19	15	18	13	36	33	26	34	23	18
UG47_03320	7	3	2	4	6	5	3	7	6	11	11	7	12	8	1
UG47_03325	23	22	22	40	38	42	43	36	25	52	52	43	101	81	49
UG47_03330	37	32	47	98	48	26	114	51	54	192	154	120	410	288	192
UG47_03335	48	48	54	84	59	52	99	73	65	156	117	112	122	116	125
UG47_03340	17476	17145	16239	22919	26739	26003	14278	19891	19194	17051	24503	24937	1392	2806	11782
UG47_03345	377	357	363	515	439	550	326	496	464	381	472	522	36	65	288
UG47_03350	89	73	65	56	95	70	89	87	74	84	100	93	187	196	97
UG47_03355	179	151	180	290	256	217	261	194	197	489	408	431	602	617	803
UG47_03360	47	46	54	79	103	67	97	96	63	179	129	118	197	194	275
UG47_03365	24	22	17	20	21	17	28	18	18	22	31	41	14	20	9
UG47_03370	31	24	29	33	28	15	34	29	22	34	44	69	14	23	18
UG47_03375	38	44	43	42	41	40	67	54	35	64	78	85	51	59	79
UG47_03380	3	4	12	3	2	4	6	2	2	7	4	6	3	5	4
UG47_03385	19	10	15	8	17	15	14	18	15	15	17	14	19	20	15
UG47_03390	4	3	2	3	2	3	2	1	2	5	8	4	4	4	4
UG47_03400	21	8	7	15	14	17	14	13	14	13	16	21	7	10	10
UG47_03405	229	228	191	187	276	240	202	198	222	221	240	308	120	126	124
UG47_03410	56	53	61	96	74	92	76	58	92	119	128	82	179	152	135
UG47_03415	152	141	125	158	220	185	154	150	189	277	355	319	665	592	520
UG47_03420	14	17	16	9	15	9	9	26	16	38	25	28	39	32	45
UG47_03425	83	66	78	44	45	58	42	59	72	90	84	96	109	74	81
UG47_03430	71	72	96	70	80	82	63	73	93	125	102	130	154	124	160
UG47_03435	84	56	67	70	85	92	69	91	82	146	133	122	247	220	219
UG47_03440	27	29	29	37	44	36	35	32	26	79	70	78	150	135	114
UG47_03445	90	96	87	131	161	138	163	143	173	398	402	337	694	526	530
UG47_03450	9	8	16	7	17	18	10	15	18	47	36	32	69	50	70
UG47_03455	25	20	36	15	35	32	31	26	23	95	58	64	126	80	127
UG47_03460	29	31	20	27	43	41	48	34	37	99	101	92	172	163	145
UG47_03465	30	37	39	48	52	55	53	47	56	139	149	134	265	221	220
UG47_03470	29	33	37	46	61	45	64	41	44	131	135	114	229	206	184
UG47_03475	18	14	12	17	18	16	21	16	27	61	48	61	144	90	86
UG47_03480	23	14	15	17	17	25	25	16	14	64	56	55	182	107	97
UG47_03485	5	2	2	8	8	7	8	1	3	27	26	23	64	41	31
UG47_03490	11	9	17	22	17	22	22	19	16	52	48	53	140	98	106
UG47_03495	130	117	106	176	191	172	162	166	148	355	327	279	451	419	410
UG47_03500	37	52	38	54	72	50	52	42	53	118	108	90	151	111	107
UG47_03505	46	63	52	70	96	71	69	75	68	138	129	137	180	155	179
UG47_03510	63	55	50	70	76	78	80	65	84	119	135	112	159	102	142
UG47_03515	118	114	125	102	133	131	142	165	181	221	190	215	212	237	210
UG47_03520	1471	1032	1530	1747	1843	1826	3244	4726	4142	2971	2829	2576	6355	4649	4171
UG47_03525	204	173	204	249	320	330	315	387	387	540	677	674	998	971	851
UG47_03535	79	44	68	54	53	56	80	115	106	79	85	105	147	93	73
UG47_03540	2807	2326	2301	4526	3519	3443	10658	12870	19707	9392	8340	11993	39927	33972	32643
UG47_03545	250	218	217	204	284	237	282	282	298	379	431	399	402	320	299
UG47_03550	862	765	558	748	1349	1247	3186	3503	4834	1842	1321	2206	11556	8783	9389
UG47_03555	80	74	84	68	78	84	86	85	94	163	139	156	156	133	142
UG47_03560	87	72	72	121	116	110	123	133	114	181	193	178	263	188	205
UG47_03565	146	166	144	214	224	212	242	262	185	430	392	390	573	451	447
UG47_03570	2820	2549	2677	2438	3710	4908	2315	3580	4200	3835	3335	2770	3419	3034	2663
UG47_03575	888	854	863	863	1282	1594	749	1359	1294	1227	995	841	1038	782	696
UG47_03580	501	480	497	456	585	791	504	685	857	647	692	552	1049	848	648
UG47_03585	34	37	33	16	39	47	26	40	47	48	44	30	26	13	22
UG47_03590	8	13	6	11	20	14	6	25	17	6	8	11	2	1	2
UG47_03595	95	80	87	79	128	159	119	210	173	182	130	117	179	114	93
UG47_03600	42	36	44	47	70	80	62	83	67	111	92	87	123	109	81
UG47_03605	884	884	834	1428	1583	1429	1378	1422	1199	2661	2640	2263	2721	2564	2832
UG47_03610	21	14	18	26	37	28	28	27	31	26	35	28	55	54	53
UG47_03615	375	380	345	121	266	315	171	312	362	225	221	389	83	60	86
UG47_03620	22	19	16	17	17	15	21	25	19	36	53	37	37	32	37
UG47_03625	53	54	43	63	84	70	114	95	100	114	148	140	172	170	177
UG47_03630	37	39	33	62	65	58	51	70	46	143	142	149	194	194	233
UG47_03635	32	41	42	52	66	51	40	36	46	116	104	116	178	162	214
UG47_03640	21	15	18	15	33	25	19	17	20	40	35	33	77	58	79
UG47_03645	39	28	36	55	59	37	50	51	52	99	99	87	115	117	133
UG47_03650	43	39	36	50	71	41	47	56	59	73	80	84	69	69	51
UG47_03655	5	7	4	10	11	7	11	6	8	11	9	24	15	23	12
UG47_03660	2	7	3	5	0	3	6	3	5	3	8	9	9	9	15
UG47_03665	5	5	0	4	4	5	8	8	3	9	10	6	17	18	16
UG47_03670	2	4	0	2	3	5	1	5	1	5	6	3	8	12	12
UG47_03675	0	1	0	0	0	0	0	0	1	1	0	0	0	0	1
UG47_03680	0	1	1	0	0	0	2	3	3	5	2	5	2	4	2
UG47_03685	7	14	13	22	14	17	22	27	20	37	36	32	56	51	52
UG47_03690	8	4	3	12	12	8	9	15	9	20	18	20	22	28	29
UG47_03695	1	0	2	3	6	2	2	1	1	4	6	4	4	4	2
UG47_03700	8	5	7	5	11	7	10	8	12	19	15	15	24	9	17
UG47_03705	25	21	24	17	29	26	35	29	30	66	57	60	63	61	46
UG47_03710	118	120	119	114	95	123	149	124	149	178	187	163	392	391	364
UG47_03715	208	205	187	173	166	165	238	237	260	279	288	249	419	511	519
UG47_03720	680	591	598	595	761	768	705	722	772	906	927	757	1105	1081	1175
UG47_03725	1609	1348	1506	1606	1873	2124	1501	1713	1900	1911	2081	1960	2757	2486	2561
UG47_03730	3095	2861	3106	2869	3422	4124	2515	3007	3683	2471	2752	2392	2912	2665	2372
UG47_03735	786	796	808	1364	1371	1053	1184	1039	881	828	911	806	841	936	746
UG47_03740	1263	1105	1149	2468	2095	1613	2186	1825	1451	1550	1575	1348	1893	1763	1592
UG47_03745	142	139	159	254	262	225	220	199	177	315	303	271	568	467	277
UG47_03750	106	114	124	201	220	183	177	145	144	254	241	214	498	400	230
UG47_03755	297	259	294	558	484	456	494	549	463	766	526	331	697	504	606
UG47_03760	429	377	374	651	584	612	614	708	574	889	659	506	882	639	811
UG47_03765	136	101	151	204	227	227	168	223	209	276	276	211	178	153	210
UG47_03770	32	29	29	29	30	29	23	37	29	28	22	20	22	13	17
UG47_03775	519	436	526	741	1198	999	589	889	766	1456	1589	1275	1598	1733	3035
UG47_03780	444	406	430	728	1179	885	732	768	702	1486	1829	1318	2609	2604	3217
UG47_03785	305	305	270	415	540	475	303	385	401	549	627	352	1044	851	1041
UG47_03795	0	0	0	0	0	0	0	0	0	0	0	0	0	0	0
UG47_03800	0	0	1	0	0	1	0	0	1	0	0	0	0	0	0
UG47_03805	8708	8798	7955	7567	9203	10205	6918	6804	7453	7114	8191	8240	6238	6552	8328
UG47_03810	0	0	1	0	0	0	0	0	1	0	0	0	0	0	0
UG47_03815	13	7	20	7	15	13	17	22	11	17	14	17	10	15	12
UG47_03820	1	4	0	4	3	5	3	1	1	5	2	3	3	2	3
UG47_03830	1109	991	1109	895	1220	1008	1065	1351	1069	966	801	1017	823	852	983
UG47_03835	26	25	38	30	55	54	90	114	80	100	80	97	115	152	151
UG47_03840	326	312	297	116	259	196	257	417	584	332	347	438	848	671	743
UG47_03845	169	162	177	42	101	93	57	128	167	112	126	206	86	74	70
UG47_03850	114	87	101	90	87	77	139	117	126	122	112	134	256	239	162
UG47_03855	118	115	124	184	143	138	184	184	162	267	264	248	315	283	235
UG47_03860	98	84	112	134	136	127	173	168	142	186	178	176	174	175	200
UG47_03865	22	23	25	10	34	30	32	33	29	32	31	32	34	43	38
UG47_03870	11	12	6	5	11	9	11	11	8	12	15	13	26	23	19
UG47_03875	42	33	36	43	58	57	58	56	45	167	169	135	211	183	202
UG47_03880	10	4	5	5	7	18	8	15	11	26	24	31	65	37	34
UG47_03885	87	81	91	102	146	103	110	144	119	271	301	282	423	352	353
UG47_03890	69	43	61	80	79	69	77	84	79	177	179	172	253	223	241
UG47_03895	7	1	7	17	16	10	14	18	18	30	52	39	95	82	68
UG47_03900	20	16	16	32	50	34	38	47	39	139	124	115	281	224	216
UG47_03905	26	29	32	45	51	41	49	58	54	147	111	126	292	266	240
UG47_03910	48	31	34	44	63	46	64	62	67	125	133	143	394	287	277
UG47_03915	13	16	10	16	14	12	13	16	22	53	50	50	161	116	107
UG47_03920	6	3	2	7	8	4	4	17	10	9	17	14	51	34	31
UG47_03925	29	27	25	25	27	18	31	40	42	93	69	71	115	112	128
UG47_03930	45	26	33	55	32	37	71	52	34	86	81	80	80	67	81
UG47_03935	10	8	9	6	19	9	17	13	11	17	23	14	14	13	17
UG47_03940	13	16	13	26	20	19	29	34	23	47	40	33	45	48	53
UG47_03945	8	17	12	18	14	19	18	12	13	30	18	25	26	30	28
UG47_03950	4	7	5	9	14	6	7	4	4	10	8	9	11	17	13
UG47_03955	14	8	16	16	17	8	16	28	10	35	30	25	36	33	37
UG47_03960	14	10	15	13	18	14	17	18	12	25	21	23	28	36	46
UG47_03965	5	6	5	5	5	8	3	6	7	7	7	8	12	12	16
UG47_03970	4	5	0	4	4	5	6	4	4	6	8	11	12	12	8
UG47_03975	8	8	7	11	14	11	13	12	11	19	16	18	33	27	29
UG47_03980	4	4	4	11	9	10	9	10	5	15	10	11	24	21	21
UG47_03985	222	201	209	118	149	154	112	161	159	132	156	193	122	145	167
UG47_03990	76	72	65	49	63	53	61	64	57	66	74	50	49	44	32
UG47_04000	9	18	16	29	26	18	17	24	14	47	39	33	34	43	32
UG47_04005	19	17	23	24	35	24	28	16	21	52	51	37	48	50	44
UG47_04010	149	138	151	195	215	155	195	171	158	313	317	304	263	333	420
UG47_04015	49	65	67	88	89	64	101	88	84	125	122	124	84	109	116
UG47_04020	3	7	11	13	12	14	11	14	8	20	14	22	22	20	25
UG47_04025	15	10	15	13	9	16	11	17	14	26	18	17	22	33	31
UG47_04030	3	5	4	7	4	3	6	10	7	15	12	9	11	10	13
UG47_04035	7	6	4	2	4	1	2	3	4	11	8	10	4	6	1
UG47_04040	7	6	8	7	8	2	2	5	3	11	9	9	6	8	4
UG47_04045	3	4	6	1	3	2	1	5	5	17	19	10	4	1	9
UG47_04050	28	21	15	36	27	16	45	42	32	91	73	64	60	61	88
UG47_04055	132	111	138	129	126	109	142	132	132	116	85	109	111	161	136
UG47_04060	805	739	758	740	1044	955	671	764	801	701	930	710	798	864	1171
UG47_04065	2179	2135	2080	2324	2772	2953	1987	2236	2401	2086	2507	2198	1734	1792	2244
UG47_04070	187	166	163	107	172	135	134	219	201	254	262	300	159	150	196
UG47_04080	409	303	394	176	342	349	113	236	297	173	172	156	12	14	17
UG47_04085	519	390	515	188	541	531	167	436	563	2854	2709	1890	6880	6880	9777
UG47_04090	107	80	93	58	145	125	55	112	140	810	912	547	1888	1856	2687
UG47_04095	12506	11730	12909	8515	12061	14732	7154	9327	11482	5994	8433	10041	2126	1431	941
UG47_04100	69702	66902	66960	47344	61314	79418	40396	47972	58583	32391	42952	51364	11802	8256	5802
UG47_04105	120869	113833	114771	82886	93418	128055	69478	80035	100509	54802	68199	85071	21592	14985	11011
UG47_04110	104652	96652	99139	71449	73857	109590	60081	67022	86776	46877	57095	73059	20841	15310	10413
UG47_04115	75188	70292	73013	52776	58563	82173	44438	48349	63170	34589	46635	54561	16595	11873	7819
UG47_04120	133117	126916	123962	96127	98232	140785	81734	80870	108247	63604	78910	97155	32628	24133	14832
UG47_04125	57181	55359	53924	44004	46021	62414	36861	34303	46100	27965	37250	41315	15848	11482	7053
UG47_04130	76376	72605	73414	59204	55849	80201	49468	45455	62949	37277	46294	56360	22465	16873	9966
UG47_04135	118462	111685	110361	94770	82653	117606	82043	70140	96574	59862	72202	90014	41727	34145	19563
UG47_04140	86180	80178	80688	69946	58351	82328	60649	51661	68958	43099	50772	64516	31948	27376	15235
UG47_04145	57260	53813	53268	47430	40896	55472	43542	35479	47063	29455	36323	44739	22942	19650	10849
UG47_04150	54811	50125	50119	45392	35472	50243	43328	34493	45953	28499	31960	43325	22327	19683	10922
UG47_04155	84173	76119	79521	60088	55929	75478	54958	55017	67238	37781	42974	54650	18597	14764	15227
UG47_04160	74426	68816	70576	53983	53193	71410	46062	47531	58259	33020	39420	47777	15643	12229	12979
UG47_04165	117346	111309	110667	84247	88021	115302	69530	74408	90882	53313	63667	76006	20857	16919	18929
UG47_04170	80673	79134	77347	57672	67743	83776	47620	50807	62855	36833	47949	53172	13248	10404	11224
UG47_04175	63309	61063	62252	43693	50692	65420	37350	39407	49471	27851	36161	41251	10465	7630	7988
UG47_04180	82379	79432	79478	56270	60676	82903	49116	50124	63663	35624	43557	53768	15668	11256	10826
UG47_04185	61770	60030	59688	44641	44940	62403	37845	37482	47026	27292	32875	39869	13995	9849	8618
UG47_04190	82816	79739	76706	61948	60629	80729	52057	48436	61264	37525	46192	55647	21774	15067	12813
UG47_04195	43408	41712	42033	32634	30821	42780	27764	25668	32536	19944	25328	30789	12848	9006	6956
UG47_04200	97791	93760	95912	73385	68585	93655	63622	58209	74020	44516	57537	71145	30101	21120	16053
UG47_04205	165388	152378	153935	124132	113302	149234	122041	108064	131544	84013	101288	130783	60242	44226	34218
UG47_04210	40619	35720	37627	30165	27041	35350	29281	27268	31812	20712	25207	32095	16448	13887	10664
UG47_04215	88717	83989	81103	64983	67544	80811	55917	54632	63094	40178	50340	57628	21539	17615	15449
UG47_04220	99594	93372	91395	71662	71285	90076	60933	60386	69135	43961	53670	63768	22698	18712	16503
UG47_04225	150060	140093	139868	109270	106029	133064	93198	91214	103222	66750	82236	96035	35374	30674	25856
UG47_04230	215602	200288	195794	160626	149777	186767	141643	133447	154126	100943	122125	147723	55514	48013	40351
UG47_04235	54188	48805	48545	38886	34265	44884	34225	32188	38206	23892	27943	35068	13108	11431	9115
UG47_04240	214	194	217	298	409	246	318	380	213	366	359	357	230	277	325
UG47_04245	172	197	186	244	373	214	274	371	176	347	287	307	259	320	366
UG47_04250	334	339	340	340	394	380	321	439	338	678	711	688	910	873	1209
UG47_04255	1290	1206	1346	1247	1374	1397	1219	1381	1333	2560	2864	2456	3711	3613	4508
UG47_04260	2229	2032	2103	1928	1878	2121	1747	1754	1877	2390	2375	2301	1531	1624	2023
UG47_04265	2316	2250	2215	1674	1942	2337	1375	1617	1754	1958	1952	2001	981	1018	1333
UG47_04270	5369	5173	5123	3580	4057	4935	3163	3555	4077	4002	3718	4829	1790	1782	2274
UG47_04275	3288	3116	3119	2355	3093	3257	2469	2823	2923	2795	2828	3281	1726	1351	1488
UG47_04280	452	403	417	886	695	598	865	637	484	1650	1633	1208	2200	2179	1811
UG47_04285	932	847	908	1872	1464	1205	1854	1419	1067	3601	3502	2709	5260	4924	4481
UG47_04290	894	841	909	1128	1406	1047	1258	1164	945	1786	1814	1818	2058	1786	1766
UG47_04295	933	903	952	1097	1394	1194	1050	1131	923	1150	1157	1365	505	610	613
UG47_04300	807	790	852	1052	1262	1112	1107	1117	820	1375	1464	1361	809	987	1034
UG47_04305	399	390	431	619	667	576	689	775	530	953	894	862	590	655	681
UG47_04310	484	458	511	1052	1089	778	1139	1165	725	1749	1536	1376	1059	1186	1291
UG47_04315	48	38	45	64	65	60	39	61	53	52	44	45	37	30	57
UG47_04320	40	33	38	46	48	44	33	48	49	48	37	56	35	30	46
UG47_04325	33	31	30	39	45	36	30	49	42	56	54	59	45	30	44
UG47_04330	34	26	41	16	19	31	20	25	17	30	41	52	16	20	6
UG47_04335	26	18	13	25	24	22	23	27	16	41	29	37	36	51	53
UG47_04340	9	3	6	9	11	10	8	4	3	10	6	11	17	18	26
UG47_04345	41	33	29	21	19	26	24	28	19	33	40	64	19	23	22
UG47_04355	11	17	16	17	18	12	15	23	15	27	33	32	21	29	25
UG47_04360	103	92	101	80	108	79	101	126	76	118	113	121	67	74	71
UG47_04365	1589	1551	1445	3297	2837	1604	3528	2402	1287	3658	3226	2376	3762	3376	2849
UG47_04370	7	6	9	15	11	9	16	12	9	18	24	21	14	18	12
UG47_04375	800	775	735	628	771	825	589	564	574	751	787	858	845	869	692
UG47_04380	12	14	18	26	24	12	43	37	22	52	53	49	92	86	72
UG47_04385	3	0	1	2	2	0	2	3	4	6	6	5	5	9	3
UG47_04390	110	86	66	93	106	93	121	123	97	170	148	153	172	143	111
UG47_04395	4	2	3	1	1	0	6	0	0	5	7	5	4	7	3
UG47_04400	17	17	19	16	18	10	11	21	19	23	20	32	22	31	33
UG47_04405	5	6	7	6	7	1	8	7	5	7	8	11	10	4	1
UG47_04410	54	39	50	46	74	57	51	65	46	89	89	83	94	86	89
UG47_04415	25	27	31	35	48	37	29	43	34	43	62	50	67	41	46
UG47_04420	99	112	92	92	111	91	121	125	99	204	162	167	213	187	191
UG47_04430	64	64	60	44	80	73	72	66	66	116	130	114	83	93	107
UG47_04435	336	265	325	249	344	280	300	376	335	368	389	444	277	251	206
UG47_04440	9	10	6	7	11	4	8	22	10	18	26	17	17	16	24
UG47_04445	94	79	105	37	88	59	60	86	60	79	114	141	81	95	106
UG47_04450	164	112	131	201	210	158	216	188	136	369	379	370	667	901	801
UG47_04455	59	47	50	87	80	64	87	74	47	155	127	148	358	407	308
UG47_04460	3	6	7	36	12	9	25	10	7	48	37	24	212	261	149
UG47_04465	46	56	49	64	61	58	63	61	36	109	129	96	169	234	161
UG47_04470	61	38	59	81	68	66	63	68	52	147	144	101	213	317	215
UG47_04475	42	34	38	63	51	42	53	49	34	82	116	74	185	250	148
UG47_04480	67	51	56	97	80	70	114	86	51	141	156	121	283	274	182
UG47_04485	35	21	26	28	46	29	40	28	31	69	68	74	359	422	163
UG47_04490	17	10	18	12	20	16	22	20	15	33	42	43	167	174	78
UG47_04495	48	43	40	57	74	41	83	52	55	135	127	99	515	392	170
UG47_04500	77	76	72	170	175	123	159	113	97	425	599	407	698	738	643
UG47_04505	30	34	34	86	41	40	93	66	26	111	107	100	227	219	241
UG47_04510	30	17	27	47	30	25	57	26	18	40	31	54	98	78	67
UG47_04515	38	23	33	43	46	22	79	54	36	83	101	87	185	129	75
UG47_04520	19	14	18	14	14	10	14	19	18	16	26	27	14	14	6
UG47_04525	79	68	76	28	49	43	50	55	46	45	51	75	36	27	15
UG47_04530	51	58	43	45	45	56	47	52	47	99	111	92	116	133	223
UG47_04535	47	54	57	52	72	68	54	57	52	122	175	145	227	282	517
UG47_04540	12	19	10	12	11	8	16	12	10	28	26	32	33	40	51
UG47_04545	3	0	0	2	1	0	4	2	0	3	3	3	20	8	5
UG47_04555	240	263	251	764	1260	516	1091	1053	395	1017	781	629	971	1209	1255
UG47_04560	84	97	96	70	82	73	72	79	87	80	96	126	52	74	92
UG47_04565	8	7	3	11	8	5	6	8	8	10	11	13	11	15	29
UG47_04570	6533	5624	6161	6195	5345	6155	5259	5063	5254	4677	5934	6820	6696	6855	7419
UG47_04575	878	772	783	519	852	905	558	619	708	589	902	962	424	501	514
UG47_04580	584	551	501	348	524	584	348	431	440	334	464	547	238	276	285
UG47_04585	904	849	809	568	773	835	597	735	763	630	894	952	531	573	590
UG47_04590	162	172	160	147	134	155	147	151	119	124	215	196	153	144	156
UG47_04595	142	154	137	135	126	187	151	138	127	140	195	191	194	158	172
UG47_04600	258	239	243	189	240	275	209	212	250	274	341	387	319	300	285
UG47_04605	36	27	33	59	31	41	79	55	31	70	61	74	69	52	61
UG47_04610	40	24	48	228	111	81	225	93	45	67	55	66	151	122	60
UG47_04615	262	258	267	1394	677	496	1337	548	281	382	322	330	1023	1016	531
UG47_04620	283	299	298	1177	728	523	1204	656	354	421	363	368	920	1192	725
UG47_04625	127	125	146	218	163	162	207	192	166	241	240	240	178	160	149
UG47_04630	721	568	679	966	627	646	804	779	688	872	927	957	684	608	653
UG47_04635	18	16	13	9	7	13	10	13	12	10	10	13	11	21	22
UG47_04645	9	4	8	9	13	12	16	17	6	146	113	45	114	172	803
UG47_04650	35	22	27	30	38	29	34	52	32	216	180	117	162	210	820
UG47_04655	247	216	224	243	257	243	212	237	242	429	411	397	263	296	433
UG47_04660	1707	1587	1526	1808	1917	2074	1588	1535	1573	2126	2362	2367	1353	1373	1302
UG47_04665	184	197	204	210	283	297	188	193	179	269	334	279	181	164	148
UG47_04670	12	8	11	18	6	8	14	13	8	16	21	28	20	16	17
UG47_04675	12	9	12	32	33	23	31	21	21	43	53	38	49	60	43
UG47_04680	53	33	52	109	107	77	121	80	69	267	258	301	291	449	402
UG47_04685	52	39	54	50	64	54	75	71	55	103	110	95	209	172	96
UG47_04690	24	21	27	24	39	27	41	35	35	52	85	58	156	153	79
UG47_04695	22	9	14	26	19	12	19	21	17	60	39	43	647	506	219
UG47_04700	13	12	14	29	28	14	32	28	17	142	137	76	1720	1531	661
UG47_04705	82	68	93	126	118	97	125	138	112	326	298	229	549	563	812
UG47_04710	61	59	63	100	74	66	110	90	71	152	143	157	125	184	206
UG47_04715	31	29	35	39	42	38	34	38	30	94	105	73	93	113	106
UG47_04720	217	203	166	440	328	266	485	324	245	878	749	622	837	835	747
UG47_04725	15	11	5	20	14	7	14	12	10	21	29	26	27	14	22
UG47_04730	63	65	69	82	76	61	94	59	60	130	136	163	107	94	111
UG47_04735	697	645	665	1245	1300	1143	1462	1253	936	1776	1585	1610	2675	2542	2170
UG47_04740	465	481	496	575	757	626	532	564	467	595	749	661	503	429	417
UG47_04745	1693	1610	1628	1522	1783	1859	1379	1328	1435	1367	1586	1703	908	919	965
UG47_04750	303	294	289	368	368	347	360	296	264	558	556	439	504	539	561
UG47_04755	191	149	157	213	185	157	245	209	191	275	277	220	436	368	353
UG47_04760	190	152	193	210	194	174	210	213	172	312	297	259	523	406	417
UG47_04765	420	409	397	1415	1900	1621	1727	1694	1272	2507	2594	2507	1735	2547	2086
UG47_04770	96	106	113	412	790	680	556	594	469	910	1108	985	522	648	489
UG47_04775	576	616	537	8800	16377	15481	12569	14182	11525	21803	26341	26300	7250	19001	16258
UG47_04780	27	18	22	423	521	465	576	553	418	864	971	789	210	463	317
UG47_04785	53	28	35	55	52	46	82	95	65	165	117	136	108	208	215
UG47_04790	27	18	19	46	42	26	35	34	27	136	106	90	130	214	320
UG47_04795	35	30	52	51	71	52	73	69	38	216	154	163	58	134	389
UG47_04800	29	33	30	46	68	30	74	57	35	268	168	148	47	225	571
UG47_04805	22	17	14	59	122	49	112	101	32	362	278	242	87	414	719
UG47_04810	22	27	21	98	136	54	138	92	38	462	333	272	146	589	711
UG47_04815	15	13	12	72	73	36	107	58	15	306	216	177	168	469	410
UG47_04820	30	21	24	162	151	70	213	141	40	623	451	404	412	1276	980
UG47_04825	19	19	21	237	181	73	274	119	43	769	454	410	879	1778	968
UG47_04830	17	28	20	336	95	47	338	69	28	578	350	280	978	1208	510
UG47_04835	100	106	96	126	88	58	155	111	72	153	138	119	258	195	102
UG47_04840	177	216	176	247	355	262	346	409	254	240	240	230	259	261	180
UG47_04845	32	41	45	54	51	55	108	76	54	141	117	136	568	761	402
UG47_04850	19	21	19	183	36	28	160	37	31	666	560	146	1921	1383	639
UG47_04860	1677	1623	1576	1972	2109	2133	2125	2187	1781	1611	1781	1968	1143	998	837
UG47_04865	642	657	663	638	656	648	553	558	581	685	770	826	329	323	396
UG47_04870	760	745	694	532	625	686	457	553	585	740	799	870	439	599	711
UG47_04875	552	557	515	336	462	523	356	380	461	489	545	662	267	313	382
UG47_04880	11	16	20	34	28	21	34	25	27	56	58	52	129	159	148
UG47_04885	50	36	38	65	52	38	62	58	45	134	158	72	222	256	274
UG47_04890	6	8	9	4	4	4	4	4	3	8	3	9	7	3	6
UG47_04895	160	124	138	55	136	108	34	66	90	54	67	55	21	18	25
UG47_04900	1532	1200	1352	853	1428	1452	299	836	1038	628	635	604	31	32	73
UG47_04905	386	380	382	95	338	289	135	379	320	86	98	226	15	14	12
UG47_04930	2008	1863	1749	1316	1587	1734	1255	1352	1415	1121	1137	1583	351	407	480
UG47_04935	1071	1050	1032	808	1131	1030	816	984	973	775	890	1118	206	215	234
UG47_04940	1191	1157	1138	830	1329	1202	791	1040	1121	1059	1180	1256	403	396	542
UG47_04945	1064	994	1022	835	1101	1068	774	862	993	1249	1269	1262	623	694	993
UG47_04950	3410	3270	3016	2545	2676	3181	2193	2248	2645	2234	2609	3478	590	735	1053
UG47_04955	262	219	249	1354	1701	2046	438	663	857	13937	17462	13624	11959	16612	42142
UG47_04960	67	57	72	339	520	585	126	218	230	3958	5455	4142	3465	4928	12150
UG47_04965	118	129	135	191	221	222	269	228	150	544	707	591	768	853	1095
UG47_04970	139	112	138	181	216	180	278	251	162	513	562	511	697	708	825
UG47_04975	31	31	45	66	39	35	76	53	34	115	126	96	622	693	485
UG47_04980	73	75	63	194	92	111	157	100	79	568	707	210	2107	2386	1930
UG47_04985	14	14	13	14	18	20	12	19	15	28	22	31	37	39	37
UG47_04990	633	617	577	2338	1030	794	2016	777	600	2357	2415	1873	3614	3204	2668
UG47_04995	741	700	655	2667	1635	1181	2592	1208	814	3287	3848	3225	6817	6819	6997
UG47_05000	5388	5285	4688	5118	4820	4688	4563	3771	3630	7480	8527	7454	13213	14432	17719
UG47_05005	6808	6403	6154	6668	7590	7086	5977	6011	5387	7565	8671	7722	12272	13199	14129
UG47_05010	127	107	95	152	179	114	159	188	134	211	214	198	294	288	267
UG47_05015	458	480	513	662	677	527	669	582	435	866	901	883	1012	1050	1049
UG47_05020	319	297	308	380	340	365	400	339	306	526	514	486	392	396	395
UG47_05025	1747	1670	1605	2271	2496	2082	2402	2068	1602	2147	2281	2618	861	1037	1077
UG47_05030	1920	1786	1769	2428	2853	2314	2620	2431	1917	2822	3010	3101	1682	1936	1935
UG47_05035	1061	979	1031	1445	1788	1435	1578	1619	1206	2236	2353	1880	2497	2655	2934
UG47_05040	133	133	125	130	197	128	175	199	130	173	161	176	170	153	176
UG47_05045	101	90	109	90	145	130	99	135	83	119	129	118	96	80	100
UG47_05050	182	153	156	82	148	156	94	151	121	135	148	204	83	104	109
UG47_05055	119	107	121	48	105	127	55	81	103	84	108	122	44	62	75
UG47_05060	127	115	140	70	106	143	56	86	106	92	114	132	51	53	69
UG47_05065	671	693	676	233	671	832	195	523	717	433	447	506	120	120	154
UG47_05070	14540	13919	13495	14321	13990	15103	12317	11977	12415	15215	15124	15984	9872	11048	14260
UG47_05075	705	654	696	1211	1090	947	1208	935	708	2565	2534	2086	4029	4357	5927
UG47_05080	465	419	420	326	465	433	450	468	408	453	402	464	312	337	319
UG47_05085	557	476	528	654	555	545	698	535	485	544	578	594	297	306	284
UG47_05090	1339	1222	1354	2224	1271	1361	1856	1379	1194	1485	1427	1641	1066	1060	1023
UG47_05095	1818	1624	1753	2000	2128	2027	1926	1892	1938	3900	4286	3590	4707	4791	4859
UG47_05100	586	563	597	808	875	679	849	793	628	932	867	905	722	848	929
UG47_05105	436	393	376	521	659	468	579	579	407	606	571	616	583	609	682
UG47_05110	201	197	174	211	287	200	265	319	201	353	350	382	292	300	292
UG47_05115	48	51	51	48	78	55	51	69	52	89	107	118	72	55	66
UG47_05120	6446	5776	5969	10204	7718	7310	9370	7520	6683	13871	13755	12871	16965	19795	21221
UG47_05125	1991	1622	1761	2640	2332	2067	2943	2232	2000	3950	4046	3508	5810	5871	5739
UG47_05130	449	417	431	449	597	486	587	524	439	676	709	574	551	711	986
UG47_05135	442	371	396	685	628	491	2236	1878	1157	1166	946	1144	1341	1444	1396
UG47_05140	2053	2027	1925	2813	3471	2626	2806	2629	1929	3599	4046	3869	1295	1782	3263
UG47_05145	820	790	761	1008	1526	1104	1101	1294	883	1705	1866	1820	945	1060	1718
UG47_05150	1289	1213	1132	1654	2604	2070	1425	2126	1443	2411	2780	2662	1498	1660	2612
UG47_05155	29	25	27	51	65	62	27	49	35	69	85	82	27	31	31
UG47_05160	50	57	56	128	162	147	50	78	59	205	201	225	58	59	54
UG47_05165	22	26	27	40	37	34	31	35	41	58	38	43	57	58	76
UG47_05170	34	24	42	32	40	67	31	48	72	35	22	37	23	16	14
UG47_05175	15	7	12	18	16	16	21	15	27	15	14	31	74	55	45
UG47_05180	69	73	58	151	121	101	164	98	53	151	171	170	711	656	431
UG47_05185	90	100	98	254	145	109	256	125	99	270	315	258	1454	1168	802
UG47_05190	62	62	66	194	83	60	155	76	68	231	265	159	892	684	468
UG47_05195	111	96	105	165	114	103	195	158	109	212	196	213	338	333	343
UG47_05200	14	7	7	9	14	16	13	17	17	39	43	28	116	127	183
UG47_05205	7	7	5	3	7	2	3	3	5	6	7	11	9	12	13
UG47_05210	21	12	14	14	12	10	8	10	8	15	18	23	12	18	28
UG47_05215	46	45	48	71	73	68	76	72	71	97	131	115	171	171	250
UG47_05220	74	74	63	97	98	93	116	84	85	141	176	153	182	195	216
UG47_05225	167	137	158	152	173	152	208	190	148	235	251	296	192	242	311
UG47_05230	3	0	1	24	2	5	85	6	8	87	53	44	1989	1763	838
UG47_05235	222	171	230	191	170	151	309	318	227	142	159	220	264	257	215
UG47_05240	158	139	187	143	125	128	209	235	179	132	137	174	182	211	155
UG47_05245	150	130	145	76	132	139	83	128	104	135	189	270	56	68	54
UG47_05250	57	44	43	81	136	119	73	105	74	54	89	123	11	15	42
UG47_05255	179	162	182	239	314	344	179	216	224	225	272	292	131	138	206
UG47_05260	49	43	54	74	102	94	62	61	64	79	76	107	32	41	62
UG47_05265	82	103	96	135	182	195	130	148	114	191	231	245	113	169	202
UG47_05270	62	60	73	84	126	95	98	88	89	154	178	170	141	149	191
UG47_05275	38	32	57	46	66	61	54	63	43	104	114	112	100	102	115
UG47_05280	88	75	78	100	104	103	92	91	90	138	122	134	59	73	73
UG47_05285	188	176	187	273	309	338	364	402	327	862	1112	1105	2214	1893	1452
UG47_05290	18	7	7	6	16	16	13	6	15	33	33	26	27	40	72
UG47_05295	14	13	9	12	19	12	14	10	21	28	45	26	51	61	95
UG47_05300	40	38	29	53	57	44	51	40	42	108	117	116	114	151	263
UG47_05305	64	80	66	49	70	55	55	52	43	90	103	139	80	70	137
UG47_05310	124	96	129	49	70	75	68	78	65	88	144	176	46	47	42
UG47_05320	2528	2498	2291	2945	3333	3107	2884	2779	2317	3514	3505	3461	2779	3222	4190
UG47_05325	2440	2346	2229	2643	2958	2742	2561	2319	2060	2969	2916	3271	1750	2334	3037
UG47_05330	84	78	71	187	125	75	157	117	96	136	142	170	199	213	205
UG47_05335	1171	1027	1115	3682	2874	2154	4258	3412	2096	4996	4266	5349	4878	5527	4492
UG47_05340	936	930	930	1022	988	1086	846	887	862	1395	1462	1255	1498	1586	1735
UG47_05345	5200	4669	4823	2912	3810	4909	2565	3475	4275	1610	1448	2577	159	177	194
UG47_05350	6014	5973	5488	8113	10815	10505	7069	8076	7575	11674	11710	10707	15194	15358	17734
UG47_05355	79	78	91	79	84	95	79	95	87	133	114	124	119	177	142
UG47_05360	94	91	111	89	61	75	100	97	112	69	118	135	59	75	81
UG47_05365	51	39	48	28	38	38	42	49	40	60	76	65	56	48	51
UG47_05370	253	237	280	223	239	231	210	258	249	382	460	411	349	341	399
UG47_05375	7	2	5	6	8	9	12	8	9	7	16	12	9	17	16
UG47_05380	50	43	53	76	51	61	81	63	53	125	108	104	107	107	117
UG47_05385	249	204	196	457	322	242	568	383	287	415	508	436	597	668	642
UG47_05390	324	262	251	543	384	267	616	427	309	540	567	546	888	1049	990
UG47_05395	56	31	45	51	65	37	60	43	38	65	65	57	45	54	73
UG47_05400	154	149	121	185	230	223	213	184	195	375	482	420	375	410	411
UG47_05405	96	102	92	121	190	141	118	144	121	241	348	271	268	271	244
UG47_05410	1014	980	939	856	925	836	1025	889	813	1019	1029	1240	536	658	761
UG47_05415	950	905	887	997	1157	1069	1008	948	881	1347	1382	1421	1321	1476	1427
UG47_05420	1961	1847	1777	2941	2466	2338	2516	2354	2018	2821	2767	2609	3258	3631	3448
UG47_05425	93	70	72	311	206	133	386	199	118	731	677	737	1282	2464	2474
UG47_05430	301	268	269	829	1023	1164	442	507	442	2983	3451	3135	3285	3959	5122
UG47_05435	151	132	148	284	233	197	274	210	182	587	552	435	739	798	1130
UG47_05440	29	25	26	33	34	31	34	42	27	78	52	66	92	95	118
UG47_05445	27	33	26	30	39	44	44	49	34	40	52	48	134	73	105
UG47_05450	4734	4341	4442	4314	4885	5311	4387	4487	4868	4564	4620	4262	4472	4123	3926
UG47_05455	602	537	507	374	603	522	391	563	579	723	825	688	822	718	798
UG47_05460	505	444	455	562	744	672	495	601	543	1319	1394	1077	1860	1846	2650
UG47_05465	559	529	548	610	862	785	569	705	648	1514	1763	1303	2313	2335	3102
UG47_05470	2745	2632	2726	2464	2928	2955	3058	2961	2918	3673	3476	3809	2566	2475	2313
UG47_05475	2201	2066	2212	1844	2295	2309	2131	2238	2248	2513	2426	2698	2148	1936	2155
UG47_05480	1289	1190	1176	983	1322	1285	1180	1251	1167	1227	1092	1272	699	638	731
UG47_05485	0	0	0	0	0	0	0	0	0	0	0	0	0	0	0
UG47_05490	10	13	8	10	12	9	11	12	6	25	19	18	26	21	23
UG47_05495	22	20	20	25	32	28	26	23	26	46	50	28	41	25	49
UG47_05500	320	339	293	370	360	372	379	350	285	617	539	519	587	581	576
UG47_05505	224	219	197	234	238	239	274	279	238	677	522	555	770	776	916
UG47_05510	68	60	41	67	71	53	64	63	53	157	136	157	135	139	134
UG47_05515	21	16	19	35	53	35	22	24	28	105	104	100	48	58	77
UG47_05520	4	2	5	3	11	4	9	12	7	20	28	17	11	21	8
UG47_05525	9	5	8	7	14	9	11	17	20	44	38	51	16	29	37
UG47_05530	54	52	55	69	74	72	84	101	85	287	230	245	124	124	213
UG47_05535	25	22	21	34	35	28	28	26	18	42	26	46	14	13	19
UG47_05540	22	14	16	26	35	26	30	23	17	41	46	45	13	16	21
UG47_05545	25	21	22	40	27	29	22	18	18	53	58	67	26	21	38
UG47_05550	8322	8033	7939	8710	10902	11237	7442	8586	8481	15611	14536	13754	11364	10739	15822
UG47_05555	633	607	623	1355	1016	976	1303	1045	902	2182	1604	1783	2217	2215	2282
UG47_05560	84	75	79	93	106	83	118	122	103	144	143	114	185	171	171
UG47_05565	68	68	67	47	74	59	72	83	59	111	134	126	68	116	105
UG47_05570	41	32	24	40	33	37	36	32	36	70	69	63	53	71	98
UG47_05575	144	165	118	203	144	159	137	143	105	277	311	272	307	286	276
UG47_05580	851	878	826	988	1015	967	914	903	881	1483	1340	1379	772	726	792
UG47_05585	69	50	91	478	204	174	403	223	155	955	746	471	3307	4071	1924
UG47_05590	351	368	309	397	455	393	479	443	387	946	729	658	1066	1130	1572
UG47_05595	981	1048	890	2048	2309	1788	2247	1892	1343	3871	3301	2962	3637	3669	3123
UG47_05600	800	734	760	881	803	732	834	686	627	905	808	806	470	479	552
UG47_05605	16	8	15	7	8	8	7	9	4	4	5	7	3	2	6
UG47_05610	6	6	3	6	4	3	6	10	4	7	5	7	3	4	7
UG47_05615	58	61	60	79	97	70	94	104	60	127	115	106	108	156	361
UG47_05620	59	58	47	152	141	101	142	133	64	238	170	190	398	958	2243
UG47_05625	33	53	48	147	95	90	138	92	61	214	150	145	497	1068	1811
UG47_05630	107	92	88	115	146	104	128	147	122	82	62	75	64	78	88
UG47_05635	54	46	44	46	58	57	49	36	39	66	52	47	71	86	103
UG47_05645	3	5	3	5	4	1	4	5	4	6	9	10	5	10	13
UG47_05650	4	6	9	9	7	5	12	9	5	9	8	7	10	4	16
UG47_05655	840	660	699	550	550	656	729	696	670	472	485	764	199	206	233
UG47_05660	38	39	30	223	79	59	217	75	59	368	184	186	535	489	420
UG47_05665	60	69	71	140	453	657	122	506	799	2217	3100	2943	2193	1787	2510
UG47_05670	16	16	19	38	25	26	49	38	31	393	311	301	687	1563	1628
UG47_05675	10	16	12	49	55	42	67	33	31	578	697	558	321	1241	2972
UG47_05680	23	32	26	58	58	49	74	55	53	487	688	571	181	734	2090
UG47_05685	1179	1122	1141	805	742	924	664	633	815	366	396	531	98	211	197
UG47_05690	1616	1478	1565	1132	917	1312	932	911	1149	891	679	921	1335	1897	782
UG47_05695	1133	1040	1129	719	823	1036	721	884	1021	648	686	875	335	512	335
UG47_05700	2019	1848	1853	1165	1577	1829	1207	1494	1795	843	861	1232	277	263	262
UG47_05705	916	831	883	768	853	848	786	923	907	929	908	980	499	451	458
UG47_05710	521	473	534	686	679	657	815	844	667	680	725	734	589	544	444
UG47_05715	106	98	108	198	225	152	225	207	146	305	362	257	694	648	593
UG47_05720	271	226	232	254	275	262	303	291	277	295	291	327	251	209	201
UG47_05725	536	466	470	703	780	710	690	615	547	597	659	596	353	305	367
UG47_05730	168	184	173	203	235	214	199	218	172	214	202	198	139	114	158
UG47_05735	3202	2984	3013	5234	4915	4825	4059	3561	3359	4249	3852	4419	2925	2939	3417
UG47_05740	49	52	41	67	64	48	79	66	61	77	97	93	152	150	161
UG47_05745	453	463	416	519	616	496	619	594	445	648	453	571	353	369	378
UG47_05750	63	70	61	70	94	75	86	80	59	73	68	78	56	44	45
UG47_05755	1156	1122	1105	13958	5822	2895	13227	4510	1721	4148	2767	3003	7644	9154	7393
UG47_05760	1356	1263	1188	11639	7969	4444	12801	5871	2367	4835	2771	3602	6784	8986	7238
UG47_05765	1397	1356	1339	11926	8976	5068	12978	7038	3006	5597	3077	4274	7129	9497	8063
UG47_05770	95	88	100	384	249	151	499	241	102	159	121	155	121	152	118
UG47_05780	552	521	555	273	395	358	414	648	539	187	234	420	67	73	97
UG47_05785	807	745	811	485	587	656	555	692	690	516	495	679	150	154	179
UG47_05790	8588	6613	8389	15764	13458	14137	25922	29018	23598	31570	25407	29985	46780	47194	35257
UG47_05795	6310	4825	6367	11593	10026	10509	18428	21714	17433	23583	20002	22895	35296	36147	26509
UG47_05800	3324	2530	3442	5949	5257	5440	9612	11311	9163	13109	11290	12420	20838	21320	16422
UG47_05805	1348	1011	1415	766	949	1060	1105	1671	1648	703	555	981	284	325	292
UG47_05810	458	396	435	420	514	507	376	455	468	227	235	305	113	160	124
UG47_05815	170	129	202	130	179	159	250	262	237	203	170	291	69	65	45
UG47_05820	1468	1345	1484	1746	1331	1493	1673	1363	1379	1163	1121	1284	1061	827	728
UG47_05825	90	70	77	69	86	71	61	80	73	59	54	52	34	30	37
UG47_05830	4175	3740	3718	5236	6365	4751	5337	6628	3819	3996	3067	4015	1611	2040	2621
UG47_05835	7559	7214	7475	6916	8372	8478	7396	8371	7480	8081	7541	8080	4522	4818	6121
UG47_05840	13536	12418	12821	13993	11619	12670	12274	10930	10810	8377	7965	9333	2751	3024	3721
UG47_05845	1362	1272	1394	2175	2357	2022	2412	2294	1637	2533	2309	2360	1454	1402	1904
UG47_05850	403	329	347	242	306	344	341	341	358	405	425	475	363	360	439
UG47_05855	848	713	736	614	783	829	783	853	747	1038	979	989	889	896	1158
UG47_05860	1162	1042	1038	763	929	1099	701	833	963	602	567	752	163	206	208
UG47_05865	62	77	72	39	62	66	30	63	55	181	191	151	195	191	337
UG47_05870	55	58	45	45	50	65	66	51	69	90	82	80	132	116	120
UG47_05875	75	66	59	62	59	71	60	63	71	72	75	90	88	98	103
UG47_05880	116	85	120	283	163	132	864	442	263	610	353	572	1719	1590	1155
UG47_05885	754	694	779	1092	1290	1063	1037	1211	924	1141	1205	1122	887	833	897
UG47_05890	1393	1336	1321	1703	2115	1845	1843	1997	1480	1652	1518	1687	1021	886	1180
UG47_05895	700	613	663	946	1101	853	1098	930	709	900	824	826	645	656	676
UG47_05900	186	158	183	246	250	235	233	209	181	188	215	227	136	133	147
UG47_05905	215	198	174	289	278	240	279	254	199	443	394	310	416	421	417
UG47_05910	412	395	373	561	483	502	524	439	369	666	652	613	575	547	563
UG47_05915	268	247	254	392	362	389	363	348	295	630	634	503	848	903	1341
UG47_05920	144	150	135	489	492	401	221	176	148	427	357	363	280	291	328
UG47_05925	13	14	11	4	14	11	7	14	17	16	24	28	12	13	20
UG47_05930	533	485	482	339	365	423	393	441	508	1224	1068	978	990	895	1691
UG47_05935	758	649	678	501	484	549	532	583	578	543	553	537	470	443	376
UG47_05940	190	166	192	147	152	154	133	133	158	1093	986	1313	385	246	181
UG47_05945	2169	2101	2131	2299	2053	2228	1944	1892	1828	2161	1956	2241	2132	1897	1936
UG47_05950	1332	1307	1303	1213	1287	1321	1061	1041	964	872	990	965	953	759	777
UG47_05955	1666	1718	1607	2046	2302	2211	1800	1826	1592	2208	2400	2419	1716	1714	1885
UG47_05965	331	262	292	1111	415	332	1105	412	320	845	860	620	1303	1174	852
UG47_05970	1778	1709	1605	4674	3980	3345	4459	3434	2615	5866	5566	4844	13611	17427	13348
UG47_05975	15	16	16	16	20	20	45	24	15	42	33	22	101	72	64
UG47_05980	26	19	20	23	41	14	28	24	22	23	21	28	15	18	21
UG47_05985	21	12	17	18	15	27	32	28	29	28	27	28	25	22	36
UG47_05990	17	17	16	28	32	28	29	32	27	41	50	44	40	45	51
UG47_05995	2	5	6	6	4	5	10	8	3	4	10	9	7	10	8
UG47_06005	12	11	9	43	12	8	37	18	6	12	8	11	20	16	12
UG47_06010	4	2	5	10	6	3	13	6	3	16	7	5	31	39	22
UG47_06015	8	10	9	12	7	3	11	11	6	12	15	14	21	28	21
UG47_06020	15	16	17	21	24	20	20	30	19	39	37	42	53	45	65
UG47_06025	8	10	12	12	13	13	13	14	8	16	18	25	15	23	13
UG47_06030	139	124	132	195	159	189	258	352	300	213	203	259	396	322	250
UG47_06035	40	22	30	47	55	37	43	39	47	54	47	47	41	32	37
UG47_06045	1267	1132	1056	1051	1042	1042	1121	1117	902	817	764	955	494	500	599
UG47_06050	2113	2014	1931	2289	1989	1749	2363	1727	1551	1387	1418	1555	1132	1258	1350
UG47_06055	1773	1659	1652	1690	1613	1381	1717	1447	1301	895	821	984	583	543	536
UG47_06060	661	585	597	404	495	514	423	501	480	252	282	397	176	171	127
UG47_06065	556	506	506	368	391	405	403	429	407	253	236	309	163	156	149
UG47_06070	1119	1071	976	958	970	988	947	913	908	1303	1175	1346	891	920	1025
UG47_06075	789	710	748	751	692	751	650	687	627	734	832	894	484	479	517
UG47_06080	130	134	108	117	123	110	127	122	106	94	89	103	117	99	109
UG47_06085	2696	2687	2600	2496	2180	2713	2308	2166	2518	2054	2018	2404	1326	1119	1064
UG47_06090	6223	6053	5991	5821	5288	6338	4938	4418	5091	4462	4916	5120	3168	2761	2774
UG47_06095	2506	2467	2450	1924	2332	2724	1868	1926	2197	1943	2226	2308	1298	1107	1117
UG47_06100	11049	10630	10435	8735	8968	10948	7839	7985	9410	7571	8344	9336	5486	4987	5247
UG47_06105	469	413	422	647	631	567	698	670	529	977	944	805	725	824	1024
UG47_06110	269	281	287	332	404	354	386	362	336	498	516	460	310	356	473
UG47_06115	506	465	450	398	503	520	537	573	508	605	589	628	576	530	563
UG47_06120	1346	1269	1332	1138	1343	1501	1041	1154	1250	1030	1128	1276	621	676	776
UG47_06125	1392	1266	1334	1327	1194	1463	1080	1042	1228	1178	1140	1273	756	779	941
UG47_06130	71	68	71	70	78	71	77	62	78	88	115	106	90	121	98
UG47_06135	1	3	6	3	3	4	9	4	4	6	10	7	9	19	11
UG47_06140	725	665	697	884	882	853	878	856	767	1272	1063	1186	909	1106	993
UG47_06145	570	549	548	729	724	684	654	696	581	879	862	800	467	571	575
UG47_06150	8520	7897	7795	6369	6024	7356	5393	5404	6370	4668	4674	5864	1442	1514	1688
UG47_06155	24	28	32	22	22	28	42	61	45	20	23	37	13	14	18
UG47_06160	44	41	36	37	40	22	45	67	34	16	15	21	10	15	10
UG47_06165	338	288	288	302	287	221	500	505	317	279	209	248	255	253	300
UG47_06170	142	139	148	75	105	49	186	229	137	23	19	20	21	15	21
UG47_06175	60	55	63	115	113	96	114	143	82	96	111	90	174	174	157
UG47_06180	37	30	37	69	113	89	72	118	50	65	69	55	102	147	110
UG47_06185	46	48	34	45	87	70	62	82	45	48	66	46	74	80	47
UG47_06190	19	14	9	32	62	23	40	55	30	29	28	32	46	41	38
UG47_06195	43	28	16	67	112	62	99	119	75	50	53	34	131	114	78
UG47_06200	40	39	46	84	143	79	119	146	94	60	54	42	134	110	69
UG47_06205	34	41	48	59	85	64	77	93	65	65	73	39	136	126	73
UG47_06210	70	81	61	146	174	109	132	165	89	106	85	75	165	177	124
UG47_06215	30	51	40	56	78	45	64	80	56	31	29	37	60	68	30
UG47_06220	36	50	52	69	72	48	102	110	55	40	38	32	46	34	27
UG47_06225	415	398	405	423	343	218	450	385	288	169	216	223	115	119	159
UG47_06230	381	394	374	439	310	185	460	340	278	161	182	173	74	86	109
UG47_06235	40	41	45	162	81	88	165	95	62	385	361	257	688	803	710
UG47_06240	83	85	85	221	308	297	168	233	180	1444	1479	1166	2212	2402	4875
UG47_06245	29	20	25	76	125	112	57	87	77	654	736	568	830	886	1816
UG47_06250	20	20	12	24	34	30	31	30	26	80	59	59	184	219	217
UG47_06255	43	38	38	56	69	31	91	45	44	88	103	91	311	401	316
UG47_06260	14	13	21	28	23	26	29	25	19	80	66	63	305	373	280
UG47_06265	315	285	284	603	415	385	558	431	363	897	844	741	2292	2233	1319
UG47_06270	550	437	512	423	597	602	412	487	462	343	351	457	110	90	95
UG47_06275	67	58	63	9	63	91	26	142	153	26	26	49	9	6	15
UG47_06280	36	38	29	21	23	18	30	34	28	14	14	15	30	34	20
UG47_06285	607	619	590	1225	1074	768	1707	1178	691	1690	1429	1175	6079	5095	3092
UG47_06290	47	38	33	85	71	58	108	60	48	153	161	85	419	541	387
UG47_06295	513	531	462	402	476	469	396	501	426	196	179	333	48	71	98
UG47_06300	321	292	312	328	384	313	348	342	295	691	719	728	939	980	892
UG47_06320	513	433	473	782	513	527	859	586	505	833	779	732	898	860	635
UG47_06325	1603	1434	1476	1711	2047	1835	1836	1958	1661	1682	1568	1573	1624	1458	1588
UG47_06330	1926	1649	1884	1965	2167	2090	2186	2330	2081	2030	2035	2279	1882	1797	1789
UG47_06335	674	734	704	427	537	532	486	460	464	272	386	402	129	106	83
UG47_06340	1347	1327	1352	866	898	987	974	870	922	506	609	796	277	225	161
UG47_06345	805	685	750	1275	980	809	1327	1055	779	844	770	825	522	501	627
UG47_06350	404	365	401	308	379	371	344	432	352	665	674	621	580	592	1128
UG47_06355	335	322	357	268	344	353	287	329	280	579	578	592	466	511	906
UG47_06360	498	566	482	413	530	507	456	505	450	856	905	826	845	883	1651
UG47_06365	342	296	313	351	438	349	376	432	271	1345	1317	985	1332	1832	4834
UG47_06370	131	111	129	124	136	76	186	226	108	20	33	39	25	32	29
UG47_06375	282	278	291	264	278	124	552	557	289	12	13	13	25	26	9
UG47_06380	476	488	439	1091	1542	947	1130	1522	972	525	516	451	1817	1520	942
UG47_06385	142	159	115	125	182	127	204	180	139	70	111	98	154	171	151
UG47_06390	62	70	69	124	126	99	114	128	93	81	108	98	145	165	197
UG47_06395	54	52	45	70	92	52	81	87	62	42	58	72	85	96	120
UG47_06400	145	124	148	236	285	341	237	284	314	2495	2647	1931	3952	4034	6527
UG47_06405	1131	897	960	1119	839	915	2056	2114	1802	1661	1172	1478	1732	1493	1552
UG47_06410	500	438	415	861	303	322	898	321	297	1875	1970	1994	2880	3645	2326
UG47_06415	134	119	104	307	100	94	303	126	75	625	598	509	1299	1545	842
UG47_06420	25	26	31	66	64	45	56	54	36	229	198	138	431	503	727
UG47_06430	17	18	19	22	25	24	17	28	31	40	23	35	23	33	48
UG47_06435	54	60	46	108	171	174	84	122	130	1010	1334	989	1813	2125	3702
UG47_06440	113	95	115	78	74	72	77	82	84	81	65	72	23	19	25
UG47_06445	7	12	11	1	5	8	2	4	3	11	9	9	4	8	2
UG47_06450	96	119	102	6	8	12	7	17	11	142	125	111	23	48	174
UG47_06455	3593	3486	3053	303	306	307	375	333	285	5132	5283	4980	1255	1902	7422
UG47_06460	252	219	241	183	202	171	173	207	170	107	98	95	53	48	40
UG47_06465	585	503	532	797	809	808	760	720	677	851	819	836	444	492	541
UG47_06470	443	393	446	458	469	444	758	732	610	592	504	598	629	548	572
UG47_06475	143	145	126	173	198	185	199	213	186	789	832	577	3607	2425	2383
UG47_06480	20	33	27	56	86	69	49	58	67	293	429	265	577	574	899
UG47_06485	306	272	310	554	727	702	504	565	566	1807	1846	1550	3059	2770	3555
UG47_06490	590	576	570	582	553	730	442	468	598	285	398	636	41	72	56
UG47_06505	32074	30121	31268	29176	32779	34701	25718	25989	27451	20882	21386	22116	19271	17751	14971
UG47_06510	60647	54212	57694	49878	44533	52896	46499	43840	48109	31492	34590	40294	21986	21525	19691
UG47_06515	44146	39458	40979	37718	31527	37205	30753	28226	31294	20802	25102	26625	12372	12287	11335
UG47_06520	47335	40690	44272	37830	28016	36810	31387	29059	33572	20945	23093	27552	12835	12874	11620
UG47_06525	1036	976	981	858	1023	1081	943	866	967	669	830	803	294	260	298
UG47_06530	8358	7842	7799	6689	7426	8643	6584	5726	7037	5238	6283	6397	2901	3014	3057
UG47_06535	20957	20020	19789	18952	18051	21870	17176	15601	17952	16565	18853	18767	14753	14234	14696
UG47_06540	5416	5081	5310	5677	5421	6252	5102	5178	5681	6973	6662	7085	8900	8369	9382
UG47_06545	391	363	377	350	378	369	405	412	411	442	377	456	303	261	244
UG47_06550	275	308	315	377	416	429	379	372	350	883	894	807	839	840	1203
UG47_06555	309	314	285	311	395	419	324	404	346	761	638	662	720	641	931
UG47_06560	420	354	369	829	551	475	1053	787	524	1135	943	976	1135	1145	957
UG47_06565	177	165	150	245	300	248	255	266	224	643	526	455	663	719	609
UG47_06570	1162	1024	1142	983	1228	1105	825	1097	1041	950	1062	975	493	619	736
UG47_06575	434	357	389	203	341	394	175	302	333	178	191	198	108	93	137
UG47_06580	987	956	918	769	1044	1066	696	933	832	544	561	693	176	225	376
UG47_06585	261	246	248	266	338	335	267	231	263	704	864	693	1113	1236	1718
UG47_06590	13	6	6	6	14	13	12	11	8	13	17	23	30	31	20
UG47_06595	1021	934	908	839	1086	1106	690	795	935	3317	4541	4419	12194	15141	17594
UG47_06600	14	21	18	15	24	17	30	36	29	36	45	34	70	81	100
UG47_06605	6	2	7	4	3	4	2	6	4	6	6	6	3	10	9
UG47_06610	25	13	12	16	23	26	23	32	21	20	35	23	25	16	41
UG47_06615	16	14	12	25	21	27	21	22	17	41	24	30	50	43	53
UG47_06620	12	14	9	12	11	13	17	15	8	28	18	14	17	20	23
UG47_06625	6	1	6	1	3	4	6	4	4	1	5	4	8	4	6
UG47_06630	25	11	25	37	45	25	45	43	31	60	61	74	142	146	111
UG47_06635	19	23	20	20	41	43	21	40	43	43	52	43	48	42	60
UG47_06640	31	18	18	29	56	52	25	46	26	47	64	41	39	34	61
UG47_06645	175	156	161	371	458	384	368	300	232	556	511	462	573	542	733
UG47_06650	36	24	31	68	81	75	54	56	49	84	79	79	89	82	119
UG47_06655	13	11	7	4	10	7	13	7	4	12	18	19	28	23	22
UG47_06660	8	9	4	7	12	9	9	15	8	15	14	20	16	14	14
UG47_06665	3	0	2	0	4	2	4	3	2	16	16	5	33	27	14
UG47_06670	895	839	851	824	962	1123	948	1051	964	1440	1131	1402	1086	1171	1488
UG47_06675	815	781	808	1030	1417	1118	1108	1186	954	4235	4015	3351	3557	3881	5089
UG47_06680	178	183	197	240	387	307	282	365	246	1005	959	757	1094	970	1059
UG47_06685	31	19	22	24	48	46	17	47	53	78	77	80	59	48	76
UG47_06690	176	164	150	115	205	208	45	100	107	195	223	173	457	463	807
UG47_06695	662	537	566	404	744	838	172	388	465	634	850	721	1091	1227	2310
UG47_06700	320	253	308	173	391	405	89	180	233	331	422	371	541	560	1134
UG47_06705	436	386	388	280	609	608	124	279	277	507	601	544	768	799	1668
UG47_06710	337	309	265	211	436	463	118	246	226	379	506	418	479	498	1129
UG47_06715	120	111	75	71	158	170	46	107	93	160	174	176	166	204	378
UG47_06720	273	256	260	260	343	348	235	228	304	977	870	628	1951	2085	2962
UG47_06725	59932	51215	37131	45890	49081	57542	170636	174417	170674	64984	42664	72629	256878	208331	180791
UG47_06730	15750	14818	14697	15589	17779	20462	12992	14077	15398	14581	11850	13295	5913	3760	4674
UG47_06735	117	101	127	128	120	119	199	210	163	219	150	164	406	312	309
UG47_06740	6	4	7	8	13	6	10	8	9	41	43	13	902	717	298
UG47_06745	23	16	22	41	25	33	34	21	25	59	57	50	2265	2211	532
UG47_06750	9	13	5	10	11	11	12	12	13	31	29	24	671	703	150
UG47_06755	5	12	15	12	19	13	27	10	17	32	22	23	536	690	101
UG47_06760	22	14	24	30	34	30	38	33	25	44	45	38	476	707	127
UG47_06765	18	26	23	33	32	35	27	30	23	58	49	62	313	476	135
UG47_06770	34	41	36	31	64	63	35	55	52	245	252	176	458	546	1091
UG47_06775	554	509	525	314	361	375	320	430	447	611	533	604	833	810	759
UG47_06790	458	484	508	779	1099	837	755	881	610	2036	1898	1460	2251	2398	3592
UG47_06795	725	662	657	376	533	524	457	560	529	496	515	614	353	394	592
UG47_06800	1139	1007	1151	1696	1401	1405	1722	1621	1394	1625	1430	1516	1669	1661	1552
UG47_06805	999	1034	1013	1062	1553	1629	925	1282	1461	2635	2764	2315	3640	3677	5427
UG47_06810	891	891	888	502	675	789	593	655	638	287	286	393	78	119	145
UG47_06815	384	360	350	332	285	319	314	325	367	322	310	363	247	252	270
UG47_06820	3267	2978	3099	2798	2569	3141	2426	2569	2868	2812	2880	3599	1086	1171	1444
UG47_06825	17	12	16	28	16	17	35	20	26	19	24	24	83	83	47
UG47_06830	186	177	162	87	178	215	125	210	170	135	171	224	26	45	64
UG47_06835	5238	4661	4801	9117	7574	7578	10619	8727	7099	17642	11558	10728	20801	13458	12755
UG47_06840	457	451	478	629	737	644	742	690	616	729	709	740	650	672	649
UG47_06845	2082	1824	1978	2368	2100	2341	2357	2302	2295	2080	2046	2451	1423	1164	1461
UG47_06850	378	356	355	377	615	520	435	527	503	718	678	557	857	768	910
UG47_06855	1006	938	857	672	864	913	632	731	748	536	483	597	157	195	247
UG47_06860	1431	1358	1477	1627	1932	1806	1445	1499	1444	1665	1841	1532	1792	1596	1817
UG47_06865	647	623	646	654	655	684	504	486	462	774	875	877	866	929	1379
UG47_06870	113	121	108	104	115	108	110	77	86	114	130	164	124	95	143
UG47_06875	13	9	13	33	12	14	39	15	23	42	47	30	102	106	106
UG47_06880	575	500	504	820	665	630	718	572	534	911	715	678	1685	1300	1175
UG47_06885	120	102	119	147	179	169	142	146	128	313	225	158	569	569	869
UG47_06890	500	436	467	269	431	452	329	451	417	297	237	266	221	235	297
UG47_06895	435	371	348	222	309	321	310	349	349	156	152	185	54	66	54
UG47_06900	207	180	173	113	171	157	186	179	198	88	94	116	54	64	73
UG47_06905	775	710	793	822	878	791	1086	1071	918	1106	1039	1099	1312	1237	1095
UG47_06910	11187	9495	11027	13525	12412	14259	13335	15181	15323	9087	9740	10328	8943	10136	10186
UG47_06915	167	147	154	345	268	250	313	299	203	391	383	413	665	609	478
UG47_06920	48	45	48	94	113	140	79	67	78	186	196	288	133	126	107
UG47_06925	680	661	606	759	1019	1031	734	749	745	914	830	937	653	612	581
UG47_06930	9308	8813	8857	9954	9745	10435	9014	8827	8891	8919	6937	8020	5134	4813	4664
UG47_06935	877	754	767	1116	1510	1432	1095	1192	1053	1914	1497	1579	1011	904	839
UG47_06940	276	244	277	488	445	427	440	410	347	863	903	700	1579	1666	1733
UG47_06945	6913	6347	6113	3622	4858	4220	4329	4771	3765	3371	2917	3786	846	1052	1366
UG47_06950	17	17	24	8	9	8	20	27	23	13	14	20	25	34	38
UG47_06955	717	674	683	390	390	538	434	424	531	258	289	312	159	106	104
UG47_06960	908	874	854	512	524	641	554	544	663	356	384	391	205	123	139
UG47_06965	860	847	813	563	518	686	559	588	739	388	431	385	199	133	147
UG47_06970	945	953	923	511	529	712	556	630	764	331	363	417	127	125	143
UG47_06975	2124	2096	1987	1054	1395	1709	1119	1478	1730	692	900	1049	198	216	326
UG47_06980	975	949	983	294	573	678	410	658	764	279	372	495	81	60	105
UG47_06985	928	817	887	288	555	588	355	676	672	262	279	572	61	54	95
UG47_06990	959	758	794	524	707	687	574	751	779	463	526	700	218	211	435
UG47_06995	397	336	391	257	277	257	268	253	284	263	266	306	62	67	120
UG47_07000	244	218	236	225	195	186	408	296	308	330	307	352	268	225	255
UG47_07005	675	695	702	974	891	832	1005	898	790	1464	1511	1346	1132	1270	1477
UG47_07010	2518	2290	2111	1681	3431	2732	1509	2748	2113	1218	847	1251	365	349	426
UG47_07015	330	258	261	775	438	431	839	414	335	587	595	556	1103	965	657
UG47_07020	140	127	116	661	193	173	731	183	135	232	229	254	893	694	317
UG47_07025	120	125	159	252	123	125	248	127	118	162	138	126	290	270	219
UG47_07030	383	379	397	1133	1127	877	1054	986	760	2646	3102	2234	5524	5332	6682
UG47_07035	185	155	197	343	266	242	337	287	220	406	388	348	427	413	435
UG47_07040	12	11	10	43	25	12	48	23	10	26	22	28	140	185	105
UG47_07045	6	8	4	13	10	5	19	12	4	15	17	24	38	68	31
UG47_07050	14	8	15	4	21	14	7	20	15	24	26	21	23	32	28
UG47_07055	3255	3238	3044	3556	4609	4805	3173	3443	3734	5770	5652	4923	7540	7073	10342
UG47_07060	931	900	909	1287	1553	1484	1224	1254	1130	1499	1301	1342	1206	1138	1111
UG47_07065	563	549	548	4364	4123	3312	4135	3444	2565	8674	8804	7545	13643	16750	15996
UG47_07070	156	163	170	734	634	427	678	493	323	499	476	536	830	1138	842
UG47_07075	195	177	179	318	318	252	316	287	208	209	244	227	329	337	316
UG47_07080	481	425	434	821	978	914	866	1106	874	665	718	772	611	691	681
UG47_07085	565	472	559	913	1181	1115	1070	1168	1043	799	826	998	402	487	585
UG47_07090	123	112	127	147	123	128	211	171	151	186	157	185	222	202	208
UG47_07095	645	565	595	386	405	594	333	465	560	454	406	426	462	476	595
UG47_07100	2162	1891	1895	473	1031	1474	471	1212	1583	370	338	589	210	250	266
UG47_07105	1916	1794	1884	2261	2173	2464	2038	1899	1715	2260	2378	2233	2213	1927	2015
UG47_07110	2952	2911	2844	4462	6410	5380	5628	5743	4315	6636	6560	6491	6374	5977	5705
UG47_07115	2525	2486	2404	3024	5302	4692	4055	5114	3964	5426	5289	5491	6150	5632	5106
UG47_07120	88	85	81	153	157	134	161	137	86	203	160	158	227	252	315
UG47_07125	136	121	141	254	406	267	299	366	258	195	196	322	620	531	471
UG47_07130	107	98	114	226	272	220	269	306	215	162	152	242	535	505	491
UG47_07135	205	150	185	306	303	265	394	332	250	660	532	460	1201	1215	1342
UG47_07140	4	8	10	4	3	0	6	13	6	18	7	8	16	14	34
UG47_07145	16	17	25	18	21	22	17	25	23	39	61	51	110	84	122
UG47_07150	175	123	153	151	244	200	161	235	222	216	217	222	193	168	182
UG47_07155	118	85	86	148	122	108	143	117	70	130	115	89	137	169	187
UG47_07160	422	443	393	2233	705	464	1997	669	357	548	389	341	801	857	775
UG47_07165	111	114	115	468	212	176	457	169	147	749	893	173	1063	1195	1467
UG47_07170	158	143	124	115	123	137	161	156	136	190	207	162	210	217	285
UG47_07175	382	381	340	440	474	383	461	422	424	413	327	387	769	996	289
UG47_07180	226	236	213	210	254	237	250	254	263	261	208	278	2168	2791	379
UG47_07185	15	24	20	12	44	30	31	29	27	44	40	33	1385	1715	176
UG47_07190	72	58	68	72	114	108	110	126	83	196	168	135	4994	5598	702
UG47_07195	61	30	40	60	59	39	71	52	50	98	103	73	1225	1368	292
UG47_07200	107	100	102	150	171	202	123	112	115	263	202	224	324	273	355
UG47_07205	287	209	272	330	348	318	336	366	308	424	373	347	377	335	451
UG47_07210	1114	1088	1094	1045	1445	1548	1037	1256	1314	1361	1366	1435	978	991	1111
UG47_07215	730	771	743	928	1200	1223	790	895	889	1024	1054	1015	785	856	870
UG47_07220	76	64	74	79	62	82	104	70	80	111	95	106	68	78	58
UG47_07225	25	26	26	92	55	28	91	45	35	68	87	69	116	174	129
UG47_07230	20	17	18	43	30	24	53	42	45	56	86	54	101	127	119
UG47_07235	37	36	41	30	43	43	36	43	37	40	51	34	35	44	48
UG47_07240	10	14	13	14	12	16	11	13	9	9	17	10	12	16	13
UG47_07245	53	53	65	60	78	71	73	57	53	86	92	108	192	183	179
UG47_07250	5	11	4	1	8	6	3	8	5	2	8	6	4	9	12
UG47_07255	2	6	5	2	9	2	5	10	10	0	2	7	7	7	10
UG47_07260	25	25	17	37	15	19	20	24	22	27	25	30	34	29	26
UG47_07265	28	28	25	51	35	26	37	30	26	44	40	41	50	60	49
UG47_07270	10	11	22	15	12	22	17	16	19	10	21	22	19	27	29
UG47_07275	309	243	254	256	273	300	283	333	337	184	132	173	143	101	103
UG47_07280	2	4	2	7	4	5	8	2	1	5	5	1	9	5	5
UG47_07285	18	19	28	25	27	12	34	31	25	31	34	39	41	39	24
UG47_07290	25	28	39	47	53	37	50	38	36	64	49	55	52	71	63
UG47_07295	18	6	13	23	18	11	22	9	20	18	17	29	19	21	24
UG47_07300	19	6	13	8	15	11	18	17	20	19	20	27	17	12	13
UG47_07305	4	2	7	0	5	3	2	2	1	1	2	5	2	3	3
UG47_07310	111	111	129	63	116	97	118	144	142	114	167	114	68	57	87
UG47_07315	226	193	223	108	196	166	231	310	272	223	267	226	138	135	177
UG47_07320	398	306	392	317	395	391	313	456	409	372	384	424	237	229	271
UG47_07325	24	17	27	23	41	18	46	47	34	58	61	57	88	104	108
UG47_07330	401	360	356	445	395	395	424	396	382	365	403	394	517	427	552
UG47_07335	653	556	574	684	643	669	614	690	565	604	692	632	741	645	872
UG47_07340	350	284	314	333	301	335	331	421	345	357	333	378	425	379	468
UG47_07345	24	16	19	11	25	20	25	28	17	29	19	35	28	15	16
UG47_07350	15	19	17	8	18	19	17	24	14	20	20	28	8	15	15
UG47_07355	11	10	16	15	11	17	13	9	17	27	19	18	14	15	16
UG47_07360	27	22	27	27	31	33	33	29	30	34	33	30	40	33	32
UG47_07365	89	61	91	23	64	75	40	81	75	34	37	95	12	12	10
UG47_07370	76	54	77	32	25	21	67	109	83	88	77	128	22	20	20
UG47_07375	3	2	2	4	5	2	7	3	3	2	4	1	13	4	7
UG47_07380	8	5	6	5	5	6	7	5	1	8	6	7	15	5	14
UG47_07385	3	6	5	5	13	5	2	12	4	8	4	10	12	10	16
UG47_07390	4	2	3	1	5	6	7	7	4	4	4	9	12	5	8
UG47_07395	7	7	2	8	13	9	5	14	9	32	23	38	7	12	10
UG47_07400	2	6	4	1	3	1	0	4	5	16	6	18	3	3	2
UG47_07405	410	352	509	477	670	516	1580	1814	1096	863	1104	1052	2267	1730	1863
UG47_07410	66	67	75	30	50	46	109	169	137	37	41	46	92	69	61
UG47_07415	1	2	2	15	5	4	12	2	2	21	16	6	32	26	17
UG47_07420	590	583	556	719	857	781	652	683	636	756	1083	952	714	834	1101
UG47_07425	10	14	8	5	12	6	9	10	11	16	16	17	19	11	7
UG47_07430	34	36	25	33	33	34	38	38	30	37	41	57	44	45	37
UG47_07435	120	128	119	297	421	342	245	294	263	434	499	445	344	506	512
UG47_07440	55859	56197	52574	51509	57505	58429	43603	37187	40717	32104	45734	44534	26362	27275	23452
UG47_07445	261846	253565	240971	205723	205862	249015	176172	153756	193255	120703	156282	179495	80472	68827	53203
UG47_07450	64573	61849	60641	48954	50181	63852	40550	40386	51836	32440	40465	47724	13518	9706	8957
UG47_07455	56401	54369	52345	40984	40137	52992	35528	34883	44347	27336	30933	39417	10480	7718	7360
UG47_07460	643	641	557	545	1247	817	566	920	529	622	510	528	199	206	296
UG47_07465	372	378	333	337	456	412	383	397	378	494	418	528	203	225	300
UG47_07470	641	618	596	664	742	660	634	651	610	958	891	973	518	574	643
UG47_07475	1282	1223	1261	1708	1799	1615	1540	1356	1361	2256	2300	2175	1497	1520	1687
UG47_07480	7005	6062	6701	8365	7930	8061	7276	7692	6755	9785	8801	8855	5791	6494	7323
UG47_07485	326	262	295	232	254	268	268	297	304	270	262	331	260	212	197
UG47_07490	14052	12323	13473	12972	12171	13069	13667	14355	13578	14490	13087	15382	9698	9795	9223
UG47_07495	95	131	93	242	398	263	234	272	181	571	566	457	580	730	587
UG47_07500	218	235	195	491	571	449	564	491	340	902	911	797	1113	1101	896
UG47_07505	94	129	90	271	219	164	280	163	146	354	329	356	409	356	313
UG47_07510	2162	2186	2030	1986	2119	2147	1833	1930	1750	2301	2292	2301	1159	1299	1368
UG47_07515	860	864	805	815	924	922	855	794	766	1073	1079	926	685	667	758
UG47_07520	257	267	228	287	355	314	306	277	263	455	511	390	555	502	545
UG47_07525	293	255	289	411	490	389	501	395	297	814	803	652	911	948	1043
UG47_07530	308	284	353	676	571	460	751	666	486	1391	1221	972	1725	1262	942
UG47_07535	934	842	826	2249	1742	1306	1976	1322	1034	2996	3122	2080	3260	2787	2760
UG47_07540	3420	3139	3245	8172	5510	4728	6973	4946	3783	10050	9874	8270	11082	10395	11181
UG47_07545	725	688	682	1099	1073	866	1277	1035	791	1364	1192	1008	1148	1243	1257
UG47_07550	252	286	225	160	250	237	162	199	201	181	231	230	138	138	163
UG47_07555	176	156	183	140	162	165	158	171	144	221	209	219	207	220	292
UG47_07560	86	70	89	111	142	104	84	126	101	642	581	401	1412	1511	1985
UG47_07565	92	107	109	68	103	88	73	107	106	316	318	205	648	671	873
UG47_07570	2025	1921	1872	2451	2298	2259	2406	2101	2187	2681	2376	2734	707	852	1188
UG47_07575	6631	6349	6023	1376	2079	3953	1308	1876	3716	3559	2256	3525	161	149	211
UG47_07580	619	577	587	2044	549	610	2162	399	495	5882	5964	998	302	710	1961
UG47_07585	99	87	91	105	33	44	259	57	75	464	242	159	63	141	235
UG47_07590	173	159	168	143	126	137	298	123	105	342	261	211	138	194	176
UG47_07595	730	594	704	881	698	724	899	650	585	1233	1036	1101	674	816	751
UG47_07600	57	42	61	67	52	35	122	105	77	89	63	71	67	68	89
UG47_07605	20	13	11	39	31	25	40	26	30	47	34	37	68	75	66
UG47_07610	53	62	58	100	87	101	99	102	62	127	131	105	162	136	134
UG47_07615	40	39	40	55	67	58	77	71	42	116	84	87	114	112	88
UG47_07620	59	48	54	80	71	69	101	82	66	147	140	134	145	174	155
UG47_07625	353	300	330	358	410	322	355	356	314	568	505	539	367	302	272
UG47_07630	51	45	69	82	51	46	112	76	54	129	87	117	86	127	151
UG47_07635	34	30	33	77	40	31	74	33	39	90	60	63	77	117	117
UG47_07640	12	3	10	26	7	2	20	9	11	27	10	15	24	29	36
UG47_07645	23	15	21	43	16	22	42	27	21	49	34	32	49	69	58
UG47_07650	15	17	15	25	22	14	48	16	17	54	36	27	71	63	42
UG47_07655	10	13	11	25	3	7	30	4	3	26	11	17	36	33	17
UG47_07660	46	51	42	120	14	14	121	21	20	96	46	53	218	162	90
UG47_07665	162	178	159	434	42	49	440	67	76	414	205	193	653	436	316
UG47_07670	4265	4003	4023	5279	4884	5048	4768	4535	4057	6794	7182	6938	5864	5534	5423
UG47_07675	2055	1840	1871	2152	2113	2330	2031	1973	1860	2975	3257	3189	2531	2438	2459
UG47_07680	1918	1770	1765	1738	1943	2058	1699	1763	1786	2853	3113	2815	3024	2819	2917
UG47_07685	2116	2013	1941	1490	2005	2102	1684	1897	1963	2198	2389	2429	1711	1696	1761
UG47_07690	9902	9494	8948	7653	8935	9602	8155	8072	8293	10824	11718	11666	6637	7028	8122
UG47_07695	9434	9030	8983	6609	8066	8802	7147	7731	7938	7864	8775	9654	3868	4052	4599
UG47_07700	8547	7512	7648	5402	6308	7010	5368	6328	6514	4478	4904	6921	1630	1720	1922
UG47_07705	39	30	38	33	47	42	59	43	45	81	80	66	67	78	56
UG47_07710	13	9	9	11	11	13	14	15	9	22	26	31	15	27	19
UG47_07715	5	9	6	3	15	4	8	13	8	22	26	19	11	16	17
UG47_07720	8	8	8	16	16	12	13	14	10	35	29	30	22	22	27
UG47_07725	34	28	29	37	42	35	47	36	30	78	72	57	70	56	44
UG47_07730	1775	1672	1583	1278	1438	1560	1499	1535	1560	1252	1409	1937	365	425	469
UG47_07735	1280	1008	1262	1666	1265	1031	2866	2872	2084	1794	1564	2392	1040	1136	987
UG47_07740	1590	1486	1512	1886	2062	1657	2425	1976	1542	2378	2098	2331	1937	1982	1580
UG47_07745	1535	1410	1370	1353	2486	1769	1493	2097	1235	1257	1076	1108	563	526	782
UG47_07750	1884	1690	1689	1905	3699	2442	1694	3048	1487	1571	1110	1143	525	533	802
UG47_07755	3561	3413	3187	3629	6427	5089	3231	5249	2889	3140	2246	2302	1132	1102	1688
UG47_07760	254	240	213	324	241	237	342	266	216	481	434	400	651	651	521
UG47_07765	21	17	11	30	23	10	43	26	13	30	31	29	47	32	31
UG47_07770	4659	4836	4373	9692	6628	6022	8654	5286	4927	11221	10027	9197	27541	25823	17977
UG47_07775	348	306	347	367	332	318	387	346	323	394	407	379	806	730	649
UG47_07780	274	267	287	356	287	288	351	265	289	355	335	345	646	597	469
UG47_07785	1984	1774	1867	1702	1819	1736	2156	2222	1943	2218	2047	2269	2064	1893	1948
UG47_07790	2860	2725	2625	2991	2645	2709	2781	2439	2436	3560	3463	3292	3694	3445	3795
UG47_07795	321	348	333	478	346	353	385	337	339	610	559	522	554	515	496
UG47_07800	3577	3413	3340	4280	5433	5041	4151	4310	3609	6199	6590	6108	2837	3119	3603
UG47_07805	418	335	460	337	396	484	203	224	322	836	1081	351	205	236	436
UG47_07810	2793	2481	2560	1171	1718	2242	1009	1452	1911	2542	3310	2599	1489	1600	3185
UG47_07815	333	316	348	138	235	231	135	191	248	271	363	350	198	241	358
UG47_07820	60	42	56	101	68	62	92	65	66	138	114	109	147	122	102
UG47_07825	605	540	553	717	593	577	687	576	562	688	612	639	468	426	373
UG47_07830	772	717	699	913	1260	1020	940	1146	749	1232	986	1009	843	772	845
UG47_07835	3463	3522	3232	4089	5771	4866	3195	4730	3607	6030	5041	5505	2641	1470	1843
UG47_07840	739	751	731	1211	331	232	1337	363	198	380	255	338	332	341	401
UG47_07845	165	116	155	292	973	801	432	854	600	4027	3439	5326	3423	3830	3713
UG47_07850	93	65	85	264	820	770	355	689	496	3346	3543	5392	3813	4006	3939
UG47_07855	1499	1414	1432	14978	2252	1510	14595	2400	1476	4429	2770	2454	11496	10313	6646
UG47_07860	99	90	103	308	162	100	375	164	102	310	256	259	481	445	473
UG47_07865	76	61	107	80	89	80	94	92	84	227	200	181	240	275	449
UG47_07870	151	153	149	150	166	150	174	164	163	322	279	248	270	290	301
UG47_07875	856	883	822	1058	1134	1020	1141	1042	905	1829	1721	1533	1389	1614	1791
UG47_07880	1431	1408	1389	1380	1652	1439	1629	1500	1378	1956	1874	1976	878	1021	1261
UG47_07885	608	535	573	482	737	550	684	637	567	680	613	813	319	310	323
UG47_07890	573	605	543	1057	702	702	673	419	466	2311	2540	2323	48055	39778	35646
UG47_07895	19	22	12	9	17	17	11	16	18	44	39	56	711	595	534
UG47_07900	20	14	8	15	17	11	22	16	19	19	24	20	70	42	53
UG47_07905	33	17	19	17	23	27	22	25	26	31	34	46	38	29	37
UG47_07910	28	29	25	21	32	34	28	32	29	50	49	54	43	42	48
UG47_07915	681	699	700	1012	1960	1774	1049	2039	1331	6233	5871	4833	8721	9764	11904
UG47_07920	425	423	400	561	1302	991	580	1147	675	3702	3523	2786	5673	6369	8106
UG47_07925	315	325	324	526	1157	845	511	941	542	3218	3292	2312	5752	6318	7622
UG47_07930	369	382	357	649	1308	893	689	1067	633	4186	3848	2933	5973	6400	7916
UG47_07935	569	665	560	1089	1867	1404	1197	1501	1101	6951	6137	4683	10146	10944	13533
UG47_07940	1064	1014	1038	1626	2268	1865	1704	1859	1432	5315	5492	4149	5059	5488	6938
UG47_07945	615	594	583	420	458	550	507	560	550	619	566	628	405	381	432
UG47_07950	546	531	551	415	207	222	406	265	204	331	254	293	165	171	238
UG47_07955	249	222	252	256	74	56	214	76	74	120	75	92	109	121	170
UG47_07960	1074	969	935	981	1007	1064	889	933	920	1019	882	907	927	995	1139
UG47_07965	152	137	142	221	220	203	245	212	203	548	470	382	690	668	730
UG47_07970	533	501	449	879	1008	813	821	771	603	1773	1581	1372	2054	1893	2085
UG47_07975	40	27	34	15	19	17	16	31	40	19	23	18	22	21	22
UG47_07980	37	37	38	133	63	65	121	59	46	207	137	133	283	272	254
UG47_07985	7	8	10	6	13	5	7	8	8	15	9	14	10	12	12
UG47_07990	0	2	2	2	4	1	4	3	3	9	5	4	2	7	4
UG47_07995	11	3	7	2	8	10	7	7	6	17	12	13	8	12	16
UG47_08000	65	73	63	90	150	166	112	131	130	1327	1585	1257	1977	1890	3079
UG47_08005	85	84	81	156	168	128	135	130	123	605	516	425	1001	1067	1391
UG47_08010	278	281	296	404	447	418	404	420	365	1363	1151	1073	723	1659	2372
UG47_08015	109	113	107	216	272	197	277	220	160	1020	908	702	587	2091	2420
UG47_08020	11	28	18	66	68	55	95	62	27	376	282	240	456	925	965
UG47_08025	12	11	9	48	50	27	77	41	27	227	164	182	479	565	610
UG47_08030	31	26	30	297	180	136	285	110	79	961	826	750	4209	4944	4373
UG47_08035	13	13	18	16	14	16	33	29	16	38	17	34	24	26	26
UG47_08040	70	60	50	40	51	42	56	49	33	81	65	55	39	43	54
UG47_08045	80	57	53	36	43	41	38	42	26	44	41	39	35	37	50
UG47_08050	79	80	78	38	38	44	50	40	34	55	43	48	35	25	40
UG47_08055	51	41	40	16	24	15	36	28	24	29	24	13	15	24	20
UG47_08060	85	91	83	53	51	40	60	37	47	60	48	40	44	33	52
UG47_08065	297	279	269	417	333	355	461	416	362	598	459	563	325	352	310
UG47_08070	104	90	96	107	91	120	130	143	123	212	135	156	111	108	126
UG47_08075	227	221	204	274	166	135	325	186	121	431	296	301	289	335	445
UG47_08080	4713	4229	4342	6481	3928	4132	5641	4380	4109	7335	5685	6335	5639	6101	7233
UG47_08085	1619	1398	1460	1475	1398	1503	1856	1882	1604	2693	2244	2553	2217	2124	2139
UG47_08090	1039	995	1029	1007	1010	1091	1213	1146	1095	1624	1555	1693	1455	1354	1426
UG47_08095	1587	1537	1778	1511	1530	1667	1873	1859	1640	1861	1896	2257	1323	1167	1259
UG47_08100	740	713	691	621	683	717	664	625	696	752	766	874	326	320	397
UG47_08105	314	260	275	313	344	330	378	329	328	460	405	425	315	316	285
UG47_08110	316	285	287	484	420	405	538	414	395	701	640	584	647	550	495
UG47_08115	431	385	394	668	688	637	839	681	620	1782	1412	1340	1577	1588	1662
UG47_08120	1376	1417	1314	1004	1203	1163	1387	1295	1244	1635	1706	1876	1435	2073	2121
UG47_08125	595	524	604	229	524	546	371	525	524	270	296	429	168	197	195
UG47_08130	507	419	384	169	289	347	159	245	314	171	228	302	114	121	134
UG47_08135	2807	2601	2642	3138	2855	3186	3043	2990	2872	5004	4283	4444	4429	3935	3434
UG47_08140	331	298	325	390	405	344	495	476	353	522	451	416	398	327	338
UG47_08145	54	51	54	70	79	79	101	111	84	365	284	232	441	419	558
UG47_08150	442	427	467	391	430	429	411	457	435	537	486	712	240	252	325
UG47_08155	92	64	76	74	55	62	96	46	46	223	347	95	194	431	660
UG47_08160	35	32	38	24	21	21	43	29	20	76	86	46	104	248	287
UG47_08165	40	26	26	22	19	29	41	33	15	47	74	46	99	201	205
UG47_08170	41	36	31	26	30	29	48	36	26	70	66	57	145	285	219
UG47_08175	60	63	58	65	67	70	73	58	55	152	118	101	151	257	189
UG47_08180	179	165	183	218	218	217	235	185	189	357	319	313	171	263	189
UG47_08185	352	351	385	703	625	437	637	598	359	762	595	540	776	1050	1303
UG47_08190	328	324	307	623	639	402	657	494	330	664	558	464	557	849	1062
UG47_08195	114	116	117	210	477	297	316	482	245	799	655	536	755	1186	1136
UG47_08200	474	414	358	843	1127	823	1065	1132	697	2110	1489	1405	3572	3379	2901
UG47_08205	366	350	380	830	825	600	1004	855	594	1763	1421	1275	3525	3122	2231
UG47_08210	67	46	64	43	77	69	75	99	81	113	85	95	118	111	141
UG47_08215	29	18	37	25	32	27	26	37	27	53	45	34	42	54	52
UG47_08220	2	3	3	4	4	5	5	4	2	9	6	2	5	4	13
UG47_08225	7	4	3	4	4	2	4	2	6	13	15	12	60	79	146
UG47_08230	203	156	150	66	116	114	115	141	150	221	212	188	508	653	1204
UG47_08235	1084	1045	1103	675	720	917	668	804	895	604	605	776	509	464	511
UG47_08240	5060	4608	4416	2980	2958	3523	3334	3375	3659	4603	4228	5289	2163	2241	2719
UG47_08245	97	86	106	119	128	113	133	134	127	937	716	523	2544	2397	2771
UG47_08250	1271	1229	1170	3408	3459	2567	3325	2708	2078	9702	8952	5937	15584	16012	14185
UG47_08255	1086	1055	984	947	1038	863	1361	976	794	2690	2122	1883	7990	6191	3713
UG47_08260	789	757	732	915	1497	1224	913	1473	881	1476	1077	1159	1038	960	1172
UG47_08265	3801	4005	3533	6201	10114	6388	5536	7789	3757	7988	6457	5852	5992	6141	9022
UG47_08270	1423	1393	1265	1058	1241	1468	974	993	1089	809	828	980	307	335	446
UG47_08275	2950	2847	2713	2824	2574	3110	2685	2554	2591	3401	3181	3276	3051	2716	3013
UG47_08280	1549	1207	1286	1370	1296	1347	3094	3217	2811	1796	1504	2166	4223	3914	3536
UG47_08285	1813	1422	1532	1660	1493	1573	3817	3974	3458	2135	1767	2575	5209	4929	4321
UG47_08290	93	97	90	84	85	55	91	83	74	94	99	125	53	61	74
UG47_08295	182	204	177	164	147	139	185	170	96	236	215	225	161	210	269
UG47_08300	170	167	140	162	186	164	153	155	122	260	253	211	204	241	276
UG47_08305	74	66	78	132	85	76	117	95	85	114	77	76	94	85	78
UG47_08310	116	103	83	82	80	83	101	85	73	35	28	35	21	26	25
UG47_08320	43	37	49	62	72	68	61	82	89	3000	3503	1978	14396	12342	13660
UG47_08325	9	3	12	3	8	9	10	12	14	174	143	90	835	723	938
UG47_08330	13	7	8	5	24	10	12	11	13	276	232	226	724	606	750
UG47_08335	33	25	33	57	80	88	53	59	90	3554	4720	2528	19208	18511	21202
UG47_08340	102	98	90	198	266	217	227	264	253	8094	9815	5544	35975	36792	42360
UG47_08345	35	31	21	36	55	43	45	54	53	1367	1427	797	4963	4770	6367
UG47_08350	18	10	15	25	32	36	58	73	73	1439	1320	721	7916	6209	7837
UG47_08355	8	4	8	4	12	12	7	19	19	339	368	199	1792	1551	1921
UG47_08360	18	17	29	20	38	30	25	42	36	437	418	329	2083	1952	2593
UG47_08365	184	161	159	169	209	173	200	237	219	1325	1401	988	5280	5046	5569
UG47_08370	160	151	172	194	323	289	222	285	293	1374	1133	756	2287	2708	3353
UG47_08375	159	140	168	245	329	268	485	501	417	3555	2669	1747	12555	10777	10810
UG47_08380	0	4	4	7	6	7	3	12	7	57	37	42	347	353	624
UG47_08385	55	59	57	50	62	51	94	79	71	98	94	106	128	115	114
UG47_08390	22	16	24	25	37	15	39	34	34	54	44	34	32	38	47
UG47_08400	6	5	6	3	14	9	11	20	12	9	8	8	10	12	8
UG47_08405	80	80	57	65	72	59	87	81	72	82	87	59	71	80	86
UG47_08410	354	339	322	288	318	306	285	285	290	239	265	274	134	152	172
UG47_08415	26	14	14	26	27	18	21	28	25	30	37	31	75	49	38
UG47_08420	18	11	16	42	24	15	44	23	14	43	27	35	104	70	51
UG47_08425	643	597	630	1240	1223	1150	1172	1261	1066	2728	2221	2135	3695	3884	5327
UG47_08430	32	21	26	33	42	45	34	44	28	58	59	52	69	105	127
UG47_08435	5	2	7	9	12	8	2	8	8	9	14	14	16	19	19
UG47_08440	19	4	12	8	12	6	12	16	17	11	25	13	28	27	33
UG47_08445	8	2	4	5	11	2	6	2	8	15	13	7	15	12	17
UG47_08450	31	26	28	39	33	28	35	25	27	35	60	44	77	77	95
UG47_08455	9	16	13	13	41	24	30	32	28	52	58	53	43	50	76
UG47_08460	43	47	38	50	57	55	70	64	53	105	137	122	139	149	168
UG47_08465	103	90	102	133	155	150	140	147	135	150	210	164	291	291	341
UG47_08470	65	46	56	72	101	73	91	101	68	94	125	83	157	178	198
UG47_08475	18	9	4	13	15	6	15	14	15	15	19	17	49	40	44
UG47_08480	9	16	5	12	13	14	14	11	16	14	21	26	24	31	25
UG47_08485	34	14	19	18	33	23	28	19	24	37	33	30	55	47	45
UG47_08490	14	12	11	14	12	12	17	19	16	13	16	24	18	26	26
UG47_08495	30	27	36	22	34	28	28	32	27	62	64	38	26	19	34
UG47_08500	997	846	907	920	676	942	760	755	917	4687	4178	4717	817	821	851
UG47_08505	538	540	524	336	417	484	348	391	502	2174	1965	2313	267	250	295
UG47_08510	2255	1762	2174	2214	2006	2111	2672	2961	2745	2096	1544	2153	1908	1814	1764
UG47_08515	7902	6646	7648	9494	8175	8664	11851	12560	11860	9592	8041	9968	9713	8793	7689
UG47_08520	5178	4669	4725	4126	4306	4898	3908	4305	4628	3991	3403	4084	1290	1471	1765
UG47_08525	114	127	129	36	143	110	58	87	101	84	95	111	44	61	38
UG47_08530	631	618	574	485	528	601	792	783	767	905	800	861	642	566	577
UG47_08535	1951	1902	1930	1794	1768	2002	1816	1802	1997	2693	2475	2704	1408	1240	1245
UG47_08540	2	2	2	3	0	3	3	6	4	2	6	4	2	4	6
UG47_08545	19	10	14	5	11	12	10	8	19	7	7	13	5	7	8
UG47_08550	44	28	41	39	45	32	51	43	36	45	43	58	48	36	40
UG47_08555	5	3	10	13	9	10	8	13	8	8	9	12	10	8	5
UG47_08560	4	4	6	3	4	3	7	5	4	5	4	12	5	10	5
UG47_08565	3	5	5	2	4	5	3	3	3	1	6	4	2	1	3
UG47_08575	131	102	150	44	95	74	76	110	87	94	101	111	48	60	45
UG47_08580	105	99	101	90	98	113	115	118	124	106	119	122	84	66	105
UG47_08585	429	388	379	372	405	463	452	396	416	374	367	399	366	332	455
UG47_08590	229	182	206	146	198	211	175	192	187	141	146	165	147	131	159
UG47_08595	9	3	5	4	9	1	3	2	4	4	6	2	4	6	4
UG47_08600	157	152	151	311	353	344	308	336	282	963	1220	1062	1545	1703	2238
UG47_08605	779	760	747	1092	1336	1326	1021	1014	1048	2589	2901	2534	2551	2514	2782
UG47_08610	46	39	32	27	35	34	30	46	37	46	45	68	30	27	30
UG47_08615	12	2	8	2	12	8	6	5	6	12	21	16	9	6	8
UG47_08620	33	25	22	21	15	24	24	21	18	31	37	41	13	18	20
UG47_08625	26	21	23	20	22	14	33	20	18	36	42	37	26	43	41
UG47_08630	34	31	26	22	22	31	33	18	21	53	64	51	31	38	53
UG47_08635	29	33	23	28	31	34	39	30	22	62	60	46	55	49	48
UG47_08640	10	16	12	10	10	18	12	27	20	32	24	28	29	21	26
UG47_08645	22	25	22	12	31	18	23	31	24	25	32	48	22	24	27
UG47_08650	23	33	33	39	22	28	31	37	22	48	52	60	37	47	38
UG47_08655	87	85	91	94	102	88	78	82	79	107	107	125	50	66	77
UG47_08660	31	22	25	21	32	28	27	29	25	28	32	37	11	13	12
UG47_08665	26	29	27	15	15	26	23	22	21	23	28	45	33	20	26
UG47_08670	74	66	60	54	56	68	74	72	59	78	86	95	74	68	67
UG47_08675	34	18	29	35	30	26	57	40	37	79	88	89	394	308	104
UG47_08680	30	32	43	290	105	75	306	115	90	580	418	508	2734	2307	862
UG47_08685	10	8	14	31	23	20	37	28	19	77	75	60	264	531	1674
UG47_08690	13	8	5	16	16	11	19	21	15	70	62	39	104	263	880
UG47_08695	29	21	23	44	65	61	56	49	39	251	289	243	414	584	1275
UG47_08700	26	32	28	36	104	76	48	54	46	253	320	221	428	553	1199
UG47_08705	213	187	185	272	420	389	242	345	308	1341	1486	1187	2010	2533	5475
UG47_08710	52	40	41	30	40	34	41	48	34	61	105	100	71	80	266
UG47_08715	203	194	255	198	291	275	227	261	289	173	230	221	138	126	114
UG47_08720	19460	19892	18451	14008	17795	18047	13662	13518	12365	8408	7582	7790	3898	3527	4518
UG47_08725	1114	1006	987	766	1262	1153	845	1094	973	647	628	765	313	207	229
UG47_08730	947	845	902	647	1141	946	688	928	734	365	386	438	130	86	82
UG47_08735	1247	1119	1113	720	1247	1153	800	1041	838	369	375	462	79	90	115
UG47_08740	2231	2217	2160	1771	2222	2450	1636	1853	1756	783	757	822	245	203	231
UG47_08745	1503	1378	1422	1149	1245	1538	1152	1296	1300	523	460	542	141	120	124
UG47_08750	881	827	812	656	736	907	688	697	739	287	224	239	106	59	65
UG47_08755	604	598	594	530	567	764	532	496	592	264	204	197	133	69	47
UG47_08760	587	608	608	473	524	689	480	486	596	249	173	204	102	73	49
UG47_08765	351	306	338	226	249	376	233	273	321	116	92	108	58	47	25
UG47_08770	410	366	387	279	334	419	296	308	376	129	105	125	62	61	27
UG47_08775	404	423	408	277	377	476	291	327	368	125	124	131	45	47	29
UG47_08780	510	539	522	449	481	595	469	421	542	191	166	162	72	76	54
UG47_08785	275	306	340	288	309	322	323	270	342	164	164	169	60	55	69
UG47_08790	745	649	702	686	854	738	901	820	696	1107	1315	1245	903	1110	1007
UG47_08795	285	267	271	292	317	279	470	359	329	408	443	478	413	381	324
UG47_08800	27	25	34	41	39	32	52	42	29	90	100	91	116	141	91
UG47_08810	8	9	10	12	15	9	20	11	8	28	32	30	12	17	28
UG47_08815	17	8	15	21	21	18	18	30	20	43	37	52	37	37	40
UG47_08820	15	10	10	20	18	13	11	19	16	25	22	29	29	27	29
UG47_08825	21	22	20	24	27	13	19	32	26	38	27	39	38	47	48
UG47_08830	29	29	27	39	34	29	52	33	35	47	66	64	41	51	45
UG47_08835	17	21	14	23	24	25	32	29	21	31	37	38	23	25	24
UG47_08840	16	14	15	20	33	14	24	28	14	14	26	17	13	17	14
UG47_08845	125	81	116	144	167	160	339	364	282	323	328	332	973	936	964
UG47_08850	144	131	176	167	219	243	210	230	213	286	341	319	250	294	301
UG47_08855	79	79	75	93	146	132	91	97	94	129	131	152	161	189	200
UG47_08860	283	278	267	327	530	466	345	378	348	517	635	609	539	609	701
UG47_08865	164	145	156	153	173	150	178	175	143	280	256	310	253	275	303
UG47_08870	83	63	56	122	110	77	100	95	69	144	167	144	104	109	121
UG47_08875	73	88	87	88	106	105	120	109	96	151	142	171	109	93	115
UG47_08880	20	8	15	9	10	20	16	15	17	9	16	19	7	14	16
UG47_08885	1	1	0	2	1	0	0	1	0	3	0	1	3	0	2
UG47_08890	2322	2115	2190	1826	1965	2581	2249	2426	3038	2362	4527	5621	2629	3136	3032
UG47_08895	343	334	304	397	389	338	492	335	323	699	656	636	476	486	503
UG47_08900	920	891	904	10907	1041	734	9757	862	496	5669	4616	5869	6774	3911	1494
UG47_08905	1027	986	961	8870	2313	1032	8330	1680	594	3349	3170	4175	3747	3024	1152
UG47_08910	470	367	409	1238	536	587	1303	422	356	1600	1644	764	7513	6102	6127
UG47_08915	52	54	63	100	55	50	107	67	51	140	109	76	452	400	339
UG47_08920	886	816	767	954	1416	1239	1000	1270	967	2531	2958	2406	1465	1214	2849
UG47_08925	1611	1416	1377	1778	1930	1775	1676	1492	1364	3088	3042	2784	2341	2301	3057
UG47_08930	2880	2521	2877	2309	2454	2719	2439	2729	2738	2446	2735	2854	1986	1918	2629
UG47_08935	5175	4611	4732	4786	4602	4941	4618	4649	4440	6399	6243	6677	3629	3353	3297
UG47_08940	3023	2820	2926	3705	3869	3895	3107	3167	3073	6634	6512	6284	9908	10724	10321
UG47_08945	38	54	41	51	78	52	53	56	53	173	140	133	696	1506	733
UG47_08950	19	17	17	28	29	16	35	22	22	141	115	85	1282	1801	668
UG47_08955	40	29	33	52	41	40	70	52	29	287	227	185	3595	3238	1325
UG47_08960	32	20	24	80	40	27	89	35	28	632	408	245	6767	6951	4015
UG47_08965	15589	14277	14160	15069	13556	14728	13006	12431	13030	11851	12446	13816	7815	7384	6410
UG47_08970	2173	1919	2040	1541	2626	2078	2865	3378	2556	3177	3041	3487	1603	1523	1396
UG47_08975	3041	2643	2875	2571	3490	3034	3612	4293	3149	5374	4999	5080	4419	4419	5074
UG47_08980	964	950	880	1127	1122	929	1243	1082	854	1879	1645	1554	1651	1742	2056
UG47_08985	153	136	154	168	180	167	199	206	140	311	335	279	285	267	251
UG47_08990	194	190	180	352	408	335	470	329	249	1109	1059	809	1653	1785	2248
UG47_08995	1350	1301	1251	769	1039	1281	785	1079	1185	1160	1139	1605	514	536	728
UG47_09000	1103	867	971	2079	1652	1727	3428	3136	2609	5710	5485	4280	11552	8498	11457
UG47_09005	379	335	350	547	451	424	538	426	343	759	677	552	1131	901	994
UG47_09010	638	572	580	1248	990	796	1186	964	673	1711	1550	1296	2769	2630	3267
UG47_09015	731	700	630	1519	1293	978	1571	1033	760	2255	2043	1731	5423	5320	3591
UG47_09020	83	83	88	99	70	82	111	88	72	155	64	84	107	92	103
UG47_09025	64	60	53	88	108	83	112	102	90	198	144	149	173	111	159
UG47_09030	106	92	88	127	132	115	184	160	162	210	227	312	193	214	231
UG47_09035	121	102	125	128	102	97	140	105	109	380	195	200	439	461	405
UG47_09040	1464	1315	1290	1200	955	898	1509	1047	892	3953	2721	3054	4059	5943	6718
UG47_09045	3405	3353	3194	4099	3957	4176	3634	3616	3388	3752	4056	4435	2378	2365	2503
UG47_09050	562	557	525	809	735	649	801	655	537	1396	1284	1082	1662	1625	1379
UG47_09055	298	271	284	426	363	324	433	353	302	562	491	459	458	513	430
UG47_09060	14	12	11	30	8	12	23	25	15	35	20	25	44	43	37
UG47_09065	16	12	9	30	14	8	26	18	12	41	24	19	68	40	41
UG47_09070	15	9	9	16	16	10	19	9	13	18	20	10	44	30	26
UG47_09075	24	31	23	51	38	32	46	46	29	85	68	57	113	112	90
UG47_09080	39	41	33	48	60	41	47	58	37	111	99	83	113	98	84
UG47_09085	7	8	13	10	15	15	15	15	7	23	18	22	12	14	15
UG47_09090	27	24	40	28	41	24	38	42	26	44	50	72	57	54	74
UG47_09095	188	160	149	103	196	140	107	153	149	156	178	220	117	122	103
UG47_09100	65571	59727	59725	46251	40972	54046	35942	39004	47716	26522	29226	36837	9996	6526	5568
UG47_09105	50846	47497	46172	35216	36127	44299	27865	29880	35754	20544	23883	28205	7288	4615	4037
UG47_09110	55519	51669	50492	39529	41154	50069	30745	33474	39570	22646	28148	32198	7749	4981	4454
UG47_09115	76394	71937	70126	53860	56175	68062	42571	47589	56900	30732	37542	45561	9938	6432	5787
UG47_09120	9	10	13	7	12	9	7	9	14	30	28	19	49	56	70
UG47_09125	44	68	58	53	87	60	90	84	74	174	154	158	238	260	215
UG47_09130	83	67	102	110	145	108	134	134	108	258	198	231	354	317	281
UG47_09135	101	111	124	154	155	121	167	191	134	305	248	257	424	339	316
UG47_09140	27	24	25	53	44	45	66	58	44	109	84	86	253	178	149
UG47_09145	27	33	35	58	47	45	72	43	43	100	84	72	170	165	111
UG47_09150	30	36	28	66	43	28	81	22	21	100	67	69	205	174	127
UG47_09155	70	72	63	95	115	78	76	83	65	138	116	96	157	117	122
UG47_09160	438	402	381	596	428	392	579	464	364	598	384	331	528	419	428
UG47_09165	177	185	181	234	253	207	252	245	227	397	334	303	482	467	504
UG47_09170	66	79	62	216	86	87	223	85	102	2074	978	404	17227	8760	5559
UG47_09175	46	44	33	200	130	122	110	50	59	682	476	281	7560	3522	1476
UG47_09180	46	48	48	89	97	80	103	115	106	1031	940	721	2539	2814	5437
UG47_09185	22	20	10	21	15	21	25	13	17	42	47	53	25	29	34
UG47_09190	5	3	8	10	13	7	12	13	10	15	11	16	12	7	8
UG47_09195	9	0	3	4	2	5	7	8	2	9	5	8	7	7	9
UG47_09200	13	7	12	14	13	9	18	10	12	19	17	27	8	8	9
UG47_09205	37	18	25	29	25	26	30	32	24	39	39	50	34	34	37
UG47_09210	13	11	12	17	20	11	15	21	15	20	17	21	15	13	14
UG47_09215	1589	1507	1472	1725	1813	1741	1497	1843	1497	2104	1827	2111	1223	1421	1788
UG47_09220	3090	2939	2995	3727	3790	3491	3573	3509	2801	7276	6841	6298	9115	9849	11493
UG47_09225	407	388	401	463	456	362	502	453	326	674	580	586	706	681	658
UG47_09230	13193	11994	11832	14916	10948	12673	13187	9967	11579	72572	76343	70082	51266	44961	36740
UG47_09235	83	69	86	42	65	92	46	71	55	93	43	99	21	23	24
UG47_09240	6861	6384	6341	6000	10102	9310	6401	9566	6987	10360	9265	9406	7536	7420	10240
UG47_09245	8772	8618	8054	8522	14019	11898	8615	12347	8554	13288	11935	11814	9103	9316	13818
UG47_09250	6161	5601	5660	6011	8953	6762	6414	8579	5450	7841	7046	7151	5410	5857	7664
UG47_09255	6947	6038	6377	8206	9650	7468	7618	8781	6549	9313	9017	8216	8987	8682	10192
UG47_09260	9088	7986	8492	10992	13780	10362	10669	14321	8574	13751	11599	10615	10740	11494	14839
UG47_09265	2596	2351	2467	2521	2636	2476	2798	2906	2424	3106	2669	2946	2061	2075	2522
UG47_09270	1547	1398	1496	1317	1511	1446	1630	1610	1398	2088	1878	2034	1701	1686	1858
UG47_09275	549	556	549	474	578	524	516	501	431	598	567	651	455	439	534
UG47_09280	558	600	552	645	681	599	689	638	534	1504	1467	1293	1905	1988	2678
UG47_09285	742	727	723	408	619	642	488	590	625	926	945	809	879	874	1074
UG47_09305	983	837	862	1066	824	858	1117	968	890	1344	1320	1396	1360	1062	928
UG47_09310	1834	1853	1787	1914	1878	1795	1913	1741	1618	2072	1890	2031	1154	1160	1437
UG47_09315	3097	3035	2797	2173	2398	2807	2349	2133	2234	2741	2804	3095	1685	1778	2035
UG47_09320	2140	1996	1861	1542	1853	1712	1712	1861	1562	2309	1993	2114	1660	1637	1634
UG47_09325	1019	969	1023	686	589	732	1018	743	703	813	697	699	855	772	774
UG47_09330	1751	1607	1616	1041	889	1328	849	1018	1362	606	574	937	226	202	257
UG47_09335	603	615	601	2790	1290	1101	2852	1059	849	8408	7850	4763	37287	35702	23263
UG47_09340	315	267	280	1105	588	468	1271	559	407	3337	2931	2388	20230	20473	11353
UG47_09345	155	146	146	700	372	274	783	385	277	2201	1793	1585	13186	14141	7108
UG47_09350	129	111	143	481	274	210	615	310	206	1718	1338	1293	9781	11022	5344
UG47_09355	665	690	568	712	807	752	658	635	613	742	635	693	456	441	435
UG47_09360	107	61	70	99	107	113	83	130	133	1106	889	558	1762	1626	2431
UG47_09365	208	164	174	121	143	149	137	217	251	555	419	497	647	611	934
UG47_09370	353	270	294	157	172	221	212	319	323	1987	1543	1577	6636	4313	9661
UG47_09375	733	652	604	416	392	424	351	382	413	224	213	284	102	149	195
UG47_09380	19187	17321	18260	16513	13019	16410	13621	13775	15487	9363	9306	11504	3961	4218	4434
UG47_09385	991	867	935	945	905	935	970	939	858	1176	996	1109	505	570	798
UG47_09390	214	208	194	282	266	211	370	314	318	551	513	526	497	488	443
UG47_09395	848	755	804	1804	1263	1212	1930	1353	1295	3778	3923	3341	5439	5094	3745
UG47_09400	58541	56408	51540	73581	132742	109607	67950	110565	72077	72285	44776	45613	40399	28960	43367
UG47_09405	12530	12597	11139	17330	33062	23884	16293	25333	14281	14605	8815	8428	7585	5898	8698
UG47_09410	124	121	98	156	234	127	238	246	145	303	231	267	164	201	225
UG47_09415	601	536	507	926	1384	462	1257	1821	405	546	298	432	178	172	199
UG47_09420	1863	1569	1698	24164	5158	3131	22332	5292	2940	42578	31925	21277	178762	172944	93169
UG47_09425	2959	2781	2676	3136	4081	3387	3821	3694	2886	5739	5029	5216	15004	12111	5484
UG47_09430	199	208	200	303	333	250	306	216	226	474	469	341	309	305	352
UG47_09435	743	669	615	871	1080	844	1092	1022	792	1602	1476	1266	1205	1191	1314
UG47_09440	374	341	346	552	656	526	541	671	475	1792	1700	1357	1948	1919	2717
UG47_09450	235	201	205	207	243	211	234	282	215	206	228	158	207	222	187
UG47_09455	22	22	24	34	50	39	35	35	46	2357	2109	1635	4132	7699	3344
UG47_09460	93	87	85	113	127	130	132	137	180	4196	4405	3517	16253	31529	9696
UG47_09465	40	47	52	52	62	46	67	57	49	405	353	265	267	657	238
UG47_09470	3946	3778	3752	6300	7417	7042	5613	5929	5175	18536	19977	15446	33395	34314	28726
UG47_09475	14	17	24	20	29	18	23	21	13	92	113	38	345	517	260
UG47_09480	14	5	15	45	29	15	75	31	23	213	279	34	890	1130	587
UG47_09485	26	8	17	41	28	27	74	40	29	218	229	93	818	937	847
UG47_09490	55	43	57	72	103	88	99	103	77	707	708	449	2136	2066	2801
UG47_09495	27	22	21	29	61	46	43	41	40	351	308	189	988	949	1313
UG47_09500	777	749	763	799	769	663	780	719	713	962	856	778	851	720	578
UG47_09505	370	363	331	536	475	434	460	403	338	749	612	596	1069	921	731
UG47_09515	56	52	57	86	66	60	103	67	78	313	271	196	5975	6272	786
UG47_09520	243	241	225	342	399	352	305	330	260	587	587	554	13131	15853	2023
UG47_09525	95	110	98	151	163	117	163	140	108	240	172	211	299	223	188
UG47_09530	144	129	145	107	129	122	146	152	143	261	251	293	11609	7672	4330
UG47_09535	94	101	73	86	99	77	105	107	105	566	820	490	52852	33343	21091
UG47_09540	4	3	5	8	6	8	3	6	1	5	6	9	2	4	3
UG47_09545	76	52	56	299	66	65	171	82	59	604	489	172	1477	807	618
UG47_09550	91	82	79	198	115	90	184	114	89	210	179	157	432	262	214
UG47_09555	25	27	36	26	52	40	40	22	36	54	54	32	187	83	66
UG47_09560	29	35	25	17	35	36	30	32	25	61	53	58	102	92	100
UG47_09565	1148	1244	1067	776	1486	1202	828	1241	928	901	740	803	409	427	624
UG47_09570	790	785	756	558	897	834	613	829	656	965	788	796	713	637	981
UG47_09575	793	786	693	527	985	825	630	832	706	856	715	731	609	565	833
UG47_09580	201	236	213	102	286	274	129	329	293	278	210	225	354	366	434
UG47_09585	3713	3368	3333	1277	6148	6662	1545	6428	6743	6467	6081	6068	10719	9860	11516
UG47_09590	47	38	29	49	75	47	61	81	49	100	83	83	117	115	132
UG47_09595	138	115	121	132	154	109	166	190	141	308	278	239	341	409	559
UG47_09600	877	750	872	988	729	919	1029	800	876	938	817	822	1059	856	902
UG47_09605	20	21	20	15	23	25	19	32	34	98	93	71	220	223	411
UG47_09610	9	5	7	13	15	10	19	16	10	21	10	14	8	14	14
UG47_09615	8	9	15	18	20	21	21	27	12	31	28	22	19	23	24
UG47_09620	15	10	14	29	22	16	19	19	8	25	26	28	30	23	32
UG47_09625	16	16	14	15	25	20	26	19	18	28	20	26	26	22	16
UG47_09630	24	13	19	17	15	12	29	32	19	35	28	31	21	23	17
UG47_09635	23	24	23	29	16	13	31	37	29	39	44	48	36	22	26
UG47_09640	16	22	16	19	20	20	17	16	21	48	36	40	29	29	40
UG47_09645	8	10	8	17	20	8	14	10	7	37	30	35	35	33	47
UG47_09650	6	12	5	5	13	13	8	6	9	35	25	31	18	21	26
UG47_09655	7	13	7	13	9	14	14	12	7	38	23	27	24	30	38
UG47_09660	12	19	9	34	25	28	32	30	27	70	62	62	60	65	75
UG47_09665	31	28	29	40	27	47	43	38	39	104	79	137	89	71	103
UG47_09670	79	98	62	114	101	91	101	108	109	293	250	305	186	182	310
UG47_09675	91	102	78	123	109	111	124	130	110	332	268	298	182	229	331
UG47_09680	43	39	33	85	96	90	100	78	47	234	220	275	92	100	110
UG47_09685	15	7	12	10	7	10	11	10	12	20	23	17	10	14	25
UG47_09690	36	33	35	36	37	20	49	40	33	64	64	62	38	46	46
UG47_09695	5	3	2	2	3	1	0	2	4	3	7	5	4	3	4
UG47_09700	16	15	9	19	11	9	23	17	17	45	30	35	33	43	29
UG47_09705	34	25	23	53	25	25	53	25	25	69	64	48	63	53	59
UG47_09710	18	9	9	28	23	31	44	23	12	55	32	52	34	55	54
UG47_09715	31	31	33	41	50	21	52	36	38	94	94	64	460	425	256
UG47_09720	280	239	279	304	349	305	429	535	420	624	475	552	1975	2116	947
UG47_09725	271	244	262	365	347	284	473	380	323	844	785	758	868	938	888
UG47_09730	3741	3541	3542	1753	2095	1993	2046	2526	2207	2325	2123	2618	993	1432	2134
UG47_09735	43	40	35	22	55	22	40	29	39	55	47	41	49	48	59
UG47_09740	9	16	18	18	25	9	34	20	18	46	33	27	25	32	30
UG47_09745	22	16	20	30	34	19	38	55	18	72	41	63	60	106	89
UG47_09750	13	8	13	31	17	17	17	26	14	72	34	42	48	185	224
UG47_09755	9	7	6	22	25	7	10	16	14	30	18	20	32	119	166
UG47_09760	19	15	11	22	29	18	23	21	16	56	46	35	62	129	226
UG47_09765	31	24	28	110	90	53	141	69	62	276	218	124	210	503	1146
UG47_09770	58	52	44	487	195	127	551	186	120	3416	2196	2002	6730	13646	16183
UG47_09775	7	9	3	49	18	11	44	16	10	250	159	170	312	999	811
UG47_09780	73	86	80	159	117	91	212	134	90	823	535	609	591	3409	3205
UG47_09785	21	19	30	12	17	9	29	38	19	30	14	33	25	52	40
UG47_09790	915	912	837	1078	1432	1220	1420	1473	1076	3138	2154	2372	2700	2489	3137
UG47_09795	1119	1075	1037	656	531	786	737	660	818	1793	1676	2658	515	482	680
UG47_09800	105	75	89	100	80	93	105	99	105	162	136	149	141	92	152
UG47_09805	217	235	205	214	202	202	179	180	174	516	603	803	389	426	383
UG47_09810	115	101	109	144	149	135	152	129	132	445	407	346	545	560	677
UG47_09815	969	770	866	130	678	908	126	770	1010	412	343	599	22	45	59
UG47_09820	6152	5072	5302	4920	3506	4379	4639	4488	4661	4098	3124	4141	3140	2965	3143
UG47_09825	2399	2180	2227	1833	1971	2314	1924	1942	2108	3908	3980	4032	3580	3480	4917
UG47_09830	164	171	142	340	281	283	386	299	220	889	729	611	1643	1700	1974
UG47_09835	239	217	226	540	475	390	514	374	285	1183	1152	766	2066	2230	2526
UG47_09840	123	105	105	1011	190	123	1021	189	128	1216	800	562	5540	4941	2648
UG47_09845	5	5	8	12	14	6	15	24	10	17	11	20	32	20	16
UG47_09850	827	816	711	1352	1749	1460	1265	1404	1100	2068	1955	1788	1524	1762	2342
UG47_09855	1324	1263	1202	1363	1344	1297	1284	1359	1173	1648	1447	1558	960	909	1001
UG47_09860	3152	2728	2864	2815	2964	2889	2976	3295	2902	2945	2521	3069	1193	1266	1435
UG47_09865	182	148	146	367	374	301	363	315	244	1382	1347	1017	3164	2864	3921
UG47_09870	84	71	74	41	49	54	35	63	53	74	73	99	31	21	25
UG47_09875	1516	1356	1388	1109	1155	1269	1119	1183	1209	955	825	1213	222	312	391
UG47_09880	5	7	11	7	8	6	7	10	3	5	9	7	4	6	6
UG47_09885	3	2	0	2	0	1	3	2	2	2	0	5	3	1	2
UG47_09890	483	367	400	455	357	352	362	399	335	580	548	461	503	515	511
UG47_09895	260	230	263	307	451	519	233	365	320	2647	2169	1960	7328	6764	9939
UG47_09900	994	895	917	589	753	766	735	776	740	881	812	927	398	370	415
UG47_09905	3862	3082	3594	3896	2672	2840	4003	3990	3424	5372	4845	5009	3625	3228	3085
UG47_09910	516	537	500	611	500	492	618	544	458	664	575	662	431	365	473
UG47_09915	5244	5055	4699	4076	4670	5046	4376	4073	4404	5375	5002	5502	3765	3755	2881
UG47_09920	879	853	851	1139	971	999	1256	980	933	1806	1378	1613	2189	1824	1276
UG47_09925	595	568	607	748	680	634	762	601	614	1142	1060	1008	1242	1042	708
UG47_09930	9	17	17	8	11	9	20	23	27	31	17	39	14	21	9
UG47_09935	4	0	3	3	0	1	3	2	0	8	3	4	3	1	3
UG47_09940	73	85	90	91	266	180	110	258	177	5538	2394	4921	2879	2190	2310
UG47_09945	13	13	8	18	94	49	36	77	37	2614	1179	2686	1958	1280	1183
UG47_09950	46	40	45	117	448	189	182	334	171	12091	5828	12372	10809	6505	5927
UG47_09955	18	11	6	181	105	47	238	122	43	5661	2102	4464	6955	3645	2551
UG47_09960	4	6	4	6	5	3	2	6	3	7	9	8	8	4	4
UG47_09965	86	82	76	456	842	641	531	781	465	11515	5313	10232	11938	7727	6824
UG47_09970	476	444	465	775	607	513	679	480	406	388	415	366	318	316	348
UG47_09975	220	219	204	129	123	121	155	169	140	128	99	176	429	363	172
UG47_09980	145	140	157	42	97	85	67	111	101	55	45	135	72	79	32
UG47_09985	313	236	289	284	274	246	341	305	264	351	291	332	343	385	307
UG47_09990	288	216	243	250	300	268	401	344	288	350	396	384	416	413	372
UG47_09995	83	60	90	92	103	78	96	97	84	120	159	127	126	98	150
UG47_10000	69	55	76	57	83	63	80	89	65	86	119	100	84	84	108
UG47_10005	123	125	124	95	149	121	109	142	117	143	183	199	131	147	163
UG47_10010	56	57	60	102	161	142	118	139	111	242	309	266	1439	1086	956
UG47_10015	31	36	40	43	63	48	61	66	40	109	110	125	462	433	359
UG47_10020	94	76	86	118	178	129	217	207	188	445	501	536	828	821	976
UG47_10025	50	42	60	54	71	62	52	76	78	112	130	110	118	162	197
UG47_10030	21	13	24	15	20	15	45	71	54	38	30	51	99	182	73
UG47_10035	31	20	32	38	33	33	28	29	37	80	60	69	1104	5555	1838
UG47_10040	33	33	44	73	72	57	101	77	63	204	202	213	3474	8880	2414
UG47_10060	297	295	252	527	470	382	562	437	303	552	493	466	606	760	715
UG47_10065	6449	4756	6140	5009	3741	4428	7792	7429	6699	4284	3234	4900	2758	2569	2009
UG47_10070	159	144	150	110	147	118	106	109	127	166	148	159	79	66	69
UG47_10075	55	46	46	96	71	54	238	198	128	184	84	126	521	416	536
UG47_10080	668	622	594	815	581	446	889	505	401	1155	852	823	623	952	1486
UG47_10085	114	117	117	170	178	140	190	138	97	378	365	247	282	390	677
UG47_10090	553	582	504	738	864	609	727	707	437	1988	1633	1384	1279	1792	3364
UG47_10095	509	498	511	571	908	551	604	757	426	1573	1487	1215	1025	1423	2521
UG47_10100	505	520	473	503	849	548	549	913	481	1426	1331	1227	987	1147	2300
UG47_10105	309	283	275	311	293	240	360	331	310	324	299	288	295	266	386
UG47_10110	186	187	199	361	326	223	387	360	270	824	901	547	515	533	692
UG47_10115	790	743	749	621	599	661	573	612	701	696	604	718	303	361	302
UG47_10120	91	94	93	95	102	75	168	170	119	209	178	182	251	222	172
UG47_10125	2434	2200	2262	1583	1945	2151	1545	1903	2067	1464	1687	1837	597	698	805
UG47_10130	2990	2713	2790	2968	3559	3184	3098	3274	2738	3890	3439	3504	2426	2727	2767
UG47_10135	5946	5741	5645	5637	6283	6146	5600	5157	4841	6021	5447	5518	3278	3791	4096
UG47_10140	11610	9122	11249	12605	8673	9096	19179	18433	15272	15202	12919	13761	16316	14737	15036
UG47_10145	3159	2943	3239	3018	4243	3457	2809	3067	2856	2495	2848	2661	930	1076	1034
UG47_10150	15103	14302	14142	18002	18546	17001	15400	14549	13432	12848	12344	11900	3641	5356	7250
UG47_10155	381	372	351	349	367	365	386	412	315	290	284	290	80	104	143
UG47_10160	3209	3037	3026	2408	3014	2869	2848	2989	2669	2217	2060	2619	944	1080	1220
UG47_10165	2218	2291	2241	1798	2182	2308	2043	2276	2114	2115	2052	2310	1113	1182	1305
UG47_10170	2141	2008	1907	1772	2120	2176	1754	1916	1670	1785	1648	1952	646	719	908
UG47_10175	2455	2259	2231	2084	2363	2551	2000	2310	1975	2410	2335	2405	1135	1161	1216
UG47_10180	1989	1844	1815	1724	1993	2115	1776	1904	1781	2120	2001	1989	1289	1106	1210
UG47_10185	1455	1392	1350	1328	1479	1597	1283	1508	1241	1655	1542	1546	1196	1015	1088
UG47_10190	892	969	916	751	1039	1020	888	1146	872	1070	1004	1028	691	577	560
UG47_10195	1335	1224	1221	1394	1375	1446	1388	1445	1285	1743	1545	1545	1434	1314	1211
UG47_10200	1113	980	978	797	987	1079	916	1099	1003	1201	1049	1150	747	778	737
UG47_10205	773	792	735	689	840	819	749	867	730	941	781	860	625	691	615
UG47_10210	689	596	605	547	715	697	609	710	676	781	592	671	488	558	520
UG47_10215	633	590	596	560	667	669	576	684	594	725	623	659	421	396	376
UG47_10220	2165	2124	2071	706	935	1022	795	1037	1008	1129	1015	1159	515	633	1005
UG47_10245	72	55	61	90	51	59	84	56	52	85	76	100	111	113	84
UG47_10250	8	8	6	3	7	4	5	6	4	12	7	13	4	4	7
UG47_10255	2417	2161	2267	2660	3003	2668	2941	3276	2517	5001	4360	4368	5534	6226	7447
UG47_10260	2373	2260	2167	2525	2970	2665	2826	2830	2318	4506	3942	3902	4932	5532	6103
UG47_10265	1287	1203	1174	1266	1438	1319	1415	1325	1144	1830	1636	1487	1685	1756	1567
UG47_10270	2325	2281	2173	2902	2402	2445	2910	2334	2082	3428	2842	2814	3007	3135	2736
UG47_10275	4006	3792	3803	4307	5603	4690	4894	5637	4564	5725	5498	5194	3214	3880	4585
UG47_10280	1308	1125	1275	1130	1326	1271	1554	1590	1351	1210	1070	1116	618	502	481
UG47_10285	450	473	485	934	627	597	957	674	518	933	838	734	849	805	733
UG47_10290	1047	910	1024	1590	1232	1238	1893	1433	1067	1965	1585	1611	1539	1517	1343
UG47_10295	565	554	567	944	921	805	1009	844	667	1275	1002	1057	1000	978	919
UG47_10300	693	686	652	945	1284	984	1099	1025	743	1487	1331	1302	1120	1122	1100
UG47_10305	478	453	455	723	916	697	689	717	507	971	853	895	593	590	642
UG47_10310	2449	2173	2314	2006	2022	2071	2101	2361	2039	2790	2740	2903	1468	1629	1742
UG47_10315	110	91	108	84	98	95	131	124	107	130	107	146	100	90	66
UG47_10320	33	23	29	38	27	29	59	57	55	72	63	80	64	88	45
UG47_10325	2594	2552	2469	2420	1812	2138	2250	1686	1838	3608	4224	5096	1800	2324	2452
UG47_10330	95	90	78	15	47	39	55	59	66	82	59	87	40	28	21
UG47_10340	4	5	6	2	3	4	4	2	4	3	5	6	1	2	1
UG47_10345	6	11	9	5	12	6	13	7	12	14	11	21	8	15	4
UG47_10350	550	582	454	840	776	726	840	747	626	879	737	1128	271	339	398
UG47_10355	225	271	228	718	546	503	766	585	488	849	802	1094	569	546	489
UG47_10360	1438	1365	1434	1390	1454	1559	1316	1492	1473	1696	1690	1755	747	756	816
UG47_10365	1394	1308	1271	1138	1367	1454	1343	1485	1336	1583	1438	1718	601	735	806
UG47_10370	255	240	243	292	314	272	405	338	294	1009	1023	987	807	886	915
UG47_10375	123	109	89	111	123	121	151	135	123	242	233	201	171	175	221
[truncated: 3,174 more rows]

## Sheet: logCPM
	R7AC_0_U1	R7AC_0_U2	R7AC_0_U3	R7AC_30_T1	R7AC_30_T2	R7AC_30_T3	R7AC_30_U1	R7AC_30_U2	R7AC_30_U3	R7AC_90_T1	R7AC_90_T2	R7AC_90_T3	R7AC_90_U1	R7AC_90_U2	R7AC_90_U3
UG47_00005	3.77822	3.68463	3.62982	4.25891	3.78365	3.59764	4.47894	4.02308	3.94444	4.95249	4.79471	4.54943	8.92592	9.8198	7.7684
UG47_00010	7.73333	7.72684	7.74492	7.31025	7.51864	7.4868	7.42876	7.68788	7.64414	7.43389	7.52947	7.56235	7.10765	7.2187	7.43749
UG47_00015	7.16379	7.14643	7.20652	6.95325	6.98518	6.99187	7.00812	7.12514	7.09711	6.95123	7.13345	7.13844	6.85939	6.8965	7.08199
UG47_00025	10.0308	10.0035	9.99786	10.0663	9.83526	9.97711	9.88404	9.88564	9.97229	9.82292	9.99667	9.92827	9.76845	9.76902	9.80794
UG47_00030	-0.128666	0.144653	-0.238077	0.631906	0.457075	0.755381	0.784512	0.917111	0.11276	0.250368	0.527446	0.15269	0.456801	0.564892	-0.13873
UG47_00035	3.46335	3.26305	3.66881	3.9398	3.36706	3.96149	4.71717	4.90163	5.00353	4.4983	4.4876	4.19002	5.56473	4.83216	5.11677
UG47_00040	4.69376	4.83042	4.69108	2.91611	3.59564	3.8501	2.65187	3.6733	3.97311	1.80589	2.25327	2.61635	-2.35055	-3.13555	-3.19762
UG47_00045	8.50176	8.64429	8.48916	6.80892	7.21927	7.79257	6.59117	7.30649	7.80026	6.12707	5.82607	6.55989	1.51734	1.84935	1.52119
UG47_00050	8.61181	8.79135	8.58231	7.36465	7.08643	7.85341	7.22117	7.0358	7.91735	6.48732	5.92064	6.64919	2.56592	2.35631	2.1832
UG47_00055	6.88256	7.04329	6.74606	6.07324	5.25943	6.1988	6.02111	5.65364	6.32314	5.08709	4.61925	5.20271	3.26416	3.63264	3.87919
UG47_00060	8.12344	8.19163	8.11036	7.37511	6.8828	7.56384	7.48907	7.2845	7.87747	7.00404	6.7533	6.96709	6.56054	6.46746	6.73852
UG47_00065	5.4964	5.54238	5.51859	4.79924	4.6803	5.14377	4.95227	4.73698	5.32962	4.62172	4.43926	4.68029	4.02449	3.70994	4.12731
UG47_00075	2.05066	1.96281	2.15881	1.40563	1.7317	1.64847	1.98445	2.03529	2.02422	2.07634	1.7812	1.93996	3.68066	2.76331	1.4842
UG47_00080	3.29957	3.19135	2.88846	3.07859	3.26443	3.3472	3.21168	3.47245	3.48199	3.83168	3.82324	3.56918	4.07906	3.9052	3.99549
UG47_00085	10.028	10.0815	9.94291	9.86344	9.87975	9.97517	9.62176	9.64212	9.76612	9.76158	9.65494	9.58644	9.71654	9.76513	9.72378
UG47_00090	8.83627	8.88594	8.8246	8.63463	8.72099	8.76836	8.37616	8.43281	8.49544	7.98631	8.07038	8.00283	7.55122	7.5164	7.50772
UG47_00095	5.52702	5.61269	5.4679	5.59806	5.53217	5.45106	5.48645	5.29596	5.41567	5.30005	5.34139	5.23054	5.08407	5.10763	5.18464
UG47_00100	6.23405	6.22876	6.21588	5.15142	5.58901	5.84406	5.07291	5.38452	5.73864	3.89597	4.09067	4.70827	2.04176	1.90885	2.39732
UG47_00105	8.89452	8.95894	8.97089	8.5386	8.48355	8.77346	8.25035	8.37714	8.6309	7.78411	7.805	7.90521	7.24824	6.99674	7.20858
UG47_00110	8.00455	7.98187	8.06296	7.78656	7.69733	7.87965	7.86133	7.97873	8.09467	7.20351	7.25012	7.4234	6.59489	6.42224	6.49528
UG47_00115	7.81281	7.77363	7.82765	7.68998	7.52282	7.63767	7.8538	7.93541	8.00902	7.06667	7.08714	7.33131	6.4918	6.27879	6.17814
UG47_00120	8.92582	8.83281	8.88449	8.78018	8.49387	8.7124	8.97019	9.00729	9.12758	8.20474	8.14385	8.45927	7.58343	7.37785	7.2676
UG47_00125	2.47037	2.58323	2.48439	2.0871	2.04204	2.22601	2.23327	2.52534	2.32036	2.36585	1.47086	2.3784	1.47726	1.58327	0.945334
UG47_00130	2.05066	1.87401	1.68792	3.99512	1.6927	1.50874	3.5117	1.82635	1.69772	3.31972	2.8931	1.99291	4.47472	3.67609	2.74879
UG47_00135	9.13578	9.16395	9.00874	8.89703	8.66826	9.00154	8.58366	8.62009	8.78063	8.0846	7.90137	8.1168	7.34049	7.32218	7.29656
UG47_00140	7.50283	7.58454	7.41202	8.07832	7.6312	7.5416	8.01203	7.4023	7.13142	7.40227	7.21179	7.39602	8.44662	8.41856	8.34492
UG47_00145	6.32787	6.21301	6.19377	7.01142	6.39542	6.47707	6.54301	6.35965	6.33423	6.49542	6.48819	6.40734	7.02579	7.01378	7.26624
UG47_00150	7.13426	7.18039	7.07481	7.52202	7.31305	7.34591	7.29231	7.15342	7.17011	7.09965	7.15979	6.99006	7.43833	7.46777	7.64342
UG47_00155	7.17994	7.26031	7.1628	7.38895	7.46397	7.38973	7.20669	7.30481	7.30869	6.89466	6.90249	6.73911	6.78439	6.65181	6.8215
UG47_00160	7.01809	6.96214	6.92984	7.37337	6.99122	6.97869	7.11276	7.00406	7.03049	6.48384	6.31552	6.39878	5.7777	5.68782	5.78252
UG47_00165	5.83508	5.93427	5.86486	5.80828	5.89841	5.65262	5.75869	5.74071	5.28459	6.8682	6.49056	6.47404	6.4817	6.70628	6.70375
UG47_00205	4.27171	4.3684	4.33481	4.45579	4.16466	4.15357	4.67572	4.29088	4.24792	4.79281	4.56172	4.49999	5.19634	5.23804	5.52005
UG47_00210	9.09831	9.07648	9.04408	8.67577	8.42676	8.90846	8.36398	8.51938	8.934	7.95605	7.95134	8.26307	6.21702	6.3623	6.88408
UG47_00215	8.12066	8.25565	8.06844	8.40244	8.96551	8.48038	8.30192	8.65776	7.87368	7.8024	7.49382	7.39171	7.55061	7.66939	8.21759
UG47_00220	7.06406	7.13214	7.08925	7.12221	7.78568	7.50683	7.01021	7.61518	7.01564	6.71723	6.31953	6.1992	6.55453	6.61655	7.12167
UG47_00225	8.06551	8.03596	7.97495	7.53996	8.54847	8.49396	7.55841	8.42239	8.07992	7.17716	6.94638	7.14869	6.19711	6.246	6.76479
UG47_00230	7.28521	7.29387	7.33935	6.60178	7.50253	7.61016	6.71013	7.52426	7.37999	6.45805	6.15419	6.43271	5.00876	5.17582	5.65724
UG47_00235	4.43133	4.52243	4.45122	4.16555	4.45416	4.36419	4.44234	4.79557	4.62432	4.31711	4.27271	4.1556	3.96776	4.15907	3.84312
UG47_00240	4.87398	5.00263	4.86905	7.20763	5.41726	5.15943	7.11082	5.52966	5.11919	7.50718	7.15231	6.86516	9.19238	9.09317	9.06828
UG47_00245	3.58477	3.59021	3.60323	4.90893	3.82029	3.4653	5.31484	3.91271	3.72607	5.42635	4.86958	4.82238	6.13889	6.3273	6.29356
UG47_00250	3.58477	3.82154	3.65593	5.35543	4.15751	3.69756	5.52197	4.23552	3.58463	5.67052	5.09535	5.0518	6.33244	6.83743	6.49644
UG47_00255	4.21432	4.46278	4.30212	6.29334	5.05938	4.52998	6.37353	5.05741	4.61829	6.35762	5.8373	5.62371	6.69111	7.48986	7.04674
UG47_00260	4.13702	4.51511	4.14505	6.9179	5.63859	4.95477	6.7037	5.30271	4.62432	6.45568	6.14216	5.56372	8.06244	7.82903	6.98684
UG47_00265	3.06	2.63819	2.33077	3.64925	2.62182	2.25545	3.86508	3.09094	2.63931	3.26667	2.69326	3.02504	4.05203	3.85314	2.93851
UG47_00270	2.52534	2.76709	2.33077	2.73299	2.7975	2.90222	3.24039	2.85418	3.10415	3.00687	2.42195	2.76074	3.1413	2.88682	3.18896
UG47_00275	0.0317987	1.25428	0.809229	0.432597	0.547273	0.98365	0.704342	0.844961	0.578423	0.987334	0.451498	0.926414	0.753783	0.8942	1.14815
UG47_00285	1.06927	0.941119	1.14043	0.535691	1.28424	0.9115	1.12965	1.34092	0.849725	0.697827	0.733897	0.979853	0.371912	0.637042	0.0753945
UG47_00295	2.62936	2.08655	2.19488	2.24757	2.3977	1.89288	2.31653	2.81695	2.32036	3.28812	2.84937	2.79095	4.41233	4.15907	4.52803
UG47_00300	3.55866	3.22764	3.49166	4.7411	4.32625	4.08143	4.6492	3.84033	4.01965	6.08479	5.87776	5.13954	8.04926	7.6955	7.96582
UG47_00305	10.6623	10.74	10.6382	10.1978	10.2841	10.5937	10.0528	10.0663	10.3541	9.5997	9.656	9.75709	8.92056	8.89293	9.13413
UG47_00310	8.61458	8.64387	8.54263	8.16981	8.23356	8.50166	8.14087	8.14382	8.36227	7.74198	7.75306	7.83353	7.10272	6.86304	6.9338
UG47_00315	7.51816	7.69641	7.55504	6.76716	7.4011	7.4899	6.91991	7.23154	7.39948	6.52395	6.56228	6.72157	5.63699	5.69418	6.04476
UG47_00320	6.33173	6.36535	6.29486	5.82109	6.35385	6.36841	5.86162	6.10356	6.15403	5.26802	5.3202	5.48966	4.51487	4.52028	4.74293
UG47_00325	5.20383	5.44939	5.10059	4.97921	5.25275	5.29321	4.85815	5.36208	5.26541	4.31711	4.29461	4.48621	3.90872	3.67609	3.90741
UG47_00330	8.79667	8.7906	8.76773	8.00442	8.19832	8.48505	7.88539	8.20003	8.50201	6.71327	6.67928	7.13108	4.56353	4.73687	5.2577
UG47_00335	8.75559	8.74084	8.6774	7.82968	8.1192	8.39779	7.78055	8.13202	8.37888	6.65357	6.58134	7.02305	4.50494	4.77335	5.08932
UG47_00340	8.58052	8.55962	8.47043	7.32562	7.96	8.06826	7.58664	8.14194	8.29858	6.55857	6.50825	6.8155	4.92929	5.12027	5.3735
UG47_00345	7.51816	7.52927	7.54022	7.05003	7.10326	7.398	7.15861	7.3364	7.45558	6.6913	6.78846	6.60417	6.11787	6.03187	6.15919
UG47_00350	8.00153	8.07695	8.0593	7.93892	7.89493	8.14549	7.91908	7.95161	8.10009	7.73955	7.73915	7.82443	7.41994	7.25283	7.35601
UG47_00355	9.32412	9.38394	9.28588	8.80619	9.01104	9.32296	8.81242	8.90177	9.20715	8.22921	8.33431	8.44835	7.05501	7.08644	7.51175
UG47_00360	7.33798	7.24822	7.21862	7.03581	7.52004	7.2704	6.96469	7.55427	7.00873	6.2165	5.86318	6.14174	4.28462	4.55329	4.91264
UG47_00365	6.57585	6.63735	6.5804	6.16253	6.40902	6.74049	6.01697	6.38054	6.5462	5.5536	5.63114	5.73862	4.24936	3.9903	4.18031
UG47_00370	1.66651	0.850922	1.68792	0.201271	1.2308	1.11795	0.529255	2.12941	1.65118	-1.09359	-0.234394	0.0564747	-0.280165	-1.91316	-0.875696
UG47_00375	4.17189	4.06163	4.24305	3.55423	3.94996	3.654	3.71972	4.11798	3.80259	3.13079	2.99024	3.54279	2.2933	2.55561	2.31545
UG47_00380	9.69498	9.75558	9.7018	8.69121	8.5915	9.03562	8.36112	8.43665	8.85887	8.85467	8.95833	9.02276	7.86109	7.41872	7.08816
UG47_00385	6.3298	6.19249	6.27815	6.49549	6.4636	6.75602	6.75435	6.67785	6.91088	6.48152	6.56002	6.52548	6.59137	6.43873	6.30421
UG47_00390	2.44208	2.52608	2.39419	3.6607	3.53078	3.52696	3.80868	3.59848	3.38578	4.67968	4.62791	4.26189	5.30623	5.45566	6.08392
UG47_00395	4.55536	4.63482	4.62652	3.98605	4.15751	4.41726	3.96308	4.36369	4.57531	3.8096	3.94595	4.21251	2.42555	2.71412	3.0816
UG47_00400	10.5905	10.3199	10.431	11.1035	10.8525	11.0278	12.745	12.6248	12.482	10.8145	9.97405	10.74	10.8831	10.5409	10.0699
UG47_00405	3.1326	2.97354	3.09344	1.86753	2.70255	3.0937	2.58629	2.63637	2.63931	2.02615	2.23073	2.23192	1.80325	1.68888	2.51203
UG47_00410	2.52534	2.83924	2.45495	2.44589	1.91227	2.36756	2.63034	2.45438	2.70913	3.8096	4.36875	2.59937	5.7777	5.65778	5.13479
UG47_00415	3.70868	3.69763	3.62982	3.52946	3.81122	3.68679	3.29616	3.34746	3.48199	3.31972	3.58634	3.28064	3.61754	3.19238	3.3207
UG47_00420	4.46687	4.47793	4.50249	3.95848	4.40676	4.15357	4.03039	4.33105	4.3679	3.55912	4.09067	4.09634	3.87055	3.66751	3.92132
UG47_00425	0.538759	-0.402835	0.809229	0.070027	0.36086	-0.286439	-0.0326238	1.05141	1.27503	0.760563	1.0234	1.17577	1.5943	1.46931	0.772002
UG47_00435	-0.128666	-0.402835	-1.33761	-0.4154	-0.590231	0.14966	0.0986207	-1.27052	0.47533	0.0639551	0.371327	0.242888	2.65843	2.7471	0.709267
UG47_00440	-0.756697	0.420287	-0.685536	0.070027	0.146735	-0.467012	0.218915	-0.352978	0.47533	0.16017	-0.1141	0.0564747	3.36644	3.69312	0.502816
UG47_00455	1.93362	2.30612	2.04486	1.40563	2.24435	1.81592	2.31653	1.86334	2.43469	1.74513	1.95629	2.25378	2.79512	3.00059	1.66036
UG47_00460	6.32012	6.49942	6.41632	6.06465	6.10372	6.28699	6.10547	5.99731	6.23318	5.92793	5.6798	5.68533	5.60713	5.58897	5.85313
UG47_00465	5.91187	5.92601	5.93318	6.57933	5.71841	5.71223	6.44311	5.82985	5.86383	6.04124	6.07414	6.0557	6.44581	6.4687	6.22093
UG47_00470	1.21014	1.18213	1.52746	1.7438	1.1753	0.9115	1.30298	1.34092	1.33515	1.3145	1.47086	1.99291	1.51734	1.34558	1.84677
UG47_00475	2.22681	2.40452	2.7254	2.71113	2.57969	2.56861	2.2893	2.77873	2.12983	3.07016	3.32419	3.25919	2.54669	2.61041	3.31017
UG47_00480	5.64341	5.44939	5.664	6.44507	5.67155	5.85131	6.16658	5.70039	5.87399	6.99428	6.64665	6.26526	8.35974	8.25049	8.09412
UG47_00485	9.04641	9.21315	9.0816	9.32348	9.14143	9.24895	8.97447	9.03567	9.10428	9.09158	8.98404	9.07126	8.66444	8.75205	8.76996
UG47_00490	10.8945	11.0113	10.8977	11.1445	11.2375	11.3325	10.6977	10.8861	11.0927	10.7466	10.9548	10.8375	11.0591	11.0458	11.3061
UG47_00495	5.52702	5.5022	5.3727	5.4705	5.76144	5.78471	5.26331	5.38133	5.49028	5.46454	5.55833	5.28728	5.33735	5.45067	6.06212
UG47_00500	0.738068	-0.0158118	-0.238077	-0.4154	0.547273	-0.467012	-0.337478	0.603953	0.849725	-0.15017	0.100025	0.242888	-0.028626	-0.472583	0.832123
UG47_00505	1.56523	1.96281	1.2813	1.5106	1.38552	1.40746	1.68358	1.78838	1.07799	1.43479	1.90026	1.38832	1.16041	1.11238	1.66036
UG47_00510	2.19326	1.96281	1.83231	2.15344	2.04204	1.96595	2.05079	2.06735	1.87019	2.26126	2.23073	1.88499	2.58491	2.71412	3.05662
UG47_00515	3.06	2.93015	2.5965	2.85762	2.57969	2.44628	3.1373	2.79796	2.92011	2.60685	2.25327	2.04398	2.44646	2.7307	2.80987
UG47_00520	3.66039	3.93564	3.92649	3.92088	3.51969	3.4653	4.16377	3.54255	3.62131	3.78717	3.81569	3.73377	5.51611	5.27243	4.65413
UG47_00525	2.35373	2.43588	2.51324	3.28504	2.70255	1.85492	3.87427	2.79796	2.77572	3.88193	3.54125	3.3634	6.13407	6.03688	5.08005
UG47_00530	5.85399	5.69924	5.90079	6.94508	5.38093	5.47002	7.08533	5.74071	5.50344	6.79047	6.3381	6.28529	9.19836	9.15053	8.15607
UG47_00535	5.85131	5.68626	5.87323	3.82237	4.44832	5.22787	2.05079	3.43608	4.60614	1.64892	2.42195	2.5822	1.6313	1.75522	1.9856
UG47_00540	6.73443	6.52335	6.62073	4.5876	5.17353	6.00439	2.85118	3.76413	5.384	2.38588	3.17868	3.4977	2.42555	2.4594	2.73311
UG47_00545	7.07792	6.78775	7.0016	4.90412	5.56492	6.43104	2.54084	4.06338	5.62282	1.97416	3.05583	3.47926	1.39361	1.38801	2.15993
UG47_00550	7.85231	7.49431	7.6899	5.44092	6.32066	7.11444	3.00969	4.74691	6.2683	2.88545	3.59519	4.02822	2.1477	2.35631	2.60112
UG47_00555	7.6132	7.21809	7.53407	4.89446	6.16198	7.05184	2.49392	4.57915	5.89662	1.74513	2.62575	3.37342	-0.14892	-0.472583	0.261808
UG47_00560	6.56277	6.35513	6.47066	4.95151	5.86592	6.28163	4.33328	5.03326	5.82504	3.9642	4.16982	4.50911	1.25826	1.21023	2.2727
UG47_00565	6.75038	6.46753	6.67601	4.63481	5.55409	6.17396	3.09076	4.74691	5.71621	2.68979	3.08125	3.50683	-0.424555	0.564892	0.945334
UG47_00570	6.32787	6.04774	6.2907	4.09977	5.16287	5.71753	3.24039	4.4574	5.29598	2.99388	2.81947	3.45116	1.05544	0.834079	1.44623
UG47_00575	6.50924	6.18559	6.49799	4.14938	5.24603	5.93785	3.12195	4.66022	5.50344	3.27744	3.32419	3.58651	1.73691	1.54628	2.37728
UG47_00580	6.50924	6.1902	6.50877	4.2739	5.13769	6.06593	3.15249	4.59023	5.45006	2.70582	3.19041	3.4977	1.55634	1.46931	1.87562
UG47_00585	4.46687	4.23212	4.62652	2.05275	2.66275	3.78092	1.87884	2.50207	3.35707	1.74513	1.74984	2.18718	0.536971	0.8942	1.36716
UG47_00590	8.64709	8.31853	8.54131	6.41833	7.30903	7.96956	4.96523	6.25217	7.44794	4.48442	5.2006	5.6174	3.46194	3.71828	4.90216
UG47_00595	5.62779	5.25647	5.46051	3.29976	4.30701	4.96372	0.932611	3.02716	4.16753	0.878399	1.71778	2.14101	-0.972042	-0.328193	1.23978
UG47_00600	6.90605	6.41931	6.7791	4.53258	5.58901	6.3918	2.34324	4.05541	5.35162	2.38588	2.51817	2.84955	-0.585019	0.488943	1.23978
UG47_00605	8.09987	8.03404	8.11036	6.02975	6.30943	7.22368	4.73241	5.28237	6.55728	2.67358	3.17868	3.83874	2.56592	2.31291	3.11828
UG47_00610	3.63562	3.71051	3.91573	1.7438	1.80666	2.99242	0.932611	1.11415	2.54062	0.491376	0.91447	0.870919	0.68507	0.564892	0.261808
UG47_00615	1.33846	1.25428	1.78577	0.432597	1.56897	1.40746	2.39524	2.6785	3.22029	1.54582	1.21932	1.70629	3.58961	3.62379	3.57056
UG47_00620	1.84996	2.37246	1.96356	1.5106	1.94582	2.49646	3.75993	3.63102	3.92501	3.00687	2.67667	3.12331	4.58726	4.41135	4.36462
UG47_00630	-1.0462	-1.29592	-0.685536	-1.15237	-0.104804	-1.56655	-1.25502	-0.352978	-0.820126	0.415428	0.196241	-0.0466188	0.999943	0.488943	1.81733
UG47_00635	1.39858	1.38858	1.21258	2.27762	2.42174	2.54496	1.9501	2.0025	2.32036	4.9185	4.64506	4.24562	6.23366	6.30947	6.9517
UG47_00640	3.58477	3.45897	3.74378	3.80183	3.60617	3.70825	4.50875	4.36369	4.32407	3.86061	3.65567	3.94333	4.12518	3.92695	4.3544
UG47_00645	3.44921	3.60408	3.41727	3.91133	3.47442	3.59764	4.04673	3.62025	3.95406	4.01655	4.03321	3.65382	4.09239	4.20133	4.19755
UG47_00650	7.75864	7.7077	7.67322	7.89899	7.71993	7.92387	7.66418	7.77782	7.72782	7.35794	7.29563	7.308	7.13929	6.93457	6.75996
UG47_00655	7.28422	7.34742	7.3262	6.99682	7.15258	7.20116	7.16237	7.32153	7.2138	6.49195	6.1676	6.41463	5.58844	5.89696	5.82752
UG47_00660	7.82107	7.83961	7.85115	7.22894	7.22782	7.43868	7.31695	7.5061	7.5718	6.35254	6.12698	6.86871	4.08574	4.27101	4.72323
UG47_00665	2.83915	2.83924	2.88846	2.75453	2.8692	2.70291	3.12195	3.16689	2.77572	3.3404	3.06859	3.51591	3.79104	3.50349	3.56171
UG47_00670	0.738068	0.941119	1.58295	-0.234828	0.257766	0.755381	0.784512	0.513755	0.578423	0.760563	0.371327	1.26458	3.48234	2.7307	1.84677
UG47_00680	-0.309238	-0.196384	-0.685536	0.631906	0.36086	-0.286439	0.860461	0.769012	0.849725	-0.0391384	-0.365638	0.556046	3.021	1.99374	1.4842
UG47_00685	4.00787	4.01047	4.18146	3.83253	3.97455	3.96149	4.16377	3.99835	4.07359	3.5324	3.19041	3.56044	2.71122	2.81087	3.3207
UG47_00690	4.34229	3.98948	4.2771	3.95848	4.18587	4.11394	3.8834	4.25653	4.22427	3.83168	3.94595	3.71025	3.39898	3.38278	3.8358
UG47_00700	7.54001	7.62932	7.54634	8.11051	8.207	8.26159	8.00316	8.11295	7.90439	8.67778	8.90993	8.8519	9.07162	8.92301	8.86093
UG47_00705	4.21432	4.34381	4.11713	5.56797	4.92704	4.9946	5.25981	4.95402	4.55016	5.35953	5.30409	5.28197	5.63927	5.53806	5.17306
UG47_00710	7.20225	7.27989	7.28287	9.08165	8.13201	7.73233	8.72814	8.04564	7.51608	8.09415	7.80357	8.02564	8.52612	8.57052	7.52945
UG47_00715	10.461	10.4854	10.4377	10.2599	10.1543	10.3586	9.90647	10.0328	10.1774	9.36356	9.31225	9.46345	7.87127	8.02915	8.21724
UG47_00720	8.27547	8.2268	8.22163	8.46704	8.70974	8.86883	8.28866	8.61941	8.82684	7.34904	7.35871	7.62712	6.33805	6.56547	6.87607
UG47_00725	7.33894	7.44217	7.28601	8.11208	8.10859	7.9916	8.04139	7.81783	7.52255	8.25225	8.2524	8.21548	9.01697	9.1977	9.16861
UG47_00730	1.06927	1.02601	1.06449	1.45907	1.48016	1.35402	1.35642	1.96895	1.5018	2.19466	2.40192	1.91274	2.54669	2.12498	2.56614
UG47_00735	-1.40877	0.289043	-0.0575048	-0.4154	0.36086	0.484079	0.0986207	-0.0481238	-1.4722	0.563526	0.527446	0.624758	-0.028626	-0.196948	0.17161
UG47_00745	0.427727	-0.402835	0.378594	0.887163	0.994732	0.835551	0.529255	0.688842	0.244004	0.563526	0.969965	0.0564747	1.05544	0.488943	1.0503
UG47_00750	0.913154	-0.196384	0.24735	0.631906	0.0264406	-0.125975	0.619453	0.603953	0.244004	0.491376	1.17278	0.556046	0.753783	0.637042	0.998773
UG47_00755	1.39858	1.18213	1.40962	1.5106	1.48016	1.69219	1.24748	1.39245	1.27503	0.760563	1.07493	1.08114	1.39361	1.25677	1.6268
UG47_00760	0.427727	0.941119	-0.238077	0.070027	0.0264406	0.14966	0.43304	0.203415	0.764836	-0.15017	-0.0030683	0.624758	-0.028626	-1.55059	-0.875696
UG47_00765	2.57829	2.74222	2.84372	2.05275	2.34837	2.44628	2.83245	2.71943	2.43469	2.46336	2.3816	2.59937	2.33875	1.90885	2.33635
UG47_00770	2.60405	2.37246	2.42489	2.01756	2.13224	2.25545	2.49392	2.24606	2.12983	2.30401	2.34008	2.63312	2.0957	1.78728	2.45582
UG47_00775	-0.515689	-0.196384	0.378594	-0.074363	0.547273	-0.286439	0.619453	0.314446	-0.579118	-0.15017	-1.05752	0.327777	-0.14892	-0.328193	-0.259025
UG47_00780	0.538759	0.289043	0.809229	0.963112	0.860431	0.0184152	1.00132	1.23198	1.27503	0.697827	0.527446	1.03138	-0.028626	0.323884	0.502816
UG47_00785	1.06927	2.04647	1.78577	2.05275	1.6114	1.77584	2.46988	2.2738	1.94926	2.17176	1.8119	1.46528	1.6313	1.9377	1.66036
UG47_00790	7.38332	7.34742	7.31087	6.75118	6.43878	6.93273	6.42915	6.40426	6.99015	5.67256	6.107	6.37529	4.2193	4.29908	4.55949
UG47_00795	5.02942	5.06915	5.21478	5.45414	4.81803	4.79352	5.39044	5.19799	5.07138	5.10533	5.30948	5.05803	5.57188	5.22347	5.10463
UG47_00800	6.12261	6.09762	6.18483	6.53024	6.37093	6.21762	6.47215	6.25043	6.09439	5.94491	5.99108	5.97739	5.51115	5.46064	5.62362
UG47_00805	8.90912	8.97237	8.93135	8.21905	8.23738	8.58157	8.08755	8.26108	8.57278	7.04793	7.26198	7.64532	6.47154	6.30394	6.45043
UG47_00810	8.85114	8.81018	8.81522	8.43155	8.17376	8.46747	8.13849	8.1662	8.34775	7.16053	7.40978	7.58031	6.58432	6.46993	6.62945
UG47_00815	6.96937	6.94861	6.91235	6.40308	6.30782	6.56788	6.51096	6.43838	6.63258	5.57339	5.7369	6.07578	5.58608	5.42287	5.65724
UG47_00820	7.60205	7.64952	7.65148	7.40945	7.14448	7.40212	7.33036	7.23948	7.37731	6.76392	6.79423	6.87753	6.60422	6.42351	6.60919
UG47_00825	6.22578	6.14109	6.17131	6.03856	5.82142	6.04078	5.99817	5.78958	5.83809	5.60151	5.66516	5.72108	5.66848	5.48284	5.55615
UG47_00830	3.74387	3.72327	3.64293	2.57253	3.36706	3.27715	3.12195	3.66285	3.55965	4.23664	4.07809	4.31484	6.4497	6.77184	7.00817
UG47_00835	9.66048	9.60527	9.61044	9.32506	9.06381	9.10525	9.38211	9.20555	9.03573	8.27861	7.95436	8.40993	6.80173	6.64636	6.67736
UG47_00840	8.30621	8.2968	8.23034	7.77607	7.83631	8.0863	7.52233	7.62464	7.92471	7.33042	7.33579	7.36057	6.62959	6.49926	6.65569
UG47_00845	5.22889	5.12314	5.12883	5.22267	5.10836	5.13191	5.47442	5.30271	5.13618	4.85163	4.68291	4.68029	5.04348	4.55329	4.28081
UG47_00850	13.9493	13.9762	13.9319	13.9897	13.9287	14.2547	13.4135	13.4562	13.6866	13.2513	13.508	13.4964	13.5152	13.4793	13.6593
UG47_00855	3.16758	3.39657	3.25591	2.89688	2.81576	2.82577	2.88794	2.69911	3.13829	3.18897	3.3867	3.14686	4.24936	4.2823	4.04714
UG47_00860	5.34802	5.22988	5.23658	4.6973	4.41277	4.51179	5.15814	5.03732	5.10199	5.07171	5.23498	5.0704	6.04947	6.14445	5.86397
UG47_00865	3.80068	3.92463	4.0596	4.09134	4.14312	3.97039	4.23684	4.0792	4.30164	4.45627	4.51584	4.18434	4.92184	4.76129	4.67889
UG47_00870	7.17458	7.16644	7.1387	6.44341	6.70561	6.9831	6.67243	6.87527	6.96896	6.04439	6.08204	6.35394	5.21474	5.02936	5.08932
UG47_00875	5.67717	5.72486	5.54328	4.8601	5.15213	5.46057	5.18424	5.2513	5.42607	4.33268	4.21071	4.83693	2.24638	2.35631	2.56614
UG47_00880	6.48691	6.52335	6.35587	6.83947	6.38629	6.49877	6.7229	6.6882	6.53502	6.86195	6.84891	6.73134	7.07781	6.90748	6.92261
UG47_00885	6.02347	5.86395	5.94117	7.26502	6.42249	6.24357	7.52014	6.88318	6.53502	6.76965	6.47506	6.42911	8.0234	7.63567	6.71776
UG47_00890	0.538759	1.45131	0.60992	0.806993	1.2308	0.755381	0.43304	0.603953	0.47533	0.987334	0.856754	1.34824	1.43604	1.61934	1.10006
UG47_00895	3.06	2.74222	3.25591	3.50426	2.92073	3.4653	3.04266	2.97741	3.26734	3.42998	3.55038	3.57787	3.93854	4.24816	3.98229
UG47_00900	4.92086	4.6748	5.02245	5.15951	4.75318	5.19405	4.72226	4.88374	4.87273	5.18754	5.21789	5.26054	5.68836	5.69206	5.85313
UG47_00905	7.25707	7.16293	7.17075	7.05979	7.14086	6.87699	7.07141	7.30313	6.80857	6.88589	6.71524	6.90887	6.49431	6.5986	6.88763
UG47_00910	7.91926	7.89989	7.89429	7.45373	7.2789	7.57191	7.25937	7.28365	7.47073	6.50918	6.50707	6.78111	5.46066	5.45815	5.73607
UG47_00915	4.97122	4.52972	4.94514	4.71388	4.31345	4.57738	4.69659	4.97107	4.78922	4.88721	4.62359	4.81136	4.9367	4.81671	5.14074
UG47_00920	6.16	5.82598	6.10415	5.90533	5.35307	5.73331	5.95118	6.02001	5.86892	5.33912	4.98182	5.57895	4.01752	4.13436	4.32855
UG47_00925	8.2062	8.23184	8.16195	8.3618	8.29506	8.28185	8.26265	8.03504	7.92165	7.99815	7.77269	8.03158	6.77305	7.03813	7.50195
UG47_00935	-0.756697	-1.78135	-0.975043	-0.234828	-1.3272	-0.914471	-0.177014	-0.352978	-1.10963	0.878399	0.599596	0.870919	4.48486	3.56026	3.44142
UG47_00940	0.828265	-0.643843	-0.685536	-0.862859	0.0264406	0.380985	0.43304	0.314446	-0.820126	1.3145	0.796633	0.624758	4.789	4.14677	3.72124
UG47_00945	-0.128666	-0.402835	-0.685536	0.722104	0.712332	0.14966	0.704342	0.985824	0.244004	1.64892	1.47086	0.690347	4.09901	3.89788	3.31017
UG47_00950	1.56523	0.850922	1.2813	1.70008	0.994732	0.9115	1.30298	1.53684	0.849725	2.30401	1.8119	2.25378	4.29618	3.93413	3.56171
UG47_00955	0.828265	0.144653	0.809229	0.887163	-0.409659	0.0184152	0.529255	0.314446	0.11276	1.43479	1.0234	0.870919	3.50244	3.19238	2.80987
UG47_00960	0.913154	0.651613	0.378594	0.201271	0.860431	0.835551	0.860461	1.11415	0.11276	1.58101	1.17278	1.46528	3.89357	3.64143	3.21177
UG47_00965	2.19326	2.04647	1.46974	1.90653	2.29729	1.96595	2.20442	2.09872	2.09548	3.71773	3.61273	3.38337	5.49117	6.04021	6.34347
UG47_00970	2.38378	2.04647	2.23007	2.12065	2.51411	2.3126	2.81346	2.61484	2.54062	3.6196	3.72988	3.62895	5.26268	5.81379	5.9308
UG47_00975	1.06927	0.651613	0.899426	1.10397	1.2308	0.9115	1.40795	0.513755	0.47533	2.10079	2.23073	2.09331	3.38821	3.67609	3.68909
UG47_00980	2.55206	2.81559	2.7739	2.83758	3.1395	2.68138	3.29616	2.81695	2.59081	4.0357	4.00692	3.95672	5.08741	5.26391	5.35312
UG47_00985	9.50187	9.52847	9.41716	8.95601	8.96755	9.24689	9.15849	9.15307	9.34238	7.71352	8.07355	8.18024	7.18355	6.96818	7.03879
UG47_00990	7.4908	7.54193	7.53319	7.11182	7.10604	7.33819	7.15013	7.11175	7.31896	5.57775	6.26649	6.26121	4.92557	4.77335	4.96393
UG47_00995	8.41528	8.51028	8.41894	8.05682	8.06774	8.17564	8.04597	8.13722	8.21655	6.47802	6.96698	7.00706	5.48865	5.64253	5.89425
UG47_01000	8.46049	8.44915	8.40024	7.89051	7.96154	7.9421	7.92903	8.14944	8.19643	6.46159	6.89444	6.83919	5.3005	5.8099	6.12054
UG47_01005	7.2012	7.21018	7.20652	6.39624	6.72869	6.61407	6.62286	6.82927	7.02365	4.93559	5.35969	5.57895	3.39898	4.06412	4.52803
UG47_01010	7.37866	7.30982	7.4053	6.56264	6.86537	6.82024	6.74436	7.12894	7.20375	5.09014	5.62251	5.80305	4.12518	4.65235	5.05188
UG47_01015	10.4408	10.2334	10.362	10.1791	9.87309	9.90389	10.7369	10.766	10.6757	8.92889	9.44057	9.55323	9.21997	9.72586	9.7663
UG47_01020	1.14142	0.420287	1.21258	0.070027	0.0264406	0.14966	0.784512	1.05141	1.14671	-0.887135	-0.851065	0.15269	-1.86513	-0.328193	-0.695124
UG47_01025	2.35373	1.82746	2.12182	0.887163	1.38552	0.98365	1.84185	1.4903	1.33515	0.563526	0.856754	1.30702	0.281714	0.0343773	-0.875696
UG47_01030	5.46159	5.63313	5.49347	6.15446	6.00571	5.65539	6.08186	5.5916	5.28459	5.39703	5.44049	5.10689	5.00171	4.71203	4.54159
UG47_01035	5.91701	6.06037	6.0212	6.62535	6.37863	6.17588	6.54156	6.0484	5.77979	5.85073	5.91182	5.59617	5.52104	5.2117	5.03919
UG47_01040	3.96875	3.86827	4.1265	3.781	3.627	3.36081	3.84652	3.71438	3.72607	3.43959	3.28096	3.28064	3.38821	3.46437	3.39234
UG47_01045	3.51858	3.57621	3.70678	3.41242	3.69764	3.06073	3.91045	3.75432	3.65708	3.71773	3.47566	3.80952	3.9964	3.79124	3.70525
UG47_01050	3.15019	2.90795	2.74985	3.39881	3.01858	2.56861	3.43924	3.18161	2.83938	2.89946	2.62575	2.6661	3.38821	3.18036	2.9109
UG47_01055	4.44565	4.49292	4.48074	5.05057	4.47155	4.47472	4.72734	4.57915	4.53101	3.9642	4.00692	4.06577	4.41763	4.24816	3.74489
UG47_01060	-1.0462	0.420287	0.24735	0.963112	0.860431	-0.125975	1.18977	0.513755	1.2123	0.335257	0.668309	0.624758	0.942228	0.637042	0.832123
UG47_01065	2.41323	2.52608	2.48439	2.68894	2.46866	2.25545	2.58629	2.57079	2.37865	2.82803	2.70965	3.01227	3.03488	2.7471	2.86847
UG47_01070	2.44208	2.43588	2.42489	2.5232	2.37324	2.3126	2.58629	2.47842	2.2596	3.04518	2.90738	2.89198	3.37737	3.26248	3.74489
UG47_01075	3.3912	3.60408	3.43246	4.0484	4.01463	4.32307	4.0947	4.01489	3.84456	5.67052	5.33348	5.09785	6.83779	6.79075	7.31116
UG47_01080	5.14362	5.21187	4.97657	5.79275	5.82368	5.70692	5.58489	5.53541	5.23811	7.11774	6.98982	6.5849	8.46275	8.35881	8.76996
UG47_01085	1.33846	1.38858	1.52746	1.16956	0.632162	0.670492	1.24748	1.58193	1.87019	1.54582	1.30813	1.60788	1.70256	1.00741	1.2835
UG47_01090	1.9737	2.16351	2.5965	4.79405	3.97455	3.52696	4.84419	3.99001	3.34249	5.65615	5.63972	5.35458	8.21873	8.29299	8.05603
UG47_01095	2.77256	2.16351	2.26442	2.85762	3.60617	3.654	2.94138	3.28066	3.50834	6.28746	6.63168	5.74442	8.5212	8.74059	8.93691
UG47_01100	2.90281	2.93015	2.74985	4.0484	4.40676	4.45582	3.66782	3.72447	4.33147	7.31744	7.64052	6.68985	9.52481	9.71327	9.95841
UG47_01105	1.06927	1.67809	2.12182	1.98149	2.49156	2.42051	2.34324	2.77873	3.06917	5.48326	6.09457	5.3571	7.30801	7.45035	8.13944
UG47_01110	1.06927	1.62465	1.8774	1.82746	2.42174	2.36756	2.42055	2.77873	3.05136	5.59076	6.14969	5.42851	7.40266	7.55939	8.26095
UG47_01115	1.39858	1.72962	2.04486	1.2323	1.84273	1.89288	1.87884	1.9346	1.69772	2.53689	2.49943	2.35837	2.46707	2.77934	3.15405
UG47_01120	-0.756697	-0.196384	-0.0575048	-0.074363	0.36086	0.14966	0.329946	0.688842	0.764836	0.820684	0.856754	0.242888	0.68507	1.42924	1.36716
UG47_01125	-1.40877	-0.402835	-0.685536	-0.234828	-0.409659	-1.20398	-0.177014	-0.740001	-0.192095	0.760563	1.43187	0.753083	0.819371	1.11238	1.4842
UG47_01130	0.176189	-0.402835	-0.0575048	-0.4154	-0.409659	-1.20398	0.218915	-0.192514	-0.820126	-0.0391384	0.668309	0.690347	0.456801	0.488943	0.889839
UG47_01135	-0.128666	-0.93335	-0.0575048	-0.4154	-0.104804	-0.914471	0.329946	-0.192514	0.364298	0.16017	0.796633	0.15269	-0.14892	0.0343773	-0.259025
UG47_01140	-0.756697	-0.93335	0.10296	0.535691	-0.104804	0.14966	0.529255	0.314446	0.849725	0.632239	1.12469	0.483896	0.0824053	0.771343	0.17161
UG47_01145	-1.40877	-0.643843	-0.444528	-0.074363	-0.249194	-0.467012	0.329946	0.513755	-0.579118	0.335257	0.196241	0.327777	-0.028626	0.0343773	0.426867
UG47_01150	4.47387	4.52972	4.40578	5.31615	4.73889	4.70558	5.32493	5.04539	4.86255	4.85163	4.73189	4.82238	4.70473	5.28371	5.11375
UG47_01155	7.09959	7.31194	7.07117	9.61573	9.02656	8.52941	9.81204	8.86377	8.13063	9.69237	9.69229	9.56338	10.8793	11.7308	11.2911
UG47_01160	0.738068	0.144653	0.809229	0.432597	0.860431	0.14966	0.704342	0.41754	0.244004	0.335257	0.733897	0.926414	1.66737	1.61934	1.19469
UG47_01165	7.25504	7.37297	7.2933	8.01617	7.2227	7.07576	8.34428	7.17104	6.75455	7.48703	7.15156	7.42099	9.27049	9.87142	8.81302
UG47_01170	3.54542	3.65828	3.73155	3.57858	3.76497	3.90687	3.56941	3.51956	3.8132	2.8133	3.13079	3.32262	4.31904	4.55329	3.14223
UG47_01175	6.64418	6.68054	6.74909	6.3386	6.83994	7.20116	5.73367	6.75862	7.17628	5.57557	5.81853	6.50513	0.371912	1.42924	2.9109
UG47_01180	8.22084	8.27204	8.14937	8.04048	8.5915	8.93799	7.21846	8.08239	8.5983	7.18218	7.90226	8.05706	2.50743	3.27384	5.24117
UG47_01185	7.59805	7.57752	7.67002	7.21153	7.8722	8.22066	6.65654	7.46231	7.94052	6.43178	7.15904	7.29751	3.11542	3.2043	4.55504
UG47_01190	3.85533	3.71051	4.18146	3.12892	4.24097	4.54198	3.10644	4.02308	4.43125	2.85703	3.48522	3.64558	0.942228	0.137471	1.32594
UG47_01195	2.8819	2.90795	2.48439	5.40052	5.13406	4.97704	5.22431	4.31778	4.12558	6.78482	6.69274	6.81274	7.69357	8.12596	7.76936
UG47_01200	1.76115	2.04647	1.46974	1.70008	2.13224	1.77584	2.26156	2.54824	2.40694	2.6406	2.69326	2.39817	2.96414	3.02768	3.17742
UG47_01205	1.71461	1.82746	1.58295	1.9445	1.97861	1.73462	1.68358	1.86334	1.60309	3.10684	2.67667	2.5822	2.2933	2.37752	3.16578
UG47_01210	1.33846	1.32299	1.83231	1.65499	2.04204	1.60338	1.68358	2.03529	2.12983	3.11886	2.84937	2.82055	2.40433	3.23949	3.25633
UG47_01215	1.39858	1.67809	1.52746	2.24757	1.7317	1.24081	2.2893	2.12941	2.09548	3.63643	3.55038	3.5951	3.66291	4.004	3.82844
UG47_01220	2.70273	2.16351	2.95306	2.68894	2.8692	2.61478	3.78938	3.65232	2.95885	3.86775	3.42692	3.67827	4.44905	4.47178	4.20326
UG47_01235	1.39858	1.38858	1.21258	0.887163	1.84273	1.45899	1.55234	1.89941	1.74281	2.82803	2.74189	2.51138	3.53209	3.61488	3.74489
UG47_01240	8.65327	8.51396	8.6197	8.84277	8.70056	8.65659	9.20179	9.23033	9.15259	8.71908	8.70186	8.72731	8.43882	7.91996	7.34702
UG47_01245	2.22681	2.27176	2.08385	1.78623	1.56897	1.29852	1.00132	1.86334	1.74281	1.71377	1.17278	1.99291	0.819371	0.233686	0.426867
UG47_01250	0.828265	0.289043	0.24735	0.201271	0.257766	0.269954	0.529255	1.34092	0.764836	0.697827	0.527446	1.17577	0.61292	0.488943	0.502816
UG47_01255	1.06927	1.10618	0.24735	0.432597	0.712332	0.484079	1.40795	1.66808	1.27503	1.03886	0.856754	1.26458	1.43604	1.16213	1.19469
UG47_01265	0.641852	0.144653	0.10296	0.963112	-0.249194	0.0184152	0.860461	1.23198	0.674639	1.03886	1.12469	0.926414	1.51734	1.61934	0.889839
UG47_01270	0.176189	-0.196384	0.809229	1.40563	0.632162	0.755381	0.784512	0.603953	0.929896	0.491376	1.17278	0.483896	0.68507	1.25677	0.832123
UG47_01275	0.427727	0.540582	1.46974	0.806993	1.28424	1.35402	1.64115	1.34092	0.674639	1.3958	1.26441	0.979853	0.68507	1.38801	1.69315
UG47_01280	0.738068	0.540582	1.2813	1.2323	0.860431	0.9115	1.24748	1.17427	0.47533	1.22834	1.12469	0.753083	0.0824053	1.21023	0.832123
UG47_01285	0.828265	0.754706	0.809229	-0.862859	-0.409659	0.484079	0.704342	1.28748	1.2123	0.697827	0.196241	0.624758	1.80325	1.25677	1.66036
UG47_01295	5.43313	5.41439	5.35288	5.70146	5.50429	5.86808	5.40002	5.37814	5.67609	6.04597	6.12239	5.97739	6.96731	6.7343	6.54216
UG47_01300	5.38192	5.37852	5.3727	5.718	5.57568	5.71489	5.37758	5.34583	5.54858	6.09548	6.35644	5.96751	7.17575	6.97776	6.74538
UG47_01305	0.427727	-1.29592	-1.33761	-0.621851	0.36086	-0.467012	0.329946	0.0831208	0.364298	0.335257	0.196241	0.0564747	0.371912	1.42924	0.643678
UG47_01310	0.538759	0.651613	0.24735	0.722104	1.11759	1.05236	1.06691	0.603953	0.849725	1.03886	1.8119	1.03138	1.92743	2.14985	1.78727
UG47_01320	3.15019	3.45897	3.13116	3.06141	3.04977	2.92072	3.49987	3.38611	3.25182	3.49599	3.11856	3.44167	3.29906	3.64143	3.49818
UG47_01325	4.97122	4.50775	5.08625	5.17156	4.705	4.59476	5.57365	5.27895	4.96123	4.74319	4.60179	4.70827	4.97318	4.84745	4.83396
UG47_01330	6.40684	6.50867	6.34789	6.32966	6.13315	6.38515	6.06189	5.93351	6.24694	6.2123	6.56228	6.35141	6.64437	6.53629	6.93209
UG47_01335	8.60982	8.6206	8.55178	8.7051	8.4889	8.69806	8.3652	8.36147	8.61961	9.04331	9.07385	8.9867	9.32108	9.20291	9.5134
UG47_01340	7.00485	7.03436	6.97851	7.23182	7.05218	7.2704	6.7912	6.68691	6.96778	7.37245	7.50912	7.27297	7.63898	7.47578	7.79744
UG47_01345	1.8924	1.62465	2.33077	0.963112	1.87792	1.77584	1.87884	1.34092	1.39287	1.74513	2.08753	2.11736	1.92743	2.41904	2.5303
UG47_01350	0.538759	0.420287	0.60992	0.070027	0.257766	0.14966	-0.337478	-0.192514	-0.0316303	0.0639551	0.527446	0.624758	-0.585019	-0.472583	-0.027699
UG47_01355	1.66651	1.18213	1.92112	1.16956	1.1753	1.11795	1.06691	1.23198	1.39287	1.43479	1.71778	1.46528	0.185499	0.323884	1.40724
UG47_01360	0.913154	0.651613	0.899426	-0.234828	-0.409659	-0.286439	0.0986207	-0.352978	0.47533	-0.270464	-0.1141	-0.277944	-1.50256	-0.328193	-1.32315
UG47_01365	-1.0462	-1.78135	-0.0575048	-0.234828	-0.409659	-0.286439	0.43304	0.513755	-0.820126	0.491376	0.371327	-0.15765	0.371912	0.323884	1.44623
UG47_01370	-0.128666	-0.0158118	-0.975043	0.201271	-0.409659	0.14966	0.529255	0.314446	-0.0316303	0.563526	0.856754	0.483896	0.536971	0.705755	1.4842
UG47_01375	0.307433	-0.0158118	-0.444528	0.722104	0.547273	0.580294	1.06691	0.314446	0.578423	0.878399	0.856754	0.870919	1.51734	0.8942	0.889839
UG47_01380	2.22681	2.74222	2.56928	1.7438	1.91227	2.39428	1.59743	2.30103	2.09548	2.51886	2.42195	2.4369	2.27003	2.49866	2.82474
UG47_01385	8.902	8.8863	8.85697	8.51475	8.18258	8.54738	8.14894	8.17496	8.43876	7.92043	7.94962	8.01847	7.29078	7.27914	7.43082
UG47_01390	5.01509	4.58672	4.78872	4.66355	4.54454	4.48718	5.02007	5.18344	5.04011	5.02456	4.77147	4.97821	5.1429	5.26391	5.31939
UG47_01395	2.57829	2.55494	1.92112	1.90653	1.84273	1.77584	2.42055	2.35397	2.09548	2.00039	1.47086	1.38832	1.70256	2.14985	2.03759
UG47_01400	6.2525	6.33656	6.25698	6.45002	6.31265	6.26363	6.5687	6.12276	6.04124	5.95165	5.76266	5.85402	5.37055	5.66211	5.86217
UG47_01405	3.07849	3.11589	3.30624	2.57253	2.93751	2.76565	3.1373	2.99419	3.23614	2.91333	3.13079	2.97328	2.97857	2.93054	3.37223
UG47_01410	5.89891	5.79306	5.77539	5.06357	5.16999	5.25727	5.47442	5.42529	5.57375	5.13523	5.19187	5.30571	4.64267	5.026	5.29823
UG47_01415	6.10241	6.02472	6.01112	5.76119	5.72809	5.74634	5.83362	5.94218	5.97901	5.83442	5.91182	6.0557	5.55273	5.59577	5.94618
UG47_01420	1.9737	2.16351	2.19488	2.9351	2.57969	2.80601	1.24748	1.53684	1.55333	3.27744	3.7538	3.88849	1.89737	1.58327	1.93166
UG47_01425	2.62936	2.04647	2.26442	4.42925	2.64243	3.06073	4.71205	3.23904	3.15507	4.18611	4.11549	3.61212	6.02709	5.5357	4.59462
UG47_01430	8.34778	8.39881	8.32899	8.55519	8.33676	8.49897	8.2415	8.19187	8.2695	8.18629	8.15736	7.99271	8.12822	8.17828	8.07053
UG47_01440	1.21014	0.850922	1.63639	2.79665	2.55816	2.65952	3.25454	2.87244	2.2596	4.41299	5.14743	4.31484	6.07319	6.95147	7.12468
UG47_01445	2.77256	2.95201	3.09344	3.14532	3.1395	3.27715	3.55805	3.32111	3.22029	4.20315	4.46363	4.33035	4.92929	5.63594	5.87115
UG47_01450	1.27572	1.38858	1.83231	2.15344	2.29729	2.22601	1.76488	2.54824	2.37865	4.29078	4.33744	3.68633	5.69275	5.66427	6.29089
UG47_01455	2.52534	2.66491	2.62322	2.85762	2.7975	2.78597	2.90598	2.89048	2.68623	3.11886	2.69326	2.86383	2.91997	2.84173	3.41217
UG47_01460	6.47997	6.6887	6.52303	7.08657	6.86975	6.8651	6.90989	6.73136	6.60842	7.18003	7.13951	6.96295	7.15208	7.08805	7.46207
UG47_01465	4.51519	4.73278	4.63311	4.42925	4.30054	4.39097	4.66517	4.49914	4.58772	4.10986	3.95285	4.17291	3.29906	3.46437	3.56171
UG47_01470	6.37726	6.18097	6.17809	5.84638	5.93229	6.06385	5.86853	5.96576	5.97429	5.09624	5.18602	5.32391	4.407	4.3854	4.41954
UG47_01475	5.13922	5.04393	5.00224	4.2739	4.705	4.80849	4.54373	4.84265	4.84198	5.0499	4.82888	4.81136	6.11297	5.96861	6.3305
UG47_01480	4.26365	4.07165	4.31856	3.96773	3.25107	3.38765	4.20077	3.5311	3.4278	3.45864	3.21359	3.12331	3.62673	3.65887	4.13329
UG47_01485	5.36695	5.43782	5.4568	5.88106	4.63987	4.60624	5.7735	4.65496	4.71762	4.57448	4.42444	4.48158	3.61754	3.95545	4.82289
UG47_01490	4.81454	4.87686	4.97657	5.718	5.58103	5.33173	5.84067	5.62968	5.27311	6.06784	5.83917	5.69535	6.24116	6.2703	6.4177
UG47_01495	3.63562	3.56206	3.58974	3.25514	3.36706	3.33346	4.2153	3.98162	3.80259	3.97746	3.93204	4.13807	3.69821	3.82252	3.6645
UG47_01500	7.44164	7.44795	7.35737	7.21153	7.06369	7.24586	6.8295	6.92205	7.11865	6.23319	6.50002	6.67271	5.16515	5.46808	5.65932
UG47_01505	4.45276	4.38457	4.39806	4.76252	4.56627	4.67867	4.65987	4.73199	4.34615	5.28145	5.34664	5.01388	6.1612	6.20356	6.34605
UG47_01510	4.68172	4.432	4.46606	4.18154	4.1139	4.22229	4.64384	4.74691	4.69486	4.58752	4.26718	4.49541	4.70473	4.9143	4.75851
UG47_01515	6.7902	6.8531	6.78355	6.60178	6.52177	6.71555	6.47063	6.4702	6.646	6.23871	6.35514	6.33228	6.04262	5.94926	5.88364
UG47_01520	5.93742	5.84363	5.87601	5.55882	5.68899	5.83189	5.57365	5.81104	5.73864	5.32102	5.40821	5.50342	4.70038	4.59916	5.11979
UG47_01525	4.89501	4.92739	4.70366	4.70838	5.09347	4.94577	4.28587	4.8193	4.45853	4.65099	4.7198	4.83693	3.93114	4.35363	4.55949
UG47_01530	5.08537	5.10374	5.11947	4.62899	5.25943	5.04606	4.33993	5.17978	4.85743	4.57448	4.35839	4.72009	3.97498	4.24239	4.47716
UG47_01535	8.45519	8.4978	8.26681	6.9191	7.254	7.44747	7.08434	7.31403	7.42045	7.07209	6.92723	7.26492	6.25899	6.41968	6.94831
UG47_01540	7.88486	7.87936	7.78022	6.66142	6.90216	7.29188	6.83068	6.81754	7.19466	6.16235	6.36423	6.76692	4.56353	5.02264	5.3735
UG47_01545	4.3949	4.45515	4.26866	4.22074	4.40676	4.41073	4.31989	4.47544	4.33147	4.85523	4.80619	5.02663	4.49995	4.5155	4.70324
UG47_01550	4.1975	4.19593	4.21698	4.17356	4.13587	4.18452	4.17869	4.33105	3.93476	3.97085	3.90382	3.99616	3.68066	3.64143	4.19183
UG47_01555	7.92885	7.97321	7.86661	7.2697	7.41689	7.62434	7.25234	7.34787	7.60804	6.04754	6.27064	6.71567	4.08574	4.2539	4.69921
UG47_01560	9.55608	9.55973	9.54164	9.23697	9.08843	9.35858	9.15213	9.22123	9.31465	8.23336	8.33431	8.41327	7.36197	7.40845	7.43567
UG47_01565	9.48594	9.4123	9.4717	9.48255	9.1785	9.41736	9.59143	9.6037	9.57209	8.86385	8.67654	8.78169	8.59269	8.52727	8.5044
UG47_01570	10.6498	10.6834	10.5955	10.2308	10.279	10.4608	10.3368	10.3657	10.4086	9.60184	9.4936	9.69429	8.84679	8.93513	9.02467
UG47_01575	9.62887	9.59337	9.54928	9.11116	9.11009	9.3588	9.19287	9.24486	9.32418	8.68639	8.50693	8.69347	7.89381	7.90725	7.99364
UG47_01580	5.34038	5.36229	5.2792	5.25325	5.27272	5.27535	5.44696	5.48289	5.35888	4.85523	4.84381	4.98803	5.46579	5.64034	5.21318
UG47_01585	3.73224	3.96819	3.77984	4.34659	3.70745	3.414	4.2153	3.73448	3.66881	4.00364	3.80046	3.83874	5.00524	4.91793	4.45343
UG47_01590	8.9889	9.04186	8.99474	10.4839	9.46478	9.24437	10.2292	9.23452	8.95959	9.56977	9.4358	9.40802	10.2957	10.2779	9.55705
UG47_01595	2.67869	2.27176	2.26442	3.51691	2.60091	2.95701	2.67309	2.52534	2.3498	3.6695	3.35579	3.80212	3.44126	3.19238	3.37223
UG47_01600	6.64107	6.74925	6.68555	6.09451	6.3062	6.61691	6.08977	6.21866	6.51405	6.30203	6.37968	6.42189	5.93207	5.98944	5.84768
UG47_01605	7.64767	7.69236	7.60616	7.10659	7.43399	7.64186	7.08928	7.31403	7.49811	7.38495	7.41666	7.51223	6.9251	6.98987	7.07033
UG47_01610	8.78052	8.78984	8.74625	8.30638	8.54676	8.81237	8.09838	8.44316	8.56142	8.09148	8.09164	8.17559	7.32717	7.05387	7.17922
UG47_01615	9.00561	8.99426	9.01601	8.58629	8.59415	8.92258	8.30021	8.44659	8.71815	8.22886	8.05322	8.29373	7.18977	6.94171	7.22759
UG47_01620	6.41414	6.52881	6.52126	5.6763	5.93229	6.31522	5.61535	6.0118	6.27023	5.48558	5.62898	5.80305	4.933	4.92154	5.0676
UG47_01625	5.97493	5.83189	5.98045	5.42086	5.42323	5.75924	5.41898	5.61077	5.85871	5.30795	5.29597	5.44286	5.1777	5.1108	5.18752
UG47_01630	5.13481	5.00786	5.24089	5.26079	5.0972	5.02911	4.93481	4.93242	4.95646	5.55138	5.47206	5.30832	6.87586	6.95236	7.23527
UG47_01635	7.79055	7.87365	7.7653	7.81117	7.76527	7.7888	7.82091	7.65	7.7045	7.41207	7.31116	7.321	7.08366	7.07594	7.15589
UG47_01640	7.48561	7.50359	7.33834	7.40094	7.36203	7.47198	7.42564	7.27509	7.2386	6.79047	6.84521	7.06847	5.95596	5.77234	5.96644
UG47_01645	6.34325	6.36738	6.18931	6.11338	6.30782	6.3047	6.11325	6.06834	5.98371	5.7596	5.80333	5.93236	4.9367	4.6567	4.53709
UG47_01650	8.72657	8.71631	8.67142	8.22195	7.96205	8.42437	7.83568	7.92068	8.3582	7.12372	7.11279	7.33836	5.46835	5.61376	5.93595
UG47_01655	5.87001	5.9908	6.01616	5.96427	5.84384	5.9626	6.02524	6.09969	6.02536	6.10306	5.82607	5.80675	6.08491	6.25749	6.40662
UG47_01660	6.0565	5.96953	6.1136	6.18054	5.95923	5.97814	6.15343	5.96576	5.97429	6.15215	5.96741	5.92386	6.15645	6.29421	6.44683
UG47_01665	9.0749	8.94061	9.16238	9.48999	8.9298	9.02177	9.34376	9.33835	9.12119	8.64047	8.61178	8.43046	8.35974	8.18205	8.14538
UG47_01670	6.96316	6.94317	6.84159	6.40818	6.60288	6.65331	6.74059	6.81636	6.79391	6.12409	6.01765	6.32197	5.01577	5.24672	5.42565
UG47_01675	9.94272	10.0863	9.99722	9.9045	10.0363	10.3573	10.1742	10.1778	10.2488	10.0175	9.94579	10.1671	6.41697	9.28888	10.0001
UG47_01680	9.5684	9.73366	9.61752	9.58713	9.77222	10.0377	9.78078	9.77061	9.82496	9.57428	9.57834	9.68262	6.56771	9.1288	9.66366
UG47_01685	9.9827	10.2267	9.98504	9.96953	10.2318	10.4701	10.1316	9.99477	10.0889	9.90701	9.92718	10.0147	7.50463	9.64424	10.0354
UG47_01690	11.5407	11.8012	11.4862	11.4983	11.7616	12.0214	11.6641	11.5359	11.683	11.4116	11.4012	11.5695	10.195	11.416	11.5006
UG47_01695	10.7511	11.0293	10.6867	10.887	11.0193	11.2454	10.9774	10.8057	10.9787	10.5443	10.5761	10.7584	10.03	10.6065	10.482
UG47_01700	7.25097	7.30982	7.2317	6.88533	7.11252	7.13736	7.05938	7.15994	7.04293	5.71674	5.48403	6.13734	4.40166	4.58555	5.00695
UG47_01705	7.71424	7.79646	7.6788	7.55921	7.6893	7.70791	7.62389	7.43262	7.49564	6.29277	6.40883	6.86339	5.15883	5.11396	5.45701
UG47_01710	6.24228	5.98286	6.32162	6.84701	6.15483	6.17588	7.00185	6.8696	6.69844	7.333	7.05623	6.72255	8.81774	8.79137	8.93069
UG47_01715	7.08594	7.05723	7.02808	7.27343	7.13814	7.14524	7.17451	7.13084	7.15142	6.98282	6.96442	6.94543	7.30944	7.41295	7.50484
UG47_01720	12.5195	12.5065	12.4966	12.3894	11.9585	12.2399	12.0609	11.921	12.1674	11.2959	11.4224	11.5613	10.3835	10.4733	10.5432
UG47_01725	8.51922	8.52358	8.50406	8.86676	9.10198	8.70442	8.7045	8.86205	8.29527	8.34152	8.28148	8.14449	8.44337	8.50394	8.74012
UG47_01730	9.73907	9.77545	9.71428	9.92779	10.0927	9.91331	9.77955	10.1782	9.67127	9.67809	9.39076	9.49777	9.57002	9.78858	10.2059
UG47_01735	10.607	10.6333	10.5575	10.7391	11.2396	10.8929	10.6357	11.2482	10.4049	10.2506	9.76567	9.77834	9.35534	9.55917	10.0188
UG47_01740	9.67081	9.58334	9.70961	9.91872	9.64251	9.8868	9.85344	9.79265	9.93104	9.54283	9.50186	9.61139	10.0577	10.1485	9.845
UG47_01745	10.1386	10.2	10.1405	9.70622	9.68737	9.92495	9.80125	9.75301	9.86343	9.30079	9.23489	9.46286	8.66584	8.73186	8.82278
UG47_01750	3.46335	3.71051	3.70678	3.00863	3.08031	3.414	3.56941	3.57637	3.62131	3.65306	3.29189	3.53388	3.26416	3.93413	3.59679
UG47_01755	2.01269	2.61097	2.33077	1.78623	1.65263	2.03549	1.84185	2.06735	2.22824	2.42514	2.75774	2.33805	2.62214	3.02768	3.59679
UG47_01760	6.03535	6.08036	6.1508	5.98263	5.56492	5.86808	5.90933	5.71311	5.85358	5.63329	5.29325	5.74249	5.66179	5.54745	5.12581
UG47_01765	2.15891	2.52608	2.79755	4.46234	2.90376	2.54496	4.27896	2.87244	2.54062	4.4983	4.05262	3.35331	6.53758	6.26034	5.16139
UG47_01770	3.11479	3.59021	3.64293	3.94917	3.60617	3.64291	3.8834	3.77388	3.58463	3.88193	3.39686	3.84595	3.60829	3.71828	3.67274
UG47_01775	4.82004	4.6748	4.72848	4.43593	4.30054	4.46845	4.10254	4.33764	4.30916	3.92365	4.07177	4.27264	3.46194	3.80697	3.57936
UG47_01780	5.94752	5.94793	6.00096	5.19931	5.38705	5.45106	5.31146	5.64835	5.66149	4.78529	5.01188	5.27931	4.46451	4.39063	4.67479
UG47_01785	5.96999	5.75315	5.76342	5.39024	5.24939	5.43828	5.47442	5.6798	5.62883	5.03093	4.99191	5.13366	4.88402	4.88497	5.19898
UG47_01795	3.58477	3.39657	3.47708	3.04403	3.627	3.50261	3.83715	3.58746	3.62131	4.18039	4.03971	4.17291	3.72412	4.21318	4.1092
UG47_01800	5.65578	5.66656	5.59143	5.79535	5.61532	5.70425	5.36785	5.2408	5.38044	5.41177	5.50061	5.58759	4.55874	4.92875	5.37855
UG47_01805	4.91573	4.85383	4.89669	6.28966	6.4195	6.85432	5.32493	5.6927	5.92624	8.182	8.02443	7.93299	7.9323	8.34978	9.72477
UG47_01810	2.70273	2.43588	2.74985	3.27017	3.39162	2.95701	3.18239	3.15202	2.73167	3.77962	3.72988	3.65382	3.007	3.28511	4.08469
UG47_01815	2.29167	2.37246	2.12182	1.45907	1.84273	1.55684	1.72481	1.78838	2.2903	1.94744	1.84196	2.20972	2.93485	3.09327	3.25633
UG47_01820	4.56195	4.73278	4.75288	4.60549	4.86263	5.07111	4.93481	5.15015	5.15715	5.26532	5.38798	5.08571	6.17692	6.14135	6.09163
UG47_01825	5.2697	5.33344	5.38055	6.15446	5.98165	6.16623	6.13826	5.8781	6.04799	5.75768	5.7389	6.11063	4.97677	4.98512	5.18175
UG47_01830	6.04244	6.15999	6.20708	6.55038	5.56222	5.66364	6.47668	5.74071	5.77708	5.50861	5.19479	5.35205	4.73053	4.7532	5.14371
UG47_01835	7.08708	7.13334	7.10947	6.55346	6.93072	6.84345	6.69724	6.84207	6.86828	6.4366	6.59684	6.38275	6.2094	6.19462	6.4588
UG47_01840	6.61439	6.57533	6.61409	6.17257	6.34915	6.31172	6.32911	6.39797	6.34341	6.12111	6.23002	6.03691	6.34224	6.58041	6.81407
UG47_01845	11	11.1151	10.9536	10.2545	10.2432	10.5512	10.2813	10.263	10.3717	9.83493	9.7546	9.90418	9.44703	9.27446	9.75966
UG47_01850	9.49414	9.55371	9.46294	8.75803	8.89184	9.06528	8.81749	8.76916	8.81369	8.20932	8.24257	8.34076	7.47568	7.58982	8.11734
UG47_01855	5.86469	5.85238	5.93051	5.49309	5.66653	5.42538	5.81942	5.65891	5.65561	5.24077	5.35969	5.1999	4.84125	4.72864	4.74684
UG47_01860	8.99226	9.03676	8.98705	8.3132	8.40091	8.90817	8.45904	8.6538	8.95511	8.06842	8.22984	8.4875	6.90164	7.0456	7.33018
UG47_01865	4.45983	4.2761	4.552	3.781	4.19288	4.36419	4.22252	4.27724	4.68334	4.02934	3.8895	3.97657	3.45164	3.31841	3.59679
UG47_01870	3.34611	3.51878	3.38641	2.87738	3.40375	3.15748	3.04266	3.4483	3.29787	2.95417	3.01683	3.0377	2.90495	3.22786	3.14223
UG47_01875	4.43133	4.53697	4.31856	4.28873	4.28751	4.37093	4.30638	4.4814	4.30916	4.24215	4.17573	4.42491	3.90117	4.18337	4.09086
UG47_01880	4.90022	4.88825	4.93984	4.02201	4.67531	4.79352	3.84652	4.43914	4.57531	3.95752	3.89668	4.10839	2.56592	2.57411	2.68502
UG47_01885	9.44487	9.40241	9.40253	8.60159	8.44997	8.95042	8.45827	8.48937	9.00599	7.6262	7.95822	8.30195	5.59079	5.4381	5.79767
UG47_01890	8.92933	8.95116	8.93368	8.26009	8.40242	8.55369	8.30574	8.41929	8.63277	7.70108	7.82865	7.91852	7.2475	7.2557	7.43264
UG47_01895	9.27033	9.264	9.311	9.10174	8.85864	9.10651	8.80313	8.7287	8.93066	8.3562	8.47761	8.42866	7.87176	7.78207	7.89975
UG47_01900	9.1979	9.1912	9.19	9.00793	8.65532	8.97856	8.71317	8.66432	8.89895	8.27593	8.25519	8.33757	7.51208	7.505	7.75633
UG47_01905	10.3171	10.364	10.1673	10.4602	11.3229	10.9834	10.2157	11.0418	10.3711	9.785	8.87151	9.05968	8.17438	8.05982	8.86161
UG47_01910	9.32751	9.40092	9.33418	9.52114	9.34316	9.44458	9.30436	9.22478	9.35854	8.76044	8.78882	8.67815	8.70106	8.89362	9.04545
UG47_01915	6.61913	6.71291	6.60406	6.11129	6.2435	6.55905	6.02524	6.17703	6.35797	6.06939	5.85767	5.7693	6.04434	6.1398	6.42626
UG47_01920	4.2877	4.29333	4.31856	3.86258	3.81122	4.18452	4.11033	3.9215	4.32407	4.0546	3.82324	3.92981	5.19634	4.89971	4.51433
UG47_01925	8.38819	8.39931	8.35463	7.82269	7.66873	8.25066	7.50986	7.60361	8.18013	6.93517	6.95242	7.20236	5.27442	5.49502	5.64473
UG47_01930	7.60604	7.5889	7.5533	7.2125	7.12081	7.15991	7.21485	7.27337	7.22774	6.59238	6.43742	6.29191	6.73532	6.48589	6.91046
UG47_01935	4.20594	4.52243	4.48074	4.71388	4.44246	4.29498	4.91268	4.55674	4.24792	4.50747	4.18162	4.40551	4.17614	4.32661	4.80425
UG47_01940	5.92725	6.13632	5.97527	6.42842	6.48943	6.40991	6.4827	6.42607	6.40957	6.90164	6.97971	6.8428	7.55483	7.55474	7.87003
UG47_01945	5.82963	5.84363	5.84797	6.12995	5.879	5.94915	5.91602	6.02001	5.92868	5.98487	5.99275	5.95422	5.88689	5.67073	5.92218
UG47_01950	4.72932	4.71371	4.7099	5.50267	5.28588	5.02056	5.33827	5.2124	4.95646	5.38215	5.31217	4.92811	5.12031	5.20875	5.26862
UG47_01955	4.60724	4.764	4.85221	5.86134	5.00869	5.00331	5.76365	5.2408	5.04011	5.26532	5.10158	5.0298	4.73903	4.99202	4.74293
UG47_01960	6.34133	6.37549	6.31139	7.24994	7.17928	7.20965	7.28112	7.29554	7.25134	7.86486	7.83753	7.71345	8.95699	8.90577	8.96843
UG47_01965	0.176189	0.941119	1.2813	1.7438	1.6114	0.98365	1.72481	1.4422	1.65118	5.88105	5.87776	5.20832	7.90518	7.83528	8.42428
UG47_01970	2.08765	2.12554	2.5965	2.36421	2.93751	2.80601	3.25454	3.02716	3.13829	6.29939	6.17056	5.7655	8.31886	8.24545	8.87997
UG47_01975	4.47387	4.13034	4.17244	4.76782	4.50006	4.55388	4.72734	4.45134	4.3679	5.30532	5.36746	5.15414	6.31407	6.32046	6.58756
UG47_01980	4.66345	4.57972	4.50967	4.62315	4.44832	4.43023	4.5609	4.41443	4.55649	4.78529	4.86226	4.87621	5.58373	5.61823	5.83672
UG47_01985	5.26163	5.25208	5.20597	5.20714	5.17707	5.30029	5.29445	5.26519	5.35162	5.46689	5.51933	5.38461	6.35335	6.4184	6.55225
UG47_01990	4.26365	4.1399	4.20818	4.36771	4.47729	4.18452	4.22969	4.25653	4.16753	3.9642	3.92504	3.74153	4.44386	4.3696	4.40971
UG47_01995	4.45276	4.52243	4.44375	4.71937	4.88009	4.70558	4.93919	4.9753	4.74003	4.19182	4.27822	4.20692	4.5491	4.63484	4.75463
UG47_02000	7.65924	7.73868	7.61117	8.33033	8.90416	8.37534	8.18954	8.79483	7.88315	7.7982	7.40601	7.38924	6.98885	6.93009	7.53624
UG47_02005	5.8378	5.78699	5.70209	5.75051	6.03718	5.95813	5.86392	5.9226	5.79859	5.59507	5.41072	5.48274	5.1461	5.33613	5.58264
UG47_02010	5.28172	5.34174	5.27077	5.57404	5.75909	5.55239	5.80508	5.6772	5.48033	5.49022	5.26857	5.46411	5.28607	5.49016	5.71826
UG47_02015	4.16325	4.11104	4.26866	4.62899	4.71477	4.44947	4.63845	4.65496	4.24792	4.71575	4.5974	4.65176	4.2314	4.33206	4.81918
UG47_02020	4.11926	4.31035	4.19042	4.35367	4.63474	4.62328	4.35314	4.69655	4.36069	4.99876	4.74786	4.87269	4.9367	5.12655	5.57826
UG47_02030	5.9298	6.08284	6.10651	6.72552	6.37863	6.21762	6.57998	6.36127	6.16649	6.96545	6.9007	6.59991	6.58432	6.63539	6.75609
UG47_02045	1.27572	0.850922	0.378594	1.29242	0.712332	1.29852	1.00132	1.23198	0.764836	1.64892	1.98351	1.60788	2.0957	2.07391	1.19469
UG47_02050	0.828265	0.941119	0.24735	0.432597	0.712332	-0.286439	1.12965	0.0831208	0.364298	0.632239	0.668309	0.926414	0.536971	0.705755	0.346696
UG47_02060	2.15891	2.12554	2.19488	2.47213	2.55816	2.68138	2.56374	2.15947	2.32036	2.8133	2.80429	2.5822	3.45164	3.11869	3.18896
UG47_02065	3.68474	3.45897	3.70678	3.88228	3.6778	3.49028	4.17125	3.60941	3.57219	4.02934	4.17573	3.97657	4.07906	3.89051	3.89337
UG47_02070	2.74966	2.7169	2.67521	3.27017	2.88658	2.59188	3.22611	2.83568	2.2903	3.35063	3.3348	3.23741	3.15407	3.05428	2.86847
UG47_02075	0.427727	0.540582	0.713013	-0.234828	0.146735	0.670492	0.529255	0.603953	0.244004	0.820684	0.91447	0.926414	0.942228	-0.328193	0.889839
UG47_02080	1.84996	2.08655	1.73768	-0.4154	1.52525	0.484079	1.4577	1.23198	2.19618	-0.887135	-0.510028	0.327777	-0.585019	-1.55059	-0.875696
UG47_02085	2.65424	2.20051	2.04486	1.10397	2.01067	1.85492	1.55234	1.78838	2.22824	0.491376	0.196241	1.17577	-1.50256	-0.328193	-0.875696
UG47_02090	3.66039	3.73593	3.96877	3.62608	3.97455	3.73984	4.46684	4.57915	4.08239	4.0546	3.55038	3.96998	3.32187	3.53216	3.78347
UG47_02095	5.9774	6.00656	6.02871	5.93863	6.10558	5.98035	6.24128	6.21151	5.9384	5.70482	5.85399	5.96088	5.11052	5.36297	5.48303
UG47_02100	2.41323	1.67809	1.96356	1.98149	2.01067	1.60338	1.87884	2.0025	1.82897	1.77583	1.61708	1.99291	1.51734	1.61934	2.11223
UG47_02105	3.81178	3.98948	3.91573	4.2739	4.19985	4.42376	4.07091	4.12561	4.09982	4.01655	4.07177	3.83874	3.97498	3.80697	3.93509
UG47_02110	4.7923	4.84217	4.94514	5.02422	4.75791	4.67322	4.84419	4.82869	4.77301	4.72757	4.76757	4.57136	4.72626	4.57181	4.89161
UG47_02115	4.29562	3.77324	4.02996	4.19735	4.19985	3.88819	4.31989	4.0474	3.96362	3.84622	3.93901	3.93659	3.65395	3.56951	3.27811
UG47_02130	2.22681	1.96281	1.96356	1.35013	1.6927	1.89288	2.20442	1.78838	2.3498	1.97416	1.74984	2.14101	1.43604	1.21023	0.643678
UG47_02135	2.15891	2.04647	2.67521	2.0871	2.24435	2.28431	2.694	2.92588	2.40694	1.86419	1.98351	2.27531	2.56592	1.61934	1.78727
UG47_02140	1.61676	1.45131	2.29798	1.2323	1.28424	1.60338	2.46988	2.45438	1.87019	1.18325	1.17278	1.96668	1.47726	1.25677	1.23978
UG47_02145	2.12372	1.96281	2.00478	1.60845	1.65263	1.85492	2.51757	2.47842	2.22824	1.83533	1.98351	2.18718	1.21016	1.25677	0.261808
UG47_02150	3.2185	3.24545	3.27288	3.00863	3.21024	3.31958	3.0749	3.16689	3.13829	3.17752	3.63006	3.45116	3.22838	3.70155	3.8136
UG47_02155	5.28968	5.27827	5.31651	5.15142	5.27931	5.3625	5.4032	5.46495	5.41219	5.27072	5.11703	5.39202	4.933	4.84745	5.14074
UG47_02160	4.3875	4.23212	3.88294	4.09977	4.60354	4.58899	4.08681	4.14076	4.2163	4.41299	4.46846	4.24562	4.18239	4.01758	4.59462
UG47_02165	4.16325	4.1399	4.06935	3.92088	4.30054	4.25909	3.32325	3.93894	4.13407	3.74901	4.05903	3.84595	3.61754	3.61488	3.9889
UG47_02170	6.40684	6.26632	6.41441	5.12272	5.84384	5.99787	4.75745	5.33928	5.77437	4.61324	4.7359	4.84775	3.96051	3.61488	3.78347
UG47_02175	3.64806	3.61782	3.90488	3.32876	3.36706	3.20353	3.58068	3.80273	3.65708	3.68575	3.78508	3.96337	3.74958	3.63264	4.00205
UG47_02180	2.81729	2.46658	2.64945	2.71113	2.97048	2.22601	3.38884	3.19618	2.79726	2.62383	2.59077	2.9332	2.44646	2.69734	2.93851
UG47_02185	3.77822	3.13513	3.84939	3.6607	3.6778	3.43988	3.87427	3.75432	3.70344	3.04518	3.29189	3.3634	3.08907	2.88682	3.31017
UG47_02190	3.34611	3.17285	3.40193	3.32876	3.56357	3.427	3.40161	3.81222	3.58463	3.42998	3.6725	3.37342	3.34433	3.63264	3.85766
UG47_02195	2.57829	2.66491	2.70052	3.00863	3.26443	3.02698	2.85118	3.55391	3.20426	2.91333	3.3348	2.89198	3.04862	2.84173	3.34153
UG47_02200	2.65424	2.7169	2.97397	2.54807	2.93751	2.88349	2.77473	3.25305	2.90035	2.8426	3.10623	2.99939	3.22838	2.81087	3.10616
UG47_02205	3.83372	4.04138	4.1358	4.0131	4.2611	4.15357	4.04673	4.29765	4.2163	4.16308	4.26163	4.21808	4.04519	3.87568	4.2969
UG47_02210	0.538759	1.18213	0.899426	0.321566	1.28424	1.45899	0.0986207	0.769012	1.60309	0.632239	1.0234	1.17577	-0.14892	0.564892	0.709267
UG47_02215	1.06927	0.540582	1.14043	0.432597	1.11759	1.24081	1.35642	1.34092	1.74281	1.08862	1.84196	1.88499	0.819371	0.705755	1.0503
UG47_02220	3.80068	3.68463	3.76792	4.09977	4.3515	4.26634	3.72988	4.11798	4.20828	3.46807	4.05903	4.12033	4.15724	4.23659	4.237
UG47_02225	0.538759	0.420287	0.378594	0.722104	0.457075	1.11795	0.860461	0.688842	1.00584	0.415428	0.100025	0.15269	-0.280165	0.488943	-0.534659
UG47_02230	0.0317987	-0.402835	0.378594	0.631906	0.712332	0.14966	-0.724502	0.513755	-0.0316303	-0.15017	0.451498	0.483896	-0.14892	-1.55059	-0.534659
UG47_02235	2.38378	2.33967	2.54153	3.28504	2.62182	2.65952	2.77473	2.54824	2.37865	2.6406	2.78894	2.56482	2.1477	2.47916	2.13628
UG47_02240	2.74966	2.83924	2.84372	3.34305	2.74128	2.47159	3.05887	2.99419	3.17165	2.67358	2.70965	2.69834	2.79512	2.59237	2.70123
UG47_02245	3.80068	3.31458	3.65593	3.64925	3.48587	3.12594	4.23684	3.81222	3.35707	3.80216	4.08439	3.93659	3.83134	4.01758	3.84312
UG47_02250	1.76115	1.72962	1.83231	1.5106	1.43362	1.24081	1.68358	1.53684	1.65118	1.08862	0.91447	1.42731	0.68507	-0.633047	0.709267
UG47_02260	1.4563	1.25428	1.78577	3.56645	1.48016	-0.125975	3.40161	1.70931	1.27503	2.5723	2.31886	1.73765	0.753783	1.11238	1.0503
UG47_02270	-0.515689	-1.78135	-0.685536	1.16956	0.457075	-0.673462	1.35642	1.4422	-0.820126	-0.0391384	0.100025	-0.15765	-1.86513	-2.39858	-1.32315
UG47_02275	0.993325	1.10618	1.2813	2.15344	3.48587	3.63172	1.98445	3.1218	3.49523	2.58968	2.78894	2.27531	1.77046	2.222	2.66862
UG47_02280	3.1326	3.44362	3.43246	3.70562	5.41726	4.21481	4.00551	5.06537	3.73725	4.13375	3.62142	3.26996	2.44646	2.7471	3.91438
UG47_02285	2.55206	2.69114	2.7254	3.61435	4.85823	3.38765	3.62491	4.14827	3.29787	3.35063	2.9494	2.39817	1.98573	1.99374	2.85404
UG47_02290	2.32303	1.87401	2.19488	3.4259	4.17176	3.07731	3.33661	3.81222	2.51486	3.24489	2.80429	2.72988	2.06898	2.29072	2.85404
UG47_02295	4.7923	4.57268	4.95569	5.83379	6.24182	5.30734	5.72861	5.78235	4.7621	5.38713	5.02831	4.72401	3.87826	3.9903	5.04237
UG47_02300	0.993325	0.144653	0.899426	1.86753	1.33577	0.755381	2.34324	1.89941	1.55333	1.61537	0.100025	-0.15765	0.0824053	-0.633047	0.17161
UG47_02305	-1.0462	-0.196384	-0.444528	0.722104	0.146735	-0.467012	1.40795	1.11415	0.47533	0.0639551	0.196241	-0.553579	-0.585019	-0.81362	0.17161
UG47_02310	1.27572	1.45131	0.809229	1.03526	1.11759	0.98365	1.06691	0.917111	1.33515	1.47276	0.371327	1.34824	0.753783	1.11238	0.945334
UG47_02315	2.47037	2.23658	2.48439	2.12065	1.97861	2.19595	2.08285	2.18892	2.40694	2.07634	1.61708	2.04398	1.73691	1.8794	2.22864
UG47_02320	4.69376	4.34381	4.80048	3.71663	4.25442	4.71621	3.24039	4.29765	4.3679	2.99388	3.02995	3.20412	1.5943	1.30186	2.08778
UG47_02335	2.22681	2.04647	1.8774	2.36421	2.46866	2.06904	2.46988	2.65759	2.02422	2.8426	2.70965	2.82055	2.65843	2.82638	2.71726
UG47_02340	0.828265	1.32299	1.06449	1.16956	0.860431	0.380985	1.18977	1.34092	1.27503	1.58101	1.35057	1.85671	1.80325	1.78728	1.72521
UG47_02345	3.11479	2.66491	2.91031	2.79665	3.31666	2.93898	3.09076	3.38611	3.4278	4.10986	4.00692	4.20131	5.70798	6.30116	6.10387
UG47_02350	1.9737	2.33967	1.34689	1.65499	2.24435	1.77584	1.9501	2.37974	1.94926	3.55912	3.68084	3.58651	6.04434	6.34356	5.83304
UG47_02355	1.33846	1.02601	1.52746	1.86753	2.16109	2.16526	2.11422	2.12941	1.87019	4.28546	3.68913	3.84595	6.42884	6.59973	5.70626
UG47_02360	1.66651	0.754706	1.06449	1.10397	1.6927	1.85492	1.72481	1.74938	1.78653	4.29078	3.65567	3.73377	6.79665	6.51131	5.34798
UG47_02390	1.06927	1.38858	1.40962	2.0871	1.11759	1.29852	1.76488	1.70931	1.69772	1.74513	1.54582	1.30702	1.86668	1.75522	2.37728
UG47_02400	0.307433	1.25428	1.58295	1.78623	1.84273	1.69219	2.60848	2.12941	2.16339	2.95417	3.3867	3.31224	4.09901	3.89788	3.89337
UG47_02410	0.176189	-1.78135	0.713013	-0.234828	0.0264406	-0.673462	-0.177014	-0.192514	0.244004	-0.546098	0.371327	0.15269	0.68507	0.488943	0.574965
UG47_02415	0.828265	0.941119	0.60992	1.82746	0.788281	0.98365	1.80388	1.58193	1.27503	2.34553	1.68499	1.57353	2.3828	2.17431	2.70123
UG47_02420	1.39858	1.18213	1.52746	1.40563	0.860431	1.60338	1.76488	1.53684	1.5018	1.50975	1.68499	2.06886	3.021	3.23949	2.58374
UG47_02430	3.28372	3.0566	3.49166	3.04403	3.22398	2.80601	3.96308	4.22134	3.84456	3.25582	3.19041	3.37342	4.00347	4.09006	4.47244
UG47_02435	4.34993	3.98948	4.35886	4.03965	3.97455	3.80102	5.20987	5.33599	5.04462	4.35826	4.3739	4.40062	5.67735	5.39973	5.63632
UG47_02440	1.14142	1.10618	1.06449	0.070027	1.05747	0.484079	0.860461	1.89941	0.849725	0.335257	0.599596	0.242888	-0.765592	0.323884	0.0753945
UG47_02455	0.0317987	0.144653	0.378594	-0.074363	-0.409659	0.0184152	0.0986207	0.603953	1.00584	-0.270464	-0.1141	0.242888	1.10888	1.30186	1.69315
UG47_02460	5.51349	5.33344	5.48621	5.12686	5.07463	5.07525	5.05282	5.00043	5.13618	4.59184	4.81758	4.82238	4.40166	4.3643	3.86487
UG47_02465	0.993325	1.25428	0.984315	1.60845	1.56897	1.40746	1.72481	1.39245	1.44836	2.02615	1.95629	1.22086	1.92743	1.68888	1.55726
UG47_02470	1.27572	1.62465	1.63639	2.27762	1.97861	1.73462	2.26156	1.82635	1.07799	2.14849	2.08753	1.26458	2.74537	2.49866	2.61829
UG47_02480	0.913154	0.289043	0.60992	0.535691	0.860431	0.755381	1.80388	1.53684	2.37865	1.22834	1.39179	1.03138	3.9964	2.14985	1.69315
UG47_02485	1.27572	1.82746	1.63639	1.29242	1.6927	1.35402	1.06691	2.06735	1.82897	1.22834	1.84196	1.50227	1.25826	1.25677	1.4842
UG47_02510	4.74097	4.65495	4.89669	5.06357	4.45998	4.70024	4.92157	4.92807	4.7621	4.23664	4.27822	4.02186	4.48991	4.38015	4.67889
UG47_02515	2.77256	2.66491	2.97397	3.64925	3.5085	3.10991	4.39843	4.27037	4.20828	4.88721	4.53437	4.43451	7.38382	6.96905	6.01264
UG47_02530	2.7951	2.52608	3.09344	2.1855	2.04204	1.77584	1.76488	2.30103	2.63931	2.32492	2.20783	1.99291	2.17301	2.41904	1.90391
UG47_02535	1.39858	1.56915	1.40962	0.887163	-0.409659	0.98365	1.06691	1.17427	1.33515	-0.706563	-0.851065	0.407947	-0.14892	-0.076654	0.17161
UG47_02540	2.83915	2.88541	2.67521	2.44589	1.87792	2.22601	2.39524	2.42992	2.59081	1.58101	2.01023	2.35837	1.70256	0.834079	1.44623
UG47_02565	4.40958	4.02085	4.34287	4.48828	4.65516	4.15357	5.67441	5.58331	5.24204	4.85523	4.93727	4.87973	5.36781	5.40748	5.37602
UG47_02570	4.92598	4.6616	5.18819	5.43093	5.43214	4.96817	6.57858	6.62228	6.08786	5.93134	5.91359	5.82876	6.65563	6.70628	6.75317
UG47_02575	2.32303	2.30612	2.39419	2.5232	3.16821	2.25545	3.83715	4.27724	3.25182	4.04202	3.91093	3.46059	3.85499	4.23077	4.32855
UG47_02580	1.71461	1.87401	2.12182	2.62022	3.06512	2.28431	3.22611	3.55391	2.81847	3.52339	3.17868	3.08724	3.7069	3.76733	4.25907
UG47_02590	0.307433	0.144653	-0.0575048	-0.862859	-1.03769	-0.467012	-0.0326238	-0.533551	0.578423	0.16017	0.599596	1.03138	-0.280165	0.0343773	0.17161
UG47_02595	1.61676	1.18213	1.2813	0.806993	1.2308	0.835551	1.5058	1.28748	0.674639	1.22834	1.30813	1.34824	1.25826	1.11238	0.945334
UG47_02615	0.427727	0.289043	0.10296	-0.234828	0.860431	0.0184152	0.329946	-0.192514	-0.372667	-0.270464	-0.1141	-0.0466188	0.0824053	-0.472583	0.574965
UG47_02620	1.14142	1.32299	0.809229	1.29242	0.994732	1.11795	1.72481	1.28748	0.764836	1.68171	1.07493	1.26458	1.21016	0.834079	1.78727
UG47_02625	9.11996	9.22414	9.26826	9.68535	9.91459	10.1679	9.58829	9.49647	9.81872	11.0379	10.4933	10.2885	12.1301	11.2281	11.0554
UG47_02630	6.24842	6.29226	6.30108	6.45496	6.93072	6.95981	6.43692	6.4732	6.6145	7.48761	7.10041	6.94962	8.39277	7.58241	7.30653
UG47_02635	7.54334	7.54013	7.58593	7.62352	7.77171	7.89142	7.74154	7.64603	7.85198	8.46763	8.1325	8.0935	8.94739	8.55197	8.27253
UG47_02640	0.828265	0.941119	0.498889	0.963112	0.788281	0.9115	1.35642	1.23198	0.244004	1.27206	1.43187	1.08114	1.21016	1.11238	0.772002
UG47_02645	1.8924	1.32299	0.984315	1.5106	1.28424	1.60338	1.68358	1.78838	1.74281	1.77583	1.65144	1.60788	1.89737	2.29072	1.81733
UG47_02660	1.4563	1.67809	1.40962	2.0871	2.01067	1.60338	2.2893	1.66808	1.2123	2.50059	2.81947	2.09331	2.27003	2.02096	2.22864
UG47_02680	2.19326	2.43588	2.39419	0.722104	1.80666	2.13389	2.018	2.15947	2.06029	1.83533	1.39179	1.46528	-0.280165	0.323884	0.346696
UG47_02685	0.828265	0.420287	0.809229	-0.4154	0.929143	0.380985	0.329946	0.603953	0.47533	0.0639551	0.286438	0.0564747	-0.972042	-1.02007	0.17161
UG47_02695	2.08765	1.87401	2.00478	2.1855	2.24435	1.96595	2.2893	2.35397	2.19618	3.6196	3.22504	3.18149	3.73266	3.74301	4.69112
UG47_02700	0.738068	0.754706	1.21258	0.535691	0.547273	0.9115	0.529255	1.11415	0.47533	2.96753	2.69326	2.11736	2.84322	2.7471	3.82104
UG47_02705	6.07504	6.20847	5.95438	6.76318	6.42249	6.36672	6.95606	6.50134	6.0185	7.48413	7.25152	7.15451	8.34067	8.06556	8.40924
UG47_02710	6.38471	6.51603	6.3658	6.4351	6.44025	6.43587	6.39284	6.30859	6.20325	7.01212	6.93945	6.77922	7.25936	6.86304	7.3138
UG47_02715	5.84861	5.90375	5.88983	6.06249	5.94271	5.91957	5.94029	5.69527	5.67318	6.2165	6.19551	6.14759	6.48676	6.25319	6.48244
UG47_02720	4.08308	4.1399	4.45122	5.44092	4.91862	4.60051	5.11228	4.59573	4.20022	5.74804	5.73089	5.23878	6.5388	6.541	6.40662
UG47_02725	6.38285	6.31984	6.35587	6.41157	6.24182	6.26363	6.50061	6.39797	6.35616	6.31907	6.11472	6.02742	5.28317	5.19686	4.88453
UG47_02735	5.19114	5.02858	5.13348	5.20714	5.1806	5.07525	5.52489	5.55815	5.35888	5.81792	5.69222	5.72108	5.7777	5.81379	6.09776
UG47_02740	4.13702	4.22315	3.70678	8.52065	5.88982	4.69488	8.59691	5.99939	4.78922	9.19084	8.2302	8.2092	11.0023	10.96	10.7384
UG47_02745	2.83915	3.34794	3.27288	7.17905	5.70867	4.44308	7.34448	5.70294	4.29409	7.95144	7.11279	6.99575	9.09083	9.53931	9.21309
UG47_02750	3.89761	4.34381	4.19042	7.93362	7.39048	6.14278	8.01203	7.34705	5.85101	9.14289	8.39923	8.23827	8.97464	10.5949	10.7239
UG47_02755	6.40867	6.43491	6.43717	5.95267	6.05459	6.22694	5.83362	5.88036	6.12452	5.49714	5.5286	5.74635	3.95323	3.73482	3.84312
UG47_02760	7.14527	7.37297	7.20983	7.36027	7.44429	7.44986	7.4763	7.49362	7.37999	7.90793	7.61028	7.6906	7.50026	7.10802	7.20361
UG47_02765	8.91942	8.97003	8.91048	9.01547	9.04676	9.03031	9.06353	9.00082	8.90826	9.46019	9.16063	9.17944	9.36584	9.1906	9.25333
UG47_02770	8.99895	9.09778	8.99794	9.24079	8.98405	9.1434	9.10021	8.90843	8.91073	9.48421	9.31711	9.18015	9.74978	9.58077	9.61836
UG47_02775	8.0976	8.27421	8.18735	8.17232	8.1742	8.34912	8.09051	7.95053	8.03927	8.41558	8.43141	8.12794	8.62027	8.50996	8.65269
UG47_02780	8.79876	8.75062	8.76923	8.61416	8.30479	8.5511	8.58226	8.42123	8.56809	8.45879	8.20945	8.39094	7.8567	7.8033	8.02899
UG47_02785	9.45065	9.53527	9.4119	9.5352	9.36581	9.6463	9.20771	9.09714	9.38944	9.74009	9.68686	9.51922	8.75732	8.2004	8.06153
UG47_02790	7.32545	7.32561	7.37516	6.91193	7.00919	7.12644	6.9539	7.12989	7.24938	6.51715	6.56566	6.74298	5.48865	5.46064	5.39359
UG47_02795	6.18368	6.43685	6.18034	6.04512	6.18148	6.01949	6.0273	6.24518	6.10954	5.6908	5.55379	5.64661	4.56831	4.70366	4.65413
UG47_02800	3.62308	3.69763	3.69424	3.56645	3.74605	3.57447	3.10644	3.50793	2.88031	3.04518	3.02995	2.97328	1.83531	1.72243	2.35696
UG47_02805	9.16501	9.27624	9.13537	9.44703	9.39836	9.48767	9.18919	9.16585	9.16014	9.75606	9.72894	9.62364	10.0671	10.0557	10.0674
UG47_02810	9.47485	9.51086	9.44667	9.73984	9.63305	9.75498	9.45952	9.38938	9.4378	9.90495	9.90443	9.80646	10.2551	10.2003	10.0651
UG47_02815	9.09605	9.14272	9.03043	8.84277	8.7465	9.05328	8.53053	8.5821	8.89864	8.33445	8.43911	8.3894	8.18375	8.23459	8.2974
UG47_02820	8.41026	8.41366	8.33759	7.91522	8.04857	8.31893	7.76272	7.85733	8.18218	7.64243	7.73014	7.71788	7.16159	7.20393	7.36494
UG47_02825	7.2211	7.33187	7.18539	6.54576	7.03572	7.14819	6.63102	6.79617	6.99598	6.54527	6.57352	6.53667	5.63244	5.66211	5.82752
UG47_02830	7.35894	7.33915	7.38788	6.87062	7.01216	7.18212	7.11373	7.44792	7.57492	6.89379	6.90605	6.96792	6.68891	6.34894	5.64053
UG47_02835	6.60325	6.50128	6.68079	6.34038	6.35228	6.55462	6.7531	7.02869	7.11115	6.41969	6.43001	6.56864	6.92697	6.43114	5.87652
UG47_02840	7.09164	7.11771	7.06753	6.61508	6.96589	7.0602	6.54588	6.87641	7.06085	6.62541	6.80285	6.70182	6.43408	5.94394	5.75948
UG47_02845	6.60325	6.65412	6.59734	6.20029	6.58569	6.66707	6.07191	6.37734	6.54461	6.09396	6.29665	6.27598	5.99019	5.51191	5.51777
UG47_02850	6.85332	6.96886	6.92984	6.50505	6.74903	6.99951	6.28328	6.58539	6.83873	6.44855	6.64132	6.62318	6.46643	6.03187	5.96644
UG47_02855	6.72858	6.78013	6.68871	6.42842	6.50076	6.70625	6.30553	6.53612	6.64451	6.60952	6.58134	6.47287	6.56054	6.15984	6.26112
UG47_02860	6.70348	6.86755	6.74909	6.36158	6.52177	6.69151	6.2781	6.30691	6.50589	6.50575	6.66463	6.45057	6.16751	5.89328	6.09623
UG47_02865	7.39628	7.51373	7.39079	6.9579	7.18719	7.33905	6.7343	6.98425	7.12186	6.96211	7.18785	6.95963	6.4497	6.27314	6.60058
UG47_02870	7.48648	7.54283	7.40818	6.966	7.0675	7.21996	6.81883	6.96948	7.13882	6.92579	7.07849	7.0373	6.33525	6.37291	6.63263
UG47_02875	8.29043	8.37423	8.32798	7.73197	7.735	8.00466	7.65221	7.83365	7.86797	6.78953	6.72536	7.03178	5.79818	5.86914	5.97147
UG47_02880	7.13205	7.01502	7.07117	7.06734	6.70316	6.86271	6.63913	6.6882	6.73237	6.35254	6.23993	6.32842	5.63016	5.7379	5.77488
UG47_02885	6.64107	6.54328	6.55113	6.08604	6.65326	6.33948	5.86162	6.45362	5.94324	5.44079	4.79855	5.21391	3.25233	3.75927	4.097
UG47_02890	11.0243	10.9055	10.9906	10.6398	10.0526	10.559	10.2321	10.2927	10.6467	9.59688	9.49301	9.89823	8.40717	8.10146	7.90676
UG47_02895	12.4929	12.4397	12.4502	12.0536	11.7127	12.0987	11.7042	11.7703	12.1084	11.0412	11.1051	11.3809	9.71088	9.44212	9.23744
UG47_02900	8.33101	8.2562	8.4012	8.26244	7.79606	8.01438	7.9746	8.03149	8.16416	8.09224	7.95565	8.06403	7.50276	7.27843	6.94065
UG47_02905	8.35111	8.37777	8.26522	7.92712	8.06058	8.20093	7.75652	7.77357	7.99453	7.92729	7.97315	7.96067	6.96369	6.84507	6.84175
UG47_02910	8.48842	8.50521	8.39927	8.09372	8.11782	8.26838	7.95579	7.91463	8.12744	7.85186	7.8579	8.00605	6.72466	6.57124	6.54777
UG47_02915	7.97091	7.99179	7.97495	7.44134	7.44722	7.65573	7.27593	7.46983	7.66698	7.25344	7.18346	7.4228	6.03918	5.97036	5.89601
UG47_02920	6.11814	5.95065	6.1508	6.69938	6.98619	7.11645	6.60089	7.19482	7.14198	7.35921	6.46785	7.13771	4.05884	3.83024	3.70525
UG47_02925	8.63191	8.56317	8.6411	7.88747	7.84245	8.16453	7.77871	8.07797	8.29006	6.84848	6.72737	7.36246	4.10559	4.12184	4.5005
UG47_02930	8.09363	8.03211	8.04763	8.15319	7.61825	7.84133	7.89162	7.90856	7.97812	7.70557	7.60371	7.72279	7.09529	7.05551	7.23874
UG47_02935	3.72051	3.82154	3.84939	3.85264	3.3794	3.427	3.87427	3.56518	3.70344	4.15142	4.07809	3.78721	5.02622	4.74097	4.17452
UG47_02940	4.99089	4.49292	4.65916	6.44341	6.21455	6.15064	6.50949	6.26605	6.06363	5.91074	5.66726	6.02106	4.79308	4.78926	4.37476
UG47_02945	3.26769	3.42811	3.38641	3.64925	3.80209	3.38765	4.02214	3.83102	3.7148	3.89597	3.57743	3.73377	3.25233	3.37225	3.47951
UG47_02950	8.74659	8.77535	8.76624	7.70527	8.26131	8.52489	7.64953	8.09556	8.31267	7.34393	7.25432	7.50256	6.33665	6.43873	6.68349
UG47_02955	9.31123	9.28002	9.24829	8.44817	8.632	8.96219	8.49374	8.74521	8.90919	8.1183	8.01868	8.30195	6.86522	7.00187	7.2872
UG47_02960	10.3951	10.3945	10.3456	9.67392	9.95338	10.1351	9.65079	9.9265	10.0871	9.24137	9.15034	9.32463	7.95163	8.05695	8.32447
UG47_02965	7.89664	7.93256	7.84265	7.46602	7.6831	7.7356	7.37313	7.65199	7.6352	6.99917	6.86272	7.07386	5.67514	5.57066	5.83488
UG47_02970	8.13509	8.20022	8.08475	8.12608	8.21476	8.19334	7.94384	8.16063	8.15429	7.88567	7.81782	7.72377	6.80881	6.64636	6.82243
UG47_02975	5.96254	5.9722	6.0212	5.18748	5.46143	5.43506	5.6371	5.92697	5.73027	5.12633	5.05422	5.17434	5.28897	5.22347	5.26862
UG47_02980	7.29513	7.28851	7.26389	6.66426	6.52316	6.74569	6.93755	6.96523	6.84908	6.36521	6.23427	6.36403	6.54729	6.55387	6.73065
UG47_02985	6.52112	6.56295	6.45402	5.35543	5.21884	5.76693	5.44696	5.45892	6.03446	8.30187	8.01498	8.6262	5.95231	6.00144	5.95297
UG47_02990	6.13149	5.96147	6.04115	6.97863	6.50358	6.36672	7.13873	6.68949	6.19313	7.26701	6.97464	6.91317	7.48202	7.59775	7.58292
UG47_02995	3.37633	3.54778	3.46236	3.89203	3.78365	3.64291	3.90149	3.80273	3.59696	4.2531	4.03971	3.84595	4.47472	4.63484	4.52803
UG47_03000	2.35373	2.40452	2.39419	1.56035	2.51411	2.06904	2.26156	1.78838	1.74281	2.05146	2.20783	1.70629	2.56592	2.35631	2.08778
UG47_03010	6.24842	6.31563	6.24842	6.89021	6.63538	6.29587	6.7839	6.38849	6.15194	6.04124	5.94162	5.77687	7.20135	6.8919	6.15479
UG47_03020	0.993325	0.850922	1.34689	0.070027	0.547273	0.14966	0.0986207	1.34092	1.2123	0.491376	0.196241	0.483896	1.05544	-0.076654	-0.534659
UG47_03025	0.176189	-0.93335	0.498889	-0.4154	-0.104804	-0.467012	0.218915	0.513755	0.764836	-0.0391384	-0.365638	0.483896	0.281714	0.233686	-0.534659
UG47_03030	4.40226	4.26741	4.48803	4.05709	3.9664	3.93444	4.29957	4.5397	4.55016	3.64477	3.68913	3.64558	4.11215	4.21318	3.90041
UG47_03035	4.06464	4.00001	3.91573	3.52946	3.5418	3.55091	3.4638	3.73448	3.68044	3.22278	3.10623	3.28064	3.33314	3.02768	2.9922
UG47_03045	3.67261	3.85673	4.03991	3.98605	4.06893	3.90687	4.18608	3.54255	3.84456	4.47977	4.41946	3.98966	4.47472	4.41648	4.60758
UG47_03050	4.49468	4.54418	4.63311	4.81982	4.83603	4.52998	4.85351	4.62834	4.63632	5.20456	4.96485	4.66814	4.9367	5.09167	5.22724
UG47_03055	6.52281	6.49385	6.42013	7.17805	7.04252	7.10234	7.4272	7.38014	7.25523	7.98795	7.41291	7.32488	8.47265	8.26302	7.92542
UG47_03060	7.90054	7.95776	7.8888	7.80989	7.95898	7.99433	7.78482	7.84467	7.81749	8.0359	7.80596	7.71641	7.75457	7.65371	7.71751
UG47_03065	8.8257	8.74554	8.79663	8.72603	8.7228	8.91164	8.6497	8.83233	8.84473	8.87297	8.6521	8.68922	8.34659	8.09387	8.34105
UG47_03070	3.49123	3.42811	3.52037	2.87738	2.98669	2.92072	3.09076	3.22489	2.92011	2.88545	2.69326	2.83512	2.17301	2.7471	2.51203
UG47_03075	5.35941	5.3582	5.26654	4.22074	4.48302	4.84284	4.46684	4.73698	5.16131	3.83168	3.84567	4.65997	2.17301	2.7471	2.5303
UG47_03080	3.25148	2.93015	3.44749	3.5419	3.22398	3.27715	3.24039	2.96044	2.66296	3.30926	3.26995	2.87797	3.47218	3.11869	3.06916
UG47_03085	8.45298	8.53131	8.41704	8.5934	8.53819	8.47921	8.45636	8.29321	8.22601	8.70868	8.67654	8.47039	8.91588	8.73031	8.57455
UG47_03090	7.63445	7.50359	7.61034	7.32921	6.94841	7.204	7.16798	7.12894	7.4065	7.06045	6.96186	7.05219	6.60771	6.40426	6.16359
UG47_03095	8.06145	8.15205	8.04393	7.57971	7.30013	7.81561	7.14634	7.15155	7.6434	6.92665	6.9814	7.15958	6.19865	6.3476	6.56004
UG47_03100	7.84625	7.80023	7.74035	7.75553	7.66243	7.79508	7.49429	7.55709	7.70735	7.85411	7.71752	7.67499	7.23253	7.29734	7.51519
UG47_03105	4.53542	4.49292	4.69738	3.781	4.05363	4.36419	4.35969	4.98373	5.03106	4.3784	4.16982	4.68834	4.49494	4.27101	4.0785
UG47_03110	7.10749	7.13573	7.03681	6.76584	6.86318	6.95869	6.7655	7.05191	6.87082	6.58156	6.71016	6.52773	6.55212	6.47855	6.28955
UG47_03115	7.02883	7.0785	6.89464	6.3025	6.80837	6.91092	6.49764	6.62901	6.65782	6.097	6.31149	6.20201	5.55273	5.44565	5.38859
UG47_03120	7.51222	7.63693	7.45727	7.13355	7.392	7.46412	7.26025	7.39047	7.43769	6.93602	7.00567	7.07693	7.2951	7.38507	6.84358
UG47_03125	10.768	10.8883	10.7302	10.4534	10.6369	10.702	10.4027	10.3741	10.3588	9.93798	10.1085	10.1461	9.41473	9.56843	8.82555
UG47_03130	8.23894	8.318	8.25351	7.87093	7.90509	8.00466	7.84097	7.77053	7.89193	7.07903	7.25152	7.41978	6.3478	6.45129	5.91351
UG47_03135	12.0686	12.0365	12.0168	11.1561	11.0002	11.5382	10.7712	10.9615	11.5082	10.2538	10.3283	10.6232	7.77279	7.95037	8.59503
UG47_03140	3.55866	3.79759	3.94779	5.48345	2.81576	2.68138	5.08087	2.45438	2.85999	3.42998	2.90738	2.71419	4.2434	4.24239	3.48888
UG47_03145	3.62308	3.92463	3.82658	6.62535	2.90376	2.22601	6.50506	3.1218	2.16339	3.7098	3.30274	2.9332	5.71661	6.26462	4.81547
UG47_03150	3.54542	3.76091	3.44749	6.36509	3.51969	2.88349	6.43226	3.85877	3.01506	3.88897	3.32419	3.77969	5.23891	5.97211	5.31149
UG47_03155	5.78246	5.67972	5.63803	6.239	5.67656	5.58175	6.10351	5.5916	5.59849	5.55138	5.36487	5.20552	5.66625	5.46064	5.23839
UG47_03160	3.37633	3.2976	2.82082	3.4525	3.26443	3.06073	3.81823	3.25305	3.22029	3.56792	3.34533	3.28064	2.97857	3.02768	3.18896
UG47_03165	0.828265	1.25428	0.984315	1.78623	1.43362	1.18069	2.31653	1.34092	0.47533	1.80589	1.26441	0.753083	1.80325	1.65453	1.4842
UG47_03170	2.01269	1.77937	0.984315	2.15344	2.01067	1.81592	2.018	2.0025	1.94926	2.53689	2.20783	1.88499	2.50743	2.90154	2.65204
UG47_03175	2.47037	2.16351	2.42489	2.64349	2.97048	2.49646	2.60848	2.90829	2.43469	3.00687	2.99024	2.87797	3.35542	3.48406	3.60543
UG47_03180	2.74966	2.83924	2.84372	2.62022	2.81576	2.49646	3.15249	3.01077	3.12132	3.14261	3.24767	3.24834	3.50244	3.69312	3.74489
UG47_03185	2.52534	2.7169	2.67521	2.77574	3.00272	1.92988	2.54084	2.32774	1.78653	2.28279	2.48045	2.52941	2.54669	3.11869	2.65204
UG47_03190	3.02228	2.90795	3.0547	3.20909	3.35463	3.30558	3.10644	3.46043	2.75387	3.47744	3.42692	3.32262	3.53209	3.85314	3.57056
UG47_03195	4.50839	4.32718	4.21698	5.73705	4.97252	4.97704	5.59047	4.94973	4.67173	6.4908	6.21718	5.85223	7.39125	7.24058	7.20645
UG47_03200	4.67565	4.71371	4.48803	5.61876	5.49865	5.12793	5.79544	5.2513	4.61223	6.54192	6.35122	5.90153	7.30157	7.08564	7.13217
UG47_03205	4.31915	4.5585	4.36678	5.46724	5.45271	5.12793	5.59047	5.26864	4.55016	6.09243	5.88138	5.54612	6.41166	6.28862	6.337
UG47_03210	4.99576	5.07912	5.02245	5.87861	6.11113	5.67731	6.00656	5.84842	5.29219	6.84848	6.57911	6.33484	7.08032	7.08079	7.19434
UG47_03215	2.15891	2.83924	2.64945	3.51691	3.19637	3.0098	3.4638	3.21061	2.63931	3.83168	3.37647	3.33292	4.05203	3.75117	3.61402
UG47_03220	4.66345	4.8126	4.87462	4.72483	4.43657	4.54794	4.7918	4.55674	4.56907	4.25854	4.16389	3.98966	4.48486	4.4216	4.06604
UG47_03225	4.88453	4.84217	4.90216	4.9608	4.52802	4.63453	4.80147	4.75678	4.58153	4.71575	4.45879	4.38089	4.99463	4.7532	4.53256
UG47_03235	0.427727	1.32299	1.52746	0.963112	0.712332	0.9115	2.05079	1.53684	0.764836	1.54582	1.50883	0.979853	2.2933	1.81865	1.23978
UG47_03240	1.14142	1.38858	1.73768	1.10397	1.1753	1.11795	1.55234	1.62565	0.764836	1.35572	0.733897	0.753083	1.95687	1.54628	0.832123
UG47_03245	8.62524	8.76072	8.61513	9.05722	9.04579	9.01989	9.05824	9.02933	8.87542	8.74961	8.26007	8.47883	7.5195	7.95434	7.92413
UG47_03250	8.44632	8.52449	8.39395	9.10908	9.2976	9.19275	9.24958	9.30555	8.97355	8.8125	8.26146	8.55975	7.33209	8.1726	8.11242
UG47_03255	8.89321	9.00182	8.79516	9.6269	9.78459	9.71861	9.84805	9.84026	9.43951	9.34321	8.80893	9.13486	8.29168	8.97895	8.85415
UG47_03260	10.6022	10.7565	10.5892	11.5645	11.5608	11.4685	11.5485	11.3964	11.1354	10.9459	10.4981	10.7501	10.6634	10.7057	10.5395
UG47_03265	8.972	9.13498	8.86888	10.1314	9.76108	9.68705	9.99574	9.60489	9.40858	9.51538	9.09545	9.14786	9.79989	9.70228	9.49695
UG47_03270	6.07043	6.05534	5.99842	6.056	5.96333	6.11293	5.9663	5.80392	5.89662	5.64995	5.53321	5.67928	5.29474	5.2496	5.60435
UG47_03275	2.35373	1.96281	1.92112	1.56035	1.76967	1.55684	1.84185	1.78838	1.55333	1.74513	0.91447	1.57353	1.25826	1.38801	1.19469
UG47_03280	2.7951	2.16351	2.7254	2.59657	2.60091	2.10183	2.51757	2.57079	2.59081	3.10684	2.92152	2.84955	2.77873	2.62822	2.68502
UG47_03285	2.90281	2.46658	2.70052	2.95383	2.76027	2.3126	2.86968	2.73947	2.46191	3.14261	3.26995	2.86383	2.74537	2.87195	2.70123
UG47_03290	1.14142	1.02601	0.899426	0.806993	1.1753	1.18069	0.860461	1.17427	1.00584	1.03886	1.61708	1.64144	1.47726	1.21023	0.772002
UG47_03300	1.76115	1.56915	1.46974	0.887163	1.56897	1.11795	1.64115	1.05141	1.55333	1.71377	1.54582	1.88499	0.942228	0.637042	0.889839
UG47_03305	1.8924	1.51144	1.63639	1.2323	1.65263	1.81592	1.68358	1.28748	1.33515	2.00039	2.06222	2.09331	1.92743	1.21023	1.4842
UG47_03310	1.21014	0.850922	0.713013	1.45907	0.788281	1.18069	1.12965	0.41754	0.764836	1.74513	1.35057	1.03138	1.66737	1.38801	1.19469
UG47_03315	0.913154	0.754706	0.498889	0.535691	1.2308	0.9115	0.529255	0.769012	0.47533	1.3958	1.30813	0.926414	1.43604	0.834079	0.426867
UG47_03325	1.33846	1.38858	1.34689	2.01756	1.76967	2.03549	2.018	1.74938	1.39287	1.92022	1.95629	1.64144	2.99285	2.62822	1.84677
UG47_03330	2.01269	1.91909	2.42489	3.29976	2.10279	1.35402	3.41426	2.24606	2.48863	3.79469	3.51351	3.11138	5.00876	4.45192	3.80613
UG47_03335	2.38378	2.49664	2.62322	3.07859	2.3977	2.34034	3.21168	2.75923	2.75387	3.49599	3.11856	3.01227	3.26416	3.14368	3.18896
UG47_03340	10.877	10.9623	10.8423	11.162	11.2096	11.2925	10.3766	10.8394	10.9488	10.2636	10.8227	10.8045	6.77098	7.73405	9.74177
UG47_03345	5.3442	5.37852	5.36084	5.68754	5.2826	5.7307	4.926	5.51521	5.57998	4.78151	5.12621	5.22778	1.51734	2.31291	4.38984
UG47_03350	3.26769	3.0964	2.88846	2.49789	3.08031	2.76565	3.05887	3.01077	2.93961	2.60685	2.8931	2.74539	3.87826	3.89788	2.82474
UG47_03355	4.27171	4.1399	4.35089	4.8601	4.50569	4.39097	4.60573	4.16319	4.34615	5.14114	4.91624	4.95171	5.56234	5.54979	5.86757
UG47_03360	2.35373	2.43588	2.62322	2.99059	3.19637	2.70291	3.18239	3.15202	2.70913	3.69381	3.25885	3.08724	3.95323	3.88312	4.32332
UG47_03365	1.39858	1.38858	0.984315	1.03526	0.929143	0.755381	1.40795	0.769012	0.929896	0.697827	1.21932	1.57353	0.185499	0.637042	-0.534659
UG47_03370	1.76115	1.51144	1.73768	1.7438	1.33577	0.580294	1.68358	1.4422	1.2123	1.3145	1.71778	2.31743	0.185499	0.834079	0.426867
UG47_03375	2.05066	2.37246	2.29798	2.0871	1.87792	1.96595	2.65187	2.32774	1.87019	2.2172	2.53666	2.61635	2.01402	2.17431	2.5303
UG47_03385	1.06927	0.289043	0.809229	-0.234828	0.632162	0.580294	0.43304	0.769012	0.674639	0.16017	0.371327	0.0564747	0.61292	0.637042	0.17161
UG47_03400	1.21014	-0.0158118	-0.238077	0.631906	0.36086	0.755381	0.43304	0.314446	0.578423	-0.0391384	0.286438	0.624758	-0.765592	-0.328193	-0.390269
UG47_03405	4.62622	4.73278	4.43623	4.22846	4.61401	4.53599	4.23684	4.19255	4.5181	3.99714	4.15194	4.46762	3.24041	3.26248	3.17742
UG47_03410	2.60405	2.63819	2.79755	3.27017	2.72205	3.15748	2.83245	2.42992	3.25182	3.10684	3.24767	2.56482	3.81536	3.53216	3.29956
UG47_03415	4.03654	4.04138	3.82658	3.98605	4.28751	4.16137	3.84652	3.79318	4.2865	4.32232	4.71575	4.51817	5.70581	5.49016	5.24117
UG47_03420	0.641852	1.02601	0.899426	-0.074363	0.457075	-0.125975	-0.177014	1.28748	0.764836	1.47276	0.91447	1.03138	1.6313	1.30186	1.72521
UG47_03425	3.16758	2.95201	3.14965	2.15344	2.01067	2.49646	1.98445	2.45438	2.90035	2.70582	2.64292	2.79095	3.1023	2.49866	2.56614
UG47_03430	2.94374	3.07663	3.44749	2.81726	2.8338	2.99242	2.56374	2.75923	3.26734	3.17752	2.92152	3.2264	3.59898	3.23949	3.54384
UG47_03435	3.18475	2.7169	2.93185	2.81726	2.92073	3.15748	2.694	3.07526	3.08676	3.40073	3.30274	3.13513	4.2788	4.06412	3.99549
UG47_03440	1.56523	1.77937	1.73768	1.90653	1.97861	1.81592	1.72481	1.58193	1.44836	2.51886	2.3816	2.49311	3.56114	3.36164	3.05662
UG47_03445	3.28372	3.48918	3.30624	3.71663	3.83827	3.73984	3.92821	3.72447	4.15923	4.84441	4.89489	4.59724	5.76735	5.31978	5.26862
UG47_03450	0.0317987	-0.0158118	0.899426	-0.4154	0.632162	0.835551	-0.0326238	0.513755	0.929896	1.77583	1.43187	1.22086	2.44646	1.9377	2.35696
UG47_03455	1.4563	1.25428	2.04486	0.631906	1.65263	1.64847	1.55234	1.28748	1.27503	2.7834	2.11241	2.20972	3.31051	2.61041	3.21177
UG47_03460	1.66651	1.87401	1.21258	1.45907	1.94582	2.00114	2.17497	1.66808	1.94926	2.8426	2.90738	2.72988	3.75797	3.63264	3.40229
UG47_03465	1.71461	2.12554	2.15881	2.27762	2.21712	2.42051	2.31653	2.12941	2.54062	3.3301	3.46605	3.26996	4.38009	4.07065	4.00205
UG47_03470	1.66651	1.96281	2.08385	2.21687	2.44539	2.13389	2.58629	1.9346	2.19618	3.24489	3.32419	3.0377	4.16987	3.96949	3.74489
UG47_03475	0.993325	0.754706	0.498889	0.806993	0.712332	0.670492	1.00132	0.603953	1.5018	2.14849	1.84196	2.14101	3.50244	2.77934	2.65204
UG47_03480	1.33846	0.754706	0.809229	0.806993	0.632162	1.29852	1.24748	0.603953	0.578423	2.2172	2.06222	1.99291	3.83927	3.02768	2.82474
UG47_03485	-0.756697	-1.78135	-1.82304	-0.234828	-0.409659	-0.467012	-0.337478	-2.85548	-1.4722	0.987334	0.969965	0.753083	2.33875	1.65453	1.19469
UG47_03490	0.307433	0.144653	0.984315	1.16956	0.632162	1.11795	1.06691	0.844961	0.764836	1.92022	1.84196	1.93996	3.46194	2.90154	2.95212
UG47_03495	3.81178	3.77324	3.58974	4.14123	4.08408	4.05655	3.91935	3.93894	3.93476	4.67968	4.5974	4.3252	5.1461	4.99202	4.89865
UG47_03500	2.01269	2.61097	2.12182	2.44589	2.68279	2.28431	2.2893	1.96895	2.46191	3.09472	3.0036	2.69834	3.57069	3.08039	2.96561
UG47_03505	2.32303	2.88541	2.56928	2.81726	3.09534	2.78597	2.694	2.79796	2.81847	3.31972	3.25885	3.30178	3.82337	3.56026	3.70525
UG47_03510	2.77256	2.69114	2.51324	2.81726	2.76027	2.92072	2.90598	2.59298	3.12132	3.10684	3.32419	3.01227	3.64493	2.95897	3.37223
UG47_03515	3.67261	3.73593	3.82658	3.35719	3.56357	3.66502	3.72988	3.93025	4.22427	3.99714	3.81569	3.95004	4.05884	4.17127	3.93509
UG47_03520	7.30694	6.90865	7.43482	7.44879	7.35111	7.46096	8.23884	8.76612	8.73673	7.74295	7.70838	7.52969	8.96131	8.46235	8.24376
UG47_03525	4.45983	4.33552	4.53099	4.64061	4.82706	4.9946	4.87655	5.15761	5.31849	5.28412	5.64612	5.59617	6.29114	6.20356	5.95128
UG47_03535	3.09675	2.37246	2.95306	2.44589	2.24435	2.44628	2.90598	3.41131	3.45515	2.51886	2.6599	2.91959	3.53209	2.82638	2.41709
UG47_03540	8.23894	8.08067	8.02339	8.82189	8.28403	8.37576	9.95478	10.2113	10.9869	9.40327	9.26796	9.74846	11.6126	11.3316	11.2119
UG47_03545	4.75254	4.66821	4.6199	4.35367	4.65516	4.51788	4.71717	4.70167	4.94203	4.77393	4.99526	4.84055	4.98036	4.60367	4.44383
UG47_03550	6.53625	6.47698	5.98045	6.22557	6.90109	6.91092	8.21282	8.33414	8.95959	7.05342	6.61	7.30604	9.82393	9.38007	9.41425
UG47_03555	3.11479	3.11589	3.25591	2.77574	2.7975	3.02698	3.00969	2.97741	3.28268	3.55912	3.36617	3.48851	3.61754	3.34019	3.37223
UG47_03560	3.23508	3.07663	3.03494	3.60252	3.36706	3.414	3.52343	3.62025	3.55965	3.7098	3.83823	3.67827	4.36918	3.83791	3.90041
UG47_03565	3.97863	4.2761	4.02996	4.42254	4.31345	4.35742	4.4969	4.59573	4.25572	4.95584	4.85859	4.80767	5.49117	5.09807	5.02316
UG47_03570	8.24561	8.21272	8.2417	7.92949	8.36028	8.88716	7.75217	8.3655	8.75679	8.11117	7.94573	7.63442	8.06709	7.84673	7.59652
UG47_03575	6.5791	6.63566	6.60908	6.43176	6.82762	7.26499	6.12484	6.96842	7.05862	6.46748	6.20132	5.91531	6.3478	5.89144	5.66139
UG47_03580	5.75398	5.80512	5.81359	5.51218	5.6964	6.25454	5.55377	5.98057	6.46444	5.54471	5.67771	5.30832	6.363	6.00826	5.55838
UG47_03585	1.8924	2.12554	1.92112	0.722104	1.80666	2.19595	1.30298	1.89941	2.2903	1.80589	1.71778	1.12923	1.05544	0.0343773	0.709267
UG47_03595	3.3613	3.22764	3.30624	2.99059	3.5085	3.94351	3.47593	4.27724	4.15923	3.71773	3.26995	3.07501	3.81536	3.11869	2.76431
UG47_03600	2.19326	2.08655	2.33077	2.24757	2.64243	2.95701	2.54084	2.94326	2.79726	3.00687	2.77343	2.6497	3.27589	3.05428	2.56614
UG47_03605	6.57259	6.68544	6.5598	7.15799	7.13178	7.10739	7.00394	7.03377	6.94866	7.584	7.60864	7.34283	7.7377	7.60395	7.68527
UG47_03610	1.21014	0.754706	1.06449	1.40563	1.7317	1.45899	1.40795	1.34092	1.69772	0.933895	1.39179	1.03138	2.12193	2.04767	1.95888
UG47_03615	5.33654	5.46848	5.28757	3.60252	4.56087	4.92759	3.99712	4.84727	5.22228	4.02296	4.03321	4.80397	2.71122	2.19835	2.65204
UG47_03620	1.27572	1.18213	0.899426	0.806993	0.632162	0.580294	1.00132	1.23198	1.00584	1.3958	1.98351	1.42731	1.55634	1.30186	1.44623
UG47_03625	2.52534	2.66491	2.29798	2.66639	2.90376	2.76565	3.41426	3.13699	3.37149	3.04518	3.45636	3.33292	3.75797	3.69312	3.68909
UG47_03630	2.01269	2.20051	1.92112	2.64349	2.5363	2.49646	2.26156	2.69911	2.2596	3.37088	3.39686	3.4225	3.93114	3.88312	4.08469
UG47_03635	1.80624	2.27176	2.26442	2.39196	2.55816	2.3126	1.91491	1.74938	2.2596	3.07016	2.9494	3.06268	3.8073	3.62379	3.96225
UG47_03640	1.21014	0.850922	1.06449	0.631906	1.56897	1.29852	0.860461	0.688842	1.07799	1.54582	1.39179	1.26458	2.60364	2.14985	2.5303
UG47_03645	2.08765	1.72962	2.04486	2.47213	2.3977	1.85492	2.23327	2.24606	2.43469	2.8426	2.87867	2.6497	3.17927	3.15601	3.27811
UG47_03650	2.22681	2.20051	2.04486	2.33592	2.66275	2.00114	2.14491	2.37974	2.61526	2.40565	2.57296	2.59937	2.44646	2.39843	1.90391
UG47_03685	-0.309238	0.754706	0.60992	1.16956	0.36086	0.755381	1.06691	1.34092	1.07799	1.43479	1.43187	1.22086	2.1477	1.96599	1.93166
UG47_03690	-0.128666	-0.93335	-1.33761	0.321566	0.146735	-0.286439	-0.177014	0.513755	-0.0316303	0.563526	0.451498	0.556046	0.819371	1.11238	1.10006
UG47_03700	-0.128666	-0.643843	-0.238077	-0.862859	0.0264406	-0.467012	-0.0326238	-0.352978	0.364298	0.491376	0.196241	0.15269	0.942228	-0.472583	0.346696
UG47_03705	1.4563	1.32299	1.46974	0.806993	1.38552	1.35402	1.72481	1.4422	1.65118	2.26126	2.08753	2.11736	2.3162	2.222	1.75657
UG47_03710	3.67261	3.80961	3.7559	3.51691	3.08031	3.57447	3.79906	3.51956	3.94444	3.68575	3.79279	3.55164	4.94407	4.89236	4.72719
UG47_03715	4.48777	4.57972	4.40578	4.1165	3.88226	3.99679	4.4729	4.45134	4.74558	4.33268	4.41447	4.16139	5.04004	5.27808	5.23839
UG47_03720	6.19432	6.10496	6.08024	5.89567	6.07558	6.212	6.03756	6.05641	6.31383	6.03014	6.09925	5.7636	6.438	6.35831	6.41647
UG47_03725	7.43627	7.29387	7.41202	7.32741	7.3744	7.67901	7.12725	7.30229	7.61261	7.10646	7.26545	7.1355	7.75666	7.55939	7.54019
UG47_03730	8.37983	8.37928	8.45611	8.16429	8.24371	8.6361	7.87169	8.11391	8.5673	7.47715	7.66857	7.4228	7.83556	7.65968	7.42961
UG47_03735	6.40317	6.53426	6.51414	7.09187	6.92442	6.66707	6.78512	6.58123	6.50426	5.90033	6.07414	5.85402	6.04434	6.15063	5.76141
UG47_03740	7.08708	7.00721	7.02182	7.94713	7.53596	7.28208	7.66947	7.39363	7.22377	6.80449	6.86364	6.59563	7.21436	7.06372	6.85449
UG47_03745	3.93869	4.02085	4.17244	4.66923	4.53905	4.44308	4.35969	4.1998	4.19212	4.50747	4.4876	4.2833	5.47853	5.14831	4.33376
UG47_03750	3.51858	3.73593	3.81503	4.33235	4.28751	4.14573	4.04673	3.74443	3.89537	4.1975	4.15792	3.94333	5.28897	4.92515	4.06604
UG47_03755	5.00062	4.91632	5.05716	5.80312	5.42323	5.46057	5.52489	5.66153	5.57687	5.78812	5.28233	4.57136	5.77357	5.2582	5.46178
UG47_03760	5.53039	5.45706	5.40385	6.02533	5.69394	5.88466	5.83833	6.02818	5.88661	6.00282	5.60727	5.18291	6.11297	5.60029	5.88186
UG47_03765	3.87663	3.56206	4.09821	4.35367	4.3326	4.45582	3.97166	4.36369	4.43125	4.31711	4.35318	3.92301	3.8073	3.54158	3.93509
UG47_03770	1.80624	1.77937	1.73768	1.56035	1.43362	1.50874	1.12965	1.78838	1.60309	1.03886	0.733897	0.556046	0.819371	0.0343773	0.346696
UG47_03775	5.80485	5.66656	5.89532	6.21201	6.72989	6.59116	5.77841	6.35641	6.30258	6.71426	6.8764	6.51534	6.97002	7.03896	7.78513
UG47_03780	5.57991	5.56384	5.6049	6.18649	6.70684	6.41645	6.09174	6.14546	6.1768	6.74368	7.07928	6.56318	7.67708	7.62628	7.86914
UG47_03785	5.0389	5.15175	4.93452	5.37641	5.58103	5.5194	4.82061	5.15015	5.3697	5.30795	5.53552	4.65997	6.35611	6.01335	6.24186
UG47_03805	9.87208	9.99977	9.81277	9.56331	9.67085	9.94316	9.3313	9.29183	9.58414	9.00252	9.24196	9.20701	8.9345	8.95732	9.24125
UG47_03815	0.538759	-0.196384	1.21258	-0.4154	0.457075	0.380985	0.704342	1.05141	0.244004	0.335257	0.100025	0.327777	-0.280165	0.233686	-0.13873
UG47_03830	6.89957	6.85019	6.97073	6.48426	6.75614	6.60409	6.63237	6.9599	6.78316	6.1226	5.8886	6.18931	6.01314	6.01505	6.15919
UG47_03835	1.51179	1.56915	2.12182	1.60845	2.29729	2.39428	3.0749	3.39876	3.05136	2.85703	2.57296	2.80582	3.17927	3.53216	3.46059
UG47_03840	5.13481	5.18444	5.07178	3.5419	4.52247	4.24448	4.58349	5.26519	5.9115	4.58318	4.68291	4.97493	6.05629	5.67073	5.7556
UG47_03845	4.18901	4.24102	4.32671	2.0871	3.16821	3.17299	2.42055	3.56518	4.10846	3.01976	3.22504	3.88849	2.76215	2.49866	2.35696
UG47_03850	3.62308	3.34794	3.52037	3.17756	2.95409	2.90222	3.69918	3.43608	3.70344	3.14261	3.05583	3.26996	4.33033	4.18337	3.56171
UG47_03855	3.67261	3.74847	3.81503	4.20519	3.66779	3.73984	4.10254	4.08704	4.06474	4.26937	4.28917	4.1556	4.62901	4.42669	4.097
UG47_03860	3.40592	3.2976	3.66881	3.74917	3.59564	3.62045	4.01385	3.95616	3.87526	3.74901	3.72182	3.66202	3.7746	3.73482	3.86487
UG47_03865	1.27572	1.45131	1.52746	0.070027	1.6114	1.55684	1.59743	1.62565	1.60309	1.22834	1.21932	1.22086	1.43604	1.72243	1.4842
UG47_03870	0.307433	0.540582	-0.444528	-0.862859	0.0264406	-0.125975	0.0986207	0.0831208	-0.192095	-0.15017	0.196241	-0.0466188	1.05544	0.834079	0.502816
UG47_03875	2.19326	1.96281	2.04486	2.12065	2.37324	2.47159	2.44542	2.37974	2.22824	3.59399	3.64719	3.28064	4.05203	3.79913	3.87919
UG47_03880	0.176189	-0.93335	-0.685536	-0.862859	-0.590231	0.835551	-0.337478	0.513755	0.244004	0.933895	0.856754	1.17577	2.36094	1.50831	1.32594
UG47_03885	3.23508	3.24545	3.37073	3.35719	3.69764	3.31958	3.36296	3.73448	3.62131	4.29078	4.47806	4.3406	5.05374	4.74097	4.68298
UG47_03890	2.90281	2.33967	2.79755	3.00863	2.81576	2.74504	2.85118	2.96044	3.03333	3.67765	3.72988	3.62895	4.31336	4.08362	4.13329
UG47_03895	-0.309238	-2.51831	-0.238077	0.806993	0.547273	0.0184152	0.43304	0.769012	0.929896	1.13671	1.95629	1.50227	2.90495	2.64581	2.31545
UG47_03900	1.14142	0.941119	0.899426	1.70008	2.16109	1.73462	1.84185	2.12941	2.02422	3.3301	3.20205	3.05024	4.46451	4.09006	3.97564
UG47_03905	1.51179	1.77937	1.8774	2.1855	2.18938	2.00114	2.20442	2.42992	2.48863	3.41055	3.04294	3.18149	4.51981	4.33748	4.12731
UG47_03910	2.38378	1.87401	1.96356	2.15344	2.49156	2.16526	2.58629	2.52534	2.79726	3.17752	3.30274	3.3634	4.9514	4.44691	4.33376
UG47_03915	0.538759	0.941119	0.24735	0.722104	0.36086	0.269954	0.329946	0.603953	1.2123	1.94744	1.90026	1.85671	3.66291	3.14368	2.96561
UG47_03920	-0.515689	-1.29592	-1.82304	-0.4154	-0.409659	-1.20398	-1.25502	0.688842	0.11276	-0.546098	0.371327	0.0564747	2.01402	1.38801	1.19469
UG47_03925	1.66651	1.67809	1.52746	1.35013	1.28424	0.835551	1.55234	1.89941	2.12983	2.75287	2.36099	2.35837	3.17927	3.09327	3.22304
UG47_03930	2.29167	1.62465	1.92112	2.47213	1.52525	1.85492	2.73493	2.2738	1.82897	2.6406	2.59077	2.52941	2.65843	2.35631	2.56614
UG47_03935	0.176189	-0.0158118	0.10296	-0.621851	0.788281	-0.125975	0.704342	0.314446	0.244004	0.335257	0.796633	0.0564747	0.185499	0.0343773	0.346696
UG47_03940	0.538759	0.941119	0.60992	1.40563	0.860431	0.9115	1.4577	1.66808	1.27503	1.77583	1.58189	1.26458	1.83531	1.8794	1.95888
UG47_03945	-0.128666	1.02601	0.498889	0.887163	0.36086	0.9115	0.784512	0.203415	0.47533	1.13671	0.451498	0.870919	1.05544	1.21023	1.0503
UG47_03955	0.641852	-0.0158118	0.899426	0.722104	0.632162	-0.286439	0.619453	1.39245	0.11276	1.35572	1.17278	0.870919	1.51734	1.34558	1.44623
UG47_03960	0.641852	0.289043	0.809229	0.432597	0.712332	0.484079	0.704342	0.769012	0.364298	0.878399	0.668309	0.753083	1.16041	1.46931	1.75657
UG47_03975	-0.128666	-0.0158118	-0.238077	0.201271	0.36086	0.14966	0.329946	0.203415	0.244004	0.491376	0.286438	0.407947	1.39361	1.06085	1.10006
UG47_03985	4.58153	4.55136	4.56584	3.56645	3.72688	3.89756	3.38884	3.89495	4.03785	3.25582	3.53206	3.79468	3.26416	3.46437	3.60543
UG47_03990	3.04126	3.07663	2.88846	2.30707	2.49156	2.36756	2.51757	2.57079	2.56593	2.26126	2.46121	1.85671	1.95687	1.75522	1.23978
UG47_04000	0.0317987	1.10618	0.899426	1.56035	1.2308	0.835551	0.704342	1.17427	0.578423	1.77583	1.54582	1.26458	1.43604	1.72243	1.23978
UG47_04005	1.06927	1.02601	1.40962	1.29242	1.65263	1.24081	1.40795	0.603953	1.14671	1.92022	1.92854	1.42731	1.92743	1.9377	1.69315
UG47_04010	4.00787	4.01047	4.09821	4.28873	4.25442	3.90687	4.18608	3.98162	4.02878	4.4983	4.55266	4.44879	4.36918	4.66103	4.93338
UG47_04015	2.41323	2.93015	2.93185	3.14532	2.98669	2.63733	3.24039	3.02716	3.12132	3.17752	3.17868	3.1585	2.7284	3.05428	3.0816
UG47_04020	-1.40877	-0.196384	0.378594	0.432597	0.146735	0.484079	0.0986207	0.41754	-0.192095	0.563526	0.100025	0.690347	0.819371	0.637042	0.889839
UG47_04025	0.738068	0.289043	0.809229	0.432597	-0.249194	0.670492	0.0986207	0.688842	0.578423	0.933895	0.451498	0.327777	0.819371	1.34558	1.19469
UG47_04050	1.61676	1.32299	0.809229	1.86753	1.28424	0.670492	2.08285	1.96895	1.74281	2.72167	2.44172	2.20972	2.24638	2.222	2.68502
UG47_04055	3.83372	3.69763	3.96877	3.69452	3.48587	3.40088	3.72988	3.60941	3.77029	3.07016	2.6599	2.97328	3.12842	3.61488	3.31017
UG47_04060	6.43761	6.42713	6.42204	6.21007	6.53148	6.52621	5.9663	6.13793	6.367	5.66027	6.10391	5.67118	5.96867	6.03521	6.41155
UG47_04065	7.87365	7.95708	7.87775	7.86041	7.93985	8.15431	7.5318	7.68659	7.95016	7.23284	7.53408	7.3008	7.08782	7.08725	7.34959
UG47_04070	4.33462	4.2761	4.20818	3.4259	3.93333	3.70825	3.64652	4.33764	4.37508	4.1975	4.27822	4.42971	3.64493	3.51311	3.8358
UG47_04080	5.46159	5.14228	5.47891	4.14123	4.92284	5.07525	3.40161	4.44526	4.93719	3.64477	3.6725	3.48851	-0.028626	0.137471	0.346696
UG47_04085	5.80485	5.5059	5.86486	4.23613	5.5837	5.68002	3.96308	5.3294	5.85871	7.685	7.64586	7.08305	9.07582	9.02779	9.47266
UG47_04090	3.53206	3.22764	3.40193	2.54807	3.68775	3.59764	2.36947	3.37334	3.85487	5.86864	6.07572	5.29521	7.21054	7.13786	7.60946
UG47_04095	10.3943	10.4147	10.5112	9.73359	10.061	10.4728	9.37969	9.74683	10.2076	8.7554	9.28396	9.49218	7.38178	6.7628	6.09623
UG47_04100	12.8728	12.9265	12.8861	12.2086	12.4068	12.9033	11.877	12.1095	12.5586	11.1893	11.6325	11.847	9.85432	9.2908	8.71987
UG47_04105	13.667	13.6933	13.6634	13.0166	13.0143	13.5925	12.6593	12.8479	13.3374	11.9479	12.2995	12.5749	10.7258	10.1508	9.64414
UG47_04110	13.4591	13.4572	13.4522	12.8023	12.6753	13.3679	12.4497	12.5919	13.1255	11.7226	12.0431	12.3553	10.6747	10.1817	9.56358
UG47_04115	12.9821	12.9978	13.0109	12.3653	12.3406	12.9525	12.0146	12.1208	12.6674	11.284	11.7512	11.9341	10.346	9.81495	9.15027
UG47_04120	13.8062	13.8502	13.7746	13.2304	13.0868	13.7292	12.8937	12.8629	13.4444	12.1628	12.51	12.7665	11.3214	10.8382	10.0739
UG47_04125	12.5871	12.6533	12.5737	12.1031	11.9929	12.5557	11.7449	11.6256	12.2129	10.9773	11.427	11.5329	10.2796	9.76664	9.00154
UG47_04130	13.0047	13.0445	13.0188	12.5311	12.2721	12.9174	12.1693	12.0317	12.6623	11.392	11.7406	11.9809	10.7829	10.322	9.50028
UG47_04135	13.6379	13.6658	13.6069	13.2099	12.8377	13.4697	12.8992	12.6575	13.2798	12.0753	12.3818	12.6564	11.6762	11.3389	10.4733
UG47_04140	13.1789	13.1877	13.1551	12.7717	12.3354	12.9552	12.4633	12.2164	12.7939	11.6014	11.8738	12.1759	11.291	11.0201	10.1126
UG47_04145	12.5891	12.6124	12.556	12.2112	11.8226	12.3856	11.9852	11.6743	12.2428	11.0522	11.3907	11.6478	10.8133	10.5418	9.62275
UG47_04150	12.5261	12.51	12.4681	12.1479	11.6173	12.2427	11.9781	11.6336	12.2083	11.0046	11.206	11.6014	10.7741	10.5442	9.63243
UG47_04155	13.1449	13.1127	13.1341	12.5525	12.2742	12.8299	12.3211	12.3072	12.7574	11.4114	11.6332	11.9364	10.5103	10.1293	10.1118
UG47_04160	12.9674	12.9672	12.9619	12.3979	12.2018	12.7499	12.0664	12.0962	12.5506	11.217	11.5087	11.7425	10.2608	9.85757	9.88136
UG47_04165	13.6243	13.6609	13.6109	13.0401	12.9284	13.4412	12.6604	12.7427	13.1922	11.9082	12.2003	12.4123	10.6758	10.3259	10.4258
UG47_04170	13.0837	13.1687	13.0941	12.4933	12.5507	12.9804	12.1144	12.1923	12.6602	11.3747	11.7913	11.8969	10.0211	9.62441	9.67178
UG47_04175	12.734	12.7947	12.7809	12.0928	12.1324	12.6236	11.7639	11.8257	12.3148	10.9714	11.3842	11.5307	9.68087	9.17705	9.18112
UG47_04180	13.1139	13.1742	13.1333	12.4578	12.3917	12.9652	12.159	12.1728	12.6786	11.3266	11.6527	11.913	10.2631	9.73796	9.61969
UG47_04185	12.6985	12.7701	12.7202	12.1238	11.9586	12.5554	11.7829	11.7535	12.2416	10.9422	11.2468	11.4815	10.1002	9.54532	9.29063
UG47_04190	13.1215	13.1797	13.0821	12.5965	12.3906	12.9269	12.2429	12.1234	12.6232	11.4016	11.7374	11.9625	10.7379	10.1586	9.86279
UG47_04195	12.1896	12.2449	12.2143	11.6718	11.4145	12.0108	11.336	11.2073	11.7102	10.4897	10.8705	11.1086	9.97683	9.41624	8.98156
UG47_04200	13.3613	13.4134	13.4045	12.8409	12.5685	13.1412	12.5323	12.3885	12.8961	11.648	12.0543	12.317	11.2051	10.6458	10.188
UG47_04205	14.1194	14.114	14.087	13.5992	13.2927	13.8133	13.4721	13.2811	13.7256	12.5643	12.8702	13.1953	12.206	11.7121	11.2799
UG47_04210	12.0938	12.0212	12.0545	11.5583	11.2258	11.7355	11.4128	11.2945	11.6777	10.5442	10.8636	11.1686	10.3332	10.041	9.59794
UG47_04215	13.2208	13.2546	13.1625	12.6655	12.5464	12.9284	12.3461	12.297	12.6657	11.5001	11.8615	12.013	10.7222	10.384	10.1327
UG47_04220	13.3876	13.4074	13.3349	12.8066	12.6242	13.085	12.47	12.4415	12.7976	11.6299	11.9539	12.1591	10.7978	10.4712	10.2279
UG47_04225	13.9791	13.9928	13.9487	13.4153	13.197	13.6479	13.0831	13.0365	13.3758	12.2325	12.5695	12.7498	11.4379	11.1842	10.8757
UG47_04230	14.5019	14.5084	14.434	13.9711	13.6953	14.137	13.687	13.5855	13.9542	12.8292	13.14	13.371	12.0881	11.8306	11.5177
UG47_04235	12.5096	12.4715	12.4221	11.9247	11.5673	12.08	11.6378	11.5338	11.942	10.7502	11.0123	11.2964	10.0057	9.76022	9.37152
UG47_04240	4.52871	4.50035	4.6199	4.8993	5.1806	4.57154	4.89021	5.13131	4.45853	4.72364	4.73189	4.68029	4.17614	4.39583	4.56393
UG47_04245	4.21432	4.52243	4.39806	4.6114	5.04784	4.37093	4.67572	5.09678	4.18397	4.64684	4.40946	4.46294	4.34711	4.60367	4.73508
UG47_04250	5.16973	5.30399	5.26654	5.08922	5.12676	5.19785	4.90373	5.33928	5.12345	5.61218	5.71676	5.62581	6.15803	6.05015	6.45761
UG47_04255	7.11759	7.13334	7.25003	6.96253	6.92757	7.07473	6.82713	6.99158	7.10144	7.52818	7.72611	7.46088	8.1853	8.09867	8.35585
UG47_04260	7.90638	7.88576	7.89361	7.59097	7.37824	7.67697	7.34614	7.3364	7.59504	7.42907	7.45606	7.36685	6.90825	6.94527	7.20005
UG47_04265	7.9616	8.03276	7.96845	7.38722	7.42658	7.81685	7.0008	7.21911	7.49729	7.14151	7.17315	7.16536	6.26636	6.27172	6.59842
UG47_04270	9.17444	9.23365	9.17795	8.48365	8.48925	8.89508	8.20236	8.3554	8.71391	8.17266	8.10255	8.43615	7.13366	7.07918	7.36875
UG47_04275	8.46709	8.50244	8.46213	7.87953	8.0979	8.29565	7.84506	8.02283	8.23392	7.65486	7.70787	7.87863	7.08115	6.67984	6.75706
UG47_04280	5.60565	5.55315	5.56066	6.46969	5.94479	5.85131	6.33245	5.87584	5.6408	6.89466	6.91579	6.4375	7.43113	7.36927	7.04038
UG47_04285	6.64883	6.62379	6.68238	7.54846	7.01907	6.86151	7.43187	7.03073	6.78046	8.02036	8.01621	7.6023	8.6885	8.54525	8.34718
UG47_04290	6.58881	6.61354	6.68396	6.8179	6.96077	6.65883	6.87255	6.74505	6.60538	7.00889	7.0674	7.02703	7.3349	7.08241	7.00409
UG47_04295	6.65038	6.71611	6.75061	6.77771	6.94841	6.84829	6.61192	6.70358	6.57141	6.37402	6.41884	6.61371	5.30909	5.53334	5.47833
UG47_04300	6.44119	6.52335	6.59059	6.71731	6.80495	6.74569	6.68815	6.68562	6.4008	6.63171	6.75824	6.60947	5.98841	6.22713	6.23213
UG47_04305	5.42592	5.5059	5.60825	5.95267	5.8855	5.79727	6.00447	6.15854	5.77165	6.10306	6.04698	5.95087	5.53331	5.63594	5.62998
UG47_04310	5.70422	5.7375	5.85362	6.71731	6.59233	6.23065	6.72924	6.74629	6.22327	6.9787	6.82748	6.62528	6.37669	6.49199	6.55225
UG47_04315	2.38378	2.16351	2.36283	2.68894	2.5363	2.54496	1.87884	2.50207	2.46191	1.92022	1.71778	1.70629	1.55634	1.21023	2.0629
UG47_04320	2.12372	1.96281	2.12182	2.21687	2.10279	2.10183	1.64115	2.15947	2.3498	1.80589	1.47086	2.01867	1.47726	1.21023	1.75657
UG47_04325	1.84996	1.87401	1.78577	1.98149	2.01067	1.81592	1.5058	2.18892	2.12983	2.02615	2.01023	2.09331	1.83531	1.21023	1.69315
UG47_04330	1.8924	1.62465	2.23007	0.722104	0.788281	1.60338	0.932611	1.23198	0.849725	1.13671	1.61708	1.91274	0.371912	0.637042	-1.08215
UG47_04335	1.51179	1.10618	0.60992	1.35013	1.11759	1.11795	1.12965	1.34092	0.764836	1.58101	1.12469	1.42731	1.51734	1.96599	1.95888
UG47_04345	2.15891	1.96281	1.73768	1.10397	0.788281	1.35402	1.18977	1.39245	1.00584	1.27206	1.58189	2.20972	0.61292	0.834079	0.709267
UG47_04355	0.307433	1.02601	0.899426	0.806993	0.712332	0.269954	0.529255	1.11415	0.674639	0.987334	1.30813	1.22086	0.753783	1.16213	0.889839
UG47_04360	3.47736	3.42811	3.52037	3.00863	3.26443	2.93898	3.24039	3.54255	2.97783	3.09472	3.06859	3.12331	2.40433	2.49866	2.37728
UG47_04365	7.41823	7.49617	7.35239	8.36487	7.97328	7.27401	8.3599	7.78988	7.0508	8.04301	7.8978	7.41312	8.20499	8.0008	7.69391
UG47_04370	-0.309238	-0.402835	0.10296	0.631906	0.0264406	-0.125975	0.619453	0.203415	-0.0316303	0.415428	0.856754	0.624758	0.185499	0.488943	-0.13873
UG47_04375	6.42863	6.49571	6.37761	5.97348	6.0944	6.31522	5.77841	5.70039	5.88661	5.7596	5.86318	5.94417	6.05118	6.04353	5.65308
UG47_04380	0.427727	0.754706	1.06449	1.40563	1.11759	0.269954	2.018	1.78838	1.2123	1.92022	1.98351	1.82785	2.8589	2.71412	2.39732
UG47_04390	3.57177	3.33135	2.91031	3.2246	3.23759	3.17299	3.49987	3.50793	3.32777	3.6196	3.45636	3.46059	3.75797	3.4444	3.01831
UG47_04400	0.913154	1.02601	1.14043	0.722104	0.712332	0.0184152	0.0986207	0.985824	1.00584	0.760563	0.599596	1.22086	0.819371	1.25677	1.2835
UG47_04410	2.55206	2.20051	2.51324	2.21687	2.72205	2.47159	2.26156	2.59298	2.2596	2.68979	2.72586	2.5822	2.88976	2.71412	2.70123
UG47_04415	1.4563	1.67809	1.83231	1.82746	2.10279	1.85492	1.4577	2.0025	1.82897	1.64892	2.20783	1.85671	2.40433	1.65453	1.75657
UG47_04420	3.4205	3.71051	3.38641	3.20909	3.30378	3.1418	3.49987	3.5311	3.35707	3.88193	3.58634	3.58651	4.06561	3.83024	3.79861
UG47_04430	2.7951	2.90795	2.7739	2.15344	2.8338	2.82577	2.75497	2.61484	2.77572	3.07016	3.26995	3.0377	2.71122	2.82638	2.96561
UG47_04435	5.17833	4.94929	5.20155	4.64061	4.93124	4.75795	4.80628	5.11606	5.11061	4.73149	4.84752	4.99453	4.44386	4.2539	3.90741
UG47_04440	0.0317987	0.289043	-0.444528	-0.4154	0.0264406	-1.20398	-0.337478	1.05141	0.11276	0.415428	0.969965	0.327777	0.456801	0.323884	0.832123
UG47_04445	3.34611	3.20961	3.57613	1.90653	2.97048	2.52092	2.49392	2.99419	2.63931	2.51886	3.08125	3.34315	2.67625	2.85692	2.95212
UG47_04450	4.14581	3.71051	3.89395	4.33235	4.22056	3.93444	4.33328	4.11798	3.8132	4.7354	4.81	4.73182	5.71014	6.09567	5.86397
UG47_04455	2.67869	2.46658	2.51324	3.12892	2.8338	2.63733	3.02627	2.77873	2.2903	3.48674	3.2364	3.41281	4.81335	4.95015	4.48654
UG47_04460	-1.40877	-0.402835	-0.238077	1.86753	0.146735	-0.125975	1.24748	-0.0481238	-0.372667	1.80589	1.47086	0.813204	4.05884	4.31016	3.44142
UG47_04465	2.32303	2.7169	2.48439	2.68894	2.44539	2.49646	2.56374	2.50207	1.91027	2.98076	3.25885	2.79095	3.73266	4.15293	3.5528
UG47_04470	2.72639	2.16351	2.74985	3.02644	2.60091	2.68138	2.56374	2.65759	2.43469	3.41055	3.41697	2.86383	4.06561	4.5901	3.96896
UG47_04475	2.19326	2.00525	2.12182	2.66639	2.18938	2.03549	2.31653	2.18892	1.82897	2.5723	3.10623	2.41766	3.86279	4.24816	3.43173
UG47_04480	2.86069	2.58323	2.67521	3.28504	2.8338	2.76565	3.41426	2.99419	2.40694	3.35063	3.53206	3.12331	4.47472	4.38015	3.72917
UG47_04485	1.93362	1.32299	1.58295	1.5106	2.04204	1.50874	1.91491	1.39245	1.69772	2.32492	2.34008	2.41766	4.81737	5.0023	3.57056
UG47_04490	0.913154	0.289043	1.06449	0.321566	0.860431	0.670492	1.06691	0.917111	0.674639	1.27206	1.65144	1.64144	3.71554	3.72657	2.51203
UG47_04495	2.38378	2.33967	2.19488	2.5232	2.72205	2.00114	2.95876	2.2738	2.51486	3.28812	3.2364	2.83512	5.33735	4.89604	3.63104
UG47_04500	3.06	3.15411	3.03494	4.09134	3.95821	3.57447	3.89247	3.38611	3.32777	4.93899	5.46966	4.86915	5.77563	5.80794	5.54721
UG47_04505	1.71461	2.00525	1.96356	3.11234	1.87792	1.96595	3.12195	2.61484	1.44836	3.00687	2.99024	2.84955	4.15724	4.05757	4.13329
UG47_04510	1.71461	1.02601	1.63639	2.24757	1.43362	1.29852	2.42055	1.28748	0.929896	1.54582	1.21932	1.96668	2.94957	2.57411	2.29423
UG47_04515	2.05066	1.45131	1.92112	2.12065	2.04204	1.11795	2.88794	2.32774	1.91027	2.58968	2.90738	2.6497	3.86279	3.2963	2.45582
UG47_04520	1.06927	0.754706	1.06449	0.535691	0.36086	0.0184152	0.43304	0.844961	0.929896	0.250368	0.969965	0.979853	0.185499	0.137471	-1.08215
UG47_04525	3.09675	2.99476	3.11242	1.5106	2.13224	2.06904	2.23327	2.35397	2.2596	1.71377	1.92854	2.4369	1.51734	1.06085	0.17161
UG47_04530	2.47037	2.76709	2.29798	2.1855	2.01067	2.44628	2.14491	2.2738	2.2903	2.8426	3.04294	2.72988	3.1917	3.34019	4.02154
UG47_04535	2.35373	2.66491	2.70052	2.39196	2.68279	2.72413	2.34324	2.40505	2.43469	3.14261	3.69737	3.38337	4.15724	4.4216	5.23283
UG47_04540	0.427727	1.18213	0.24735	0.321566	0.0264406	-0.286439	0.619453	0.203415	0.11276	1.03886	0.969965	1.22086	1.39361	1.61934	1.90391
UG47_04555	4.69376	4.93838	4.82945	6.25608	6.80266	5.63872	6.66716	6.60053	5.34798	6.19679	5.85215	5.49656	6.25159	6.51968	6.51146
UG47_04560	3.18475	3.50406	3.44749	2.81726	2.8692	2.82577	2.75497	2.87244	3.17165	2.53689	2.8345	3.18149	2.04176	2.49866	2.74879
UG47_04570	9.45751	9.35423	9.4441	9.27471	8.88699	9.21376	8.93577	8.86548	9.07978	8.3975	8.77695	8.93416	9.03671	9.02254	9.07452
UG47_04575	6.56277	6.49012	6.46882	5.69869	6.23843	6.44867	5.70047	5.83452	6.18907	5.40932	6.05983	6.10914	5.05714	5.2496	5.22444
UG47_04580	5.97493	6.00394	5.82514	5.12272	5.53768	5.81716	5.02007	5.31278	5.50344	4.59184	5.10158	5.29521	4.22536	4.39063	4.37476
UG47_04585	6.60485	6.6272	6.51592	5.82873	6.09814	6.33259	5.79785	6.08214	6.29693	5.50633	6.04698	6.09407	5.38144	5.44314	5.42321
UG47_04590	4.12817	4.32718	4.18146	3.88228	3.57434	3.90687	3.77963	3.80273	3.62131	3.16598	3.99359	3.81688	3.58961	3.45442	3.50743
UG47_04595	3.93869	4.16819	3.95832	3.75986	3.48587	4.17684	3.81823	3.6733	3.7148	3.3404	3.85307	3.77969	3.93114	3.58783	3.64787
UG47_04600	4.79789	4.80061	4.78281	4.24376	4.41277	4.73201	4.28587	4.29088	4.68911	4.30664	4.65779	4.79655	4.64719	4.51071	4.37476
UG47_04605	1.9737	1.67809	1.92112	2.57253	1.48016	2.00114	2.88794	2.35397	1.69772	2.34553	2.18456	2.41766	2.44646	1.99374	2.15993
UG47_04610	2.12372	1.51144	2.45495	4.51376	3.30378	2.97483	4.39204	3.10645	2.22824	2.28279	2.03646	2.25378	3.57069	3.21613	2.13628
UG47_04615	4.82004	4.91075	4.91843	7.12324	5.90696	5.58175	6.96038	5.65891	4.85743	4.78529	4.5752	4.567	6.32681	6.26888	5.27134
UG47_04620	4.93108	5.12314	5.07662	6.87922	6.01166	5.65814	6.80928	5.91821	5.19008	4.92536	4.74786	4.72401	6.17379	6.49926	5.72025
UG47_04625	3.77822	3.86827	4.04979	4.4492	3.85603	3.97039	4.27203	4.14827	4.09982	4.12185	4.15194	4.10839	3.8073	3.60592	3.44142
UG47_04630	6.27873	6.04774	6.26336	6.59434	5.79635	5.9626	6.22701	6.16596	6.14776	5.97499	6.09925	6.10162	5.74642	5.5286	5.56946
UG47_04635	0.993325	0.941119	0.60992	-0.074363	-0.590231	0.380985	-0.0326238	0.314446	0.364298	-0.401708	-0.365638	-0.0466188	-0.14892	0.705755	0.709267
UG47_04645	0.0317987	-0.93335	-0.0575048	-0.074363	0.257766	0.269954	0.619453	0.688842	-0.579118	3.40073	3.06859	1.70629	3.16672	3.70994	5.86757
UG47_04650	1.93362	1.38858	1.63639	1.60845	1.76967	1.50874	1.68358	2.2738	1.74281	3.9642	3.7379	3.07501	3.67181	3.99717	5.89777
UG47_04655	4.73516	4.65495	4.6656	4.60549	4.51131	4.55388	4.30638	4.45134	4.64228	4.95249	4.92679	4.8333	4.36918	4.49138	4.9773
UG47_04660	7.52154	7.52927	7.43104	7.49829	7.40789	7.64465	7.20851	7.14405	7.3402	7.26024	7.44814	7.40764	6.73	6.70313	6.56448
UG47_04665	4.31135	4.52243	4.53099	4.39539	4.65008	4.84284	4.13348	4.15575	4.20828	4.28012	4.62791	4.3252	3.83134	3.64143	3.43173
UG47_04670	0.427727	-0.0158118	0.378594	0.887163	-0.796682	-0.286439	0.43304	0.314446	-0.192095	0.250368	0.668309	1.03138	0.68507	0.323884	0.346696
UG47_04675	0.427727	0.144653	0.498889	1.70008	1.56897	1.18069	1.55234	0.985824	1.14671	1.64892	1.98351	1.46528	1.95687	2.19835	1.66036
UG47_04680	2.52534	1.96281	2.56928	3.4525	3.25107	2.90222	3.49987	2.89048	2.83938	4.26937	4.25606	4.43451	4.51487	5.09167	4.87026
UG47_04685	2.49812	2.20051	2.62322	2.33592	2.51411	2.39428	2.81346	2.71943	2.51486	2.89946	3.02995	2.77592	4.03832	3.70994	2.80987
UG47_04690	1.39858	1.32299	1.63639	1.29242	1.80666	1.40746	1.9501	1.70931	1.87019	1.92022	2.6599	2.06886	3.61754	3.54158	2.5303
UG47_04695	1.27572	0.144653	0.713013	1.40563	0.788281	0.269954	0.860461	0.985824	0.849725	2.12484	1.54582	1.64144	5.66625	5.26391	3.99549
UG47_04700	0.538759	0.540582	0.713013	1.56035	1.33577	0.484079	1.59743	1.39245	0.849725	3.36079	3.34533	2.45588	7.07613	6.86022	5.58701
UG47_04705	3.15019	2.99476	3.40193	3.6607	3.39162	3.23343	3.5466	3.6733	3.53422	4.55691	4.46363	4.04084	5.42949	5.41776	5.88364
UG47_04710	2.72639	2.79154	2.84372	3.32876	2.72205	2.68138	3.36296	3.0594	2.88031	3.45864	3.40695	3.4977	3.29906	3.80697	3.90741
UG47_04715	1.76115	1.77937	2.00478	1.98149	1.91227	1.89288	1.68358	1.82635	1.65118	2.76822	2.96314	2.39817	2.87441	3.10604	2.95212
UG47_04720	4.54874	4.56561	4.23441	5.46071	4.86263	4.68409	5.49839	4.90163	4.66002	5.98487	5.79183	5.48042	6.03746	5.98599	5.76334
UG47_04725	0.738068	0.420287	-0.685536	1.03526	0.36086	-0.467012	0.43304	0.203415	0.11276	0.632239	1.12469	0.926414	1.10888	0.137471	0.709267
UG47_04730	2.77256	2.93015	2.97397	3.04403	2.76027	2.56861	3.1373	2.45438	2.63931	3.23388	3.3348	3.55164	3.07571	2.84173	3.01831
UG47_04735	6.22992	6.231	6.23333	6.96022	6.84773	6.78534	7.08928	6.85131	6.59158	7.0008	6.87277	6.85179	7.71311	7.59152	7.30123
UG47_04740	5.64651	5.80812	5.81068	5.84638	6.06798	5.91727	5.6317	5.70039	5.58926	5.42393	5.79183	5.56809	5.30337	5.026	4.92305
UG47_04745	7.50966	7.55002	7.52436	7.24994	7.30337	7.4868	7.00499	6.93514	7.20778	6.6233	6.87368	6.93278	6.15486	6.1242	6.13255
UG47_04750	5.02942	5.09885	5.03245	5.20323	5.0284	5.06697	5.06891	4.77145	4.76757	5.33139	5.36228	4.97821	5.30623	5.35497	5.35056
UG47_04755	4.36507	4.12073	4.15424	4.4158	4.03815	3.92531	4.51464	4.27037	4.30164	4.31188	4.35839	3.98313	5.09736	4.80501	4.68298
UG47_04760	4.35752	4.14939	4.45122	4.39539	4.1065	4.07318	4.29274	4.29765	4.15089	4.49369	4.45879	4.21808	5.35956	4.9466	4.92305
UG47_04765	5.49983	5.57444	5.48984	7.14481	7.39504	7.28921	7.32953	7.2862	7.03389	7.49801	7.58329	7.49053	7.08865	7.59436	7.24428
UG47_04770	3.37633	3.63143	3.68158	5.36596	6.1295	6.03655	5.6953	5.77509	5.59542	6.03649	6.35644	6.14321	5.35681	5.62045	5.15258
UG47_04775	5.95505	6.16468	5.92515	9.78108	10.5023	10.5444	10.1927	10.3514	10.213	10.6182	10.9271	10.8813	9.15138	10.4933	10.2063
UG47_04780	1.56523	1.10618	1.34689	5.40393	5.5294	5.48874	5.74624	5.672	5.42953	5.9617	6.16611	5.82329	4.04519	5.13592	4.52803
UG47_04785	2.52534	1.72962	2.00478	2.47213	2.21712	2.16526	2.94138	3.13699	2.75387	3.57666	3.11856	3.29125	3.08907	3.98339	3.96896
UG47_04790	1.56523	1.10618	1.14043	2.21687	1.91227	1.35402	1.72481	1.66808	1.5018	3.29873	2.97675	2.69834	3.35542	4.02432	4.54159
UG47_04795	1.93362	1.82746	2.56928	2.36421	2.66275	2.34034	2.77473	2.6785	1.98723	3.9642	3.51351	3.55164	2.19788	3.35095	4.82289
UG47_04800	1.66651	1.96281	1.78577	2.21687	2.60091	1.55684	2.79423	2.40505	1.87019	4.27475	3.63865	3.41281	1.89737	4.09647	5.37602
UG47_04805	1.27572	1.02601	0.713013	2.57253	3.43952	2.25545	3.38884	3.22489	1.74281	4.70781	4.36358	4.12033	2.77873	4.97472	5.70826
UG47_04810	1.27572	1.67809	1.2813	3.29976	3.59564	2.39428	3.6888	3.09094	1.98723	5.05928	4.62359	4.28861	3.52227	5.48284	5.69213
UG47_04815	0.738068	0.651613	0.498889	2.85762	2.70255	1.81592	3.32325	2.42992	0.674639	4.46572	4.00027	3.67017	3.72412	5.15447	4.89865
UG47_04820	1.71461	1.32299	1.46974	4.02201	3.74605	2.76565	4.31315	3.70422	2.06029	5.49022	5.06063	4.85849	5.01577	6.59747	6.15479
UG47_04825	1.06927	1.18213	1.2813	4.56949	4.0067	2.82577	4.67572	3.46043	2.16339	5.79375	5.07018	4.87973	6.10806	7.07594	6.13702
UG47_04830	0.913154	1.72962	1.21258	5.07217	3.08031	2.19595	4.97807	2.6785	1.55333	5.38215	4.69531	4.33035	6.26195	6.51849	5.21318
UG47_04835	3.43492	3.63143	3.44749	3.6607	2.97048	2.49646	3.85583	3.36046	2.90035	3.46807	3.35579	3.09936	4.34154	3.89051	2.89689
UG47_04840	4.25555	4.65495	4.31856	4.62899	4.97658	4.66227	5.01177	5.23728	4.71196	4.11587	4.15194	4.04712	4.34711	4.31016	3.71327
UG47_04845	1.80624	2.27176	2.36283	2.44589	2.18938	2.42051	3.33661	2.81695	2.48863	3.35063	3.11856	3.29125	5.47853	5.85219	4.87026
UG47_04850	1.06927	1.32299	1.14043	4.19735	1.6927	1.45899	3.90149	1.78838	1.69772	5.58644	5.37261	3.39325	7.23554	6.7136	5.53821
UG47_04860	7.49597	7.56162	7.47754	7.62352	7.54556	7.6851	7.62865	7.65463	7.51932	6.86016	7.04092	7.14137	6.48676	6.24311	5.92736
UG47_04865	6.11142	6.25757	6.22898	5.99625	5.86153	5.96706	5.6875	5.68497	5.90408	5.62699	5.8317	5.88936	4.69165	4.61711	4.84859
UG47_04870	6.35468	6.43879	6.29486	5.73435	5.79174	6.04921	5.41269	5.672	5.91397	5.73833	5.885	5.96419	5.10724	5.50711	5.69213
UG47_04875	5.8937	6.01955	5.86486	5.07217	5.35619	5.65814	5.05282	5.13131	5.57063	5.14114	5.33348	5.57027	4.39091	4.57181	4.79673
UG47_04880	0.307433	0.941119	1.21258	1.78623	1.33577	1.05236	1.68358	1.23198	1.5018	2.02615	2.11241	1.91274	3.34433	3.5969	3.43173
UG47_04885	2.44208	2.08655	2.12182	2.71113	2.21712	1.89288	2.54084	2.42992	2.22824	3.27744	3.55038	2.3784	4.12518	4.2823	4.31808
UG47_04895	4.1103	3.85673	3.96877	2.47213	3.59564	3.38765	1.68358	2.61484	3.22029	1.97416	2.31886	1.99291	0.753783	0.488943	0.889839
UG47_04900	7.36554	7.12615	7.25645	6.41496	6.98316	7.13042	4.80147	6.26778	6.74073	5.50174	5.55379	5.43809	1.3048	1.30186	2.41709
UG47_04905	5.3782	5.46848	5.43435	3.25514	4.90589	4.80352	3.65721	5.12751	5.04462	2.6406	2.8641	4.02186	0.281714	0.137471	-0.13873
UG47_04930	7.75577	7.76052	7.62776	7.0402	7.13542	7.3864	6.86911	6.96097	7.18754	6.33719	6.3937	6.82739	4.7849	4.95015	5.12581
UG47_04935	6.84929	6.93359	6.86696	6.33681	6.6469	6.63523	6.24837	6.50281	6.64748	5.80496	6.04052	6.32584	4.01752	4.03103	4.09086
UG47_04940	7.00243	7.07352	7.00795	6.37555	6.87955	6.85792	6.2035	6.58262	6.85166	6.25514	6.44723	6.49369	4.98394	4.91067	5.30089
UG47_04945	6.83983	6.85455	6.85292	6.38421	6.60813	6.68747	6.17218	6.31194	6.67682	6.49311	6.55209	6.50056	5.61176	5.71932	6.17379
UG47_04950	8.51964	8.57202	8.41369	7.99144	7.88901	8.26159	7.67408	7.69431	8.08977	7.33171	7.5916	7.96274	5.53331	5.80207	6.25839
UG47_04955	4.82004	4.6748	4.81793	7.08125	7.23547	7.62504	5.35149	5.93351	6.46444	9.97266	10.334	9.93241	9.87339	10.2995	11.5804
UG47_04960	2.86069	2.74222	3.03494	5.08498	5.52663	5.81962	3.55805	4.33105	4.56907	8.15671	8.65554	8.21478	8.08637	8.54642	9.78614
UG47_04965	3.67261	3.91353	3.93718	4.25891	4.29404	4.42376	4.6492	4.39561	3.95406	5.29476	5.70863	5.40673	5.91342	6.01674	6.31479
UG47_04970	3.90799	3.71051	3.96877	4.18154	4.2611	4.12195	4.69659	4.53397	4.06474	5.21019	5.37775	5.19708	5.77357	5.74811	5.90654
UG47_04975	1.76115	1.87401	2.36283	2.73299	1.80666	1.77584	2.83245	2.30103	1.82897	3.05772	3.22504	2.79095	5.60945	5.71724	5.14074
UG47_04980	2.98354	3.13513	2.84372	4.28134	3.03426	3.427	3.87427	3.21061	3.03333	5.35699	5.70863	3.91617	7.36883	7.50017	7.13217
UG47_04985	0.641852	0.754706	0.60992	0.535691	0.712332	0.98365	0.218915	0.844961	0.674639	1.03886	0.733897	1.17577	1.55634	1.58327	1.44623
UG47_04990	6.09107	6.16702	6.02871	7.86908	6.51201	6.26	7.5527	6.16226	5.95046	7.40902	7.48015	7.07001	8.1471	7.92537	7.59923
UG47_04995	6.31817	6.34897	6.21148	8.05898	7.17839	6.8325	7.91519	6.79856	6.39021	7.88875	8.15212	7.8538	9.06254	9.01494	8.99004
UG47_05000	9.17954	9.26455	9.04994	8.99921	8.73785	8.82101	8.73098	8.44048	8.54639	9.07489	9.29995	9.06239	10.0172	10.0965	10.3305
UG47_05005	9.51699	9.54137	9.44246	9.38086	9.39286	9.41696	9.12039	9.11307	9.11584	9.09119	9.32411	9.11335	9.91066	9.96769	10.0038
UG47_05010	3.77822	3.64492	3.43246	3.93037	3.99072	3.4653	3.89247	4.11798	3.7919	3.93049	3.98688	3.83149	4.52964	4.45192	4.28081
UG47_05015	5.62465	5.80512	5.85925	6.04949	5.90696	5.66913	5.962	5.74567	5.48697	5.96503	6.05823	5.98558	6.31122	6.31635	6.2529
UG47_05020	5.10354	5.11347	5.12416	5.24946	4.91439	5.13983	5.22072	4.96683	4.98019	5.24626	5.24907	5.12479	4.94407	4.91067	4.84495
UG47_05025	7.55495	7.60279	7.50384	7.82714	7.78857	7.6502	7.80538	7.57393	7.36655	7.27442	7.39781	7.55302	6.07822	6.29839	6.29089
UG47_05030	7.69114	7.69965	7.64416	7.92356	7.9814	7.80258	7.93069	7.80719	7.62545	7.66873	7.79783	7.79724	7.04391	7.19873	7.1359
UG47_05035	6.83576	6.83263	6.86556	7.17506	7.30741	7.11344	7.1994	7.22089	6.95705	7.333	7.44264	7.07539	7.61379	7.65426	7.73631
UG47_05040	3.84457	3.95742	3.82658	3.70562	4.12859	3.63172	4.03039	4.1998	3.74835	3.64477	3.57743	3.66202	3.74115	3.54158	3.68094
UG47_05045	3.44921	3.39657	3.62982	3.17756	3.68775	3.654	3.21168	3.64171	3.10415	3.10684	3.25885	3.08724	2.91997	2.61041	2.86847
UG47_05050	4.29562	4.15882	4.14505	3.04403	3.7172	3.91612	3.1373	3.80273	3.64525	3.28812	3.45636	3.87445	2.71122	2.98685	2.9922
UG47_05055	3.68474	3.64492	3.77984	2.27762	3.22398	3.62045	2.36947	2.90829	3.41393	2.60685	3.0036	3.13513	1.80325	2.24527	2.45582
UG47_05060	3.77822	3.74847	3.98946	2.81726	3.23759	3.791	2.39524	2.99419	3.45515	2.73736	3.08125	3.24834	2.01402	2.02096	2.33635
UG47_05065	6.17511	6.33448	6.25698	4.54499	5.89412	6.3274	4.18608	5.5916	6.20728	4.96586	5.04779	5.18291	3.24041	3.19238	3.48888
UG47_05070	10.6117	10.6615	10.5752	10.4836	10.275	10.5087	10.1635	10.1076	10.3203	10.0992	10.1266	10.1629	9.59672	9.71105	10.0172
UG47_05075	6.24637	6.25097	6.29901	6.92029	6.59365	6.51408	6.81406	6.42915	6.18907	7.531	7.54953	7.22536	8.3039	8.36877	8.75062
UG47_05080	5.64651	5.60925	5.57099	5.02865	5.36552	5.38599	5.39044	5.43146	5.39463	5.03093	4.89489	5.05803	4.61523	4.67823	4.53709
UG47_05085	5.9067	5.79306	5.90079	6.03196	5.62052	5.71753	6.02318	5.6243	5.64377	5.29476	5.41822	5.41403	4.54426	4.53923	4.3697
UG47_05090	7.17135	7.15234	7.25858	7.79697	6.81519	7.03708	7.43343	6.98949	6.94263	6.74271	6.72132	6.87929	6.38619	6.33002	6.21671
UG47_05095	7.6124	7.56251	7.63105	7.64385	7.5585	7.61158	7.48683	7.44564	7.64117	8.13542	8.30763	8.00846	8.52826	8.50575	8.46401
UG47_05100	5.97986	6.035	6.07783	6.33681	6.27684	6.03443	6.30553	6.19165	6.01621	6.07093	6.00276	6.02106	5.82437	6.00826	6.07772
UG47_05105	5.55371	5.51695	5.41154	5.70423	5.86811	5.498	5.75372	5.73822	5.3911	5.45034	5.40065	5.46645	5.51611	5.53097	5.6321
UG47_05110	4.43851	4.52243	4.30212	4.40222	4.6703	4.27356	4.62763	4.87923	4.37508	4.67154	4.69531	4.77781	4.51981	4.51071	4.40971
UG47_05115	2.38378	2.58323	2.54153	2.27762	2.7975	2.42051	2.26156	2.6785	2.43469	2.68979	2.99024	3.08724	2.50743	2.07391	2.2727
UG47_05120	9.43817	9.39271	9.39843	9.99463	9.41698	9.46185	9.76897	9.43617	9.42683	9.96581	9.98977	9.85039	10.3778	10.5524	10.5907
UG47_05125	7.74351	7.56073	7.63762	8.0443	7.69054	7.63977	8.09838	7.684	7.68659	8.15379	8.2245	7.97513	8.83196	8.799	8.70412
UG47_05130	5.59605	5.60236	5.60825	5.48989	5.72567	5.55239	5.7735	5.59436	5.50016	5.60792	5.7127	5.36466	5.43473	5.75421	6.16359
UG47_05135	5.5734	5.43394	5.48621	6.09872	5.79865	5.56715	7.70209	7.43492	6.89724	6.39394	6.1285	6.359	6.71715	6.77584	6.66501
UG47_05140	7.78774	7.88221	7.76605	8.13586	8.26422	7.98502	8.02962	7.92013	7.63445	8.01955	8.2245	8.11643	6.66681	7.07918	7.88962
UG47_05145	6.46423	6.52335	6.42773	6.6557	7.07889	6.73528	6.68031	6.89774	6.50753	6.94195	7.10816	7.02861	6.21245	6.33002	6.96435
UG47_05150	7.11647	7.14168	7.00033	7.36989	7.84967	7.64186	7.05231	7.61382	7.2158	7.44169	7.68317	7.57706	6.87682	6.97689	7.56863
UG47_05155	1.66651	1.56915	1.63639	2.36421	2.5363	2.59188	1.35642	2.18892	1.87019	2.32492	2.6599	2.56482	1.10888	1.25677	1.19469
UG47_05160	2.44208	2.74222	2.67521	3.68333	3.84717	3.83067	2.23327	2.85418	2.61526	3.88897	3.89668	4.01548	2.19788	2.17431	1.9856
UG47_05165	1.27572	1.62465	1.63639	2.01756	1.7317	1.73462	1.55234	1.70931	2.09548	2.07634	1.50883	1.64144	2.17301	2.14985	2.4748
UG47_05170	1.8924	1.51144	2.26442	1.70008	1.84273	2.70291	1.55234	2.15947	2.90035	1.35572	0.733897	1.42731	0.882107	0.323884	0.0753945
UG47_05175	0.738068	-0.196384	0.498889	0.887163	0.547273	0.670492	1.00132	0.513755	1.5018	0.16017	0.100025	1.17577	2.54669	2.07391	1.72521
UG47_05180	2.90281	3.0964	2.7254	3.92088	3.42769	3.29143	3.937	3.18161	2.46191	3.44915	3.66411	3.61212	5.80224	5.63814	4.97063
UG47_05185	3.28372	3.54778	3.47708	4.66923	3.68775	3.40088	4.57787	3.5311	3.35707	4.28546	4.54354	4.21251	6.83383	6.46993	5.86577
UG47_05190	2.74966	2.86251	2.91031	4.28134	2.88658	2.54496	3.85583	2.81695	2.81847	4.06084	4.29461	3.51591	6.12923	5.6984	5.08932
UG47_05195	3.58477	3.48918	3.57613	4.0484	3.34208	3.31958	4.18608	3.8679	3.49523	3.93729	3.86043	3.93659	4.73053	4.66103	4.64158
UG47_05200	0.641852	-0.196384	-0.238077	-0.074363	0.36086	0.670492	0.329946	0.688842	0.849725	1.50975	1.68499	1.03138	3.1917	3.27384	3.73705
UG47_05210	1.21014	0.540582	0.713013	0.535691	0.146735	0.0184152	-0.337478	-0.0481238	-0.192095	0.16017	0.451498	0.753083	-0.028626	0.488943	1.0503
UG47_05215	2.32303	2.40452	2.45495	2.83758	2.70255	2.72413	2.83245	2.73947	2.88031	2.8133	3.28096	3.05024	3.74958	3.70155	4.18608
UG47_05220	3.00304	3.11589	2.84372	3.28504	3.12493	3.17299	3.43924	2.96044	3.13829	3.35063	3.70557	3.46059	3.83927	3.89051	3.97564
UG47_05225	4.17189	4.00001	4.16337	3.93037	3.94167	3.87876	4.27896	4.13321	3.93476	4.08556	4.21646	4.41038	3.91623	4.20133	4.5005
UG47_05230	-1.40877	-4.10327	-2.56001	1.29242	-2.17519	-0.914471	2.99291	-0.740001	-0.192095	2.65719	1.98351	1.67423	7.28571	7.06372	5.92908
UG47_05235	4.58153	4.31879	4.70366	4.25891	3.91651	3.86927	4.84885	4.87471	4.55016	3.36079	3.55946	3.98313	4.37464	4.28792	3.96896
UG47_05240	4.09221	4.02085	4.40578	3.84262	3.47442	3.63172	4.28587	4.43914	4.20828	3.25582	3.34533	3.64558	3.83927	4.004	3.49818
UG47_05245	4.01749	3.92463	4.03991	2.9351	3.55273	3.75022	2.95876	3.56518	3.4278	3.28812	3.8081	4.27798	2.1477	2.37752	1.9856
UG47_05250	2.62936	2.37246	2.29798	3.02644	3.59564	3.52696	2.77473	3.28066	2.93961	1.97416	2.72586	3.14686	-0.14892	0.233686	1.6268
UG47_05255	4.27171	4.24102	4.36678	4.58159	4.79979	5.05446	4.0629	4.31778	4.53101	4.02296	4.33216	4.39079	3.36644	3.39323	3.90741
UG47_05260	2.41323	2.33967	2.62322	2.89688	3.18236	3.18834	2.54084	2.50207	2.73167	2.51886	2.49943	2.94669	1.34989	1.65453	2.1832
UG47_05265	3.15019	3.59021	3.44749	3.75986	4.01463	4.23712	3.60296	3.77388	3.55965	3.78717	4.09691	4.13807	3.15407	3.68463	3.87919
UG47_05270	2.74966	2.81559	3.0547	3.07859	3.48587	3.20353	3.19711	3.02716	3.20426	3.47744	3.72182	3.61212	3.47218	3.50349	3.79861
UG47_05275	2.05066	1.91909	2.70052	2.21687	2.55816	2.56861	2.34324	2.54824	2.16339	2.91333	3.08125	3.01227	2.97857	2.95897	3.06916
UG47_05280	3.25148	3.13513	3.14965	3.32876	3.21024	3.31958	3.10644	3.07526	3.22029	3.31972	3.17868	3.26996	2.22234	2.47916	2.41709
UG47_05285	4.34229	4.36025	4.40578	4.77311	4.77667	5.02911	5.08483	5.2124	5.07579	5.95835	6.36163	6.30898	7.44028	7.16633	6.72174
UG47_05290	0.993325	-0.196384	-0.238077	-0.621851	0.547273	0.670492	0.329946	-0.740001	0.674639	1.27206	1.30813	0.926414	1.10888	1.61934	2.39732
UG47_05295	0.641852	0.651613	0.10296	0.321566	0.788281	0.269954	0.43304	-0.0481238	1.14671	1.03886	1.74984	0.926414	2.01402	2.222	2.79484
UG47_05300	2.12372	2.16351	1.73768	2.41918	2.34837	2.10183	2.26156	1.89941	2.12983	2.96753	3.11856	3.06268	3.16672	3.52266	4.25907
UG47_05305	2.7951	3.22764	2.91031	2.30707	2.64243	2.42051	2.36947	2.2738	2.16339	2.70582	2.93553	3.32262	2.65843	2.41904	3.3207
UG47_05310	3.74387	3.48918	3.87184	2.30707	2.64243	2.8645	2.67309	2.85418	2.75387	2.67358	3.41697	3.66202	1.86668	1.84935	1.6268
UG47_05320	8.08794	8.18357	8.01711	8.20201	8.2057	8.22764	8.06916	8.00017	7.8988	7.98508	8.01745	7.95568	7.76813	7.93345	8.25032
UG47_05325	8.03683	8.09302	7.97754	8.04594	8.03353	8.04737	7.89783	7.73916	7.72922	7.74198	7.75207	7.87423	7.10107	7.46839	7.78608
UG47_05330	3.18475	3.19135	3.0149	4.22846	3.47442	2.8645	3.87427	3.43608	3.3129	3.29873	3.39686	3.61212	3.96776	4.01758	3.90041
UG47_05335	6.97801	6.90165	6.97851	8.52418	7.99197	7.69924	8.63119	8.29617	7.75421	8.49268	8.30088	8.58368	8.57974	8.7119	8.35072
UG47_05340	6.65501	6.75859	6.71689	6.67559	6.45198	6.71157	6.30043	6.35316	6.47282	6.65254	6.75627	6.49254	6.87682	6.91112	6.97855
UG47_05345	9.12831	9.08578	9.0909	8.18575	8.39864	8.88746	7.90008	8.32256	8.78232	6.85927	6.74239	7.53025	3.64493	3.75117	3.82104
UG47_05350	9.3381	9.44109	9.27723	9.66382	9.90369	9.98495	9.36245	9.53907	9.60757	9.71705	9.75756	9.58483	10.2188	10.1862	10.3317
UG47_05355	3.09675	3.19135	3.37073	2.99059	2.90376	3.20353	2.88794	3.13699	3.17165	3.26667	3.08125	3.1585	3.22838	3.75117	3.37223
UG47_05360	3.34611	3.41243	3.65593	3.16153	2.44539	2.8645	3.22611	3.16689	3.53422	2.32492	3.13079	3.28064	2.22234	2.51789	2.56614
UG47_05365	2.47037	2.20051	2.45495	1.5106	1.76967	1.89288	1.98445	2.18892	2.06029	2.12484	2.49943	2.23192	2.1477	1.8794	1.90391
UG47_05370	4.76971	4.78851	4.98689	4.48184	4.40676	4.48097	4.29274	4.57358	4.68334	4.78529	5.0891	4.88324	4.77667	4.69523	4.85947
UG47_05380	2.44208	2.33967	2.5965	2.9351	2.18938	2.56861	2.92379	2.54824	2.46191	3.17752	3.0036	2.90585	3.07571	3.02768	3.09393
UG47_05385	4.74677	4.57268	4.47342	5.51534	4.83603	4.54794	5.72608	5.14264	4.88786	4.90468	5.23215	4.96833	5.55031	5.66427	5.54497
UG47_05390	5.12595	4.9329	4.82945	5.76385	5.08972	4.68949	5.84302	5.29934	4.99424	5.28412	5.39052	5.29257	6.12275	6.31498	6.16943
UG47_05395	2.60405	1.87401	2.36283	2.36421	2.5363	1.85492	2.49392	2.0025	1.98723	2.2394	2.27547	2.04398	1.83531	2.04767	2.41709
UG47_05400	4.05533	4.12073	3.77984	4.21298	4.3515	4.43023	4.31315	4.08704	4.33147	4.75864	5.15643	4.91446	4.88019	4.96073	4.90216
UG47_05405	3.37633	3.57621	3.38641	3.60252	4.07653	3.77076	3.4638	3.73448	3.64525	4.12185	4.68706	4.2833	4.3963	4.3643	4.1511
UG47_05410	6.77042	6.8341	6.73078	6.42002	6.35697	6.33432	6.57717	6.35641	6.38844	6.19962	6.24977	6.4752	5.39495	5.64253	5.79011
UG47_05415	6.67641	6.7193	6.64864	6.63988	6.67968	6.68882	6.55305	6.44906	6.50426	6.60204	6.67511	6.67169	6.69548	6.80746	6.69669
UG47_05420	7.72161	7.74808	7.65067	8.20005	7.77113	7.81747	7.87226	7.76076	7.69951	7.66822	7.67641	7.54805	7.99751	8.10584	7.96917
UG47_05425	3.33077	3.03628	3.03494	4.9608	4.19288	3.68679	5.16938	4.1998	3.60919	5.72069	5.64612	5.72499	6.65226	7.54657	7.49033
UG47_05430	5.01989	4.9655	4.92917	6.37381	6.50217	6.81159	5.36459	5.54682	5.50998	7.74876	7.99505	7.81297	8.00942	8.23059	8.54005
UG47_05435	4.02705	3.94657	4.06935	4.82999	4.37016	4.25181	4.67572	4.27724	4.23219	5.40442	5.35187	4.96502	5.85792	5.92064	6.36016
UG47_05440	1.66651	1.56915	1.58295	1.7438	1.6114	1.60338	1.68358	1.96895	1.5018	2.50059	1.95629	2.25378	2.8589	2.85692	3.10616
UG47_05445	1.56523	1.96281	1.58295	1.60845	1.80666	2.10183	2.05079	2.18892	1.82897	1.54582	1.95629	1.79841	3.39898	2.47916	2.93851
UG47_05450	8.99287	8.9807	8.97219	8.75269	8.75717	9.001	8.67424	8.69126	8.9697	8.36222	8.41588	8.25598	8.45438	8.28914	8.15644
UG47_05455	6.01869	5.96685	5.8423	5.22653	5.74009	5.65539	5.18793	5.69783	5.89911	5.70482	5.93117	5.62581	6.01139	5.76833	5.85856
UG47_05460	5.76544	5.69276	5.68634	5.81342	6.04301	6.01949	5.5278	5.79198	5.80658	6.57175	6.68758	6.27197	7.18899	7.13007	7.58946
UG47_05465	5.91187	5.94521	5.95438	5.93156	6.25526	6.24357	5.72861	6.02206	6.0614	6.7706	7.02627	6.54667	7.50338	7.46901	7.81663
UG47_05470	8.20672	8.25894	8.26787	7.94479	8.01882	8.15528	8.15367	8.09167	8.23145	8.04891	8.00546	8.09388	7.6531	7.55299	7.39327
UG47_05475	7.88814	7.9097	7.96649	7.52672	7.66747	7.79946	7.63271	7.68788	7.85519	7.50146	7.48671	7.59644	7.39663	7.19873	7.29122
UG47_05480	7.11647	7.11408	7.05532	6.61949	6.87193	6.95421	6.78024	6.849	6.90965	6.46748	6.33546	6.51194	5.7777	5.59803	5.73213
UG47_05490	0.176189	0.651613	-0.0575048	0.070027	0.146735	-0.125975	0.0986207	0.203415	-0.579118	0.878399	0.527446	0.407947	1.05544	0.705755	0.772002
UG47_05495	1.27572	1.25428	1.21258	1.35013	1.52525	1.45899	1.30298	1.11415	1.44836	1.74513	1.90026	1.03138	1.70256	0.951915	1.84677
UG47_05500	5.10805	5.30399	5.05225	5.21104	4.99673	5.16719	5.14301	5.01283	4.87779	5.47627	5.31752	5.21947	5.52596	5.46313	5.38859
UG47_05505	4.59444	4.6748	4.48074	4.55115	4.40072	4.52998	4.67572	4.68626	4.61829	5.61005	5.27133	5.31614	5.91717	5.88033	6.0574
UG47_05510	2.8819	2.81559	2.23007	2.75453	2.66275	2.36756	2.58629	2.54824	2.46191	3.50518	3.3348	3.4977	3.40967	3.40361	3.28888
UG47_05515	1.21014	0.941119	1.14043	1.82746	2.24435	1.77584	1.06691	1.17427	1.55333	2.92707	2.9494	2.84955	1.92743	2.14985	2.49354
UG47_05520	-1.0462	-1.78135	-0.685536	-1.51494	0.0264406	-1.20398	-0.177014	0.203415	-0.372667	0.563526	1.07493	0.327777	-0.14892	0.705755	-0.695124
UG47_05525	0.0317987	-0.643843	-0.0575048	-0.4154	0.36086	-0.125975	0.0986207	0.688842	1.07799	1.68171	1.50883	1.88499	0.371912	1.16213	1.44623
UG47_05530	2.55206	2.61097	2.64945	2.79665	2.72205	2.80601	2.97594	3.22489	3.13829	4.37339	4.09067	4.13807	3.28752	3.23949	3.95551
UG47_05535	1.4563	1.38858	1.2813	1.78623	1.65263	1.45899	1.40795	1.28748	0.929896	1.61537	0.969965	1.73765	0.185499	0.0343773	0.502816
UG47_05540	1.27572	0.754706	0.899426	1.40563	1.65263	1.35402	1.5058	1.11415	0.849725	1.58101	1.7812	1.70629	0.0824053	0.323884	0.643678
UG47_05545	1.4563	1.32299	1.34689	2.01756	1.28424	1.50874	1.06691	0.769012	0.929896	1.94744	2.11241	2.27531	1.05544	0.705755	1.4842
UG47_05550	9.80667	9.86854	9.80986	9.76625	9.91525	10.0821	9.43663	9.62741	9.77055	10.1363	10.0694	9.94611	9.79976	9.67013	10.1671
UG47_05555	6.09107	6.14347	6.13928	7.08232	6.49227	6.55757	6.92323	6.58954	6.53823	7.29774	6.88995	6.99899	7.44224	7.39291	7.37381
UG47_05560	3.18475	3.13513	3.16792	3.2246	3.23759	3.0098	3.4638	3.4962	3.41393	3.3809	3.40695	3.0377	3.86279	3.70155	3.63948
UG47_05565	2.8819	2.99476	2.93185	2.24757	2.72205	2.52092	2.75497	2.94326	2.61526	3.00687	3.31351	3.18149	2.42555	3.14368	2.93851
UG47_05570	2.15891	1.91909	1.46974	2.01756	1.56897	1.85492	1.76488	1.58193	1.91027	2.34553	2.36099	2.18718	2.06898	2.43936	2.83947
UG47_05575	3.9588	4.26741	3.74378	4.34659	3.6778	3.94351	3.67835	3.72447	3.44154	4.32232	4.52513	4.28861	4.59196	4.44188	4.32855
UG47_05580	6.51773	6.67562	6.5459	6.62681	6.49085	6.54422	6.4119	6.37894	6.50426	6.74076	6.6306	6.62842	5.92091	5.78431	5.84768
UG47_05585	2.90281	2.55494	3.37073	5.58008	4.17884	4.07318	5.23148	4.36369	4.00121	6.10609	5.78604	5.07961	8.01904	8.27083	7.12768
UG47_05590	5.24125	5.42225	5.12883	5.31252	5.33419	5.24632	5.48045	5.35235	5.31849	6.09243	5.75281	5.56153	6.38619	6.42224	6.83626
UG47_05595	6.72272	6.93084	6.6535	7.67806	7.67624	7.43063	7.70916	7.44564	7.11222	8.12465	7.93095	7.73109	8.15625	8.12086	7.82636
UG47_05600	6.42863	6.41734	6.42584	6.46153	6.15303	6.14278	6.27983	5.98267	6.01391	6.02854	5.90115	5.85402	5.20557	5.18488	5.32724
UG47_05615	2.65424	2.83924	2.7739	2.99059	3.11021	2.76565	3.1373	3.26692	2.63931	3.20033	3.09379	2.9332	3.08907	3.56951	4.71527
UG47_05620	2.67869	2.76709	2.42489	3.93037	3.64754	3.29143	3.72988	3.62025	2.73167	4.10382	3.65567	3.77214	4.96595	6.18412	7.34895
UG47_05625	1.84996	2.63819	2.45495	3.88228	3.08031	3.12594	3.6888	3.09094	2.66296	3.95081	3.47566	3.38337	5.28607	6.34086	7.04038
UG47_05630	3.53206	3.42811	3.32264	3.52946	3.69764	3.33346	3.58068	3.76413	3.65708	2.5723	2.20783	2.4369	2.33875	2.57411	2.68502
UG47_05635	2.55206	2.43588	2.33077	2.21687	2.37324	2.47159	2.20442	1.74938	2.02422	2.26126	1.95629	1.76835	2.48739	2.71412	2.9109
UG47_05655	6.49898	6.26414	6.30521	5.78231	5.60748	5.98475	6.08582	6.00354	6.10954	5.09014	5.16537	5.77687	3.96776	3.96949	4.08469
UG47_05660	2.05066	2.20051	1.78577	4.48184	2.81576	2.52092	4.33993	2.79796	2.61526	4.73149	3.76952	3.74153	5.39226	5.21465	4.93338
UG47_05665	2.70273	3.01567	3.0149	3.81214	5.32784	5.98694	3.5117	5.54398	6.3634	7.32069	7.84033	7.72181	7.42654	7.08322	7.51117
UG47_05670	0.828265	0.941119	1.14043	1.9445	1.1753	1.35402	2.20442	1.82635	1.69772	4.82619	4.52513	4.43451	5.75273	6.89005	6.88674
UG47_05675	0.176189	0.941119	0.498889	2.30707	2.29729	2.03549	2.65187	1.62565	1.69772	5.38215	5.68809	5.32391	4.65619	6.55736	7.75487
UG47_05680	1.33846	1.91909	1.58295	2.54807	2.37324	2.25545	2.79423	2.35397	2.46191	5.13523	5.66936	5.3571	3.83134	5.80011	7.24705
UG47_05685	6.98783	7.02923	7.01175	6.33145	6.03913	6.47863	5.95118	5.86676	6.39198	4.72364	4.87322	5.25242	2.94957	4.004	3.84312
UG47_05690	7.44253	7.42664	7.46744	6.823	6.34444	6.9842	6.44002	6.39166	6.88723	6.00607	5.65037	6.04633	6.71068	7.16937	5.82936
UG47_05695	6.93044	6.91979	6.9965	6.16856	6.1885	6.6436	6.06991	6.34828	6.71692	5.54694	5.66516	5.97246	4.71769	5.2809	4.60758
UG47_05700	7.76365	7.74886	7.71107	6.86444	7.1263	7.46333	6.81287	7.10501	7.53061	5.92622	5.99275	6.46587	4.44386	4.32115	4.25359
UG47_05705	6.62386	6.5963	6.64212	6.26361	6.24013	6.35487	6.19436	6.41053	6.5462	6.06629	6.06939	6.13587	5.29186	5.09807	5.05819
UG47_05710	5.81039	5.78395	5.91708	6.10083	5.91121	5.98694	6.2466	6.28151	6.10307	5.61643	5.74488	5.71911	5.53087	5.36828	5.01345
UG47_05715	3.51858	3.51878	3.61658	4.3107	4.31986	3.87876	4.39204	4.25653	3.9152	4.461	4.74388	4.20692	5.76735	5.62045	5.43052
UG47_05720	4.86868	4.72009	4.71612	4.66923	4.60879	4.66227	4.82061	4.74691	4.83679	4.41299	4.4294	4.55384	4.30193	3.9903	3.87205
UG47_05725	5.85131	5.76246	5.73308	6.13612	6.11113	6.09879	6.00656	5.82517	5.81716	5.42877	5.60727	5.41887	4.79308	4.53452	4.73901
UG47_05730	4.18048	4.4242	4.29382	4.34659	4.38246	4.37093	4.2153	4.33105	4.15089	3.95081	3.90382	3.83149	3.45164	3.11869	3.52575
UG47_05735	8.42885	8.44	8.41226	9.03155	8.766	8.86256	8.56215	8.35783	8.43447	8.25905	8.15362	8.30816	7.84199	7.80084	7.95614
UG47_05740	2.41323	2.61097	2.23007	2.75453	2.51411	2.22601	2.88794	2.61484	2.66296	2.4821	2.84937	2.74539	3.58018	3.51311	3.5528
UG47_05745	5.60883	5.75315	5.55721	5.69869	5.77084	5.58175	5.85002	5.77509	5.51972	5.54694	5.067	5.3571	4.79308	4.80892	4.78156
UG47_05750	2.77256	3.03628	2.79755	2.81726	3.06512	2.8645	3.00969	2.89048	2.61526	2.40565	2.34008	2.49311	2.1477	1.75522	1.72521
UG47_05755	6.95942	7.02923	6.96552	10.4466	9.0103	8.12569	10.2663	8.69863	7.46989	8.22435	7.67641	7.75092	9.22772	9.43976	9.06946
UG47_05760	7.18954	7.19994	7.06996	10.1845	9.46315	8.7439	10.2191	9.07907	7.92959	8.44542	7.6785	8.01328	9.05554	9.41303	9.03889
UG47_05765	7.2325	7.3024	7.24251	10.2196	9.63482	8.93344	10.2389	9.34061	8.27431	8.65654	7.82959	8.26003	9.1271	9.49282	9.1946
UG47_05770	3.3613	3.36433	3.50608	5.26455	4.46577	3.86927	5.5394	4.47544	3.39992	3.52339	3.16686	3.47926	3.25233	3.53216	3.10616
UG47_05780	5.8937	5.92325	5.97268	4.77311	5.13041	5.11193	5.27029	5.90052	5.79592	3.75672	4.11549	4.91446	2.40433	2.47916	2.82474
UG47_05785	6.44119	6.43879	6.51948	5.60104	5.70132	5.98475	5.6927	5.99523	6.15194	5.2186	5.19479	5.60682	3.56114	3.55095	3.70525
UG47_05790	9.85206	9.58792	9.8894	10.6221	10.2191	10.4133	11.237	11.3842	11.2468	11.1523	10.875	11.0705	11.8411	11.8058	11.3231
UG47_05795	9.40741	9.13319	9.49154	10.1787	9.79441	9.9855	10.7447	10.9659	10.81	10.7315	10.5299	10.6813	11.4348	11.4211	10.9116
UG47_05800	8.48279	8.20193	8.60427	9.21626	8.86304	9.03562	9.80575	10.0251	9.88213	9.8843	9.70487	9.79893	10.6745	10.6594	10.2208
UG47_05805	7.18101	6.87901	7.32213	6.25985	6.3939	6.67663	6.68554	7.26649	7.40738	5.66438	5.35969	6.13734	4.4798	4.626	4.40971
UG47_05810	5.62465	5.5279	5.62156	5.39367	5.50991	5.61336	5.13156	5.39087	5.59235	4.0357	4.12163	4.45352	3.15407	3.60592	3.17742
UG47_05815	4.1975	3.91353	4.51681	3.70562	3.99072	3.94351	4.54373	4.59573	4.61223	3.87486	3.65567	4.38585	2.44646	2.31291	1.72521
UG47_05820	7.304	7.29065	7.39079	7.44796	6.88172	7.17058	7.28371	6.97266	7.15037	6.39023	6.37326	6.52548	6.37941	5.97211	5.7262
UG47_05825	3.28372	3.03628	3.13116	2.79665	2.93751	2.78597	2.51757	2.89048	2.92011	2.10079	2.01023	1.91274	1.43604	1.21023	1.44623
UG47_05830	8.8116	8.76574	8.71554	9.0321	9.13894	8.84027	8.95701	9.25403	8.61961	8.1705	7.82489	8.16986	6.98171	7.2742	7.57359
UG47_05835	9.66795	9.71341	9.72299	9.43354	9.53432	9.67569	9.42769	9.59083	9.58936	9.18638	9.12268	9.17872	8.47042	8.51386	8.79708
UG47_05840	10.5084	10.4969	10.5013	10.4502	10.0071	10.2553	10.1584	9.97563	10.1206	9.23828	9.20159	9.3867	7.75352	7.84197	8.07908
UG47_05845	7.19591	7.21018	7.30056	7.76484	7.70592	7.60802	7.81137	7.72352	7.39772	7.51289	7.41541	7.40337	6.83383	6.73327	7.11261
UG47_05850	5.4403	5.26086	5.2959	4.59955	4.76262	5.05446	4.9908	4.9753	5.20627	4.86953	4.97506	5.0918	4.83333	4.77335	4.99713
UG47_05855	6.51264	6.37549	6.37957	5.94098	6.11667	6.3222	6.18885	6.29681	6.26637	6.22626	6.17795	6.14905	6.12437	6.08765	6.39546
UG47_05860	6.96689	6.92256	6.87532	6.25419	6.36319	6.72873	6.02936	6.2626	6.63258	5.44079	5.39052	5.75404	3.68066	3.96949	3.92132
UG47_05865	2.74966	3.17285	3.03494	1.98149	2.46866	2.68138	1.5058	2.54824	2.51486	3.7098	3.82324	3.44167	3.93854	3.86069	4.61616
UG47_05870	2.57829	2.76709	2.36283	2.1855	2.16109	2.65952	2.63034	2.24606	2.83938	2.70582	2.60837	2.52941	3.37737	3.14368	3.1303
UG47_05875	3.02228	2.95201	2.74985	2.64349	2.3977	2.78597	2.49392	2.54824	2.88031	2.38588	2.48045	2.69834	2.79512	2.90154	2.9109
UG47_05880	3.64806	3.31458	3.76792	4.82491	3.85603	3.67595	6.33078	5.34909	4.7621	5.45982	4.70761	5.35963	7.07529	6.91475	6.39172
UG47_05885	6.34325	6.33656	6.46144	6.77113	6.83659	6.6807	6.59395	6.80214	6.57297	6.36269	6.47746	6.33099	6.12112	5.98253	6.02718
UG47_05890	7.22837	7.28097	7.22299	7.412	7.54966	7.47589	7.42329	7.52354	7.25231	6.89641	6.81048	6.91917	6.32399	6.07147	6.4226
UG47_05895	6.23611	6.15764	6.22898	6.56417	6.60813	6.36335	6.67638	6.42142	6.1911	6.02056	5.92942	5.88936	5.66179	5.63814	5.61936
UG47_05900	4.3269	4.20506	4.37467	4.62315	4.47155	4.50568	4.44234	4.27037	4.22427	3.76439	3.99359	4.02822	3.42027	3.34019	3.42198
UG47_05905	4.53542	4.52972	4.30212	4.85513	4.62441	4.53599	4.70176	4.55108	4.36069	4.99876	4.86593	4.47694	5.02969	4.99888	4.92305
UG47_05910	5.47212	5.52426	5.4	5.81085	5.42025	5.59908	5.60986	5.33928	5.24987	5.58644	5.59188	5.45941	5.49619	5.3762	5.35569
UG47_05915	4.85265	4.84801	4.84655	5.29426	5.00472	5.23158	5.08087	5.00457	4.92746	5.50633	5.55152	5.17434	6.05629	6.09887	6.60704
UG47_05920	3.9588	4.13034	3.93718	5.61287	5.44686	5.27535	4.36622	4.02308	3.93476	4.94575	4.72384	4.70431	4.45937	4.46684	4.57716
UG47_05925	0.538759	0.754706	0.378594	-1.15237	0.36086	0.14966	-0.518051	0.41754	0.849725	0.250368	0.856754	1.03138	-0.028626	0.0343773	0.574965
UG47_05930	5.84322	5.82005	5.76942	5.08498	5.01661	5.35232	5.19528	5.34583	5.71055	6.46395	6.30342	6.13292	6.27953	6.08604	6.9415
UG47_05935	6.35088	6.23991	6.26124	5.64782	5.42323	5.72807	5.6317	5.74815	5.89662	5.29211	5.35448	5.26861	5.20557	5.07228	4.77392
UG47_05940	4.35752	4.2761	4.44375	3.88228	3.75554	3.89756	3.63575	3.62025	4.02878	6.30071	6.18822	6.55769	4.9181	4.22493	3.72124
UG47_05945	7.86702	7.93393	7.91269	7.84481	7.50675	7.74796	7.50024	7.44564	7.55689	7.28379	7.1761	7.32874	7.38585	7.16937	7.13665
UG47_05950	7.16379	7.24932	7.20321	6.92267	6.83324	6.99406	6.62695	6.58401	6.63408	5.97499	6.19406	6.11363	6.22461	5.8484	5.82011
UG47_05955	7.48648	7.64366	7.50564	7.67665	7.67186	7.73691	7.38924	7.39442	7.35752	7.31483	7.47116	7.43899	7.07277	7.02306	7.09814
UG47_05965	5.15674	4.9329	5.04733	6.796	5.20158	5.00331	6.68554	5.24781	5.04462	5.92964	5.99108	5.47578	6.67569	6.47732	5.95297
UG47_05970	7.58032	7.63608	7.50384	8.86831	8.46161	8.3341	8.69773	8.30544	8.07331	8.72426	8.6846	8.44063	10.0601	10.3686	9.9218
UG47_05975	0.738068	0.941119	0.899426	0.722104	0.860431	0.98365	2.08285	1.17427	0.674639	1.61537	1.30813	0.690347	2.99285	2.4594	2.22864
UG47_05980	1.51179	1.18213	1.21258	1.2323	1.87792	0.484079	1.40795	1.17427	1.2123	0.760563	0.668309	1.03138	0.281714	0.488943	0.643678
UG47_05985	1.21014	0.540582	0.984315	0.887163	0.457075	1.40746	1.59743	1.39245	1.60309	1.03886	1.0234	1.03138	0.999943	0.771343	1.40724
UG47_05990	0.913154	1.02601	0.899426	1.5106	1.52525	1.45899	1.4577	1.58193	1.5018	1.58101	1.90026	1.67423	1.66737	1.78728	1.90391
UG47_06005	0.427727	0.420287	0.10296	2.12065	0.146735	-0.286439	1.80388	0.769012	-0.579118	-0.15017	-0.670493	-0.277944	0.68507	0.323884	-0.13873
UG47_06015	-0.128666	0.289043	0.10296	0.321566	-0.590231	-1.56655	0.0986207	0.0831208	-0.579118	-0.15017	0.196241	0.0564747	0.753783	1.11238	0.643678
UG47_06020	0.738068	0.941119	0.984315	1.10397	1.11759	0.98365	0.932611	1.4903	1.00584	1.50975	1.47086	1.60788	2.06898	1.78728	2.25084
UG47_06025	-0.128666	0.289043	0.498889	0.321566	0.257766	0.380985	0.329946	0.41754	-0.192095	0.250368	0.451498	0.870919	0.281714	0.834079	-0.027699
UG47_06030	3.90799	3.85673	3.90488	4.28873	3.82029	4.19215	4.58908	5.02104	4.95166	3.94407	3.91093	4.21808	4.95869	4.61265	4.18608
UG47_06035	2.12372	1.38858	1.78577	2.24757	2.29729	1.85492	2.018	1.86334	2.2903	1.97416	1.8119	1.76835	1.70256	1.30186	1.44623
UG47_06045	7.09164	7.04202	6.90011	6.71594	6.52871	6.65193	6.70627	6.68562	6.53823	5.88105	5.82042	6.09861	5.27734	5.24672	5.44503
UG47_06050	7.82929	7.87293	7.77054	7.83853	7.46107	7.39882	7.78177	7.31403	7.31989	6.64425	6.71219	6.80166	6.47281	6.57698	6.61669
UG47_06055	7.57625	7.59326	7.54547	7.40094	7.15886	7.05812	7.32115	7.05891	7.0664	6.01252	5.92416	6.14174	5.51611	5.36563	5.28485
UG47_06060	6.15347	6.09025	6.07783	5.33771	5.45562	5.63313	5.30128	5.52966	5.62883	4.18611	4.38415	4.8333	3.79104	3.70155	3.21177
UG47_06065	5.90411	5.88114	5.83945	5.20323	5.11575	5.28966	5.23148	5.30607	5.3911	4.19182	4.12774	4.47229	3.68066	3.56951	3.44142
UG47_06070	6.91251	6.96214	6.78651	6.58234	6.42546	6.57519	6.46304	6.39482	6.54778	6.55415	6.4411	6.59349	6.12761	6.12576	6.21953
UG47_06075	6.40867	6.36942	6.40289	6.23134	5.93855	6.17973	5.92046	5.98477	6.01391	5.72659	5.94335	6.00343	5.24787	5.18488	5.23283
UG47_06080	3.81178	3.96819	3.61658	3.55423	3.45125	3.414	3.56941	3.4962	3.45515	2.76822	2.72586	2.89198	3.20403	2.91611	2.9922
UG47_06085	8.18074	8.28877	8.19961	7.9634	7.59332	8.03204	7.7478	7.64071	8.01879	7.21055	7.22111	7.43001	6.70093	6.40813	6.27337
UG47_06090	9.38738	9.46028	9.40373	9.18488	8.87152	9.25602	8.84492	8.6689	9.03432	8.32961	8.50546	8.52056	7.9571	7.71073	7.65543
UG47_06095	8.07533	8.16556	8.11389	7.58798	7.69054	8.03787	7.44272	7.47133	7.82209	7.13042	7.36261	7.37123	6.67015	6.39258	6.34347
UG47_06100	10.2156	10.2726	10.2042	9.77038	9.63353	10.0445	9.5116	9.52273	9.9205	9.09234	9.26865	9.38716	8.74919	8.56359	8.57483
UG47_06105	5.65885	5.58847	5.57784	6.01645	5.80552	5.77457	6.02318	5.94865	5.76893	6.13893	6.12545	5.85223	5.83035	5.96687	6.21812
UG47_06110	4.85801	5.03372	5.02245	5.05492	5.16287	5.09574	5.16938	5.0614	5.1149	5.16742	5.25467	5.04555	4.60597	4.75725	5.10463
UG47_06115	5.76829	5.75936	5.67042	5.31615	5.47873	5.64985	5.64518	5.72321	5.71055	5.44796	5.44539	5.49426	5.49869	5.3307	5.35569
UG47_06120	7.17887	7.20677	7.23495	6.83063	6.89466	7.17829	6.59951	6.73261	7.00873	6.2151	6.38223	6.51647	5.60713	5.68144	5.81826
UG47_06125	7.22733	7.20336	7.23712	7.05221	6.72507	7.1413	6.65254	6.58539	6.98312	6.40871	6.39749	6.51308	5.89071	5.8859	6.09623
UG47_06130	2.94374	2.99476	3.0149	2.81726	2.7975	2.78597	2.85118	2.52534	3.01506	2.67358	3.09379	2.9332	2.82736	3.2043	2.83947
UG47_06140	6.2867	6.27502	6.30108	6.46643	6.28833	6.36335	6.35396	6.30187	6.30447	6.51942	6.29665	6.41099	6.15645	6.39128	6.17379
UG47_06145	5.93995	5.9987	5.95438	6.18847	6.00372	6.045	5.92931	6.00354	5.90408	5.98651	5.99442	5.84325	5.19634	5.4381	5.38609
UG47_06150	9.84059	9.84391	9.78346	9.31467	9.0595	9.4709	8.97206	8.9595	9.35763	8.39472	8.43264	8.71629	6.82187	6.84412	6.93894
UG47_06155	1.39858	1.72962	1.8774	1.16956	0.994732	1.45899	1.98445	2.50207	2.22824	0.563526	0.796633	1.42731	0.0824053	0.137471	0.426867
UG47_06160	2.2596	2.27176	2.04486	1.90653	1.84273	1.11795	2.08285	2.63637	1.82897	0.250368	0.196241	0.624758	-0.280165	0.233686	-0.390269
UG47_06165	5.18688	5.06915	5.02746	4.9185	4.6703	4.41726	5.54229	5.54113	5.03106	4.33268	3.95285	4.1556	4.3247	4.26533	4.44863
UG47_06170	3.93869	4.02085	4.06935	2.91611	3.22398	2.25545	4.11809	4.40191	3.82373	0.760563	0.527446	0.556046	0.753783	0.233686	0.643678
UG47_06175	2.70273	2.69114	2.84372	3.52946	3.32943	3.21855	3.41426	3.72447	3.08676	2.79843	3.04294	2.69834	3.7746	3.72657	3.51662
UG47_06180	2.01269	1.82746	2.08385	2.79665	3.32943	3.10991	2.75497	3.4483	2.37865	2.2394	2.36099	1.99291	3.007	3.48406	3.00532
UG47_06185	2.32303	2.49664	1.96356	2.1855	2.95409	2.76565	2.54084	2.92588	2.22824	1.80589	2.29733	1.73765	2.54669	2.61041	1.78727
UG47_06190	1.06927	0.754706	0.10296	1.70008	2.46866	1.18069	1.91491	2.35397	1.65118	1.08862	1.07493	1.22086	1.86668	1.65453	1.4842
UG47_06195	2.22681	1.72962	0.899426	2.75453	3.31666	2.59188	3.21168	3.46043	2.95885	1.86419	1.98351	1.30702	3.36644	3.11869	2.51203
UG47_06200	2.12372	2.20051	2.39419	3.07859	3.66779	2.93898	3.47593	3.75432	3.28268	2.12484	2.01023	1.60788	3.39898	3.06739	2.33635
UG47_06205	1.8924	2.27176	2.45495	2.57253	2.92073	2.63733	2.85118	3.10645	2.75387	2.2394	2.44172	1.50227	3.42027	3.26248	2.41709
UG47_06210	2.92342	3.24545	2.79755	3.87247	3.94996	3.40088	3.62491	3.93025	3.20426	2.94068	2.6599	2.4369	3.69821	3.75117	3.17742
UG47_06215	1.71461	2.58323	2.19488	2.49789	2.7975	2.13389	2.58629	2.89048	2.54062	1.18325	1.12469	1.42731	2.24638	2.37752	1.14815
UG47_06220	1.9737	2.55494	2.56928	2.79665	2.68279	2.22601	3.25454	3.34746	2.51486	1.54582	1.50883	1.22086	1.86668	1.38801	0.998773
UG47_06225	5.48258	5.53516	5.51859	5.40393	4.92704	4.39759	5.39044	5.15015	4.89287	3.61112	4.00027	4.00262	3.17927	3.18036	3.53483
UG47_06230	5.35941	5.52061	5.40385	5.45743	4.78133	4.16137	5.42212	4.97107	4.84198	3.54136	3.7538	3.63729	2.54669	2.71412	2.9922
UG47_06235	2.12372	2.27176	2.36283	4.02201	2.85161	3.0937	3.94575	3.13699	2.68623	4.79656	4.7399	4.20692	5.75483	5.92964	5.6901
UG47_06240	3.16758	3.31458	3.27288	4.46887	4.77201	4.84284	3.97166	4.42684	4.2163	6.70233	6.77294	6.38646	7.43898	7.50981	8.46875
UG47_06245	1.66651	1.25428	1.52746	2.9351	3.47442	3.43988	2.42055	3.01077	2.99657	5.56022	5.76659	5.34951	6.02535	6.07147	7.04436
UG47_06250	1.14142	1.25428	0.498889	1.29242	1.6114	1.55684	1.55234	1.4903	1.44836	2.53689	2.13686	2.09331	3.85499	4.05757	3.98229
UG47_06255	2.22681	2.16351	2.12182	2.49789	2.62182	1.60338	3.09076	2.06735	2.19618	2.67358	2.93553	2.71419	4.61061	4.92875	4.52348
UG47_06260	0.641852	0.651613	1.2813	1.5106	1.05747	1.35402	1.4577	1.23198	1.00584	2.53689	2.29733	2.18718	4.58255	4.82445	4.34927
UG47_06265	5.08537	5.05407	5.00732	5.91492	5.20158	5.21668	5.70047	5.31278	5.22625	6.01574	5.964	5.7328	7.49022	7.40458	6.58319
UG47_06270	5.88847	5.66986	5.85644	5.40393	5.72567	5.86092	5.26331	5.48882	5.57375	4.63014	4.69943	5.03612	3.11542	2.77934	2.79484
UG47_06275	2.86069	2.76709	2.84372	-0.074363	2.49156	3.1418	1.30298	3.71438	3.98254	0.933895	0.969965	1.82785	-0.424555	-1.02007	0.17161
UG47_06280	1.9737	2.16351	1.73768	1.10397	1.05747	0.835551	1.5058	1.66808	1.55333	0.0639551	0.100025	0.15269	1.25826	1.38801	0.574965
UG47_06285	6.03061	6.17169	6.06083	6.93686	6.57233	6.212	7.31273	6.76229	6.15403	6.92921	6.72334	6.39755	8.89725	8.5945	7.81197
UG47_06290	2.35373	2.16351	1.92112	3.09556	2.66275	2.49646	3.33661	2.47842	2.32036	3.46807	3.57743	2.61635	5.04004	5.36031	4.81547
UG47_06295	5.78809	5.95065	5.70834	5.33055	5.39921	5.50108	5.20624	5.52966	5.45684	3.82436	3.72988	4.58004	1.92743	2.43936	2.83947
UG47_06300	5.11255	5.08902	5.14274	5.03746	5.08972	4.91842	5.02007	4.97952	4.92746	5.63956	5.7329	5.70728	6.20327	6.21686	6.01912
UG47_06320	5.78809	5.65661	5.74225	6.28966	5.5071	5.66913	6.32241	5.75555	5.70201	5.90901	5.84845	5.71518	6.13889	6.02852	5.52916
UG47_06325	7.43088	7.38306	7.383	7.41876	7.50253	7.46806	7.4178	7.49509	7.41871	6.92236	6.85721	6.81826	6.9933	6.78976	6.85086
UG47_06330	7.69564	7.58454	7.735	7.61839	7.58469	7.65573	7.66947	7.74598	7.74385	7.19359	7.23321	7.353	7.20595	7.09127	7.02275
UG47_06335	6.18155	6.41734	6.31549	5.41749	5.573	5.68274	5.50135	5.40662	5.57998	4.29609	4.83637	4.85134	3.34433	3.0142	2.60112
UG47_06340	7.17994	7.27122	7.25645	6.43677	6.31425	6.57373	6.50358	6.32526	6.56985	5.19039	5.49353	5.83602	4.44386	4.09647	3.5528
UG47_06345	6.43761	6.31774	6.40674	6.99456	6.44025	6.28699	6.94955	6.60327	6.32685	5.92793	5.8317	5.88762	5.35681	5.2496	5.51089
UG47_06350	5.44387	5.41045	5.50429	4.94684	5.07083	5.16332	5.00342	5.31612	5.18192	5.58427	5.63972	5.4781	5.50867	5.49016	6.3576
UG47_06355	5.17404	5.22988	5.33683	4.74649	4.93124	5.09166	4.74248	4.92369	4.8523	5.38464	5.41822	5.40917	5.19325	5.27808	6.04158
UG47_06360	5.74532	6.04266	5.76942	5.36945	5.55409	5.61336	5.40953	5.54113	5.53583	5.94828	6.06462	5.88936	6.05118	6.06658	6.90697
UG47_06365	5.20383	5.10861	5.14735	5.13509	5.27931	5.07525	5.13156	5.31612	4.80525	6.5999	6.60563	6.14321	6.70744	7.11909	8.45656
UG47_06370	3.82279	3.69763	3.87184	3.63771	3.59564	2.88349	4.11809	4.38293	3.48199	0.563526	1.30813	1.50227	0.999943	1.30186	1.10006
UG47_06375	4.92598	5.01826	5.04238	4.72483	4.62441	3.5861	5.68489	5.68239	4.89786	-0.15017	-0.0030683	-0.0466188	0.999943	1.00741	-0.534659
UG47_06380	5.6802	5.82894	5.63475	6.76981	7.09393	6.51408	6.7178	7.13179	6.646	5.24352	5.25467	5.01708	7.15526	6.84982	6.09776
UG47_06385	3.93869	4.21414	3.70678	3.64925	4.01463	3.62045	4.25102	4.05541	3.84456	2.34553	3.04294	2.82055	3.59898	3.70155	3.46059
UG47_06390	2.74966	3.03628	2.97397	3.63771	3.48587	3.26272	3.41426	3.56518	3.26734	2.5547	3.0036	2.82055	3.51239	3.65018	3.84312
UG47_06395	2.55206	2.61097	2.36283	2.81726	3.03426	2.34034	2.92379	3.01077	2.68623	1.61537	2.11241	2.3784	2.74537	2.87195	3.1303
UG47_06400	3.96875	3.85673	4.06935	4.56341	4.66023	5.04184	4.46684	4.71184	5.01736	7.49109	7.61246	7.114	8.27607	8.25766	8.88973
UG47_06405	6.92789	6.70649	6.76267	6.80635	6.21627	6.46451	7.58103	7.60566	7.53623	6.90424	6.43742	6.72841	7.08616	6.82397	6.81779
UG47_06410	5.7511	5.67316	5.55374	6.42842	4.74843	4.95925	6.38643	4.88823	4.93719	7.07903	7.18639	7.16031	7.81962	8.11139	7.40136
UG47_06415	3.85533	3.79759	3.56239	4.94215	3.15393	3.18834	4.82061	3.54255	2.95885	5.49484	5.46725	5.19143	6.67126	6.87335	5.93595
UG47_06420	1.4563	1.62465	1.83231	2.73299	2.51411	2.13389	2.39524	2.32774	1.91027	4.04832	3.87504	3.31224	5.08073	5.25534	5.72422
UG47_06430	0.913154	1.10618	1.14043	1.16956	1.1753	1.24081	0.704342	1.39245	1.69772	1.54582	0.796633	1.34824	0.882107	1.34558	1.81733
UG47_06435	2.55206	2.81559	2.39419	3.43926	3.92494	4.07318	2.97594	3.4962	3.74835	6.18683	6.62413	6.14905	7.15208	7.33308	8.0717
UG47_06440	3.61042	3.47415	3.70678	2.97233	2.72205	2.80601	2.85118	2.92588	3.12132	2.5547	2.27547	2.3784	0.882107	0.564892	0.889839
UG47_06450	3.37633	3.79759	3.53451	-0.621851	-0.409659	0.269954	-0.518051	0.688842	0.244004	3.36079	3.21359	2.99939	0.882107	1.8794	3.6645
UG47_06455	8.59505	8.66429	8.43128	4.92326	4.76262	4.89054	5.12773	4.9411	4.87779	8.53142	8.60932	8.48057	6.62156	7.17317	9.0751
UG47_06460	4.76401	4.6748	4.77091	4.19735	4.16466	4.04816	4.01385	4.25653	4.13407	2.95417	2.8641	2.77592	2.06898	1.8794	1.55726
UG47_06465	5.9774	5.87257	5.91167	6.31705	6.16377	6.2852	6.14586	6.05241	6.12452	5.93984	5.92064	5.90672	5.12356	5.22347	5.29823
UG47_06470	5.57666	5.51695	5.65755	5.51849	5.37786	5.42214	6.14206	6.07624	5.97429	5.41665	5.22075	5.4237	5.62558	5.37884	5.37855
UG47_06475	3.94878	4.0816	3.83803	4.1165	4.13587	4.16137	4.2153	4.29765	4.26347	5.83077	5.94335	5.37217	8.1443	7.52356	7.43628
UG47_06480	1.14142	1.96281	1.63639	2.49789	2.93751	2.74504	2.20442	2.42992	2.79726	4.40319	4.98856	4.25106	5.50119	5.44565	6.03039
UG47_06485	5.04361	4.98684	5.13348	5.79275	6.00968	6.08245	5.55377	5.70294	5.86637	7.02575	7.09262	6.79701	7.9066	7.71542	8.01325
UG47_06490	5.98966	6.0679	6.01112	5.86382	5.61532	6.13884	5.36459	5.43146	5.94565	4.36332	4.88048	5.51251	1.70256	2.4594	2.03759
UG47_06505	11.753	11.7752	11.7875	11.5102	11.5034	11.7088	11.2256	11.2252	11.465	10.556	10.6265	10.6313	10.5617	10.3951	10.0873
UG47_06510	12.672	12.6231	12.6712	12.2838	11.9455	12.317	12.08	11.9795	12.2745	11.1487	11.3201	11.4968	10.7518	10.6732	10.4827
UG47_06515	12.2139	12.1648	12.1776	11.8807	11.4472	11.8093	11.4835	11.3443	11.6541	10.5504	10.8576	10.899	9.92237	9.86439	9.68597
UG47_06520	12.3145	12.2091	12.2892	11.885	11.2769	11.7939	11.513	11.3863	11.7554	10.5603	10.7372	10.9484	9.97537	9.93172	9.7218
UG47_06525	6.80138	6.8282	6.79388	6.42338	6.50217	6.70492	6.45694	6.31861	6.63856	5.59291	5.93988	5.84865	4.52964	4.30463	4.439
UG47_06530	9.8129	9.83382	9.7842	9.38539	9.36135	9.7035	9.25992	9.043	9.50129	8.56091	8.8594	8.84179	7.8301	7.83719	7.79555
UG47_06535	11.1391	11.1859	11.1275	10.8878	10.6427	11.0428	10.6432	10.489	10.8523	10.2219	10.4446	10.3944	10.1763	10.0766	10.0606
UG47_06540	9.18702	9.20776	9.22966	9.14875	8.90735	9.23632	8.89205	8.89788	9.1925	8.97364	8.94389	8.98915	9.44719	9.31042	9.41317
UG47_06545	5.39674	5.40254	5.41537	5.13098	5.06703	5.15553	5.23862	5.24781	5.40519	4.99551	4.80238	5.03296	4.57307	4.31016	4.1511
UG47_06550	4.88978	5.16585	5.15653	5.23804	5.20505	5.37261	5.14301	5.10066	5.17371	5.99306	6.04698	5.85581	6.0409	5.99459	6.45043
UG47_06555	5.05767	5.19364	5.01238	4.9608	5.13041	5.33862	4.91713	5.21955	5.15715	5.77867	5.56059	5.57027	5.82037	5.6048	6.08083
UG47_06560	5.49983	5.36637	5.38446	6.37381	5.6101	5.5194	6.61603	6.18069	5.75524	6.35509	6.12392	6.12997	6.47663	6.44125	6.12054
UG47_06565	4.25555	4.26741	4.08865	4.61729	4.7341	4.5832	4.57224	4.61755	4.53101	5.53577	5.28233	5.0298	5.70147	5.77034	5.4689
UG47_06570	6.96689	6.89743	7.01301	6.61949	6.76556	6.73658	6.26418	6.65956	6.74489	6.09852	6.29529	6.12849	5.27442	5.55445	5.74196
UG47_06575	5.54708	5.37852	5.46051	4.34659	4.91862	5.24998	4.03039	4.80035	5.10199	3.68575	3.82324	3.83149	3.08907	2.82638	3.3207
UG47_06580	6.73151	6.79835	6.69817	6.26549	6.53148	6.68477	6.01904	6.42607	6.42175	5.29476	5.37519	5.63625	3.79104	4.09647	4.77392
UG47_06585	4.81454	4.84217	4.81213	4.7357	4.90589	5.01627	4.63845	4.41443	4.7621	5.66643	5.99777	5.63625	6.4484	6.55154	6.96435
UG47_06590	0.538759	-0.402835	-0.444528	-0.621851	0.36086	0.380985	0.218915	0.0831208	-0.192095	-0.0391384	0.371327	0.753083	1.25826	1.25677	0.574965
UG47_06595	6.78034	6.76478	6.68238	6.3911	6.58835	6.73789	6.00656	6.19528	6.59004	7.90185	8.391	8.30816	9.90146	10.1657	10.3203
UG47_06600	0.641852	1.32299	1.06449	0.631906	1.11759	0.755381	1.5058	1.74938	1.60309	1.3958	1.74984	1.30702	2.46707	2.62822	2.86847
UG47_06610	1.4563	0.651613	0.498889	0.722104	1.05747	1.35402	1.12965	1.58193	1.14671	0.563526	1.39179	0.753083	0.999943	0.323884	1.59245
UG47_06615	0.828265	0.754706	0.498889	1.35013	0.929143	1.40746	1.00132	1.05141	0.849725	1.58101	0.856754	1.12923	1.98573	1.72243	1.95888
UG47_06620	0.427727	0.754706	0.10296	0.321566	0.0264406	0.380985	0.704342	0.513755	-0.192095	1.03886	0.451498	0.0564747	0.456801	0.637042	0.772002
UG47_06630	1.4563	0.420287	1.52746	1.90653	2.01067	1.29852	2.08285	2.0025	1.69772	2.12484	2.18456	2.41766	3.48234	3.47425	3.01831
UG47_06635	1.06927	1.45131	1.21258	1.03526	1.87792	2.06904	1.00132	1.89941	2.16339	1.64892	1.95629	1.64144	1.92743	1.68888	2.13628
UG47_06640	1.76115	1.10618	1.06449	1.56035	2.32306	2.34034	1.24748	2.09872	1.44836	1.77583	2.25327	1.57353	1.6313	1.38801	2.15993
UG47_06645	4.2392	4.18674	4.19042	5.21493	5.34366	5.21294	5.10058	4.79078	4.58153	5.32621	5.24063	5.0518	5.49117	5.36297	5.73607
UG47_06650	1.9737	1.51144	1.83231	2.77574	2.85161	2.8645	2.34324	2.37974	2.3498	2.60685	2.55493	2.51138	2.81133	2.64581	3.11828
UG47_06655	0.538759	0.420287	-0.238077	-1.15237	-0.104804	-0.467012	0.329946	-0.533551	-1.10963	-0.15017	0.451498	0.483896	1.16041	0.834079	0.709267
UG47_06660	-0.128666	0.144653	-0.975043	-0.4154	0.146735	-0.125975	-0.177014	0.513755	-0.192095	0.16017	0.100025	0.556046	0.371912	0.137471	0.0753945
UG47_06670	6.59042	6.61011	6.5889	6.36509	6.41352	6.75988	6.46456	6.59779	6.63408	6.69833	6.38607	6.65228	6.41299	6.47363	6.75706
UG47_06675	6.45541	6.50683	6.51414	6.68684	6.97201	6.75345	6.68945	6.77206	6.61904	8.25429	8.21341	7.90908	8.12417	8.20189	8.53072
UG47_06680	4.26365	4.41636	4.48074	4.5876	5.10093	4.89054	4.71717	5.07329	4.66589	6.17967	6.14818	5.7636	6.42357	6.20207	6.26658
UG47_06685	1.76115	1.18213	1.34689	1.29242	2.10279	2.16526	0.704342	2.12941	2.46191	2.50059	2.51817	2.52941	2.22234	1.8794	2.4748
UG47_06690	4.2474	4.25867	4.08865	3.52946	4.18587	4.33	2.08285	3.21061	3.46864	3.817	4.04618	3.63729	5.16515	5.13592	5.87473
UG47_06695	6.15565	5.96685	6.00096	5.33771	6.04301	6.33776	4.00551	5.16133	5.58308	5.51545	5.97421	5.69335	6.41961	6.541	7.3914
UG47_06700	5.10805	4.88257	5.12416	4.1165	5.11575	5.28966	3.05887	4.05541	4.58772	4.57884	4.96485	4.73571	5.40834	5.41006	6.36525
UG47_06705	5.55371	5.49105	5.4568	4.80957	5.75436	5.87521	3.53506	4.68626	4.83679	5.19324	5.47447	5.28728	5.91342	5.92244	6.92175
UG47_06710	5.18261	5.17052	4.9076	4.40222	5.27272	5.48252	3.4638	4.505	4.54381	4.77393	5.22646	4.90758	5.2329	5.24094	6.35888
UG47_06715	3.69676	3.69763	3.09344	2.83758	3.81122	4.03973	2.11422	3.30775	3.26734	3.5324	3.68913	3.66202	3.7069	3.95545	4.78156
UG47_06720	4.87927	4.89954	4.88017	4.70285	4.92704	5.07111	4.45464	4.39561	4.97074	6.13893	6.00774	5.49426	7.25789	7.30567	7.75001
UG47_06725	12.6549	12.541	12.0354	12.1636	12.0858	12.4384	13.9556	13.9717	14.1013	12.1938	11.6228	12.3468	14.2982	13.948	13.6814
UG47_06730	10.727	10.7518	10.6983	10.606	10.6208	10.9468	10.2405	10.3407	10.6309	10.0378	9.7747	9.89714	8.85731	8.1562	8.40801
UG47_06735	3.66039	3.56206	3.84939	3.68333	3.41577	3.52696	4.2153	4.27724	4.07359	3.98405	3.47566	3.56044	4.99463	4.5672	4.49121
UG47_06740	-0.515689	-0.93335	-0.238077	-0.234828	0.257766	-0.673462	-0.0326238	-0.352978	-0.0316303	1.58101	1.68499	-0.0466188	6.1453	5.76632	4.439
UG47_06745	1.33846	0.941119	1.34689	2.05275	1.1753	1.69219	1.68358	0.985824	1.39287	2.10079	2.08753	1.85671	7.47313	7.3903	5.27405
UG47_06750	0.0317987	0.651613	-0.685536	0.070027	0.0264406	0.14966	0.218915	0.203415	0.47533	1.18325	1.12469	0.813204	5.71876	5.7379	3.45103
UG47_06755	-0.756697	0.540582	0.809229	0.321566	0.788281	0.380985	1.35642	-0.0481238	0.849725	1.22834	0.733897	0.753083	5.39495	5.71099	2.88275
UG47_06760	1.27572	0.754706	1.46974	1.60845	1.6114	1.55684	1.84185	1.62565	1.39287	1.68171	1.74984	1.46528	5.22385	5.74608	3.21177
UG47_06765	0.993325	1.62465	1.40962	1.7438	1.52525	1.77584	1.35642	1.4903	1.27503	2.07634	1.8714	2.16428	4.61984	5.17582	3.29956
UG47_06770	1.8924	2.27176	2.04486	1.65499	2.51411	2.61478	1.72481	2.35397	2.43469	4.14555	4.22218	3.66202	5.1683	5.37357	6.30951
UG47_06775	5.89891	5.88966	5.89258	4.97463	5.00073	5.17877	4.89924	5.30943	5.52619	5.46218	5.30139	5.43809	6.03056	5.94216	5.78632
UG47_06790	5.62465	5.81708	5.84514	6.28411	6.60551	6.33604	6.13635	6.34338	5.97429	7.19785	7.13269	6.71074	7.46419	7.50741	8.02819
UG47_06795	6.2867	6.2685	6.21588	5.23422	5.56222	5.6609	5.41269	5.69013	5.76893	5.16162	5.25187	5.46176	4.79308	4.90337	5.42808
UG47_06800	6.93806	6.87329	7.02433	7.40606	6.95563	7.08297	7.32535	7.22267	7.16597	6.87264	6.72435	6.76502	7.03272	6.97776	6.81779
UG47_06805	6.74893	6.91144	6.84016	6.73096	7.10419	7.29631	6.42915	6.8843	7.23368	7.56984	7.67485	7.3756	8.15744	8.124	8.62349
UG47_06810	6.58396	6.69682	6.65026	5.65069	5.90269	6.25089	5.78816	5.91601	6.03899	4.37339	4.40444	4.81871	2.62214	3.18036	3.40229
UG47_06815	5.37071	5.39058	5.3083	5.05492	4.66023	4.94577	4.87197	4.90607	5.24204	4.53913	4.52049	4.70431	4.2788	4.25963	4.2969
UG47_06820	8.45784	8.4371	8.45285	8.12815	7.83015	8.24334	7.81972	7.88683	8.20652	7.66361	7.73415	8.01207	6.41299	6.47363	6.71377
UG47_06825	0.913154	0.540582	0.899426	1.5106	0.547273	0.755381	1.72481	0.917111	1.44836	0.491376	0.856754	0.813204	2.71122	2.66319	1.78727
UG47_06830	4.3269	4.3684	4.19933	3.12892	3.98266	4.37764	3.5466	4.27724	4.13407	3.28812	3.66411	4.00907	1.05544	1.78728	2.22864
UG47_06835	9.13881	9.0833	9.0843	9.83213	9.38981	9.51379	9.94949	9.65091	9.51394	10.3127	9.73871	9.58765	10.6719	9.99572	9.85625
UG47_06840	5.6215	5.71531	5.75741	5.97577	6.02938	5.95813	6.11131	5.99106	5.9884	5.71674	5.7127	5.73085	5.67292	5.67288	5.5606
UG47_06845	7.80797	7.73001	7.80522	7.88747	7.5394	7.81932	7.7781	7.72854	7.88503	7.22869	7.24099	7.45794	6.80274	6.46498	6.73065
UG47_06850	5.34802	5.37448	5.32874	5.23804	5.76849	5.64985	5.34159	5.60259	5.69629	5.69482	5.64825	5.32132	6.07151	5.86539	6.04793
UG47_06855	6.759	6.77094	6.59903	6.0711	6.2586	6.46136	5.87998	6.07427	6.2683	5.27341	5.15942	5.42129	3.62673	3.89051	4.1687
UG47_06860	7.26718	7.30452	7.38397	7.34615	7.41913	7.44508	7.07241	7.10982	7.2168	6.90771	7.08871	6.78017	7.13528	6.92019	7.04515
UG47_06865	6.12261	6.18097	6.19154	6.03196	5.85933	6.045	5.55377	5.48585	5.57375	5.8031	6.01601	5.97575	6.08657	6.1398	6.64734
UG47_06870	3.61042	3.82154	3.61658	3.38507	3.35463	3.38765	3.36296	2.83568	3.15507	3.04518	3.26995	3.56044	3.28752	2.85692	3.38232
UG47_06875	0.538759	0.144653	0.60992	1.7438	0.146735	0.484079	1.87884	0.513755	1.27503	1.61537	1.8119	1.12923	3.007	3.0142	2.95212
UG47_06880	5.95254	5.86395	5.83374	6.35807	5.88117	5.92645	6.0639	5.72069	5.78249	6.03807	5.72485	5.6047	7.04648	6.62434	6.41647
UG47_06885	3.69676	3.57621	3.7559	3.88228	3.99072	4.03124	3.72988	3.75432	3.72607	4.4983	4.05903	3.50683	5.48107	5.43304	5.98146
UG47_06890	5.7511	5.66656	5.72385	4.75185	5.2561	5.44787	4.93919	5.37814	5.42607	4.42272	4.13383	4.25649	4.11868	4.15907	4.43416
UG47_06895	5.5504	5.43394	5.30005	4.47537	4.77667	4.95477	4.85351	5.00871	5.16959	3.49599	3.49471	3.73377	2.0957	2.33477	1.9856
UG47_06900	4.48084	4.39258	4.29382	3.50426	3.92494	3.92531	4.11809	4.0474	4.35344	2.67358	2.80429	3.06268	2.0957	2.29072	2.41709
UG47_06905	6.38285	6.36942	6.48712	6.36158	6.28178	6.25454	6.66053	6.62497	6.56358	6.31776	6.26372	6.30113	6.68562	6.5527	6.31479
UG47_06910	10.2335	10.1098	10.2839	10.4011	10.1024	10.4257	10.278	10.4496	10.6239	9.35564	9.49182	9.53284	9.45414	9.58676	9.53178
UG47_06915	4.17189	4.1013	4.1265	5.11025	4.57166	4.59476	4.86738	4.78597	4.38933	4.81884	4.82513	4.89024	5.70581	5.53097	5.11979
UG47_06920	2.38378	2.40452	2.45495	3.23995	3.32943	3.76052	2.88794	2.63637	3.01506	3.74901	3.86043	4.37092	3.38821	3.26248	2.96561
UG47_06925	6.19432	6.26632	6.0994	6.24662	6.49652	6.63663	6.09568	6.10934	6.26251	6.04281	5.93988	6.07117	5.67956	5.53806	5.40105
UG47_06930	9.9682	10.0022	9.96772	9.95884	9.7534	9.97531	9.71309	9.66735	9.83865	9.32872	9.00224	9.16797	8.65353	8.51236	8.40492
UG47_06935	6.56113	6.4561	6.43906	6.80248	7.06369	7.11042	6.67243	6.77933	6.76142	7.10873	6.79038	6.82375	6.3098	6.10047	5.9308
UG47_06940	4.89501	4.83042	4.97138	5.60992	5.30216	5.36588	5.35806	5.2408	5.16131	5.96003	6.06142	5.65073	6.95277	6.9821	6.97689
UG47_06945	9.53907	9.5287	9.43282	8.50048	8.74917	8.6693	8.65504	8.77979	8.59907	7.92515	7.75256	8.08514	6.05288	6.31909	6.63368
UG47_06950	0.913154	1.02601	1.46974	-0.234828	-0.249194	-0.286439	0.932611	1.34092	1.27503	-0.0391384	0.100025	0.556046	0.999943	1.38801	1.4842
UG47_06955	6.27071	6.2944	6.27183	5.28689	5.11206	5.6989	5.33827	5.28918	5.77437	4.21999	4.41946	4.48621	3.64493	3.0142	2.92477
UG47_06960	6.61121	6.66904	6.59397	5.67912	5.53768	5.9514	5.6901	5.64835	6.09439	4.68373	4.82888	4.81136	4.01051	3.22786	3.34153
UG47_06965	6.5329	6.62379	6.52303	5.81598	5.52108	6.04921	5.70305	5.76046	6.25085	4.80774	4.99526	4.78908	3.96776	3.34019	3.42198
UG47_06970	6.6688	6.79381	6.706	5.6763	5.55137	6.10284	5.6953	5.85991	6.29881	4.57884	4.74786	4.90413	3.32187	3.25103	3.38232
UG47_06975	7.83678	7.93049	7.81177	6.72005	6.94945	7.36546	6.7037	7.08948	7.47742	5.64164	6.05663	6.23398	3.96051	4.03771	4.56835
UG47_06980	6.71387	6.78775	6.79681	4.87983	5.66653	6.0323	5.2563	5.9226	6.29881	4.33268	4.78314	5.15123	2.67625	2.19835	2.93851
UG47_06985	6.64263	6.5718	6.64864	4.85014	5.62052	5.827	5.04876	5.9615	6.11383	4.24215	4.36875	5.35963	2.27003	2.04767	2.79484
UG47_06990	6.69001	6.46373	6.48894	5.71251	5.96946	6.05131	5.74122	6.11319	6.32685	5.0624	5.28233	5.65073	4.09901	4.004	4.98394
UG47_06995	5.41868	5.29119	5.4679	4.68614	4.61922	4.63453	4.64384	4.5454	4.87273	4.24763	4.30004	4.45824	2.2933	2.35631	3.1303
UG47_07000	4.71756	4.66821	4.74073	4.49469	4.1139	4.16913	5.24925	4.77145	4.98957	4.57448	4.50649	4.65997	4.3963	4.09647	4.21459
UG47_07005	6.18368	6.33863	6.31139	6.60623	6.30297	6.3274	6.54876	6.37093	6.34706	6.72217	6.80381	6.59349	6.47281	6.59067	6.74636
UG47_07010	8.08222	8.05817	7.89908	7.39324	8.2475	8.0421	7.13491	7.98399	7.76586	6.45686	5.96911	6.48794	4.84125	4.72864	4.95382
UG47_07015	5.15238	4.91075	4.8857	6.27669	5.27931	5.37931	6.28845	5.25479	5.11061	5.40442	5.46	5.31873	6.43539	6.19462	5.57826
UG47_07020	3.9183	3.89108	3.71922	6.04731	4.09907	4.06489	6.08977	4.0792	3.80259	4.06706	4.08439	4.19002	6.13084	5.71932	4.52803
UG47_07025	3.69676	3.86827	4.17244	4.65785	3.45125	3.59764	4.53216	3.55391	3.60919	3.55027	3.35579	3.18149	4.50991	4.35897	3.99549
UG47_07030	5.36695	5.46468	5.48984	6.82428	6.64179	6.40335	6.6174	6.50573	6.29125	7.57584	7.84126	7.32423	8.75915	8.66009	8.92359
UG47_07035	4.31915	4.1775	4.48074	5.10188	4.56087	4.54794	4.9738	4.72698	4.50508	4.87309	4.84381	4.64351	5.0673	4.97123	4.98394
UG47_07040	0.427727	0.420287	0.24735	2.12065	1.1753	0.269954	2.17497	1.11415	0.11276	0.933895	0.733897	1.03138	3.46194	3.81477	2.93851
UG47_07045	-0.515689	-0.0158118	-0.975043	0.432597	-0.104804	-0.914471	0.860461	0.203415	-1.10963	0.16017	0.371327	0.813204	1.5943	2.37752	1.19469
UG47_07050	0.641852	-0.0158118	0.809229	-1.15237	0.929143	0.484079	-0.518051	0.917111	0.674639	0.820684	0.969965	0.624758	0.882107	1.30186	1.0503
UG47_07055	8.45253	8.55784	8.42702	8.47395	8.67327	8.85657	8.20692	8.30922	8.58714	8.70045	8.70672	8.46396	9.20796	9.0677	9.55371
UG47_07060	6.64728	6.71131	6.68396	7.00807	7.10419	7.16186	6.83304	6.85246	6.86319	6.75624	6.588	6.5892	6.56413	6.43241	6.33571
UG47_07065	5.92214	5.9987	5.95438	8.76931	8.51253	8.3198	8.5889	8.30964	8.04547	9.28854	9.34607	9.07989	10.0634	10.3114	10.1829
UG47_07070	4.07389	4.24987	4.26866	6.19833	5.81236	5.36588	5.98126	5.50647	5.05806	5.17032	5.13838	5.26593	6.02535	6.43241	5.93595
UG47_07075	4.3949	4.3684	4.34287	4.99286	4.81803	4.60624	4.88112	4.72698	4.42435	3.91678	4.17573	4.02822	4.69165	4.67823	4.52348
UG47_07080	5.69526	5.62974	5.61824	6.35983	6.43731	6.46294	6.33411	6.67135	6.49276	5.58427	5.73089	5.79188	5.58373	5.71308	5.62998
UG47_07085	5.92725	5.7809	5.98303	6.51297	6.70928	6.74957	6.63913	6.75	6.74766	5.84893	5.93292	6.16211	4.98036	5.20875	5.41094
UG47_07090	3.73224	3.71051	3.84939	3.88228	3.45125	3.63172	4.29957	3.98162	3.96362	3.74901	3.54125	3.73377	4.12518	3.94127	3.92132
UG47_07095	6.11814	6.04011	6.07299	5.27203	5.16644	5.84163	4.9566	5.4222	5.85101	5.03411	4.90916	4.9349	5.18083	5.17582	5.43537
UG47_07100	7.86236	7.78204	7.7434	5.56493	6.51341	7.15211	5.45617	6.80333	7.34934	4.7393	4.64506	5.40184	4.04519	4.24816	4.27541
UG47_07105	7.68813	7.70609	7.735	7.82077	7.58868	7.89318	7.56835	7.45096	7.46486	7.3484	7.45788	7.32358	7.43963	7.192	7.19434
UG47_07110	8.31159	8.40427	8.32899	8.80135	9.1491	9.01962	9.03359	9.04727	8.79575	8.90218	8.92163	8.86283	8.96561	8.82482	8.69555
UG47_07115	8.08622	8.17663	8.08655	8.24019	8.87534	8.82224	8.56072	8.87994	8.67337	8.61178	8.61096	8.62148	8.91401	8.73905	8.53553
UG47_07120	3.25148	3.31458	3.20376	3.9398	3.80209	3.69756	3.91045	3.66285	3.15507	3.87486	3.56847	3.50683	4.15724	4.25963	4.51891
UG47_07125	3.87663	3.82154	3.99969	4.66923	5.16999	4.68949	4.80147	5.07723	4.73446	3.817	3.86043	4.53165	5.60481	5.33342	5.09853
UG47_07130	3.53206	3.51878	3.69424	4.50108	4.59299	4.41073	4.6492	4.8193	4.47199	3.55027	3.49471	4.12033	5.39226	5.26106	5.15846
UG47_07135	4.46687	4.13034	4.39031	4.93745	4.74843	4.67867	5.19894	4.93677	4.68911	5.57339	5.29868	5.04555	6.55814	6.52682	6.60812
UG47_07145	0.828265	1.02601	1.52746	0.887163	0.929143	1.11795	0.704342	1.23198	1.27503	1.50975	2.18456	1.88499	3.11542	2.68037	3.15405
UG47_07150	4.2392	3.84509	4.11713	3.92088	4.43657	4.27356	3.91045	4.43914	4.5181	3.9642	4.00692	3.99616	3.92371	3.67609	3.72917
UG47_07155	3.67261	3.31458	3.28966	3.89203	3.43952	3.38765	3.73997	3.43608	2.85999	3.23388	3.09379	2.68231	3.43081	3.68463	3.76816
UG47_07160	5.50668	5.68952	5.47525	7.8028	5.96538	5.48563	7.53904	5.9465	5.20224	5.30532	4.84752	4.61424	5.97408	6.02348	5.8164
UG47_07165	3.58477	3.73593	3.70678	5.54961	4.2342	4.08962	5.41269	3.9647	3.92501	5.75576	6.04537	3.63729	6.38212	6.50289	6.73656
UG47_07170	4.09221	4.06163	3.81503	3.52946	3.45125	3.72939	3.91045	3.84958	3.8132	3.77962	3.93901	3.54279	4.04519	4.04436	4.37476
UG47_07175	5.36319	5.47226	5.26654	5.46071	5.39314	5.20918	5.42525	5.28237	5.45006	4.89772	4.5974	4.79655	5.9153	6.24022	4.39483
UG47_07180	4.60724	4.78242	4.59312	4.39539	4.4944	4.51788	4.54373	4.55108	4.7621	4.23664	3.94595	4.32003	7.41	7.72631	4.78537
UG47_07185	0.738068	1.51144	1.21258	0.321566	1.97861	1.55684	1.55234	1.4422	1.5018	1.68171	1.58189	1.26458	6.76371	7.0239	3.68094
UG47_07190	2.96378	2.76709	2.95306	2.85762	3.34208	3.38765	3.36296	3.54255	3.10415	3.82436	3.63865	3.28064	8.61364	8.73031	5.67377
UG47_07195	2.72639	1.82746	2.19488	2.59657	2.3977	1.92988	2.73493	2.2738	2.37865	2.82803	2.93553	2.39817	6.58667	6.69787	4.40971
UG47_07200	3.53206	3.54778	3.53451	3.91133	3.92494	4.28788	3.52343	3.37334	3.57219	4.24763	3.90382	4.00907	4.66959	4.37489	4.69112
UG47_07205	4.95129	4.60753	4.94514	5.04622	4.94789	4.94125	4.96952	5.07723	4.98957	4.93559	4.78701	4.63936	4.88785	4.66966	5.036
UG47_07210	6.90605	6.98485	6.95109	6.70769	7.00023	7.22275	6.59395	6.85475	7.08074	6.61696	6.65831	6.68583	6.26195	6.23296	6.33571
UG47_07215	6.29661	6.48825	6.39322	6.53647	6.7323	6.8829	6.20168	6.36611	6.51729	6.20668	6.28439	6.18647	5.94499	6.0218	5.98311
UG47_07220	3.04126	2.90795	3.0742	2.99059	2.46866	2.99242	3.28242	2.69911	3.05136	3.00687	2.81947	2.9332	2.42555	2.57411	2.08778
UG47_07225	1.4563	1.62465	1.58295	3.20909	2.29729	1.45899	3.09076	2.06735	1.87019	2.30401	2.69326	2.31743	3.1917	3.72657	3.23422
UG47_07230	1.14142	1.02601	1.06449	2.12065	1.43362	1.24081	2.31653	1.96895	2.22824	2.02615	2.67667	1.96668	2.99285	3.27384	3.11828
UG47_07235	2.01269	2.08655	2.23007	1.60845	1.94582	2.06904	1.76488	2.0025	1.94926	1.54582	1.92854	1.30702	1.47726	1.75522	1.81733
UG47_07240	0.176189	0.754706	0.60992	0.535691	0.146735	0.670492	0.0986207	0.314446	-0.0316303	-0.546098	0.371327	-0.409189	-0.028626	0.323884	-0.027699
UG47_07245	2.52534	2.63819	2.88846	2.59657	2.7975	2.78597	2.77473	2.40505	2.46191	2.6406	2.77343	2.96004	3.91623	3.79913	3.70525
UG47_07260	1.4563	1.56915	0.984315	1.90653	0.457075	0.9115	0.932611	1.17427	1.2123	0.987334	0.91447	1.12923	1.43604	1.16213	0.945334
UG47_07265	1.61676	1.72962	1.52746	2.36421	1.65263	1.35402	1.80388	1.4903	1.44836	1.68171	1.58189	1.57353	1.98573	2.19835	1.84677
UG47_07270	0.176189	0.420287	1.34689	0.631906	0.146735	1.11795	0.704342	0.603953	1.00584	-0.401708	0.668309	0.690347	0.61292	1.06085	1.10006
UG47_07275	5.05767	4.8245	4.84655	4.68052	4.59828	4.85732	4.72226	4.9411	5.11919	3.73345	3.29189	3.63729	3.49242	2.94483	2.9109
UG47_07285	0.993325	1.18213	1.68792	1.35013	1.28424	0.269954	1.68358	1.53684	1.39287	1.18325	1.35057	1.50227	1.70256	1.58327	0.832123
UG47_07290	1.4563	1.72962	2.15881	2.24757	2.24435	1.85492	2.23327	1.82635	1.91027	2.2172	1.8714	1.99291	2.04176	2.43936	2.2061
UG47_07295	0.993325	-0.402835	0.60992	1.2323	0.712332	0.14966	1.06691	-0.192514	1.07799	0.415428	0.371327	1.08114	0.61292	0.705755	0.832123
UG47_07300	1.06927	-0.402835	0.60992	-0.234828	0.457075	0.14966	0.784512	0.688842	1.07799	0.491376	0.599596	0.979853	0.456801	-0.076654	-0.027699
UG47_07310	3.58477	3.69763	3.87184	2.66639	3.36706	3.23343	3.4638	3.73448	3.87526	3.04518	3.63006	3.0377	2.42555	2.12498	2.66862
UG47_07315	4.60724	4.49292	4.65916	3.43926	4.12126	4.00548	4.42993	4.83801	4.81055	4.01011	4.30544	4.02186	3.44126	3.36164	3.68909
UG47_07320	5.42231	5.15647	5.47158	4.98832	5.13041	5.23897	4.86738	5.39403	5.39816	4.74707	4.82888	4.92811	4.2193	4.12184	4.30222
UG47_07325	1.39858	1.02601	1.63639	1.2323	1.87792	0.835551	2.11422	2.12941	1.82897	2.07634	2.18456	2.04398	2.79512	2.98685	2.97896
UG47_07330	5.43313	5.39058	5.33279	5.47699	5.13041	5.25363	5.30468	5.19074	5.29976	4.7197	4.89847	4.82238	5.34293	5.01927	5.32724
UG47_07335	6.13591	6.01696	6.0212	6.09662	5.83267	6.01304	5.83833	5.99106	5.86383	5.44557	5.67771	5.50342	5.86182	5.61376	5.98642
UG47_07340	5.23714	5.04901	5.15195	5.05925	4.73889	5.01627	4.94792	5.27895	5.15298	4.68777	4.62359	4.76264	5.06053	4.84745	5.08932
UG47_07345	1.39858	0.941119	1.14043	0.201271	1.1753	0.98365	1.24748	1.39245	0.849725	1.08862	0.527446	1.34824	1.16041	0.233686	0.261808
UG47_07350	0.738068	1.18213	0.984315	-0.234828	0.712332	0.9115	0.704342	1.17427	0.578423	0.563526	0.599596	1.03138	-0.585019	0.233686	0.17161
UG47_07355	0.307433	0.289043	0.899426	0.631906	0.0264406	0.755381	0.329946	-0.192514	0.849725	0.987334	0.527446	0.407947	0.185499	0.233686	0.261808
UG47_07360	1.56523	1.38858	1.63639	1.45907	1.48016	1.69219	1.64115	1.4422	1.65118	1.3145	1.30813	1.12923	1.66737	1.34558	1.23978
UG47_07365	3.26769	2.83924	3.37073	1.2323	2.51411	2.8645	1.91491	2.90829	2.95885	1.3145	1.47086	2.77592	-0.028626	-0.076654	-0.390269
UG47_07370	3.04126	2.66491	3.13116	1.70008	1.1753	1.05236	2.65187	3.33435	3.10415	2.67358	2.51817	3.20412	0.819371	0.637042	0.574965
UG47_07395	-0.309238	-0.196384	-1.82304	-0.234828	0.257766	-0.125975	-0.96551	0.41754	-0.0316303	1.22834	0.796633	1.46528	-0.765592	-0.076654	-0.390269
UG47_07405	5.46511	5.3582	5.84797	5.57707	5.89197	5.63872	7.20122	7.38492	6.81913	5.96003	6.35122	6.2381	7.4744	7.03646	7.08121
UG47_07410	2.83915	2.97354	3.09344	1.60845	2.16109	2.16526	3.34985	3.9647	3.82373	1.43479	1.61708	1.73765	2.8589	2.39843	2.15993
UG47_07415	-2.63117	-1.78135	-1.82304	0.631906	-1.03769	-1.20398	0.218915	-2.11851	-1.95763	0.632239	0.286438	-1.10107	1.34989	1.00741	0.346696
UG47_07420	5.98966	6.08531	5.97527	6.16856	6.24687	6.2362	5.92489	5.97636	6.03446	5.76917	6.32353	6.09407	5.80831	5.98426	6.32267
UG47_07425	0.176189	0.754706	-0.0575048	-0.862859	0.146735	-0.673462	-0.177014	-0.0481238	0.244004	0.250368	0.286438	0.327777	0.61292	-0.196948	-0.875696
UG47_07430	1.8924	2.08655	1.52746	1.7438	1.56897	1.73462	1.84185	1.82635	1.65118	1.43479	1.61708	2.04398	1.80325	1.78728	1.44623
UG47_07435	3.69676	3.90235	3.7559	4.89446	5.22227	5.04606	4.51464	4.76168	4.7621	4.96919	5.20639	4.99778	4.75588	5.26391	5.21882
UG47_07440	12.5534	12.6749	12.5371	12.3303	12.3143	12.4605	11.9872	11.7421	12.0338	11.1765	11.723	11.6411	11.0137	11.0148	10.7349
UG47_07445	14.7822	14.8487	14.7335	14.3281	14.1542	14.552	14.0017	13.7898	14.2806	13.0871	13.4958	13.6521	12.6237	12.3502	11.9166
UG47_07450	12.7625	12.8132	12.7431	12.2569	12.1177	12.5886	11.8825	11.8611	12.3821	11.1915	11.5464	11.7409	10.0502	9.52423	9.34629
UG47_07455	12.5673	12.6272	12.5308	12.0005	11.7955	12.3196	11.6917	11.6498	12.157	10.9445	11.1589	11.465	9.68294	9.19359	9.063
UG47_07460	6.11367	6.22203	5.97786	5.76914	6.7877	6.30117	5.72099	6.40583	5.76893	5.4879	5.23781	5.24425	3.96776	3.96949	4.4293
UG47_07465	5.32497	5.46087	5.23658	5.07645	5.33735	5.31435	5.15814	5.19437	5.28459	5.1558	4.95113	5.24425	3.9964	4.09647	4.44863
UG47_07470	6.10918	6.16936	6.07541	6.05383	6.03913	5.99351	5.88454	5.90718	5.97429	6.11061	6.04214	6.12553	5.34572	5.44565	5.54721
UG47_07475	7.10861	7.15352	7.15596	7.41622	7.31626	7.28386	7.16424	6.96523	7.13142	7.34585	7.40978	7.28563	6.87586	6.84982	6.93809
UG47_07480	9.55814	9.46242	9.5653	9.70795	9.45607	9.60293	9.40409	9.4688	9.44229	9.4624	9.34558	9.31085	8.82724	8.94449	9.05573
UG47_07485	5.13481	4.9329	5.06205	4.5388	4.4944	4.69488	4.64384	4.7763	4.97074	4.28546	4.27822	4.57136	4.35266	4.01081	3.84312
UG47_07490	10.5624	10.4858	10.5729	10.3409	10.0741	10.3	10.3135	10.3689	10.4495	10.0288	9.91795	10.1075	9.57106	9.53739	9.38851
UG47_07495	3.3613	3.93564	3.40193	4.59955	5.14131	4.66776	4.4485	4.64967	4.22427	5.36458	5.38798	5.03612	5.50867	5.79223	5.41586
UG47_07500	4.55536	4.77631	4.46606	5.61876	5.66149	5.43828	5.71589	5.50061	5.13195	6.02376	6.07414	5.83783	6.4484	6.38474	6.02557
UG47_07505	3.34611	3.91353	3.35488	4.76252	4.28096	3.98804	4.70692	3.91271	3.9152	4.67562	4.60618	4.67625	5.00524	4.75725	4.50974
UG47_07510	7.86236	7.99113	7.84265	7.63372	7.55239	7.69454	7.41544	7.47432	7.49399	7.37433	7.40475	7.36685	6.5068	6.62323	6.63579
UG47_07515	6.5329	6.65245	6.50877	6.34925	6.35541	6.4755	6.31568	6.19346	6.30258	6.27408	6.31819	6.05414	5.74853	5.66211	5.78442
UG47_07520	4.7923	4.96012	4.69108	4.84513	4.97658	4.92301	4.8348	4.6759	4.7621	5.03728	5.24063	4.80767	5.44516	5.25247	5.30885
UG47_07525	4.98109	4.8939	5.03245	5.36246	5.44099	5.23158	5.54516	5.18709	4.93719	5.87575	5.8922	5.54833	6.15962	6.16899	6.24463
UG47_07530	5.053	5.04901	5.3206	6.07966	5.66149	5.47316	6.12869	5.94002	5.64674	6.6484	6.49648	6.12405	7.08032	6.58156	6.09776
UG47_07535	6.65192	6.61526	6.5459	7.8131	7.26982	6.97759	7.52379	6.92861	6.73516	7.75504	7.85053	7.22121	7.9984	7.72425	7.64813
UG47_07540	8.52386	8.51304	8.51926	9.67427	8.93085	8.83326	9.34273	8.83175	8.60595	9.50095	9.51154	9.21225	9.76351	9.62316	9.66624
UG47_07545	6.2867	6.32404	6.26972	6.78034	6.57099	6.38515	6.89417	6.57567	6.34889	6.62013	6.46182	6.17649	6.49305	6.55968	6.51376
UG47_07550	4.76401	5.05912	4.67202	4.00414	4.47155	4.51788	3.91935	4.1998	4.37508	3.7098	4.09691	4.04712	3.44126	3.39323	3.57056
UG47_07555	4.2474	4.18674	4.37467	3.81214	3.84717	3.99679	3.8834	3.98162	3.89537	3.99714	3.95285	3.97657	4.02449	4.06412	4.40971
UG47_07560	3.2185	3.03628	3.33885	3.47861	3.6577	3.33346	2.97594	3.54255	3.38578	5.53353	5.42568	4.84775	6.79155	6.84126	7.1727
UG47_07565	3.31525	3.64492	3.62982	2.77574	3.19637	3.0937	2.77473	3.30775	3.45515	4.51204	4.55719	3.88149	5.66848	5.67073	5.98808
UG47_07570	7.76793	7.80474	7.72578	7.93716	7.66936	7.76789	7.80778	7.59676	7.81551	7.5948	7.45667	7.61556	5.7941	6.01505	6.43234
UG47_07575	9.47899	9.52915	9.41142	7.1045	7.5249	8.57501	6.92876	7.43339	8.58017	8.00343	7.38192	7.98211	3.66291	3.50349	3.94193
UG47_07580	6.05883	6.0704	6.05348	7.67524	5.60485	5.87995	7.65354	5.20161	5.67318	8.72819	8.78423	6.16211	4.56831	5.75218	7.15516
UG47_07585	3.4205	3.34794	3.37073	3.39881	1.56897	2.10183	4.59465	2.40505	2.95885	5.06551	4.16389	3.51591	2.3162	3.42415	4.097
UG47_07590	4.22266	4.21414	4.25164	3.84262	3.48587	3.72939	4.79665	3.50793	3.44154	4.62593	4.27271	3.92301	3.44126	3.88312	3.68094
UG47_07595	6.29661	6.11226	6.31549	6.46153	5.95099	6.12694	6.38804	5.90496	5.91397	6.47452	6.25955	6.30375	5.72519	5.9528	5.77104
UG47_07600	2.62936	2.30612	2.79755	2.75453	2.21712	1.77584	3.5117	3.28066	2.99657	2.68979	2.23073	2.35837	2.40433	2.37752	2.70123
UG47_07605	1.14142	0.651613	0.378594	1.98149	1.48016	1.29852	1.91491	1.28748	1.65118	1.77583	1.35057	1.42731	2.42555	2.51789	2.2727
UG47_07610	2.52534	2.86251	2.7254	3.32876	2.95409	3.29143	3.21168	3.23904	2.68623	3.20033	3.28096	2.91959	3.67181	3.37225	3.28888
UG47_07615	2.12372	2.20051	2.19488	2.47213	2.57969	2.49646	2.85118	2.71943	2.12983	3.07016	2.64292	2.6497	3.16672	3.09327	2.68502
UG47_07620	2.67869	2.49664	2.62322	3.00863	2.66275	2.74504	3.24039	2.92588	2.77572	3.41055	3.37647	3.26996	3.51239	3.72657	3.49818
UG47_07625	5.24944	5.12795	5.22354	5.16354	5.18412	4.95925	5.04876	5.03732	5.01736	5.35699	5.22361	5.27397	4.84912	4.52028	4.30753
UG47_07630	2.47037	2.40452	2.97397	3.04403	2.18938	2.16526	3.38884	2.81695	2.48863	3.22278	2.69326	3.07501	2.76215	3.27384	3.46059
UG47_07635	1.8924	1.82746	1.92112	2.95383	1.84273	1.60338	2.79423	1.62565	2.02422	2.70582	2.16091	2.18718	2.60364	3.15601	3.09393
UG47_07640	0.427727	-1.29592	0.24735	1.40563	-0.590231	-2.05197	0.932611	-0.192514	0.244004	0.987334	-0.365638	0.15269	0.942228	1.16213	1.40724
UG47_07645	1.33846	0.850922	1.2813	2.12065	0.547273	1.11795	1.98445	1.34092	1.14671	1.83533	1.35057	1.22086	1.95687	2.39843	2.08778
UG47_07650	0.738068	1.02601	0.809229	1.35013	0.994732	0.484079	2.17497	0.603953	0.849725	1.97416	1.43187	0.979853	2.48739	2.26817	1.6268
UG47_07655	0.176189	0.651613	0.378594	1.35013	-1.68977	-0.467012	1.5058	-1.27052	-1.4722	0.933895	-0.234394	0.327777	1.51734	1.34558	0.346696
UG47_07660	2.32303	2.58323	2.26442	3.5906	0.36086	0.484079	3.49987	0.985824	1.07799	2.79843	1.7812	1.93996	4.09901	3.62379	2.71726
UG47_07665	4.12817	4.37651	4.17244	5.44092	1.91227	2.25545	5.35806	2.63637	2.97783	4.9012	3.92504	3.79468	5.67956	5.04933	4.52348
UG47_07670	8.84237	8.86377	8.82927	9.0439	8.75687	8.92774	8.79438	8.7066	8.70682	8.93613	9.05231	8.9589	8.84531	8.71373	8.62242
UG47_07675	7.78914	7.74261	7.72501	7.74951	7.5483	7.81252	7.56339	7.5061	7.58192	7.74489	7.91159	7.83761	7.63329	7.53127	7.48156
UG47_07680	7.68963	7.68667	7.64089	7.44134	7.42732	7.63348	7.30595	7.34378	7.52336	7.68449	7.84637	7.65767	7.89	7.74071	7.72793
UG47_07685	7.83134	7.87222	7.77799	7.21929	7.47262	7.66399	7.29316	7.44944	7.65965	7.30828	7.46454	7.44494	7.06856	7.00784	7
UG47_07690	10.0574	10.1096	9.98246	9.57961	9.62821	9.85529	9.56862	9.53836	9.73821	9.60799	9.75854	9.70858	9.02394	9.05849	9.20512
UG47_07695	9.9876	10.0373	9.98809	9.36803	9.48061	9.7298	9.37828	9.47609	9.67509	9.14711	9.34131	9.43548	8.24508	8.26409	8.38467
UG47_07700	9.84516	9.7718	9.75599	9.07712	9.12596	9.4014	8.96536	9.18721	9.38988	8.33477	8.50193	8.95536	6.99862	7.0281	7.12618
UG47_07705	2.08765	1.82746	2.12182	1.7438	2.07273	2.03549	2.46988	2.0025	2.22824	2.5547	2.57296	2.25378	2.40433	2.57411	2.03759
UG47_07710	0.538759	0.144653	0.10296	0.201271	0.0264406	0.380985	0.43304	0.513755	-0.0316303	0.697827	0.969965	1.17577	0.281714	1.06085	0.502816
UG47_07715	-0.756697	0.144653	-0.444528	-1.51494	0.457075	-1.20398	-0.337478	0.314446	-0.192095	0.697827	0.969965	0.483896	-0.14892	0.323884	0.346696
UG47_07720	-0.128666	-0.0158118	-0.0575048	0.722104	0.547273	0.269954	0.329946	0.41754	0.11276	1.35572	1.12469	1.12923	0.819371	0.771343	0.998773
UG47_07725	1.8924	1.72962	1.73768	1.90653	1.91227	1.77584	2.14491	1.74938	1.65118	2.50059	2.42195	2.04398	2.46707	2.09967	1.69315
UG47_07730	7.57788	7.60452	7.48393	6.99795	6.99323	7.23389	7.12532	7.14405	7.32823	6.49657	6.70301	7.11847	4.84125	5.01251	5.09239
UG47_07735	7.10636	6.87472	7.1571	7.38032	6.80837	6.63663	8.06013	8.04765	7.74593	7.01534	6.85353	7.4228	6.35058	6.42987	6.16505
UG47_07740	7.41914	7.43443	7.41775	7.55921	7.51306	7.32089	7.81913	7.50829	7.3115	7.42181	7.27719	7.38554	7.2475	7.23259	6.84358
UG47_07745	7.36836	7.35872	7.27552	7.08019	7.78278	7.41522	7.11954	7.59401	6.99132	6.50232	6.31418	6.31289	5.46579	5.31978	5.82936
UG47_07750	7.66384	7.61996	7.57741	7.57366	8.35599	7.88024	7.3017	8.13344	7.25912	6.8239	6.35904	6.35773	5.36506	5.33883	5.86577
UG47_07755	8.58214	8.63376	8.49324	8.50326	9.15292	8.93941	8.23305	8.91752	8.21705	7.82275	7.37551	7.36748	6.47281	6.38605	6.93894
UG47_07760	4.77539	4.80662	4.59312	5.01978	4.41876	4.51788	4.99502	4.61755	4.47867	5.11737	5.00526	4.84415	5.67514	5.62711	5.24394
UG47_07765	1.21014	1.02601	0.378594	1.60845	1.05747	0.0184152	2.018	1.28748	0.47533	1.13671	1.21932	1.08114	1.89737	1.30186	1.19469
UG47_07770	8.96983	9.13647	8.9496	9.92036	9.19735	9.18224	9.65429	8.92766	8.98708	9.65995	9.53372	9.36552	11.0768	10.9359	10.3513
UG47_07775	5.22889	5.15647	5.2959	5.19931	4.88009	4.94125	5.17311	4.99627	5.05806	4.82986	4.9127	4.76645	5.98305	5.79223	5.5606
UG47_07780	4.88453	4.96012	5.02245	5.15547	4.6703	4.79853	5.03244	4.61213	4.89786	4.67968	4.63221	4.63104	5.66402	5.50228	5.09239
UG47_07785	7.73843	7.68992	7.72192	7.41115	7.3322	7.38806	7.64953	7.67753	7.64488	7.32134	7.24169	7.34665	7.33909	7.16633	7.14556
UG47_07790	8.26592	8.30903	8.21341	8.22436	7.8722	8.02991	8.01671	7.81193	7.97104	8.00384	8.00006	7.88346	8.17868	8.02999	8.10749
UG47_07795	5.11255	5.34174	5.23658	5.58008	4.93959	5.09166	5.16565	4.9583	5.12771	5.45982	5.37004	5.22778	5.44256	5.28932	5.17306
UG47_07800	8.58861	8.63376	8.56088	8.74127	8.91054	8.92574	8.59448	8.6332	8.53803	8.80391	8.92822	8.7751	7.79792	7.88659	8.0326
UG47_07805	5.49296	5.28689	5.70209	5.07645	5.13406	5.54645	4.24394	4.37013	5.0536	5.9142	6.32086	4.65587	4.01051	4.16519	4.98725
UG47_07810	8.23173	8.17372	8.17724	6.87185	7.24981	7.75699	6.55448	7.06388	7.62093	7.51801	7.93488	7.54251	6.86813	6.9238	7.85472
UG47_07815	5.16541	5.20279	5.30005	3.79145	4.38246	4.48097	3.65721	4.14076	4.67754	4.29078	4.74786	4.65176	3.96051	4.19537	4.70324
UG47_07820	2.70273	2.30612	2.67521	3.34305	2.60091	2.59188	3.10644	2.59298	2.77572	3.31972	3.08125	2.97328	3.53209	3.21613	2.89689
UG47_07825	6.02585	5.97488	5.96747	6.16454	5.71598	5.79977	6.00027	5.73074	5.85615	5.63329	5.50061	5.51929	5.19942	5.01589	4.76238
UG47_07830	6.37726	6.38356	6.30521	6.51297	6.80266	6.62116	6.45234	6.72258	6.27023	6.47335	6.18822	6.17792	6.04776	5.87288	5.94107
UG47_07835	8.54189	8.67911	8.51347	8.67542	8.99761	8.87477	8.21688	8.76734	8.53723	8.76404	8.54168	8.62515	7.69466	6.80158	7.06565
UG47_07840	6.31428	6.45035	6.36975	6.92029	4.87574	4.48718	6.96038	5.06537	4.35344	4.77773	4.23922	4.60151	4.70473	4.69523	4.86667
UG47_07845	4.15456	3.76091	4.1358	4.87	6.42992	6.27266	5.33162	6.2985	5.95046	8.18164	7.99003	8.57747	8.06877	8.18281	8.07598
UG47_07850	3.33077	2.93015	3.27288	4.72483	6.18324	6.21575	5.04876	5.98897	5.67609	7.91441	8.033	8.59523	8.22442	8.24762	8.16121
UG47_07855	7.33414	7.3628	7.33935	10.5483	7.64019	7.18691	10.4083	7.78868	7.24841	8.3189	7.67797	7.45971	9.81642	9.61174	8.91579
UG47_07860	3.4205	3.39657	3.54852	4.94684	3.84717	3.27715	5.12773	3.9215	3.39992	4.48442	4.24486	4.21808	5.23891	5.07877	5.10463
UG47_07865	3.04126	2.83924	3.60323	3.00863	2.98669	2.95701	3.1373	3.09094	3.12132	4.0357	3.8895	3.70232	4.23741	4.3854	5.02959
UG47_07870	4.02705	4.15882	4.07903	3.91133	3.88226	3.85972	4.02214	3.9215	4.07359	4.53913	4.36875	4.1556	4.407	4.46188	4.45343
UG47_07875	6.52618	6.68381	6.5389	6.72552	6.65072	6.62116	6.73177	6.58539	6.54301	7.04321	6.99149	6.78111	6.76787	6.93636	7.02437
UG47_07880	7.26718	7.35667	7.29538	7.10868	7.19331	7.11745	7.24527	7.11079	7.14933	7.14003	7.11433	7.14723	6.10642	6.27596	6.51834
UG47_07885	6.03298	5.96147	6.01868	5.59209	6.02938	5.7307	5.99397	5.87584	5.86892	5.61643	5.50296	5.86649	4.64719	4.55794	4.55504
UG47_07890	5.94752	6.13871	5.94117	6.72415	5.95923	6.08245	5.97059	5.27209	5.58618	7.38059	7.55294	7.38058	11.8799	11.5592	11.3389
UG47_07895	1.06927	1.38858	0.498889	-0.074363	0.632162	0.755381	0.0986207	0.603953	0.929896	1.68171	1.54582	2.01867	5.80224	5.49745	5.27946
UG47_07900	1.14142	0.754706	-0.0575048	0.631906	0.632162	0.14966	1.06691	0.603953	1.00584	0.491376	0.856754	0.556046	2.46707	1.68888	1.95888
UG47_07905	1.84996	1.02601	1.14043	0.806993	1.05747	1.40746	1.06691	1.23198	1.44836	1.18325	1.35057	1.73765	1.5943	1.16213	1.44623
UG47_07910	1.61676	1.77937	1.52746	1.10397	1.52525	1.73462	1.40795	1.58193	1.60309	1.86419	1.8714	1.96668	1.77046	1.68888	1.81733
UG47_07915	6.19644	6.34691	6.30727	6.66142	7.43988	7.41929	6.61055	7.55356	7.09928	8.8118	8.76156	8.43735	9.41788	9.53282	9.75663
UG47_07920	5.51689	5.62294	5.50069	5.81085	6.84995	6.57957	5.75621	6.72384	6.12025	8.06026	8.02484	7.64273	8.79754	8.91645	9.20228
UG47_07925	5.08537	5.24324	5.19711	5.718	6.67968	6.34976	5.57365	6.43838	5.80392	7.85815	7.92701	7.37373	8.81749	8.90486	9.11346
UG47_07930	5.3133	5.47604	5.33683	6.0209	6.85658	6.42942	6.00447	6.61958	6.02764	8.2375	8.15212	7.7169	8.87188	8.92346	9.16806
UG47_07935	5.93742	6.27502	5.9856	6.76716	7.36977	7.08194	6.80087	7.11175	6.8257	8.96908	8.82548	8.39187	9.63621	9.69741	9.94166
UG47_07940	6.83983	6.88328	6.87532	7.34526	7.6504	7.49144	7.31019	7.42026	7.20476	8.58196	8.66529	8.21722	8.6323	8.70169	8.97782
UG47_07945	6.04949	6.11226	6.04362	5.39367	5.34366	5.7307	5.56232	5.69013	5.82504	5.48093	5.38798	5.49426	4.99108	4.85503	4.97397
UG47_07950	5.87795	5.95065	5.96225	5.37641	4.19985	4.42376	5.24217	4.61213	4.3964	4.57884	4.23357	4.39571	3.69821	3.70155	4.11526
UG47_07955	4.74677	4.69439	4.83517	4.68052	2.72205	2.44628	4.31989	2.81695	2.93961	3.11886	2.48045	2.72988	3.1023	3.2043	3.63104
UG47_07960	6.85332	6.81782	6.72463	6.61655	6.47944	6.68206	6.37191	6.42607	6.56672	6.19962	6.0275	6.02425	6.18472	6.23877	6.3716
UG47_07965	4.03654	4.00001	4.00985	4.46887	4.28751	4.29498	4.51464	4.29088	4.38933	5.30532	5.1201	4.77781	5.75902	5.66427	5.73015
UG47_07970	5.84322	5.86683	5.66721	6.45825	6.48087	6.2941	6.25718	6.15108	5.95765	6.99836	6.86912	6.62108	7.33209	7.16633	7.24359
UG47_07975	2.12372	1.67809	1.96356	0.631906	0.788281	0.755381	0.619453	1.53684	2.06029	0.491376	0.796633	0.407947	0.819371	0.705755	0.709267
UG47_07980	2.01269	2.12554	2.12182	3.73841	2.49156	2.65952	3.49987	2.45438	2.2596	3.90294	3.34533	3.25919	4.47472	4.3696	4.20894
UG47_08000	2.81729	3.0964	2.84372	3.17756	3.7365	4.00548	3.38884	3.59848	3.74835	6.58047	6.87277	6.49484	7.27698	7.16404	7.80589
UG47_08005	3.20172	3.2976	3.20376	3.96773	3.89948	3.63172	3.65721	3.58746	3.66881	5.44796	5.25467	4.93151	6.29546	6.33951	6.65984
UG47_08010	4.9054	5.03372	5.06692	5.33771	5.30862	5.33518	5.23505	5.27552	5.23417	6.61907	6.41134	6.2666	5.82637	6.97602	7.42961
UG47_08015	3.55866	3.72327	3.60323	4.43593	4.59299	4.25181	4.6914	4.34419	4.04687	6.20103	6.06939	5.65485	5.52596	7.30981	7.4585
UG47_08020	0.307433	1.72962	1.06449	2.73299	2.60091	2.42051	3.15249	2.52534	1.5018	4.76248	4.38415	4.10839	5.16199	6.13358	6.13255
UG47_08025	0.427727	0.420287	0.10296	2.27762	2.16109	1.40746	2.85118	1.9346	1.5018	4.0357	3.60399	3.71025	5.2329	5.42287	5.47126
UG47_08030	1.76115	1.62465	1.78577	4.89446	3.99873	3.71885	4.73241	3.34746	3.03333	6.11512	5.93292	5.7502	8.36695	8.5511	8.31199
UG47_08035	0.538759	0.651613	1.06449	0.722104	0.36086	0.670492	1.64115	1.4422	0.764836	1.47276	0.371327	1.30702	0.942228	1.00741	0.945334
UG47_08040	2.92342	2.81559	2.51324	2.01756	2.18938	2.03549	2.39524	2.18892	1.78653	2.5547	2.27547	1.99291	1.6313	1.72243	1.9856
UG47_08045	3.11479	2.74222	2.5965	1.86753	1.94582	2.00114	1.84185	1.96895	1.44836	1.68171	1.61708	1.50227	1.47726	1.50831	1.87562
UG47_08050	3.09675	3.22764	3.14965	1.9445	1.76967	2.10183	2.23327	1.89941	1.82897	2.00039	1.68499	1.79841	1.47726	0.951915	1.55726
UG47_08055	2.47037	2.27176	2.19488	0.722104	1.11759	0.580294	1.76488	1.39245	1.33515	1.08862	0.856754	-0.0466188	0.281714	0.8942	0.574965
UG47_08060	3.20172	3.41243	3.23874	2.41918	2.18938	1.96595	2.49392	1.78838	2.2903	2.12484	1.84196	1.53834	1.80325	1.34558	1.93166
UG47_08065	5.00062	5.02343	4.92917	5.38334	4.88442	5.0998	5.42525	5.26173	5.22228	5.43118	5.08597	5.33677	4.67403	4.74097	4.49586
UG47_08070	3.49123	3.39657	3.44749	3.4259	3.01858	3.53899	3.60296	3.72447	3.66881	3.93729	3.32419	3.48851	3.12842	3.04104	3.20041
UG47_08075	4.61359	4.68789	4.53099	4.77837	3.88226	3.70825	4.92157	4.10259	3.64525	4.95919	4.45393	4.43451	4.50494	4.66966	5.0167
UG47_08080	8.98645	8.943	8.93934	9.33982	8.44264	8.6389	9.03692	8.65644	8.72519	9.04665	8.71512	8.82774	8.78887	8.85444	9.03789
UG47_08085	7.4452	7.34639	7.36728	7.2047	6.95254	7.18021	7.43343	7.43799	7.36835	7.60124	7.37422	7.51675	7.44224	7.3324	7.28047
UG47_08090	6.80555	6.856	6.86276	6.65427	6.48373	6.71819	6.82002	6.72258	6.81782	6.87175	6.84521	6.92429	6.83482	6.68303	6.69568
UG47_08095	7.41641	7.4831	7.65148	7.23947	7.08267	7.32957	7.44658	7.42026	7.40036	7.06822	7.13117	7.339	6.69766	6.4687	6.51605
UG47_08100	6.31623	6.37549	6.28862	5.95732	5.91968	6.11293	5.95118	5.84842	6.16442	5.76152	5.82419	5.97081	4.67846	4.60367	4.85222
UG47_08105	5.08079	4.92186	4.96094	4.97003	4.93124	4.9946	5.13921	4.92369	5.08019	5.05303	4.9056	4.93151	4.62901	4.58555	4.37476
UG47_08110	5.08993	5.05407	5.02245	5.59806	5.21884	5.28966	5.64786	5.25479	5.34798	5.66027	5.5651	5.38955	5.66625	5.38409	5.17015
UG47_08115	5.53709	5.48731	5.47891	6.06249	5.93019	5.94238	6.28845	5.97213	5.99773	7.00566	6.70608	6.58705	6.95094	6.91294	6.91655
UG47_08120	7.21066	7.36586	7.21533	6.64997	6.7359	6.81035	7.01333	6.89885	7.00179	6.88149	6.97887	7.07232	6.81486	7.29734	7.26828
UG47_08125	6.00183	5.93152	6.09463	4.52006	5.53768	5.72018	5.11228	5.59711	5.75524	4.28546	4.45393	4.94501	3.72412	3.9052	3.82844
UG47_08130	5.77114	5.60925	5.44187	4.08285	4.6803	5.06697	3.89247	4.49914	5.01736	3.62804	4.07809	4.43929	3.16672	3.2043	3.28888
UG47_08135	8.23894	8.24185	8.22272	8.29357	7.98241	8.26385	8.14657	8.10573	8.20853	8.49498	8.30662	8.3163	8.44045	8.22182	7.9633
UG47_08140	5.15674	5.11831	5.20155	5.28689	5.16644	5.05446	5.5278	5.45589	5.18601	5.23526	5.06063	4.90067	4.96595	4.63484	4.62043
UG47_08145	2.55206	2.58323	2.62322	2.81726	2.81576	2.93898	3.24039	3.36046	3.12132	4.7197	4.39433	4.05958	5.11379	4.99202	5.34283
UG47_08150	5.5734	5.63651	5.72385	5.29058	5.25275	5.37261	5.25981	5.39719	5.48697	5.2761	5.16834	5.67524	4.23741	4.25963	4.56393
UG47_08155	3.31525	2.90795	3.11242	2.89688	2.29729	2.59188	3.16752	2.09872	2.2596	4.01011	4.68291	2.77592	3.93114	5.03271	5.58483
UG47_08160	1.93362	1.91909	2.12182	1.29242	0.929143	1.05236	2.018	1.4422	1.07799	2.46336	2.67667	1.73765	3.03488	4.23659	4.38483
UG47_08165	2.12372	1.62465	1.58295	1.16956	0.788281	1.50874	1.9501	1.62565	0.674639	1.77583	2.46121	1.73765	2.96414	3.93413	3.90041
UG47_08170	2.15891	2.08655	1.83231	1.40563	1.43362	1.50874	2.17497	1.74938	1.44836	2.34553	2.29733	2.04398	3.51239	4.43684	3.99549
UG47_08175	2.70273	2.88541	2.7254	2.71113	2.57969	2.76565	2.77473	2.42992	2.51486	3.45864	3.13079	2.86383	3.57069	4.28792	3.78347
UG47_08180	4.27171	4.26741	4.37467	4.4492	4.27437	4.39097	4.45464	4.09483	4.2865	4.68777	4.56172	4.49082	3.74958	4.32115	3.78347
UG47_08185	5.24535	5.35411	5.44562	6.13612	5.79174	5.39924	5.89134	5.78477	5.21029	5.78057	5.46	5.27664	5.92836	6.31635	6.56559
UG47_08190	5.14362	5.2388	5.11947	5.96196	5.82368	5.27894	5.93591	5.50939	5.08895	5.5821	5.36746	5.05803	5.45035	6.00996	6.27066
UG47_08195	3.62308	3.76091	3.73155	4.39539	5.40224	4.84284	4.88112	5.47394	4.66002	5.84893	5.5985	5.26593	5.88881	6.49199	6.3678
UG47_08200	5.67414	5.59195	5.34086	6.39795	6.64179	6.31172	6.63237	6.70485	6.16649	7.24934	6.78266	6.65536	8.13024	8.00208	7.72
UG47_08205	5.30154	5.35	5.42678	6.37555	6.192	5.85612	6.54732	6.30018	5.93598	6.9902	6.71524	6.51534	8.11113	7.88798	7.34121
UG47_08210	2.86069	2.43588	2.86626	2.12065	2.779	2.74504	2.81346	3.19618	3.06917	3.03252	2.6599	2.77592	3.21626	3.08039	3.36207
UG47_08215	1.66651	1.10618	2.08385	1.35013	1.52525	1.40746	1.30298	1.78838	1.5018	1.94744	1.74984	1.30702	1.73691	2.04767	1.93166
UG47_08230	4.45276	4.18674	4.08865	2.73299	3.36706	3.4653	3.42681	3.70422	3.95406	3.99714	3.97336	3.75691	5.31762	5.63153	6.45163
UG47_08235	6.86669	6.9267	6.9629	6.07752	5.99573	6.46766	5.95984	6.21151	6.52699	5.44557	5.48403	5.79934	5.32046	5.13902	5.216
UG47_08240	9.08894	9.06681	8.96372	8.21905	8.03353	8.40889	8.27831	8.28044	8.55787	8.37449	8.28797	8.56741	7.40667	7.40974	7.62654
UG47_08245	3.3912	3.33135	3.58974	3.57858	3.5085	3.45265	3.63575	3.63102	3.7148	6.07865	5.72687	5.23054	7.64068	7.5068	7.65386
UG47_08250	7.09619	7.16058	7.04794	8.41263	8.25923	7.95225	8.27441	7.96284	7.74177	9.45011	9.37012	8.73413	10.2553	10.2464	10.0095
UG47_08255	6.86934	6.94044	6.79828	6.56569	6.52316	6.38015	6.98604	6.49104	6.35435	7.59963	7.29359	7.07769	9.29159	8.87556	8.07598
UG47_08260	6.40867	6.46183	6.37172	6.51613	7.05122	6.88407	6.41032	7.08459	6.50426	6.73394	6.31552	6.37778	6.3478	6.18713	6.41279
UG47_08265	8.67622	8.86449	8.64191	9.27611	9.80702	9.26736	9.00982	9.48687	8.596	9.16968	8.8988	8.71333	8.87646	8.86387	9.35672
UG47_08270	7.2591	7.34122	7.16052	6.72552	6.78075	7.14623	6.50358	6.51593	6.80989	5.86686	5.9364	6.13587	4.59196	4.66966	5.01993
UG47_08275	8.31061	8.37221	8.26097	8.14149	7.83296	8.22903	7.96603	7.87838	8.06001	7.93793	7.87754	7.87643	7.90282	7.68702	7.77464
UG47_08280	7.38146	7.13453	7.18427	7.0982	6.84329	7.02217	8.17055	8.21128	8.17757	7.01695	6.79711	7.27964	8.37174	8.2141	8.00552
UG47_08285	7.60843	7.37094	7.4367	7.37511	7.04736	7.24586	8.47347	8.51612	8.47637	7.26633	7.02954	7.52913	8.67445	8.54672	8.29473
UG47_08290	3.33077	3.50406	3.35488	3.07859	2.92073	2.42051	3.09076	2.94326	2.93961	2.76822	2.87867	3.17004	2.06898	2.222	2.43658
UG47_08295	4.29562	4.57268	4.32671	4.03965	3.70745	3.75022	4.11033	3.97319	3.3129	4.09167	3.99359	4.01548	3.66291	3.99717	4.29155
UG47_08300	4.1975	4.28474	3.98946	4.02201	4.04591	3.98804	3.83715	3.84033	3.65708	4.23111	4.22789	3.92301	4.00347	4.19537	4.32855
UG47_08305	3.00304	2.95201	3.14965	3.72756	2.92073	2.88349	3.45158	3.13699	3.13829	3.04518	2.51817	2.45588	2.88976	2.69734	2.51203
UG47_08310	3.64806	3.59021	3.23874	3.04403	2.8338	3.0098	3.24039	2.97741	2.92011	1.35572	1.07493	1.34824	0.753783	1.00741	0.889839
UG47_08320	2.22681	2.12554	2.48439	2.64349	2.68279	2.72413	2.51757	2.92588	3.20426	7.75696	8.01663	7.14869	10.1409	9.87084	9.95514
UG47_08325	0.0317987	-1.29592	0.498889	-1.51494	-0.409659	-0.125975	-0.0326238	0.203415	0.578423	3.65306	3.40695	2.69834	6.03401	5.77834	6.09163
UG47_08330	0.538759	-0.196384	-0.0575048	-0.862859	1.11759	0.0184152	0.218915	0.0831208	0.47533	4.31711	4.10313	4.02186	5.82836	5.52385	5.76912
UG47_08335	1.84996	1.56915	1.92112	2.5232	2.8338	3.0937	2.31653	2.45438	3.22029	8.00141	8.44677	7.50256	10.557	10.4556	10.5894
UG47_08340	3.46335	3.51878	3.35488	4.3107	4.56087	4.39097	4.40478	4.60668	4.70628	9.1887	9.50289	8.63534	11.4622	11.4466	11.5878
UG47_08345	1.93362	1.87401	1.2813	1.86753	2.29729	2.06904	2.08285	2.32774	2.46191	6.6233	6.72132	5.83783	8.60466	8.49941	8.85392
UG47_08350	0.993325	0.289043	0.809229	1.35013	1.52525	1.81592	2.44542	2.75923	2.92011	6.69733	6.60891	5.69335	9.27816	8.87975	9.15359
UG47_08355	-0.128666	-0.93335	-0.0575048	-1.15237	0.146735	0.269954	-0.518051	0.844961	1.00584	4.61324	4.76757	3.83874	7.13528	6.87894	7.12543
UG47_08360	0.993325	1.02601	1.73768	1.03526	1.76967	1.55684	1.24748	1.96895	1.91027	4.97911	4.95113	4.56263	7.35231	7.2106	7.5581
UG47_08365	4.31135	4.23212	4.17244	4.08285	4.21369	4.06489	4.22252	4.45134	4.49852	6.5783	6.6948	6.14759	8.69398	8.58056	8.66075
UG47_08370	4.1103	4.1399	4.28548	4.28134	4.8405	4.80352	4.37272	4.71691	4.91766	6.63067	6.38861	5.76169	7.48707	7.68277	7.92887
UG47_08375	4.10128	4.03115	4.25164	4.61729	4.86701	4.69488	5.49839	5.52966	5.42607	8.00181	7.6244	6.96957	9.94355	9.67522	9.61756
UG47_08380	-4.21613	-0.93335	-0.975043	-0.4154	-0.796682	-0.467012	-1.61759	0.203415	-0.372667	2.05146	1.47086	1.60788	4.76839	4.74506	5.50397
UG47_08385	2.57829	2.79154	2.70052	2.33592	2.46866	2.3126	3.1373	2.87244	2.88031	2.82803	2.80429	2.9332	3.33314	3.13124	3.05662
UG47_08390	1.27572	0.941119	1.46974	1.35013	1.7317	0.580294	1.87884	1.66808	1.82897	1.97416	1.71778	1.30702	1.34989	1.54628	1.78727
UG47_08405	3.11479	3.22764	2.70052	2.71113	2.68279	2.52092	3.02627	2.90829	2.90035	2.5723	2.69326	2.09331	2.48739	2.61041	2.65204
UG47_08410	5.25351	5.30399	5.18819	4.85014	4.81803	4.88584	4.73241	4.71691	4.90284	4.10986	4.29461	4.29916	3.39898	3.53216	3.64787
UG47_08415	1.51179	0.754706	0.713013	1.40563	1.28424	0.835551	1.00132	1.39245	1.39287	1.13671	1.47086	1.17577	2.56592	1.90885	1.4842
UG47_08420	0.993325	0.420287	0.899426	2.0871	1.11759	0.580294	2.05079	1.11415	0.578423	1.64892	1.0234	1.34824	3.03488	2.41904	1.90391
UG47_08425	6.11367	6.11952	6.15538	6.95442	6.75968	6.79414	6.77043	6.86048	6.77911	7.61987	7.35936	7.25885	8.17907	8.203	8.59666
UG47_08430	1.80624	1.32299	1.58295	1.7438	1.91227	2.13389	1.68358	2.03529	1.55333	2.07634	2.13686	1.91274	2.44646	3.00059	3.21177
UG47_08435	-0.756697	-1.78135	-0.238077	-0.074363	0.146735	-0.286439	-2.10301	-0.352978	-0.192095	-0.546098	0.100025	0.0564747	0.371912	0.564892	0.502816
UG47_08440	1.06927	-0.93335	0.498889	-0.234828	0.146735	-0.673462	0.218915	0.603953	0.849725	-0.270464	0.91447	-0.0466188	1.16041	1.06085	1.2835
UG47_08450	1.76115	1.62465	1.68792	1.98149	1.56897	1.45899	1.72481	1.23198	1.5018	1.35572	2.16091	1.67423	2.60364	2.55561	2.79484
UG47_08455	0.0317987	0.941119	0.60992	0.432597	1.87792	1.24081	1.5058	1.58193	1.55333	1.92022	2.11241	1.93996	1.77046	1.9377	2.4748
UG47_08460	2.22681	2.46658	2.12182	2.33592	2.34837	2.42051	2.71461	2.57079	2.46191	2.92707	3.34533	3.13513	3.45164	3.50349	3.61402
UG47_08465	3.47736	3.39657	3.53451	3.73841	3.78365	3.85972	3.70949	3.76413	3.80259	3.43959	3.95972	3.56044	4.51487	4.46684	4.63316
UG47_08470	2.81729	2.43588	2.67521	2.85762	3.16821	2.82577	3.09076	3.22489	2.81847	2.76822	3.21359	2.5822	3.62673	3.75927	3.85041
UG47_08475	0.993325	0.144653	-0.975043	0.432597	0.457075	-0.673462	0.529255	0.41754	0.674639	0.16017	0.527446	0.327777	1.95687	1.61934	1.69315
UG47_08480	0.0317987	0.941119	-0.685536	0.321566	0.257766	0.484079	0.43304	0.0831208	0.764836	0.0639551	0.668309	0.926414	0.942228	1.25677	0.889839
UG47_08485	1.8924	0.754706	1.14043	0.887163	1.56897	1.18069	1.40795	0.844961	1.33515	1.43479	1.30813	1.12923	2.12193	1.84935	1.72521
UG47_08490	0.641852	0.540582	0.378594	0.535691	0.146735	0.269954	0.704342	0.844961	0.764836	-0.0391384	0.286438	0.813204	0.536971	1.00741	0.945334
UG47_08495	1.71461	1.67809	2.04486	1.16956	1.6114	1.45899	1.40795	1.58193	1.5018	2.17176	2.25327	1.46528	1.05544	0.564892	1.32594
UG47_08500	6.74604	6.62209	6.68079	6.52398	5.90482	6.50645	6.14586	6.12085	6.56201	8.40058	8.27081	8.4023	6.00259	5.96161	5.95128
UG47_08505	5.85667	5.97488	5.88983	5.07217	5.20851	5.54645	5.02007	5.17243	5.69342	7.29244	7.18272	7.37436	4.39091	4.24816	4.42443
UG47_08510	7.9231	7.68013	7.9415	7.79047	7.47334	7.67015	7.95903	8.09167	8.1433	7.23974	6.83497	7.27096	7.22574	7.10485	7.00246
UG47_08515	9.73196	9.5951	9.75599	9.89059	9.49997	9.707	10.1078	10.1762	10.2543	9.43367	9.21529	9.48165	9.57329	9.38171	9.12609
UG47_08520	9.12219	9.08578	9.06128	8.68841	8.57518	8.88422	8.50746	8.63152	8.89677	8.16869	7.97485	8.19444	6.66123	6.80256	7.00327
UG47_08525	3.62308	3.89108	3.87184	1.86753	3.66779	3.414	2.44542	3.01077	3.38578	2.60685	2.81947	2.99939	1.80325	2.222	1.4842
UG47_08530	6.08651	6.16936	6.0212	5.60104	5.54864	5.85852	6.20533	6.17335	6.30447	6.02854	5.8868	5.9492	5.65507	5.42542	5.39109
UG47_08535	7.71424	7.79041	7.76979	7.48708	7.29119	7.59368	7.402	7.37534	7.68442	7.60124	7.51555	7.59964	6.78746	6.5562	6.49992
UG47_08550	2.2596	1.72962	2.23007	1.98149	2.01067	1.64847	2.26156	2.0025	1.91027	1.71377	1.68499	2.06886	1.92743	1.46931	1.55726
UG47_08575	3.82279	3.57621	4.08865	2.15344	3.08031	2.84527	2.83245	3.34746	3.17165	2.76822	2.90738	2.99939	1.92743	2.19835	1.72521
UG47_08580	3.50497	3.53335	3.52037	3.17756	3.12493	3.45265	3.42681	3.4483	3.68044	2.94068	3.14291	3.13513	2.7284	2.33477	2.93851
UG47_08585	5.53039	5.4985	5.42299	5.21881	5.16644	5.48252	5.39683	5.19074	5.42261	4.7548	4.76364	4.84055	4.84519	4.6567	5.04872
UG47_08590	4.62622	4.40848	4.54503	3.87247	4.13587	4.35061	4.03039	4.14827	4.27119	3.35063	3.4368	3.56918	3.53209	3.31841	3.53483
UG47_08600	4.08308	4.14939	4.09821	4.9608	4.96845	5.05446	4.84419	4.95402	4.86255	6.11811	6.4953	6.25174	6.92138	7.01378	7.34573
UG47_08605	6.39028	6.46753	6.40096	6.77113	6.88712	6.99951	6.57153	6.54611	6.75455	7.54443	7.74463	7.50598	7.64465	7.57555	7.65958
UG47_08610	2.32303	2.20051	1.8774	1.45907	1.65263	1.73462	1.5058	2.09872	1.94926	1.74513	1.74984	2.29653	1.25826	1.06085	1.14815
UG47_08620	1.84996	1.56915	1.34689	1.10397	0.457075	1.24081	1.18977	0.985824	0.929896	1.18325	1.47086	1.57353	0.0824053	0.488943	0.574965
UG47_08625	1.51179	1.32299	1.40962	1.03526	0.994732	0.484079	1.64115	0.917111	0.929896	1.3958	1.65144	1.42731	1.05544	1.72243	1.59245
UG47_08630	1.8924	1.87401	1.58295	1.16956	0.994732	1.60338	1.64115	0.769012	1.14671	1.94744	2.25327	1.88499	1.3048	1.54628	1.95888
UG47_08635	1.66651	1.96281	1.40962	1.5106	1.48016	1.73462	1.87884	1.4903	1.2123	2.17176	2.16091	1.73765	2.12193	1.90885	1.81733
UG47_08640	0.176189	0.941119	0.498889	0.070027	-0.104804	0.835551	0.218915	1.34092	1.07799	1.22834	0.856754	1.03138	1.21016	0.705755	0.945334
UG47_08645	1.27572	1.56915	1.34689	0.321566	1.48016	0.835551	1.12965	1.53684	1.33515	0.878399	1.26441	1.79841	0.819371	0.8942	0.998773
UG47_08650	1.33846	1.96281	1.92112	1.98149	0.994732	1.45899	1.55234	1.78838	1.2123	1.80589	1.95629	2.11736	1.55634	1.84935	1.4842
UG47_08655	3.23508	3.31458	3.37073	3.23995	3.18236	3.0937	2.86968	2.92588	3.03333	2.95417	2.99024	3.17004	1.98573	2.33477	2.49354
UG47_08660	1.76115	1.38858	1.52746	1.10397	1.52525	1.45899	1.35642	1.4422	1.39287	1.03886	1.26441	1.42731	-0.14892	0.0343773	-0.13873
UG47_08665	1.51179	1.77937	1.63639	0.631906	0.457075	1.35402	1.12965	1.05141	1.14671	0.760563	1.07493	1.70629	1.39361	0.637042	0.945334
UG47_08670	3.00304	2.95201	2.7739	2.44589	2.32306	2.72413	2.79423	2.73947	2.61526	2.50059	2.67667	2.77592	2.54669	2.37752	2.29423
UG47_08675	1.8924	1.10618	1.73768	1.82746	1.43362	1.35402	2.42055	1.89941	1.94926	2.51886	2.70965	2.68231	4.9514	4.54862	2.92477
UG47_08680	1.71461	1.91909	2.29798	4.8601	3.22398	2.8645	4.8348	3.41131	3.22029	5.38713	4.95113	5.1886	7.74458	7.4516	5.96979
UG47_08685	0.176189	-0.0158118	0.713013	1.65499	1.05747	0.98365	1.80388	1.39245	1.00584	2.4821	2.48045	2.11736	4.37464	5.33342	6.92693
UG47_08690	0.538759	-0.0158118	-0.685536	0.722104	0.547273	0.14966	0.860461	0.985824	0.674639	2.34553	2.20783	1.50227	3.03488	4.32115	5.99959
UG47_08695	1.66651	1.32299	1.40962	2.15344	2.5363	2.56861	2.39524	2.18892	2.02422	4.18039	4.41946	4.12627	5.02275	5.47055	6.53426
UG47_08700	1.51179	1.91909	1.68792	1.86753	3.21024	2.88349	2.17497	2.32774	2.2596	4.19182	4.56622	3.98966	5.07067	5.39193	6.44563
UG47_08705	4.52196	4.44747	4.39031	4.76782	5.21884	5.23158	4.4969	4.9921	4.98957	6.59561	6.77975	6.41221	7.30086	7.58641	8.63619
UG47_08710	2.49812	2.23658	2.23007	1.60845	1.84273	1.73462	1.9501	2.15947	1.82897	2.14849	2.96314	2.84955	2.48739	2.61041	4.27541
UG47_08715	4.45276	4.50035	4.85221	4.3107	4.69023	4.73201	4.40478	4.59023	4.89786	3.64477	4.09067	3.98966	3.44126	3.26248	3.05662
UG47_08720	11.0321	11.1767	11.0265	10.4517	10.6221	10.7656	10.313	10.2822	10.3145	9.24361	9.1305	9.12599	8.25622	8.06392	8.35904
UG47_08725	6.90605	6.87186	6.80267	6.25985	6.80495	6.7979	6.29872	6.65562	6.64748	5.54471	5.53781	5.77875	4.61984	3.97646	4.05976
UG47_08730	6.67185	6.62039	6.67282	6.01645	6.65959	6.51256	6.00237	6.41832	6.24106	4.7197	4.83637	4.97493	3.35542	2.71412	2.58374
UG47_08735	7.0687	7.02536	6.97592	6.17056	6.7877	6.7979	6.21982	6.58401	6.43211	4.7354	4.79471	5.0518	2.6404	2.77934	3.06916
UG47_08740	7.90767	8.01144	7.93218	7.46847	7.62085	7.88496	7.25146	7.4156	7.49893	5.81976	5.80715	5.88237	4.2671	3.94837	4.07228
UG47_08745	7.33798	7.32561	7.32925	6.8445	6.78539	7.21341	6.74561	6.89997	7.06529	5.23802	5.0891	5.28197	3.47218	3.19238	3.17742
UG47_08750	6.56769	6.58934	6.52126	6.03636	6.02742	6.45185	6.00237	6.00561	6.25085	4.37339	4.05262	4.10238	3.06223	2.17431	2.25084
UG47_08755	6.02347	6.12193	6.07057	5.72892	5.65136	6.20447	5.6317	5.51521	5.93111	4.2531	3.918	3.8242	3.38821	2.39843	1.78727
UG47_08760	5.98232	6.14584	6.10415	5.56493	5.53768	6.0555	5.48345	5.48585	5.94082	4.16887	3.68084	3.87445	3.007	2.47916	1.84677
UG47_08765	5.24125	5.15647	5.25804	4.50108	4.46577	5.1826	4.44234	4.65496	5.04912	3.07016	2.77343	2.96004	2.19788	1.84935	0.889839
UG47_08770	5.46511	5.41439	5.45308	4.80441	4.88874	5.33862	4.78695	4.82869	5.27695	3.22278	2.96314	3.17004	2.2933	2.222	0.998773
UG47_08775	5.44387	5.62294	5.52922	4.79405	5.06321	5.52243	4.76241	4.91491	5.24596	3.17752	3.20205	3.23741	1.83531	1.84935	1.10006
UG47_08780	5.77964	5.9722	5.88432	5.48989	5.41427	5.84406	5.45004	5.27895	5.80392	3.78717	3.62142	3.54279	2.50743	2.53688	1.9856
UG47_08785	4.88978	5.15647	5.26654	4.85014	4.77667	4.95925	4.91268	4.63904	5.1404	3.56792	3.60399	3.60364	2.24638	2.07391	2.33635
UG47_08790	6.32594	6.23991	6.31139	6.10083	6.24182	6.15455	6.39124	6.23992	6.16442	6.31907	6.60344	6.481	6.1469	6.39648	6.19398
UG47_08795	4.94122	4.96012	4.93984	4.87	4.81349	4.7528	5.45311	5.04941	5.08458	4.88017	5.03483	5.10087	5.01926	4.85503	4.55949
UG47_08800	1.56523	1.56915	1.96356	2.05275	1.80666	1.64847	2.2893	1.96895	1.60309	2.70582	2.8931	2.71419	3.1917	3.42415	2.73311
UG47_08810	-0.128666	0.144653	0.24735	0.321566	0.457075	-0.125975	0.932611	0.0831208	-0.192095	1.03886	1.26441	1.12923	-0.028626	0.408773	1.0503
UG47_08815	0.913154	-0.0158118	0.809229	1.10397	0.929143	0.835551	0.784512	1.4903	1.07799	1.64892	1.47086	1.91274	1.55634	1.50831	1.55726
UG47_08820	0.738068	0.289043	0.24735	1.03526	0.712332	0.380985	0.0986207	0.844961	0.764836	0.878399	0.733897	1.08114	1.21016	1.06085	1.10006
UG47_08825	1.21014	1.38858	1.21258	1.29242	1.28424	0.380985	0.860461	1.58193	1.44836	1.47276	1.0234	1.50227	1.5943	1.84935	1.81733
UG47_08830	1.66651	1.77937	1.63639	1.98149	1.6114	1.50874	2.2893	1.62565	1.87019	1.77583	2.29733	2.20972	1.70256	1.96599	1.72521
UG47_08835	0.913154	1.32299	0.713013	1.2323	1.11759	1.29852	1.59743	1.4422	1.14671	1.18325	1.47086	1.46528	0.882107	0.951915	0.832123
UG47_08840	0.828265	0.754706	0.809229	1.03526	1.56897	0.484079	1.18977	1.39245	0.578423	0.0639551	0.969965	0.327777	0.0824053	0.408773	0.0753945
UG47_08845	3.75541	3.24545	3.71922	3.85264	3.8909	3.95253	4.98233	5.06933	4.86255	4.5436	4.60179	4.5757	6.25456	6.15063	6.13105
UG47_08850	3.9588	3.93564	4.31856	4.06573	4.28096	4.55388	4.29274	4.40818	4.45853	4.36837	4.65779	4.51817	4.29618	4.48161	4.45343
UG47_08855	3.09675	3.20961	3.09344	3.2246	3.69764	3.67595	3.09076	3.16689	3.28268	3.22278	3.28096	3.45116	3.66291	3.84554	3.86487
UG47_08860	4.93108	5.01826	4.91843	5.03306	5.55409	5.49183	5.0076	5.12371	5.16546	5.22139	5.55379	5.44998	5.403	5.53097	5.67171
UG47_08865	4.14581	4.0816	4.14505	3.9398	3.94167	3.85972	4.05484	4.01489	3.88535	4.33783	4.24486	4.47694	4.31336	4.3854	4.46297
UG47_08870	3.16758	2.88541	2.67521	3.61435	3.29078	2.90222	3.22611	3.13699	2.83938	3.3809	3.63006	3.37342	3.03488	3.05428	3.14223
UG47_08875	2.98354	3.36433	3.30624	3.14532	3.23759	3.3472	3.48795	3.33435	3.3129	3.44915	3.39686	3.62056	3.1023	2.82638	3.06916
UG47_08880	1.14142	-0.0158118	0.809229	-0.074363	-0.104804	0.98365	0.619453	0.513755	0.849725	-0.546098	0.286438	0.483896	-0.765592	0.137471	0.261808
UG47_08890	7.96533	7.94351	7.95208	7.51258	7.44356	7.96009	7.71045	7.80422	8.28959	7.41207	8.38654	8.65523	7.68809	7.89443	7.78371
UG47_08895	5.20804	5.28259	5.10533	5.31252	5.10836	5.02911	5.51904	4.94973	5.05806	5.65615	5.6007	5.51251	5.22385	5.20579	5.19326
UG47_08900	6.63015	6.69682	6.67601	10.0907	6.52733	6.14672	9.82735	6.31194	5.67609	8.67498	8.41463	8.71752	9.05342	8.213	6.76286
UG47_08905	6.78879	6.8429	6.76418	9.79251	7.67874	6.63802	9.59925	7.27423	5.93598	7.9157	7.87254	8.22623	8.19923	7.84197	6.38796
UG47_08910	5.66192	5.41833	5.53275	6.95209	5.57031	5.82454	6.92323	5.28237	5.1982	6.85028	6.92548	5.77687	9.20279	8.85467	8.7985
UG47_08915	2.49812	2.66491	2.84372	3.32876	2.29729	2.28431	3.32325	2.63637	2.40694	3.3404	3.01683	2.45588	5.14929	4.92515	4.62468
UG47_08920	6.57585	6.57003	6.43906	6.57631	6.97099	6.90164	6.54156	6.87074	6.63856	7.51175	7.77269	7.43121	6.8447	6.52564	7.69391
UG47_08925	7.43806	7.36484	7.28287	7.47415	7.41764	7.42011	7.2863	7.10307	7.1346	7.79866	7.81309	7.6417	7.52074	7.44785	7.79555
UG47_08930	8.27597	8.19679	8.34563	7.85107	7.76409	8.03522	7.82743	7.97398	8.13961	7.46248	7.65963	7.67752	7.28353	7.18525	7.57799
UG47_08935	9.12135	9.06775	9.06342	8.90246	8.67108	8.89683	8.74827	8.74242	8.83695	8.84972	8.85018	8.90359	8.15307	7.99094	7.90457
UG47_08940	8.34588	8.35846	8.36999	8.53316	8.42081	8.55369	8.1766	8.18869	8.30611	8.90175	8.91104	8.81608	9.60197	9.66811	9.55078
UG47_08945	2.05066	2.66491	2.23007	2.36421	2.7975	2.34034	2.31653	2.37974	2.46191	3.64477	3.37647	3.25919	5.7715	6.83647	5.73607
UG47_08950	1.06927	1.02601	0.984315	1.5106	1.38552	0.670492	1.72481	1.05141	1.2123	3.35063	3.09379	2.61635	6.65226	7.09447	5.6022
UG47_08955	2.12372	1.77937	1.92112	2.39196	1.87792	1.96595	2.71461	2.2738	1.60309	4.37339	4.07177	3.73377	8.13949	7.9406	6.58973
UG47_08960	1.80624	1.25428	1.46974	3.00863	1.84273	1.40746	3.05887	1.70931	1.55333	5.5109	4.91624	4.13807	9.05193	9.0426	8.18878
UG47_08965	10.7122	10.6982	10.6446	10.5571	10.2296	10.4724	10.242	10.1613	10.39	9.73876	9.8455	9.9526	9.25964	9.12977	8.86363
UG47_08970	7.86968	7.80324	7.84974	7.26783	7.8618	7.64742	8.05963	8.28173	8.0404	7.83965	7.81261	7.96647	6.97453	6.85266	6.66501
UG47_08975	8.35444	8.26496	8.34463	8.0061	8.2721	8.19334	8.39384	8.6275	8.34135	8.59789	8.52961	8.50925	8.43719	8.38916	8.52646
UG47_08980	6.69751	6.78927	6.63721	6.81662	6.63538	6.48641	6.85525	6.63971	6.45938	7.08211	6.92635	6.80073	7.01708	7.04643	7.22339
UG47_08985	4.04597	3.98948	4.1265	4.07431	3.99873	4.01412	4.2153	4.24956	3.85487	4.48906	4.63221	4.3252	4.48486	4.34288	4.19183
UG47_08990	4.3875	4.47037	4.35089	5.13919	5.17707	5.01627	5.45311	4.92369	4.68334	6.32167	6.29121	5.85938	7.01883	7.0816	7.35216
UG47_08995	7.18315	7.24268	7.14447	6.26549	6.52455	6.94972	6.19253	6.63571	6.93172	6.3865	6.39623	6.8473	5.33455	5.34692	5.7262
UG47_09000	6.89174	6.65745	6.7791	7.69973	7.19331	7.38057	8.31842	8.1745	8.07	8.68538	8.66345	8.26206	9.82344	9.33248	9.70142
UG47_09005	5.35183	5.28689	5.3083	5.77442	5.32146	5.35572	5.64786	5.29596	5.14461	5.77488	5.64612	5.30832	6.47154	6.09567	6.17524
UG47_09010	6.10241	6.05786	6.03618	6.96369	6.45489	6.26363	6.78756	6.4732	6.11598	6.94702	6.84056	6.5389	7.76293	7.64061	7.89138
UG47_09015	6.29859	6.34897	6.15538	7.24709	6.83994	6.56053	7.19299	6.57288	6.29125	7.34521	7.23887	6.9563	8.73253	8.65684	8.02778
UG47_09020	3.16758	3.28043	3.32264	3.31433	2.64243	2.99242	3.37596	3.02716	2.90035	3.48674	2.25327	2.59937	3.07571	2.81087	2.9109
UG47_09025	2.7951	2.81559	2.5965	3.14532	3.26443	3.0098	3.38884	3.23904	3.22029	3.83897	3.41697	3.4225	3.76631	3.08039	3.53483
UG47_09030	3.51858	3.42811	3.32264	3.67206	3.55273	3.47785	4.10254	3.88599	4.06474	3.92365	4.07177	4.48621	3.92371	4.02432	4.07228
UG47_09035	3.70868	3.57621	3.82658	3.68333	3.18236	3.23343	3.70949	3.28066	3.49523	4.77773	3.85307	3.84595	5.10724	5.12968	4.88097
UG47_09040	7.30006	7.25812	7.18875	6.90713	6.40299	6.43747	7.13491	6.59229	6.52215	8.15489	7.65223	7.77521	8.3146	8.81659	8.93134
UG47_09045	8.51752	8.60818	8.49641	8.67894	8.45325	8.65418	8.4026	8.37994	8.44687	8.07961	8.22806	8.31337	7.54335	7.48742	7.50714
UG47_09050	5.91958	6.01955	5.89258	6.3386	6.02546	5.96928	6.22162	5.91601	5.79056	6.65357	6.56904	6.27865	7.02666	6.94616	6.64734
UG47_09055	5.00546	4.98153	5.00732	5.41411	5.00869	4.96817	5.33495	5.02513	4.96123	5.34168	5.18309	5.04241	5.1683	5.28371	4.96728
UG47_09060	0.641852	0.540582	0.378594	1.60845	-0.409659	0.269954	1.12965	1.23198	0.674639	1.35572	0.599596	0.870919	1.80325	1.72243	1.44623
UG47_09065	0.828265	0.540582	0.10296	1.60845	0.36086	-0.286439	1.30298	0.769012	0.364298	1.58101	0.856754	0.483896	2.42555	1.61934	1.59245
UG47_09070	0.738068	0.144653	0.10296	0.722104	0.547273	0.0184152	0.860461	-0.192514	0.47533	0.415428	0.599596	-0.409189	1.80325	1.21023	0.945334
UG47_09075	1.39858	1.87401	1.40962	2.36421	1.76967	1.64847	2.11422	2.09872	1.60309	2.62383	2.34008	2.04398	3.15407	3.09327	2.71726
UG47_09080	2.08765	2.27176	1.92112	2.27762	2.42174	2.00114	2.14491	2.42992	1.94926	3.00687	2.87867	2.5822	3.15407	2.90154	2.61829
UG47_09085	-0.309238	-0.0158118	0.60992	0.070027	0.457075	0.580294	0.529255	0.513755	-0.372667	0.760563	0.451498	0.690347	-0.028626	0.137471	0.17161
UG47_09090	1.56523	1.51144	2.19488	1.5106	1.87792	1.24081	1.84185	1.96895	1.44836	1.68171	1.90026	2.3784	2.17301	2.04767	2.43658
UG47_09095	4.34229	4.22315	4.07903	3.3712	4.12126	3.76052	3.32325	3.82165	3.94444	3.49599	3.72182	3.98313	3.20403	3.21613	2.9109
UG47_09100	12.7847	12.7628	12.7211	12.1749	11.8252	12.348	11.7085	11.8109	12.2626	10.9009	11.077	11.3674	9.61473	8.95158	8.66049
UG47_09105	12.4177	12.4323	12.3498	11.7817	11.6437	12.0611	11.3413	11.4265	11.8463	10.5324	10.7858	10.9822	9.15892	8.45176	8.19666
UG47_09110	12.5446	12.5538	12.4788	11.9484	11.8316	12.2377	11.4831	11.5903	11.9926	10.673	11.0228	11.1732	9.24741	8.56185	8.33846
UG47_09115	13.0051	13.0312	12.9527	12.3946	12.2805	12.6807	11.9527	12.0979	12.5166	11.1135	11.4383	11.674	9.60633	8.93065	8.71614
UG47_09120	0.0317987	0.289043	0.60992	-0.4154	0.146735	-0.125975	-0.518051	-0.192514	0.578423	1.13671	1.07493	0.483896	1.95687	2.09967	2.35696
UG47_09125	2.2596	2.99476	2.7254	2.41918	2.95409	2.54496	3.0749	2.96044	2.93961	3.65306	3.51351	3.50683	4.22536	4.30463	3.96896
UG47_09130	3.16758	2.97354	3.53451	3.46561	3.68775	3.38765	3.64652	3.63102	3.48199	4.21999	3.87504	4.05336	4.79716	4.5901	4.3544
UG47_09135	3.44921	3.69763	3.81503	3.94917	3.78365	3.55091	3.96308	4.14076	3.7919	4.461	4.19915	4.20692	5.05714	4.68676	4.52348
UG47_09140	1.56523	1.51144	1.52746	2.41918	1.97861	2.13389	2.63034	2.42992	2.19618	2.98076	2.64292	2.63312	4.31336	3.75927	3.44142
UG47_09145	1.56523	1.96281	2.00478	2.54807	2.07273	2.13389	2.75497	2.0025	2.16339	2.85703	2.64292	2.3784	3.74115	3.65018	3.01831
UG47_09150	1.71461	2.08655	1.68792	2.73299	1.94582	1.45899	2.92379	1.05141	1.14671	2.85703	2.31886	2.31743	4.01051	3.72657	3.21177
UG47_09155	2.92342	3.07663	2.84372	3.25514	3.35463	2.92072	2.83245	2.94326	2.75387	3.31972	3.10623	2.79095	3.62673	3.15601	3.15405
UG47_09160	5.5603	5.54957	5.43057	5.89809	5.24603	5.24265	5.75372	5.41909	5.23022	5.43118	4.82888	4.57136	5.37328	4.99202	4.96056
UG47_09165	4.25555	4.432	4.35886	4.55115	4.48872	4.32307	4.5552	4.49914	4.55016	4.84079	4.62791	4.44405	5.2419	5.14831	5.19612
UG47_09170	2.83915	3.20961	2.82082	4.43593	2.93751	3.07731	4.37919	2.97741	3.39992	7.22452	6.17647	4.85849	10.3999	9.37629	8.65815
UG47_09175	2.32303	2.37246	1.92112	4.32517	3.53078	3.56274	3.36296	2.21777	2.61526	5.62066	5.13838	4.33548	9.21178	8.06187	6.74538
UG47_09180	2.32303	2.49664	2.45495	3.16153	3.11021	2.95701	3.26855	3.41131	3.45515	6.2165	6.11933	5.69335	7.63785	7.73815	8.62614
UG47_09185	1.27572	1.25428	0.24735	1.10397	0.457075	1.05236	1.24748	0.314446	0.849725	1.61537	1.8119	1.93996	0.999943	1.16213	1.32594
UG47_09190	-0.756697	-1.29592	-0.0575048	0.070027	0.257766	-0.467012	0.218915	0.314446	0.11276	0.16017	-0.234394	0.242888	-0.028626	-0.81362	-0.695124
UG47_09200	0.538759	-0.196384	0.498889	0.535691	0.257766	-0.125975	0.784512	-0.0481238	0.364298	0.491376	0.371327	0.979853	-0.585019	-0.633047	-0.534659
UG47_09205	2.01269	1.10618	1.52746	1.56035	1.1753	1.35402	1.5058	1.58193	1.33515	1.50975	1.54582	1.85671	1.43604	1.38801	1.44623
UG47_09210	0.538759	0.420287	0.498889	0.806993	0.860431	0.14966	0.529255	0.985824	0.674639	0.563526	0.371327	0.624758	0.281714	0.0343773	0.0753945
UG47_09215	7.41823	7.45467	7.37908	7.43051	7.32744	7.39221	7.1234	7.40779	7.26878	7.24524	7.0777	7.24255	6.58432	6.75269	7.02195
UG47_09220	8.3775	8.41808	8.40361	8.5417	8.39105	8.39573	8.37818	8.33661	8.17243	9.035	8.98214	8.81929	9.48162	9.54532	9.70594
UG47_09225	5.45453	5.4985	5.50429	5.53414	5.33735	5.12793	5.54804	5.38452	5.07138	5.60365	5.4232	5.39448	5.79206	5.69206	5.58045
UG47_09230	10.4714	10.4468	10.3855	10.5423	9.92132	10.2556	10.2619	9.84257	10.2197	12.3531	12.4623	12.2953	11.9732	11.7359	11.3825
UG47_09235	3.16758	3.01567	3.28966	2.0871	2.5363	3.15748	2.11422	2.71943	2.51486	2.75287	1.68499	2.83512	0.753783	0.834079	0.832123
UG47_09240	9.52818	9.53708	9.48564	9.22858	9.8053	9.81074	9.21925	9.78333	9.491	9.54478	9.4197	9.39794	9.2072	9.13679	9.53941
UG47_09245	9.88264	9.96995	9.83061	9.73477	10.278	10.1646	9.64778	10.1515	9.78291	9.90386	9.78502	9.72676	9.47972	9.46506	9.97173
UG47_09250	9.37294	9.34832	9.32175	9.23122	9.63111	9.34944	9.22218	9.62624	9.13262	9.14289	9.02474	9.00252	8.72906	8.79556	9.12139
UG47_09255	9.54615	9.4567	9.49381	9.68026	9.73927	9.4927	9.47035	9.65981	9.39761	9.39108	9.38056	9.2028	9.46122	9.36338	9.53263
UG47_09260	9.9337	9.86007	9.90701	10.1019	10.2532	9.96518	9.95626	10.3655	9.78628	9.95328	9.74382	9.57238	9.71829	9.76815	10.0746
UG47_09265	8.12622	8.09609	8.12387	7.97778	7.86729	7.90018	8.0255	8.06463	7.96391	7.80705	7.6244	7.72328	7.337	7.29873	7.51805
UG47_09270	7.37959	7.34639	7.40241	7.0413	7.06464	7.12445	7.24616	7.21285	7.17011	7.23423	7.11741	7.18895	7.06011	6.99931	7.07734
UG47_09275	5.88585	6.01696	5.95701	5.56797	5.67905	5.6609	5.58768	5.52966	5.47366	5.43118	5.39052	5.54612	5.15883	5.05921	5.27946
UG47_09280	5.90928	6.12675	5.96486	6.01198	5.91545	5.85371	6.00447	5.8781	5.78249	6.76104	6.76119	6.53556	7.22347	7.23695	7.60462
UG47_09285	6.32012	6.40353	6.35388	5.3519	5.77784	5.95365	5.50727	5.76535	6.00931	6.06162	6.12698	5.85938	6.10806	6.0518	6.28686
UG47_09305	6.72565	6.60667	6.60741	6.73638	6.19025	6.37177	6.70112	6.47917	6.51891	6.59883	6.60891	6.64609	6.73744	6.33274	6.07617
UG47_09310	7.62504	7.75276	7.65876	7.58046	7.37824	7.43627	7.47706	7.32567	7.38088	7.22313	7.1266	7.18682	6.50057	6.46002	6.70676
UG47_09315	8.38076	8.46444	8.30495	7.76351	7.7308	8.08117	7.7732	7.61857	7.84618	7.62672	7.69557	7.79445	7.04648	7.07594	7.20858
UG47_09320	7.8476	7.85998	7.71728	7.26876	7.35892	7.36799	7.31695	7.42181	7.33008	7.37934	7.20313	7.24459	7.02492	6.95677	6.89205
UG47_09325	6.77752	6.81782	6.85433	6.10083	5.70623	6.14278	6.56729	6.09775	6.17885	5.87397	5.68809	5.64867	6.06814	5.87288	5.81453
UG47_09330	7.55825	7.54733	7.51369	6.70216	6.29973	7.00168	6.30553	6.55179	7.13248	5.45034	5.40821	6.07117	4.15089	3.94127	4.22584
UG47_09335	6.02108	6.16234	6.08745	8.12402	6.83659	6.73135	8.05307	6.60873	6.45091	9.24361	9.18061	8.4163	11.5139	11.4032	10.7232
UG47_09340	5.08537	4.96012	4.98689	6.78819	5.70378	5.498	6.88737	5.68755	5.3911	7.91053	7.75947	7.42038	10.6318	10.601	9.68826
UG47_09345	4.06464	4.09148	4.04979	6.12995	5.04398	4.72676	6.18885	5.15015	4.83679	7.31025	7.05061	6.82922	10.0143	10.0671	9.01274
UG47_09350	3.80068	3.69763	4.01994	5.5891	4.60354	4.34377	5.84067	4.83801	4.41044	6.95291	6.62845	6.53556	9.58336	9.70765	8.60125
UG47_09355	6.16217	6.32822	6.00605	6.15446	6.1602	6.18165	5.9381	5.87131	5.98136	5.74222	5.55379	5.63625	5.16199	5.06576	4.98394
UG47_09360	3.53206	2.83924	2.99458	3.31433	3.25107	3.45265	2.95876	3.58746	3.78114	6.31776	6.03889	5.32391	7.11093	6.94704	7.46504
UG47_09365	4.48777	4.25867	4.30212	3.60252	3.66779	3.8501	3.67835	4.32443	4.69486	5.32362	4.95457	5.15705	5.66625	5.5357	6.08546
UG47_09370	5.24944	4.97621	5.05716	3.97692	3.93333	4.41726	4.30638	4.87923	5.05806	7.16271	6.83403	6.82192	9.02372	8.35413	9.45544
UG47_09375	6.30252	6.24656	6.09463	5.37988	5.11943	5.35572	5.03244	5.13887	5.41219	4.01655	3.98014	4.35078	3.007	3.50349	3.82844
UG47_09380	11.0118	10.977	11.0115	10.6891	10.1713	10.6284	10.3087	10.3094	10.6393	9.39881	9.42607	9.6884	8.27935	8.322	8.33197
UG47_09385	6.73734	6.65745	6.72463	6.56264	6.32545	6.49569	6.49764	6.43531	6.46612	6.40626	6.20277	6.31419	5.30909	5.43557	5.85856
UG47_09390	4.52871	4.60063	4.45866	4.81982	4.56087	4.35061	5.10839	4.85648	5.03559	5.31319	5.24626	5.23878	5.28607	5.2117	5.0102
UG47_09395	6.51264	6.45801	6.50698	7.49509	6.80609	6.86987	7.48982	6.96204	7.05974	8.08957	8.17997	7.90477	8.73678	8.59421	8.08836
UG47_09400	12.621	12.6804	12.5085	12.8448	13.5211	13.3681	12.6273	13.3141	12.8577	12.3474	11.6925	11.6757	11.6296	11.1013	11.6217
UG47_09405	10.397	10.5176	10.2984	10.7587	11.5158	11.1699	10.5671	11.1883	10.5223	10.0402	9.34787	9.23955	9.21655	8.80562	9.30396
UG47_09410	3.74387	3.82154	3.47708	3.96773	4.37632	3.62045	4.4729	4.505	3.90532	4.45153	4.09691	4.26189	3.68946	3.93413	4.0344
UG47_09415	6.01629	5.96416	5.8423	6.53336	6.93803	5.47941	6.8714	7.39047	5.384	5.30005	4.46363	4.95505	3.8073	3.70994	3.85766
UG47_09420	7.64767	7.51281	7.58508	11.2383	8.83561	8.23874	11.0219	8.92929	8.24229	11.5838	11.2045	10.5755	13.7752	13.6794	12.725
UG47_09425	8.31501	8.33837	8.24116	8.29265	8.49776	8.3521	8.47498	8.41072	8.21555	8.69268	8.53824	8.54736	10.2006	9.84358	8.63856
UG47_09430	4.42412	4.60063	4.50249	4.92326	4.88442	4.59476	4.8348	4.31778	4.54381	5.09624	5.11703	4.61424	4.60131	4.53452	4.67889
UG47_09435	6.32206	6.28367	6.12065	6.44507	6.58036	6.34805	6.66848	6.55744	6.35071	6.85208	6.77001	6.50513	6.56293	6.49805	6.57771
UG47_09440	5.33269	5.31247	5.29174	5.78754	5.86153	5.66639	5.65588	5.9508	5.61374	7.01373	6.97379	6.60523	7.25567	7.186	7.62548
UG47_09450	4.66345	4.55136	4.53803	4.37468	4.43066	4.35061	4.4485	4.70167	4.47199	3.89597	4.07809	3.50683	4.02449	4.07715	3.76816
UG47_09455	1.27572	1.38858	1.46974	1.78623	2.16109	1.92988	1.72481	1.70931	2.2596	7.40902	7.28473	6.87401	8.34032	9.19004	7.92499
UG47_09460	3.33077	3.34794	3.27288	3.50426	3.49723	3.654	3.62491	3.66285	4.2163	8.24095	8.34713	7.97883	10.316	11.2239	9.46066
UG47_09465	2.12372	2.46658	2.56928	2.39196	2.46866	2.16526	2.65187	2.40505	2.3498	4.86953	4.70761	4.25106	4.39091	5.64034	4.11526
UG47_09470	8.73023	8.78032	8.72867	9.29896	9.3596	9.40797	9.02974	9.09325	9.05792	10.3841	10.5281	10.1135	11.3549	11.346	11.0275
UG47_09475	0.641852	1.02601	1.46974	1.03526	1.38552	0.835551	1.12965	0.985824	0.47533	2.73736	3.06859	1.46528	4.76006	5.2949	4.24255
UG47_09480	0.641852	-0.643843	0.809229	2.1855	1.38552	0.580294	2.81346	1.53684	1.27503	3.94407	4.36875	1.30702	6.12599	6.42224	5.41586
UG47_09485	1.51179	-0.0158118	0.984315	2.05275	1.33577	1.40746	2.79423	1.89941	1.60309	3.97746	4.08439	2.74539	6.00436	6.15216	5.94448
UG47_09490	2.57829	2.33967	2.70052	2.85762	3.19637	3.0937	3.21168	3.25305	2.99657	5.67256	5.71067	5.01067	7.38855	7.29246	7.6694
UG47_09495	1.56523	1.38858	1.2813	1.56035	2.44539	2.16526	2.018	1.9346	2.06029	4.66336	4.51117	3.76455	6.27661	6.17051	6.57661
UG47_09500	6.38657	6.44651	6.43152	6.32066	6.09066	6.00005	6.18331	6.05041	6.19921	6.11662	5.98435	5.80305	6.06138	5.77234	5.39359
UG47_09505	5.3172	5.40254	5.2279	5.74514	5.39618	5.38931	5.42212	5.21598	5.12345	5.75576	5.50061	5.41887	6.39024	6.12733	5.73213
UG47_09515	2.60405	2.61097	2.70052	3.11234	2.55816	2.54496	3.26855	2.63637	3.01506	4.4983	4.32685	3.81688	8.87236	8.89431	5.83672
UG47_09520	4.71165	4.8126	4.67202	5.09767	5.14493	5.08758	4.83009	4.92807	4.74558	5.40442	5.44049	5.31354	10.0083	10.232	7.20005
UG47_09525	3.3613	3.68463	3.47708	3.92088	3.85603	3.50261	3.92821	3.69399	3.48199	4.11587	3.6725	3.92301	4.55393	4.08362	3.77583
UG47_09530	3.9588	3.91353	4.03991	3.4259	3.51969	3.56274	3.76982	3.81222	3.88535	4.23664	4.21646	4.39571	9.83054	9.18497	8.29773
UG47_09535	3.34611	3.56206	3.0547	3.11234	3.1395	2.90222	3.29616	3.30775	3.44154	5.35191	5.9224	5.1366	12.0172	11.3046	10.5818
UG47_09545	3.04126	2.61097	2.67521	4.90412	2.55816	2.65952	3.99712	2.92588	2.61526	5.44557	5.17721	3.62895	6.85646	5.93681	5.49004
UG47_09550	3.29957	3.26305	3.16792	4.3107	3.35463	3.12594	4.10254	3.39876	3.20426	3.92365	3.72988	3.4977	5.08407	4.31566	3.96225
UG47_09555	1.4563	1.67809	2.04486	1.40563	2.21712	1.96595	1.91491	1.05141	1.91027	1.97416	2.01023	1.22086	3.87826	2.66319	2.2727
UG47_09560	1.66651	2.04647	1.52746	0.806993	1.65263	1.81592	1.5058	1.58193	1.39287	2.14849	1.98351	2.06886	3.007	2.81087	2.86847
UG47_09565	6.94941	7.17808	6.91505	6.27855	7.04058	6.85792	6.26942	6.83743	6.5792	6.02216	5.7744	5.84865	5.00524	5.01927	5.50397
UG47_09570	6.41049	6.51419	6.41823	5.80312	6.31265	6.33087	5.83598	6.25566	6.07909	6.12111	5.86501	5.83602	5.80629	5.59577	6.15626
UG47_09575	6.41596	6.51603	6.29278	5.72074	6.44759	6.31522	5.87541	6.26087	6.18499	5.94828	5.72485	5.71321	5.579	5.42287	5.92045
UG47_09580	4.43851	4.78242	4.59312	3.35719	4.66527	4.72676	3.59187	4.92369	4.91766	4.32751	3.95972	4.01548	4.79716	4.79716	4.98063
UG47_09585	8.64244	8.61462	8.55785	6.99682	9.0889	9.32795	7.16892	9.20983	9.43972	8.86497	8.81226	8.76562	9.71547	9.54693	9.70883
UG47_09590	2.35373	2.16351	1.73768	2.30707	2.74128	2.19595	2.51757	2.90829	2.3498	2.85703	2.62575	2.5822	3.20403	3.13124	3.26726
UG47_09595	3.89761	3.74847	3.77984	3.72756	3.77434	3.40088	3.95444	4.13321	3.8651	4.4751	4.36358	4.10238	4.74326	4.95721	5.34541
UG47_09600	6.56113	6.44843	6.62404	6.62681	6.01364	6.4708	6.58279	6.20432	6.49605	6.08019	5.91712	5.88237	6.37669	6.0218	6.0352
UG47_09605	1.14142	1.32299	1.21258	0.631906	1.05747	1.29852	0.860461	1.58193	1.82897	2.82803	2.78894	2.35837	4.11215	4.08362	4.90216
UG47_09610	0.0317987	-0.643843	-0.238077	0.432597	0.457075	0.0184152	0.860461	0.603953	0.11276	0.632239	-0.365638	0.0564747	-0.585019	0.137471	0.0753945
UG47_09615	-0.128666	0.144653	0.809229	0.887163	0.860431	1.05236	1.00132	1.34092	0.364298	1.18325	1.07493	0.690347	0.61292	0.834079	0.832123
UG47_09620	0.738068	0.289043	0.713013	1.56035	0.994732	0.670492	0.860461	0.844961	-0.192095	0.878399	0.969965	1.03138	1.25826	0.834079	1.23978
UG47_09625	0.828265	0.941119	0.713013	0.631906	1.1753	0.98365	1.30298	0.844961	0.929896	1.03886	0.599596	0.926414	1.05544	0.771343	0.261808
UG47_09630	1.39858	0.651613	1.14043	0.806993	0.457075	0.269954	1.4577	1.58193	1.00584	1.35572	1.07493	1.17577	0.753783	0.834079	0.346696
UG47_09635	1.33846	1.51144	1.40962	1.56035	0.547273	0.380985	1.55234	1.78838	1.60309	1.50975	1.71778	1.79841	1.51734	0.771343	0.945334
UG47_09640	0.828265	1.38858	0.899426	0.963112	0.860431	0.98365	0.704342	0.603953	1.14671	1.80589	1.43187	1.53834	1.21016	1.16213	1.55726
UG47_09645	-0.128666	0.289043	-0.0575048	0.806993	0.860431	-0.286439	0.43304	-0.0481238	-0.372667	1.43479	1.17278	1.34824	1.47726	1.34558	1.78727
UG47_09650	-0.515689	0.540582	-0.685536	-0.862859	0.257766	0.380985	-0.337478	-0.740001	-0.0316303	1.35572	0.91447	1.17577	0.536971	0.705755	0.945334
UG47_09655	-0.309238	0.651613	-0.238077	0.432597	-0.249194	0.484079	0.43304	0.203415	-0.372667	1.47276	0.796633	0.979853	0.942228	1.21023	1.4842
UG47_09660	0.427727	1.18213	0.10296	1.78623	1.1753	1.45899	1.59743	1.4903	1.5018	2.34553	2.20783	2.16428	2.24638	2.31291	2.45582
UG47_09665	1.76115	1.72962	1.73768	2.01756	1.28424	2.19595	2.018	1.82635	2.02422	2.91333	2.55493	3.30178	2.81133	2.43936	2.9109
UG47_09670	3.09675	3.51878	2.82082	3.51691	3.16821	3.1418	3.24039	3.32111	3.49523	4.40319	4.21071	4.45352	3.87055	3.79124	4.49586
UG47_09675	3.29957	3.57621	3.14965	3.62608	3.27767	3.427	3.53506	3.58746	3.50834	4.58318	4.31082	4.42008	3.83927	4.12184	4.59028
UG47_09680	2.22681	2.20051	1.92112	3.09556	3.09534	3.12594	3.22611	2.85418	2.2903	4.07942	4.02668	4.3044	2.8589	2.93054	3.00532
UG47_09685	0.738068	-0.196384	0.498889	0.070027	-0.590231	0.0184152	0.0986207	-0.0481238	0.364298	0.563526	0.796633	0.327777	-0.280165	0.137471	0.889839
UG47_09690	1.9737	1.96281	2.00478	1.86753	1.7317	0.98365	2.20442	1.89941	1.78653	2.2172	2.25327	2.16428	1.5943	1.81865	1.75657
UG47_09700	0.828265	0.850922	0.10296	0.963112	0.0264406	-0.125975	1.12965	0.688842	0.849725	1.71377	1.17278	1.34824	1.39361	1.72243	1.10006
UG47_09705	1.8924	1.56915	1.40962	2.41918	1.1753	1.29852	2.31653	1.23198	1.39287	2.32492	2.25327	1.79841	2.3162	2.02096	2.11223
UG47_09710	0.993325	0.144653	0.10296	1.5106	1.05747	1.60338	2.05079	1.11415	0.364298	2.00039	1.26441	1.91274	1.43604	2.07391	1.9856
UG47_09715	1.76115	1.87401	1.92112	2.05275	2.16109	1.05236	2.2893	1.74938	1.98723	2.76822	2.80429	2.20972	5.17458	5.01251	4.22023
UG47_09720	4.91573	4.80061	4.98174	4.92801	4.95203	4.88113	5.32157	5.6243	5.4364	5.49253	5.13535	5.30832	7.27552	7.32695	6.1054
UG47_09725	4.86868	4.83042	4.89121	5.19144	4.94375	4.77838	5.46228	5.13131	5.05806	5.92793	5.85951	5.7655	6.0899	6.1537	6.01264
UG47_09730	8.65327	8.68687	8.64558	7.45373	7.53596	7.58719	7.574	7.86248	7.82864	7.3893	7.29427	7.55302	6.28389	6.76381	7.2771
UG47_09735	2.22681	2.23658	2.00478	1.16956	2.29729	1.11795	1.91491	1.4422	2.02422	2.00039	1.8119	1.57353	1.95687	1.8794	2.11223
UG47_09740	0.0317987	0.941119	1.06449	0.887163	1.1753	-0.125975	1.68358	0.917111	0.929896	1.74513	1.30813	0.979853	0.999943	1.30186	1.14815
UG47_09745	1.27572	0.941119	1.21258	1.60845	1.6114	0.9115	1.84185	2.35397	0.929896	2.38588	1.61708	2.18718	2.24638	3.0142	2.70123
UG47_09750	0.538759	-0.0158118	0.60992	1.65499	0.632162	0.755381	0.704342	1.28748	0.578423	2.38588	1.35057	1.60788	1.92743	3.81477	4.02799
UG47_09755	0.0317987	-0.196384	-0.444528	1.16956	1.1753	-0.467012	-0.0326238	0.603953	0.578423	1.13671	0.451498	0.556046	1.34989	3.18036	3.59679
UG47_09760	1.06927	0.850922	0.378594	1.16956	1.38552	0.835551	1.12965	0.985824	0.764836	2.02615	1.7812	1.34824	2.2933	3.2963	4.04078
UG47_09765	1.76115	1.51144	1.68792	3.46561	3.00272	2.36756	3.71972	2.6785	2.68623	4.31711	4.01353	3.1585	4.04519	5.25534	6.38043
UG47_09770	2.65424	2.61097	2.33077	5.60697	4.1139	3.62045	5.68228	4.10259	3.63333	7.94428	7.34303	7.16608	9.04402	10.0157	10.1996
UG47_09775	-0.309238	0.144653	-1.33761	2.30707	0.712332	0.14966	2.05079	0.603953	0.11276	4.17464	3.55946	3.61212	4.61523	6.24455	5.88186
UG47_09780	2.98354	3.33135	3.18595	3.99512	3.3794	3.1418	4.30638	3.63102	3.22029	5.8916	5.30679	5.44998	5.53575	8.01483	7.86375
UG47_09785	1.21014	1.18213	1.78577	0.321566	0.632162	-0.125975	1.4577	1.82635	1.00584	1.13671	0.100025	1.26458	0.999943	1.99374	1.55726
UG47_09790	6.62229	6.73041	6.56498	6.75252	6.9872	6.87935	7.04724	7.08459	6.79257	7.82183	7.31518	7.41069	7.72653	7.56113	7.83281
UG47_09795	6.91251	6.96752	6.87393	6.03636	5.5568	6.2454	6.10156	5.92697	6.39728	7.01454	6.95328	7.57489	5.33735	5.19387	5.62786
UG47_09800	3.50497	3.13513	3.33885	3.32876	2.8338	3.17299	3.29616	3.19618	3.44154	3.55027	3.3348	3.4225	3.47218	2.81087	3.47008
UG47_09805	4.54874	4.77631	4.53803	4.42254	4.16466	4.28788	4.0629	4.05541	4.16753	5.2186	5.47925	5.84865	4.933	5.01589	4.8005
UG47_09810	3.63562	3.56206	3.62982	3.85264	3.72688	3.70825	3.82772	3.57637	3.77029	5.00526	4.9127	4.63521	5.41895	5.41006	5.62149
UG47_09815	6.70497	6.48638	6.61409	3.70562	5.90908	6.45344	3.55805	6.14921	6.7013	4.89422	4.66621	5.42611	0.819371	1.78728	2.11223
UG47_09820	9.37083	9.20521	9.22749	8.9423	8.27869	8.72265	8.75481	8.69158	8.90702	8.20685	7.85145	8.21443	7.9443	7.81355	7.83557
UG47_09825	8.01239	7.98717	7.97624	7.51809	7.44796	7.80258	7.48533	7.48326	7.76244	8.13837	8.20078	8.17595	8.13346	8.04457	8.48112
UG47_09830	4.14581	4.31879	4.00985	5.08922	4.63987	4.7733	5.16938	4.78597	4.50508	6.00282	5.75281	5.4547	7.01007	7.01123	7.16469
UG47_09835	4.68775	4.6616	4.6784	5.75586	5.39618	5.23528	5.58209	5.10838	4.87779	6.41482	6.4126	5.78064	7.34049	7.40264	7.52034
UG47_09840	3.73224	3.61782	3.57613	6.65999	4.07653	3.57447	6.57153	4.12561	3.72607	6.45449	5.8868	5.3342	8.76332	8.55022	7.58837
UG47_09845	-0.756697	-0.643843	-0.0575048	0.321566	0.36086	-0.673462	0.529255	1.17427	0.11276	0.335257	-0.234394	0.556046	1.34989	0.637042	0.261808
UG47_09850	6.47649	6.57003	6.32975	7.07912	7.27561	7.13834	6.88055	7.0154	6.82439	7.22034	7.17537	7.00303	6.90164	7.0629	7.41125
UG47_09855	7.1551	7.19994	7.08685	7.09081	6.89573	6.96762	6.90205	6.96842	6.91704	6.89291	6.74139	6.80444	6.23516	6.10842	6.18536
UG47_09860	8.40615	8.31062	8.3391	8.13688	8.03645	8.1227	8.11446	8.24584	8.22352	7.73027	7.54211	7.78228	6.5485	6.58612	6.70475
UG47_09865	4.29562	4.11104	4.04979	5.19931	5.0517	4.86211	5.08087	4.86106	4.65413	6.63904	6.63811	6.18931	7.95528	7.76356	8.1546
UG47_09870	3.18475	3.0566	3.0742	2.05275	2.13224	2.39428	1.72481	2.54824	2.46191	2.42514	2.44172	2.83512	1.3048	0.705755	0.889839
UG47_09875	7.3504	7.3024	7.29434	6.7934	6.67718	6.93614	6.7037	6.7684	6.96064	6.10609	5.93117	6.44345	4.12518	4.5672	4.83028
UG47_09890	5.70124	5.41833	5.50069	5.50902	4.98468	5.08758	5.0769	5.20161	5.11061	5.38713	5.34139	5.04868	5.30337	5.28932	5.216
UG47_09895	4.80901	4.74535	4.89669	4.94215	5.32146	5.64708	4.44234	5.07329	5.04462	7.57639	7.32519	7.1355	9.16682	9.00326	9.49637
UG47_09900	6.7417	6.70327	6.6966	5.88106	6.06034	6.20824	6.09764	6.1604	6.2528	5.98979	5.90827	6.0557	4.96595	4.81282	4.91612
UG47_09905	8.69919	8.48661	8.66661	8.60567	7.88685	8.09803	8.5421	8.52191	8.46212	8.59735	8.48447	8.48894	8.15148	7.93614	7.8087
UG47_09910	5.7965	5.96685	5.82226	5.93392	5.4701	5.57008	5.84769	5.64835	5.56122	5.5821	5.41072	5.57027	5.08073	4.79322	5.10463
UG47_09915	9.14046	9.20036	9.05332	8.67082	8.69224	8.92717	8.67062	8.55161	8.8252	8.59816	8.53048	8.62437	8.20614	8.15428	7.71002
UG47_09920	6.56441	6.63397	6.5889	6.83189	6.42695	6.59116	6.87025	6.49693	6.58695	7.02496	6.67093	6.85447	7.4239	7.11278	6.53539
UG47_09925	6.00183	6.04774	6.10177	6.22557	5.91333	5.93557	6.14965	5.79198	5.98371	6.36395	6.29257	6.17649	6.60655	6.30532	5.68604
UG47_09930	0.0317987	1.02601	0.984315	-0.234828	0.0264406	-0.125975	0.932611	1.11415	1.5018	1.18325	0.371327	1.50227	0.185499	0.705755	-0.534659
UG47_09940	2.98354	3.31458	3.35488	3.19341	4.56087	4.12195	3.36296	4.57358	4.19212	8.64125	7.46755	8.46338	7.81912	7.37653	7.3914
UG47_09945	0.538759	0.651613	-0.0575048	0.887163	3.06512	2.25545	1.76488	2.83568	1.94926	7.55829	6.446	7.59001	7.26305	6.60198	6.42626
UG47_09950	2.32303	2.23658	2.36283	3.55423	5.31184	4.19215	4.08681	4.94542	4.14251	9.76768	8.75095	9.79334	9.72753	8.94693	8.75062
UG47_09955	0.993325	0.420287	-0.444528	4.18154	3.22398	2.19595	4.4729	3.4962	2.16339	8.67294	7.27993	8.32278	9.09146	8.11139	7.53454
UG47_09965	3.2185	3.26305	3.11242	5.51218	6.22141	5.9514	5.62898	6.16966	5.58308	9.69726	8.61749	9.51936	9.87085	9.19528	8.95392
UG47_09970	5.6802	5.69276	5.71767	6.27669	5.74962	5.63032	5.98339	5.46795	5.38755	4.80774	4.94075	4.71616	4.64267	4.58555	4.66243
UG47_09975	4.56851	4.6748	4.53099	3.69452	3.45125	3.55091	3.85583	3.9647	3.85487	3.2116	2.87867	3.66202	5.07403	4.7853	3.64787
UG47_09980	3.96875	4.03115	4.15424	2.0871	3.11021	3.04395	2.65187	3.36046	3.38578	2.00039	1.74984	3.28064	2.50743	2.59237	1.23978
UG47_09985	5.07619	4.78242	5.03245	4.82999	4.60354	4.57154	4.9908	4.81459	4.76757	4.66336	4.4294	4.5757	4.75168	4.87008	4.48186
UG47_09990	4.9563	4.65495	4.78281	4.64638	4.7341	4.69488	5.22431	4.98792	4.89287	4.65924	4.87322	4.78533	5.02969	4.97123	4.75851
UG47_09995	3.16758	2.81559	3.35488	3.20909	3.19637	2.92072	3.16752	3.16689	3.12132	3.11886	3.55946	3.19285	3.31051	2.90154	3.45103
UG47_10000	2.90281	2.69114	3.11242	2.5232	2.88658	2.61478	2.90598	3.04337	2.75387	2.6406	3.14291	2.84955	2.7284	2.68037	2.97896
UG47_10005	3.73224	3.86827	3.81503	3.25514	3.72688	3.55091	3.34985	3.71438	3.59696	3.37088	3.76168	3.83874	3.36644	3.48406	3.57056
UG47_10010	2.60405	2.74222	2.7739	3.35719	3.83827	3.78092	3.4638	3.68368	3.52134	4.12782	4.51584	4.25649	6.81887	6.36496	6.11903
UG47_10015	1.76115	2.08655	2.19488	2.12065	2.49156	2.22601	2.51757	2.61484	2.06029	2.98076	3.02995	3.17004	5.18083	5.03938	4.70726
UG47_10020	3.34611	3.15411	3.28966	3.56645	3.98266	3.64291	4.33993	4.25653	4.27886	5.00526	5.21215	5.26593	6.02188	5.96161	6.14889
UG47_10025	2.44208	2.30612	2.7739	2.44589	2.66275	2.59188	2.2893	2.81695	3.01506	3.01976	3.26995	2.9864	3.21626	3.62379	3.84312
UG47_10030	1.21014	0.651613	1.46974	0.631906	0.860431	0.580294	2.08285	2.71943	2.48863	1.47276	1.17278	1.88499	2.96414	3.79124	2.41709
UG47_10035	1.76115	1.25428	1.8774	1.9445	1.56897	1.69219	1.40795	1.4422	1.94926	2.53689	2.16091	2.31743	6.4367	8.71919	7.06173
UG47_10040	1.84996	1.96281	2.33077	2.87738	2.68279	2.47159	3.24039	2.83568	2.70913	3.88193	3.90382	3.93659	8.09011	9.39592	7.45492
UG47_10060	5.00062	5.10374	4.83517	5.72074	5.38093	5.20541	5.71077	5.3327	4.96599	5.3158	5.18895	5.06423	5.57188	5.85029	5.70022
UG47_10065	9.43884	9.11241	9.43917	8.96816	8.37228	8.7387	9.50293	9.41861	9.43028	8.27089	7.90137	8.45721	7.75719	7.60676	7.19003
UG47_10070	4.10128	4.07165	4.08865	3.46561	3.70745	3.51484	3.30977	3.33435	3.7148	3.58535	3.45636	3.51591	2.6404	2.33477	2.33635
UG47_10075	2.57829	2.43588	2.39419	3.27017	2.66275	2.39428	4.4729	4.19255	3.72607	3.73345	2.64292	3.18149	5.35404	4.98166	5.28485
UG47_10080	6.16865	6.17866	6.07057	6.34925	5.68651	5.42861	6.37191	5.54113	5.3697	6.38028	5.9776	5.88412	5.61176	6.17507	6.75512
UG47_10085	3.62308	3.77324	3.73155	4.09134	3.98266	3.76052	4.14871	3.6733	3.32777	4.77012	4.75577	4.14978	4.46962	4.88867	5.62149
UG47_10090	5.89631	6.08284	5.83374	6.20616	6.2586	5.87758	6.08186	6.02615	5.49358	7.16344	6.91579	6.63364	6.64888	7.08725	7.93359
UG47_10095	5.77681	5.85818	5.85362	5.83632	6.33022	5.73331	5.81466	6.12466	5.45684	6.82574	6.78072	6.44583	6.32963	6.75472	7.51748
UG47_10100	5.76544	5.92048	5.74225	5.65356	6.23335	5.72545	5.67703	6.39482	5.63183	6.68424	6.62088	6.46	6.27515	6.44377	7.38515
UG47_10105	5.05767	5.04393	4.96094	4.9608	4.7001	4.53599	5.06891	4.93242	4.99889	4.54805	4.46846	4.37092	4.53453	4.33748	4.81174
UG47_10110	4.3269	4.44747	4.49528	5.17556	4.85382	4.43023	5.17311	5.05341	4.79993	5.89335	6.05823	5.29521	5.33735	5.33883	5.65308
UG47_10115	6.41049	6.43491	6.40482	5.95732	5.73049	5.9957	5.73871	5.81812	6.17474	5.64995	5.48164	5.68734	4.57307	4.77734	4.4582
UG47_10120	3.29957	3.45897	3.40193	3.25514	3.18236	2.8645	3.97166	3.97319	3.62131	3.91678	3.72182	3.71025	4.30193	4.07715	3.64787
UG47_10125	8.03328	8.00034	7.99873	7.30661	7.4288	7.69722	7.16892	7.454	7.73411	6.72217	6.96272	7.04202	5.55031	5.72761	5.87115
UG47_10130	8.33004	8.30266	8.30134	8.21323	8.30034	8.26295	8.17241	8.23662	8.13961	8.13171	7.99003	7.97349	7.57218	7.69285	7.65178
UG47_10135	9.3217	9.38394	9.31792	9.13855	9.12023	9.21165	9.0264	8.89202	8.96168	8.76188	8.65342	8.62855	8.00634	8.16804	8.21759
UG47_10140	10.287	10.0519	10.3126	10.2995	9.58528	9.77719	10.8023	10.7296	10.6191	10.098	9.89931	9.94684	10.3216	10.1267	10.0936
UG47_10145	8.40935	8.42004	8.51659	8.23733	8.55392	8.38161	8.03116	8.14241	8.20048	7.49109	7.71803	7.57652	6.18938	6.35162	6.23213
UG47_10150	10.6665	10.7007	10.6428	10.8136	10.6817	10.6795	10.4857	10.3882	10.4339	9.85529	9.83362	9.73723	8.15783	8.66656	9.04128
UG47_10155	5.35941	5.43782	5.31241	5.12686	5.02448	5.13983	5.16938	5.24781	5.02194	4.38837	4.39433	4.38089	2.65843	2.98685	3.38232
UG47_10160	8.432	8.46539	8.41847	7.91163	8.06058	8.11268	8.05105	8.10525	8.1028	7.32069	7.25082	7.55357	6.21092	6.35697	6.47067
UG47_10165	7.89924	8.0588	7.98528	7.49029	7.59464	7.79884	7.57189	7.71216	7.76654	7.25276	7.24521	7.37248	6.4484	6.48711	6.5678
UG47_10170	7.84828	7.86863	7.7525	7.46928	7.55307	7.71389	7.3519	7.46382	7.42651	7.00809	6.92898	7.1296	5.66402	5.77034	6.04476
UG47_10175	8.04567	8.03851	7.97883	7.7032	7.70959	7.94323	7.5412	7.73355	7.66844	7.44109	7.43156	7.43061	6.47663	6.46126	6.46593
UG47_10180	7.74206	7.74574	7.68118	7.42967	7.46397	7.67288	7.36988	7.45476	7.51932	7.25616	7.20891	7.15668	6.66011	6.39128	6.4588
UG47_10185	7.29117	7.34019	7.25431	7.05329	7.03377	7.2677	6.90093	7.11846	6.99831	6.89903	6.8331	6.79328	6.55212	6.26746	6.30554
UG47_10190	6.58558	6.81782	6.69502	6.23134	6.52455	6.62116	6.37029	6.72258	6.48945	6.27004	6.21431	6.20482	5.7611	5.45317	5.34798
UG47_10195	7.16704	7.1547	7.10947	7.12324	6.92862	7.12445	7.01437	7.05691	7.04856	6.97374	6.8359	6.79235	6.81385	6.63979	6.45999
UG47_10200	6.90476	6.8341	6.78946	6.31705	6.45052	6.70225	6.41505	6.66219	6.69127	6.4366	6.27753	6.36654	5.87345	5.88404	5.74391
UG47_10205	6.37913	6.52699	6.37761	6.10712	6.21798	6.3047	6.12484	6.32028	6.23318	6.08479	5.85215	5.94753	5.61638	5.71308	5.48303
UG47_10210	6.21328	6.1171	6.09702	5.77442	5.98569	6.07215	5.82654	6.03225	6.12239	5.81608	5.45272	5.58974	5.25973	5.4049	5.24117
UG47_10215	6.09107	6.10252	6.07541	5.80828	5.8855	6.01304	5.74624	5.97847	5.93598	5.70881	5.52629	5.56372	5.04691	4.91067	4.77392
UG47_10220	7.86436	7.94963	7.87149	6.14226	6.37247	6.62398	6.21078	6.57845	6.69844	6.34744	6.23002	6.37778	5.33735	5.58669	6.19111
UG47_10245	2.96378	2.69114	2.79755	3.17756	2.18938	2.52092	2.97594	2.37974	2.43469	2.62383	2.49943	2.84955	3.12842	3.10604	2.61829
UG47_10255	8.02317	7.97454	8.00192	8.05519	8.05531	8.00791	8.0974	8.2375	8.01822	8.49412	8.33232	8.29142	8.76176	8.8837	9.07995
UG47_10260	7.99667	8.03915	7.93685	7.98006	8.03937	8.00629	8.03986	8.0264	7.89942	8.34377	8.18694	8.12868	8.59562	8.71321	8.79283
UG47_10265	7.11423	7.12975	7.05286	6.98434	6.99323	6.99187	7.04215	6.93188	6.88094	7.044	6.91844	6.73717	7.04648	7.05798	6.83166
UG47_10270	7.9672	8.05249	7.94084	8.18079	7.7332	7.88201	8.08211	7.74846	7.74454	7.94934	7.71499	7.65716	7.88187	7.89397	7.63553
UG47_10275	8.752	8.78566	8.74814	8.75034	8.95499	8.82162	8.832	9.0204	8.87668	8.68916	8.66687	8.54126	7.9779	8.20152	8.38028
UG47_10280	7.13757	7.03308	7.17188	6.82045	6.87629	6.93841	7.17729	7.19482	7.12079	6.44736	6.30611	6.32326	5.60015	5.25247	5.12881
UG47_10285	5.59925	5.78395	5.77836	6.54576	5.79635	5.84889	6.47819	5.95723	5.73864	6.07248	5.95371	5.71911	6.05799	5.93323	5.73607
UG47_10290	6.81661	6.72724	6.85574	7.31297	6.77025	6.90048	7.4619	7.04489	6.78046	7.14665	6.87277	6.85268	6.91576	6.84697	6.60919
UG47_10295	5.92725	6.01177	6.00351	6.56112	6.35072	6.27984	6.55448	6.28151	6.10307	6.52282	6.21143	6.24494	6.29402	6.21392	6.06212
UG47_10300	6.22162	6.31984	6.20487	6.56264	6.82987	6.56935	6.67769	6.56167	6.25863	6.74465	6.62088	6.54556	6.45744	6.41199	6.32136
UG47_10305	5.68625	5.72168	5.68634	6.17656	6.34287	6.07215	6.00447	6.04639	5.70771	6.13004	5.97929	6.00504	5.54062	5.48528	5.54497
UG47_10310	8.04214	7.98253	8.03152	7.64817	7.4848	7.64256	7.61226	7.76505	7.71444	7.65228	7.66227	7.70207	6.84765	6.9497	6.98436
UG47_10315	3.57177	3.41243	3.61658	3.07859	3.12493	3.20353	3.61398	3.51956	3.46864	3.23388	2.99024	3.39325	2.97857	2.77934	2.2727
UG47_10320	1.84996	1.45131	1.73768	1.9445	1.28424	1.50874	2.46988	2.40505	2.51486	2.38588	2.23073	2.52941	2.33875	2.7471	1.72521
UG47_10325	8.12511	8.21442	8.12504	7.9188	7.32664	7.68848	7.71109	7.27938	7.56476	8.02316	8.28661	8.51378	7.1417	7.46219	7.47745
UG47_10330	3.3613	3.39657	3.14965	0.631906	2.07273	1.92988	2.36947	2.45438	2.77572	2.5723	2.13686	2.6497	1.66737	1.11238	0.643678
UG47_10345	-0.515689	0.420287	0.10296	-0.862859	0.146735	-0.673462	0.329946	-0.533551	0.364298	0.0639551	-0.234394	0.624758	-0.585019	0.233686	-1.61266
UG47_10350	5.88847	6.08284	5.68317	6.39281	6.10372	6.13092	6.29016	6.10549	6.01161	5.98651	5.76854	6.33868	4.41233	4.68676	4.85585
UG47_10355	4.60085	4.98153	4.69108	6.16655	5.59696	5.60195	6.1572	5.75308	5.65266	5.93644	5.8904	6.29455	5.48107	5.37357	5.15258
UG47_10360	7.27422	7.31194	7.34136	7.1191	7.00919	7.23297	6.93755	7.10307	7.24547	6.93432	6.96528	6.97616	5.87345	5.84269	5.89072
UG47_10365	7.2294	7.25042	7.16735	6.83063	6.9202	7.13241	6.96684	7.09629	7.10469	6.83488	6.73239	6.94543	5.55994	5.80207	5.87294
UG47_10370	4.78105	4.80662	4.78281	4.87	4.79979	4.71621	5.23862	4.96257	4.92257	6.1854	6.24134	6.14613	5.98484	6.07147	6.05583
UG47_10375	3.73224	3.67151	3.33885	3.47861	3.45125	3.55091	3.81823	3.64171	3.66881	4.12782	4.10932	3.85313	3.74958	3.73482	4.00858
UG47_10380	6.59203	6.64072	6.62735	6.29885	6.46505	6.44388	6.4827	6.57428	6.58385	6.76296	6.66042	6.60735	6.43277	6.37291	6.30951
UG47_10385	5.85935	5.9987	5.91708	5.86382	5.83939	5.9626	5.75869	5.64835	5.80392	6.12409	6.1926	6.10463	5.79002	5.6249	5.8495
UG47_10390	6.72565	6.73041	6.73997	6.28411	6.03133	6.28163	6.25893	6.13604	6.19921	6.59453	6.30206	6.65536	4.55393	4.57641	4.81174
UG47_10395	5.3133	5.21187	5.34086	5.23038	4.67531	4.93671	5.03654	4.80511	4.87273	4.82986	4.61055	4.79655	3.32187	3.3074	3.71327
UG47_10400	3.87663	3.59021	3.57613	4.09134	4.2611	3.87876	4.16377	4.40191	4.34615	4.40319	3.94595	3.96998	4.51487	4.93949	5.29823
UG47_10405	3.28372	3.50406	3.35488	4.45579	4.25442	4.03124	4.14871	3.94758	3.60919	6.48848	6.06462	5.72108	6.49807	6.74455	8.05721
UG47_10410	7.50026	7.60882	7.52436	9.58788	8.81817	8.48815	9.42045	8.73807	8.26372	9.57127	9.40985	9.08771	10.4336	10.0769	9.85239
UG47_10415	5.47561	5.48731	5.56066	6.13201	5.57568	5.19405	6.34572	5.56659	5.2143	6.13745	5.97082	5.71518	6.47026	6.24744	5.70022
UG47_10420	8.10326	8.08624	8.04578	8.01114	7.76703	7.88142	7.81436	7.68723	7.70379	7.76272	7.6244	7.67093	7.75352	7.59662	7.22619
UG47_10425	7.63367	7.61996	7.59017	7.47659	7.22441	7.35359	7.4311	7.32567	7.33193	7.39919	7.14555	7.2723	7.5488	7.39291	7.11034
UG47_10430	8.11002	8.12223	8.08775	8.03279	7.91888	7.88731	7.99001	7.9267	7.87874	7.82505	7.68369	7.58301	7.86643	7.80183	7.43809
UG47_10435	8.39835	8.34665	8.42275	8.21469	8.19135	8.28721	8.37576	8.4072	8.43275	8.24883	8.14574	8.04888	8.18802	8.02327	7.61
UG47_10440	8.61735	8.59304	8.49956	8.1178	8.34896	8.43888	8.22947	8.29363	8.44389	8.17158	8.04517	8.09388	7.48707	7.34255	7.07578
UG47_10445	8.63073	8.46682	8.53605	7.83537	8.00646	8.22996	8.25035	8.58591	8.60557	7.83328	7.49678	8.09161	6.44061	6.52445	6.47539
UG47_10450	6.72712	6.74613	6.65674	6.23134	6.35385	6.27446	6.285	6.48066	6.48448	5.40932	5.20639	5.49885	4.09239	4.45691	4.38483
UG47_10455	6.49898	6.57884	6.53187	5.53414	5.879	6.06593	5.61809	5.97424	6.23516	4.76248	4.60179	5.11288	4.2553	4.39583	4.5005
UG47_10460	8.4936	8.54531	8.49234	8.53899	8.20223	8.29919	8.37778	8.20859	8.30752	8.33413	8.19896	8.15831	8.41116	8.36944	8.07831
UG47_10465	7.86436	7.84327	7.91065	7.94946	7.57936	7.66604	7.76889	7.66055	7.75214	7.75888	7.66121	7.70901	7.7509	7.67208	7.41862
UG47_10470	3.62308	3.57621	3.79167	4.85513	3.98266	3.45265	4.95227	3.93894	3.64525	5.67663	5.15942	5.15414	5.72305	7.38769	7.14408
UG47_10475	2.01269	1.96281	2.08385	6.22749	3.77434	2.84527	5.9271	3.57637	2.68623	6.76774	6.21861	6.02425	7.63044	8.72127	8.04971
UG47_10480	8.29191	8.39183	8.26363	8.56398	8.55562	8.51046	8.38583	8.32671	8.22054	8.70943	8.63073	8.49326	8.77085	9.06177	9.28695
UG47_10485	6.50069	6.40749	6.47066	6.44837	6.4665	6.52167	6.49616	6.57009	6.47616	6.74076	6.43988	6.56208	6.75535	7.05551	7.36875
UG47_10490	7.32448	7.34019	7.30676	6.95674	7.093	7.08911	7.05534	7.17012	7.13882	7.08976	6.85721	7.01907	6.56771	6.76179	7.10501
UG47_10495	5.93489	5.95065	5.82514	6.05817	5.95512	6.00439	5.91824	5.83452	5.87146	6.24146	6.14367	5.95087	5.71876	5.81768	6.05267
UG47_10505	1.56523	1.56915	1.40962	1.82746	1.1753	1.11795	1.68358	0.769012	0.674639	1.08862	0.969965	1.22086	1.47726	0.8942	0.945334
UG47_10510	1.56523	1.25428	1.73768	1.65499	1.2308	1.05236	2.05079	0.985824	0.929896	1.22834	0.371327	0.624758	1.10888	1.16213	1.2835
UG47_10515	2.12372	2.20051	2.39419	2.87738	2.34837	1.73462	3.10644	2.09872	1.87019	2.12484	2.06222	1.88499	2.3162	2.19835	2.1832
UG47_10520	3.00304	3.13513	2.88846	3.83253	2.5363	2.72413	3.79906	2.97741	2.51486	2.65719	2.51817	2.4369	2.76215	3.00059	3.04396
UG47_10535	3.25148	3.44362	3.20376	3.97692	3.56357	3.45265	3.63575	3.58746	3.28268	3.90988	3.918	3.58651	4.06561	3.80697	4.2969
UG47_10540	2.60405	2.79154	2.45495	3.12892	3.25107	2.95701	2.67309	2.71943	2.63931	3.16598	3.14291	2.96004	3.31051	3.38278	3.3207
UG47_10545	3.29957	3.13513	2.82082	2.85762	2.92073	2.76565	2.95876	2.85418	2.61526	2.99388	2.93553	3.24834	3.32187	3.18036	3.24532
UG47_10555	4.02705	4.06163	4.11713	6.36509	4.3515	3.62045	6.61877	4.48734	3.72607	5.76917	5.38287	5.07654	7.10436	7.16937	7.02999
UG47_10560	4.34229	4.45515	4.39806	5.37641	4.84495	4.2073	5.61535	4.71691	4.15089	5.19608	5.10778	4.84775	6.02362	5.9528	5.83488
UG47_10565	4.16325	4.13034	4.08865	5.29058	4.45416	4.27356	5.44388	4.4814	3.99191	4.59614	4.47806	4.41524	5.34572	5.42797	5.44262
UG47_10570	3.09675	3.26305	3.13116	3.4525	3.08031	2.70291	4.11033	3.66285	3.45515	3.55912	3.30274	3.08724	4.73479	4.69523	4.59462
UG47_10575	3.07849	2.7169	2.99458	2.44589	2.29729	2.93898	2.42055	2.45438	2.81847	2.7834	2.44172	2.39817	2.2933	2.26817	1.81733
UG47_10585	3.07849	3.07663	3.11242	3.47861	2.70255	2.74504	4.07888	3.73448	3.74835	3.49599	2.8931	3.39325	6.04947	6.61767	5.34283
UG47_10590	2.74966	2.79154	2.5965	2.5232	2.44539	2.19595	2.67309	2.99419	2.95885	2.67358	3.22504	2.39817	6.22309	7.13319	6.56226
UG47_10595	1.39858	1.62465	1.2813	1.03526	0.457075	1.40746	0.43304	1.05141	0.764836	1.3958	1.58189	1.53834	2.79512	3.37225	2.77966
UG47_10600	4.01749	4.0816	4.23441	3.51691	3.76497	3.83067	3.75993	3.81222	3.65708	3.94407	3.97336	3.97657	6.68122	7.00016	6.337
UG47_10605	3.98844	4.3684	4.16337	3.57858	3.86482	3.90687	3.97166	3.91271	3.74835	4.461	4.73189	4.00262	7.33979	7.55823	7.19362
UG47_10610	-0.309238	-1.29592	-0.975043	1.16956	-0.796682	-0.673462	1.00132	-0.533551	0.364298	3.2116	3.36617	1.42731	7.01708	7.6769	5.59787
UG47_10615	1.06927	0.941119	0.984315	1.45907	0.994732	1.35402	1.12965	1.34092	0.929896	0.878399	1.21932	1.17577	0.999943	0.834079	0.772002
UG47_10620	2.60405	2.83924	2.70052	3.19341	2.88658	3.12594	2.95876	2.85418	2.75387	2.88545	2.97675	3.0377	2.76215	2.31291	2.85404
UG47_10625	3.31525	3.2976	3.37073	3.43926	3.23759	3.43988	3.34985	3.4962	3.50834	3.54136	3.37647	3.47926	3.42027	3.22786	3.20041
UG47_10630	3.40592	3.63143	3.66881	3.63771	3.56357	3.63172	3.49987	3.56518	3.66881	3.72561	3.64719	3.88849	3.85499	3.49381	3.5881
UG47_10635	2.32303	2.55494	2.7739	2.75453	2.46866	3.10991	2.39524	2.90829	2.77572	2.87131	3.06859	2.99939	2.44646	2.82638	2.56614
UG47_10640	1.71461	2.27176	2.70052	2.44589	2.66275	2.90222	2.67309	2.75923	2.43469	2.65719	2.97675	2.74539	2.52719	2.62822	2.45582
UG47_10645	0.176189	0.850922	0.10296	0.321566	0.632162	0.9115	0.529255	0.844961	0.764836	0.697827	0.91447	0.690347	1.39361	1.25677	1.23978
UG47_10650	1.66651	1.82746	1.8774	2.1855	2.04204	1.77584	2.26156	1.82635	1.87019	2.2172	2.16091	2.11736	2.97857	2.66319	2.41709
UG47_10655	-0.756697	-0.196384	-0.238077	0.963112	0.457075	0.484079	0.0986207	0.314446	0.244004	-0.0391384	0.100025	0.556046	0.753783	-0.328193	0.346696
UG47_10660	1.39858	1.62465	1.40962	1.56035	1.7317	1.18069	1.5058	1.11415	0.764836	1.61537	1.12469	1.34824	1.55634	1.75522	2.01183
UG47_10680	2.01269	2.00525	2.04486	2.64349	2.16109	1.81592	2.14491	1.34092	2.16339	3.3809	3.86043	1.60788	5.23891	5.35764	4.61188
UG47_10685	3.82279	3.89108	3.99969	4.50743	4.16466	3.97924	4.25102	3.62025	4.04687	5.06861	5.22646	3.97657	7.10272	7.37982	6.79908
UG47_10690	2.32303	2.30612	2.26442	2.91611	2.72205	2.52092	2.79423	1.86334	2.48863	3.2116	3.10623	2.56482	5.44516	5.84078	5.17015
UG47_10695	4.13702	4.11104	3.97915	4.32517	4.17176	4.43023	4.59465	4.30439	4.37508	5.10533	4.82888	4.53612	6.92324	7.38769	6.78869
UG47_10700	4.02705	4.00001	3.91573	4.09977	3.93333	4.26634	4.51464	4.3111	4.33147	5.1558	4.86593	4.78908	6.86619	7.43273	6.76575
UG47_10705	4.50839	4.24987	4.31856	4.40903	4.71477	4.72149	4.31989	4.31778	4.42435	5.249	5.08597	4.90413	5.79818	6.18713	6.59191
UG47_10710	2.15891	2.20051	1.63639	1.29242	1.94582	1.73462	1.12965	1.82635	1.78653	1.61537	1.90026	1.12923	2.27003	2.17431	2.1832
UG47_10715	8.30424	8.37018	8.2684	8.00217	7.85575	8.14254	7.78543	7.74784	8.00556	7.65486	7.69917	7.76669	7.13528	7.11909	7.09431
UG47_10720	2.47037	2.97354	3.03494	2.36421	2.8692	2.54496	2.49392	2.54824	2.85999	1.54582	2.03646	1.85671	1.51734	1.11238	1.2835
UG47_10725	4.30351	4.35205	4.22572	4.78362	4.32625	4.2073	4.64384	4.27037	4.30916	4.36332	4.57967	4.29389	5.19942	5.03938	4.78917
UG47_10730	1.51179	1.82746	1.83231	2.95383	2.27106	1.60338	2.86968	2.0025	1.82897	2.34553	2.44172	2.27531	4.76839	5.1514	4.98063
UG47_10735	2.57829	2.49664	2.51324	3.3712	3.22398	2.65952	3.24039	3.02716	2.66296	3.22278	3.3348	3.46059	4.94774	5.61823	5.54721
UG47_10740	1.61676	1.72962	1.40962	2.24757	2.62182	1.60338	2.34324	1.82635	1.78653	2.34553	2.27547	2.29653	3.64493	4.61711	4.59896
UG47_10745	2.19326	1.77937	2.08385	2.47213	2.51411	2.34034	2.65187	2.37974	1.87019	2.4821	2.34008	2.72988	3.74958	4.53923	4.73508
UG47_10750	2.05066	2.00525	2.00478	0.963112	2.27106	2.00114	2.60848	2.37974	2.32036	2.5723	2.62575	2.20972	2.77873	3.66751	3.68094
UG47_10755	0.427727	-0.643843	-0.444528	0.070027	0.257766	0.9115	0.329946	0.688842	-0.0316303	0.415428	-0.0030683	0.483896	0.185499	1.25677	0.502816
UG47_10760	2.08765	1.45131	1.8774	2.12065	1.76967	1.77584	2.17497	2.0025	1.69772	2.00039	1.7812	1.70629	1.98573	2.24527	2.15993
UG47_10765	0.176189	0.540582	0.10296	0.432597	-0.249194	0.269954	0.784512	-0.0481238	-0.0316303	0.491376	0.527446	-0.277944	0.536971	0.705755	0.426867
UG47_10770	4.59444	4.6748	4.57271	4.6973	4.57702	4.57154	4.62763	4.64437	4.61223	4.58752	4.62791	4.37591	3.52227	3.70155	3.44142
UG47_10775	7.71572	7.75509	7.77352	8.36048	8.43638	8.33712	8.45215	8.56325	8.3363	9.1331	9.21816	9.2399	10.1344	10.4242	10.8197
UG47_10780	7.5054	7.59933	7.60783	7.97892	8.10209	8.1031	7.93563	7.78988	7.61942	8.43554	8.69106	8.44805	9.02546	9.17611	9.41425
UG47_10785	6.92917	6.93496	6.88639	6.76052	6.72869	6.95869	6.7531	6.67915	6.7764	6.82848	6.7384	6.65741	6.88833	6.8919	7.16542
UG47_10790	7.57218	7.71411	7.62198	7.44796	7.48836	7.60015	7.29059	7.23154	7.38356	7.36364	7.345	7.2629	7.13044	7.13319	7.3438
UG47_10795	8.28795	8.35282	8.27683	8.24875	8.01932	8.22485	8.02807	8.0401	8.13539	7.93963	7.85422	7.75811	7.54699	7.64335	7.87897
UG47_10800	7.37959	7.41882	7.26813	7.04676	6.9546	7.29808	6.8998	7.00613	7.17114	6.74271	6.76414	6.70083	6.36986	6.43368	6.54103
UG47_10805	7.85097	7.80174	7.85679	7.12634	7.34011	7.64116	7.13396	7.38332	7.63071	6.95039	6.90516	7.0952	6.14849	6.40296	6.47421
UG47_10810	7.28322	7.2625	7.34638	6.51297	6.88063	6.99078	6.77534	7.08263	7.22377	6.35127	6.39876	6.70083	5.9265	6.12263	6.11601
UG47_10815	4.43133	4.50775	4.69108	3.94917	4.48302	4.36419	4.52634	4.27037	4.44496	4.20879	4.01353	3.54279	3.26416	3.68463	4.3697
UG47_10820	1.33846	1.77937	1.52746	0.631906	1.11759	0.755381	1.59743	1.4422	1.5018	4.13966	4.07809	3.57787	4.43343	4.61711	6.69568
UG47_10825	3.3613	3.47415	3.35488	3.00863	3.04977	2.65952	3.5117	3.13699	2.99657	6.66284	6.39243	5.85223	6.68672	7.0456	9.5456
UG47_10830	2.08765	2.40452	2.12182	1.29242	1.80666	1.35402	1.24748	1.05141	1.5018	6.46159	6.12545	5.13071	5.12356	6.23877	9.05455
UG47_10835	5.17833	4.98153	5.13348	5.04184	5.11206	5.31784	4.89021	4.87923	4.98957	5.20174	5.45272	5.53723	4.48991	4.61711	4.808
UG47_10840	2.2596	2.33967	2.29798	2.47213	2.34837	2.49646	3.1373	2.71943	2.73167	3.11886	2.93553	2.79095	3.021	3.14368	3.33116
[truncated: 2,888 more rows]

## Sheet: logRPKM
	R7AC_0_U1	R7AC_0_U2	R7AC_0_U3	R7AC_30_T1	R7AC_30_T2	R7AC_30_T3	R7AC_30_U1	R7AC_30_U2	R7AC_30_U3	R7AC_90_T1	R7AC_90_T2	R7AC_90_T3	R7AC_90_U1	R7AC_90_U2	R7AC_90_U3
[truncated: 4,851 more rows]

[truncated: 3 more sheets: coefficients, (CT_30-U_0)-(U_30-U_0), (CT_90-U_0)-(U_90-U_0)]
