# Supplementary material for: Transcriptome analysis of extended-spectrum β-lactamase-producing Escherichia coli and methicillin-resistant Staphylococcus aureus exposed to cefotaxime
Source: Sci Rep. 2018 Oct 30;8:16076. doi: 10.1038/s41598-018-34191-3 (PMC6207760; doi:10.1038/s41598-018-34191-3)
Supplement: Supplementary file 5 — Supplementary File 4 [file 41598_2018_34191_MOESM5_ESM.xlsx]

## Sheet: counts
	UR40_0_U1	UR40_0_U2	UR40_0_U3	UR40_30_T1	UR40_30_T2	UR40_30_T3	UR40_30_U1	UR40_30_U2	UR40_30_U3	UR40_90_T1	UR40_90_T2	UR40_90_T3	UR40_90_U1	UR40_90_U2	UR40_90_U3
UG58_00005	1499	1439	1581	656	815	1595	1613	1644	1651	1181	539	398	982	757	1332
UG58_00010	384	299	347	229	236	360	354	369	395	202	172	81	265	209	268
UG58_00015	295	315	403	457	410	408	348	374	379	762	857	818	654	691	750
UG58_00020	117	120	175	118	95	153	143	158	147	193	178	191	112	147	208
UG58_00025	425	395	461	656	600	434	398	407	456	908	1100	981	882	958	856
UG58_00030	20	18	19	30	21	30	28	23	26	44	48	58	39	51	61
UG58_00035	15	15	28	32	17	34	22	21	24	51	64	70	39	69	62
UG58_00040	29	21	32	18	15	41	45	36	25	16	17	9	12	21	19
UG58_00045	41	36	45	24	28	48	41	44	31	67	55	37	50	61	69
UG58_00050	49	43	42	44	36	48	44	55	53	96	93	73	68	78	106
UG58_00055	7	8	4	12	8	11	7	7	11	21	23	24	17	12	26
UG58_00060	21	23	21	32	34	28	23	19	23	53	73	71	50	64	62
UG58_00065	28	32	31	34	31	27	38	28	36	69	63	44	52	54	65
UG58_00070	40	40	46	58	37	39	43	51	49	103	82	83	77	73	78
UG58_00075	28	28	24	12	26	34	20	22	18	37	43	29	27	26	27
UG58_00080	93	98	118	103	98	102	104	84	107	141	202	176	170	164	160
UG58_00085	6253	6137	6479	9395	12963	12520	8041	6877	10416	18794	49288	34748	28299	39265	60347
UG58_00090	9136	9016	9850	11107	10734	10099	10176	10151	10082	21369	15080	14744	18532	18310	18995
UG58_00095	1594	1537	1693	1276	1476	1862	1870	1778	1862	1498	1399	1489	1429	1741	2115
UG58_00100	1128	1126	1278	1060	1004	1356	1295	1327	1303	1491	1662	2077	1262	1461	1766
UG58_00105	6237	6182	6739	6269	6524	6813	7029	6877	7004	6225	8060	8144	6178	7226	8556
UG58_00110	1479	1473	1701	1546	1382	1417	1749	1563	1676	3797	3998	3774	2286	3726	4409
UG58_00115	8829	8912	10028	10012	10532	10091	10102	10079	10303	5784	10485	13701	10120	13461	14604
UG58_00120	733	727	760	930	960	828	824	769	822	814	1096	877	857	806	734
UG58_00125	1171	1100	1229	1288	1225	1247	1172	1168	1148	1211	1852	1685	1108	1172	1194
UG58_00130	366	334	361	285	304	392	360	383	373	524	490	389	413	442	503
UG58_00135	6816	6502	7972	3455	4410	7856	7196	7491	7282	1311	1249	800	1351	1972	3478
UG58_00145	2848	2823	2971	3483	3386	3373	3339	3263	3342	12312	9157	12062	8297	10195	12282
UG58_00150	387	399	392	424	417	444	460	431	448	1129	1174	1035	766	892	1091
UG58_00155	303	293	308	343	335	332	316	350	334	2394	2044	1912	1864	954	1478
UG58_00160	230	217	230	234	225	224	226	229	269	600	393	276	758	451	631
UG58_00165	148	138	150	122	134	145	154	168	175	423	282	245	242	323	364
UG58_00170	7026	6809	7673	5770	6809	8129	8577	8442	7970	1507	1147	841	878	1072	1533
UG58_00175	1736	1673	1901	1800	1952	2001	2030	2049	1982	1179	979	1185	970	865	824
UG58_00180	59	44	63	82	45	51	70	58	72	62	77	58	49	49	51
UG58_00185	218	186	253	334	279	240	286	264	241	338	290	300	145	118	143
UG58_00190	279	258	312	162	206	271	313	282	288	107	83	44	108	134	195
UG58_00195	12	20	20	25	16	16	14	20	11	96	31	49	53	22	18
UG58_00200	5	5	11	8	7	12	13	13	7	52	21	17	27	9	19
UG58_00205	54	50	64	66	68	75	68	75	64	132	114	155	93	93	126
UG58_00210	755	744	825	1070	948	920	978	887	888	3460	3413	4174	2736	3361	3517
UG58_00215	447	449	503	512	491	504	552	527	565	1465	1473	1596	1114	1404	1582
UG58_00220	811	810	885	500	659	950	880	891	976	570	443	400	615	768	969
UG58_00225	470	430	464	522	518	520	515	508	539	768	910	734	596	624	708
UG58_00230	254	184	216	320	362	274	255	239	250	466	634	527	382	372	390
UG58_00235	277	226	297	350	318	319	279	290	266	690	613	556	506	541	567
UG58_00240	914	882	955	570	672	862	784	843	810	293	396	347	220	292	337
UG58_00245	1210	1232	1377	1418	1362	1225	1227	1223	1227	629	713	845	467	643	647
UG58_00250	861	806	923	646	680	741	788	809	792	257	288	265	184	288	328
UG58_00255	974	958	1016	682	801	870	883	821	884	251	261	234	161	355	436
UG58_00260	211	207	232	221	216	220	224	209	174	116	115	153	64	112	154
UG58_00265	686	666	736	428	464	742	694	719	688	181	167	127	219	258	411
UG58_00270	200	243	236	107	133	235	207	228	202	137	100	72	153	114	199
UG58_00275	49	50	62	63	54	73	63	59	69	115	125	156	147	112	180
UG58_00280	35	28	31	45	33	41	42	37	49	52	96	79	70	80	93
UG58_00285	55	66	70	47	61	71	71	61	69	42	61	110	79	89	132
UG58_00290	120	109	111	92	91	125	143	108	148	69	118	156	76	161	219
UG58_00300	704	711	800	558	611	838	820	843	808	800	764	648	675	698	980
UG58_00305	1001	1020	1128	900	967	1067	957	1034	1028	413	501	419	384	428	552
UG58_00310	1294	1395	1464	1334	1302	1275	1228	1272	1252	449	591	599	439	475	497
UG58_00315	481	471	514	414	418	426	395	402	382	120	192	193	156	143	185
UG58_00320	341	257	371	283	287	325	311	279	462	242	251	184	154	264	277
UG58_00325	95	83	98	76	62	92	100	104	113	1309	1119	823	215	96	143
UG58_00330	857	849	833	681	793	1006	971	1064	958	570	628	469	541	710	829
UG58_00335	72	81	77	92	77	95	58	78	73	83	85	83	67	73	99
UG58_00340	274	269	304	207	192	288	326	295	277	322	321	234	256	259	356
UG58_00345	213	201	237	228	242	226	221	256	252	648	520	505	467	492	468
UG58_00350	168	182	186	164	159	188	178	189	191	235	176	142	150	165	192
UG58_00355	877	865	1059	659	728	932	958	905	976	215	228	140	248	272	353
UG58_00360	1229	1086	1253	1136	1169	1381	1368	1402	1448	771	943	606	942	962	962
UG58_00365	638	655	712	543	537	744	754	752	721	784	739	559	876	787	976
UG58_00370	944	913	1070	1201	1131	1095	1010	997	1055	1625	1492	1473	1231	1334	1332
UG58_00375	263	230	262	313	320	305	299	301	322	1082	1102	712	906	971	1008
UG58_00380	47	49	47	71	60	58	62	56	70	194	182	166	175	148	184
UG58_00385	10	12	15	94	52	16	19	13	19	919	812	875	1710	338	142
UG58_00390	3127	3102	3569	3034	3249	3433	3234	3273	3462	308	440	303	393	748	1105
UG58_00395	289	261	303	259	329	362	339	345	356	227	465	365	181	459	519
UG58_00400	501	488	548	351	464	632	597	587	673	511	622	328	395	821	1088
UG58_00405	52	41	58	26	55	63	58	67	74	314	264	179	282	350	316
UG58_00410	66	98	94	74	78	103	99	87	96	390	533	311	536	516	455
UG58_00415	182	165	177	163	188	190	189	165	191	767	1066	761	1481	1172	849
UG58_00420	292	267	312	256	269	344	324	336	351	1099	1894	1398	2283	1562	1422
UG58_00425	207	204	243	301	227	268	260	263	281	883	2956	1590	1996	1322	1340
UG58_00430	876	836	883	1081	1030	994	950	1034	938	1052	1073	1537	1229	957	974
UG58_00435	556	551	568	580	665	636	647	688	580	781	755	915	801	689	701
UG58_00440	52	38	45	61	59	52	60	59	59	205	178	122	118	99	107
UG58_00445	17	26	24	21	8	27	25	20	20	123	56	61	39	31	45
UG58_00450	47	43	45	37	30	53	42	44	53	245	111	93	103	80	108
UG58_00455	552	597	691	558	610	735	677	762	746	417	325	320	643	885	982
UG58_00460	4533	4331	4841	4609	4935	4783	4992	4895	4849	1056	1335	939	1006	1733	2187
UG58_00465	2813	2708	3076	2114	2541	3134	2910	2900	2948	1720	2122	1294	2087	3154	3754
UG58_00470	341	370	416	234	280	454	447	394	474	197	226	119	280	288	337
UG58_00475	343	371	381	283	297	408	405	397	445	186	249	147	321	315	441
UG58_00480	130	111	136	369	219	144	136	120	149	54	173	99	133	288	256
UG58_00485	442	399	473	263	304	478	467	451	485	135	144	156	95	145	247
UG58_00490	46863	45333	52479	68238	65570	59595	59898	56983	57873	12967	35547	45587	16696	30622	28157
UG58_00495	219	182	228	152	166	230	244	190	223	104	122	50	136	131	200
UG58_00500	1205	1202	1384	2080	1996	1612	1665	1684	1703	7930	8236	9270	6248	6562	5932
UG58_00505	20	26	17	23	25	36	31	34	38	21	111	190	114	155	195
UG58_00510	7149	6800	7760	8182	7718	7244	8083	7735	7385	5657	5040	3350	3827	2598	2715
UG58_00515	3492	3266	3681	2775	2877	3291	3671	3475	3389	1722	1688	570	777	810	810
UG58_00520	4546	4200	4655	4304	4388	4295	4608	4453	4225	1998	2499	840	1079	1235	1208
UG58_00525	191	191	189	142	155	175	195	177	187	162	157	150	126	127	157
UG58_00530	956	924	1030	730	900	1008	1023	1042	1028	160	128	129	169	220	296
UG58_00535	5	6	9	9	9	10	15	10	12	30	38	22	21	24	22
UG58_00540	145	156	176	286	219	267	269	217	263	81	87	105	59	58	98
UG58_00545	36	37	39	40	40	44	46	37	41	81	91	103	54	66	70
UG58_00550	65	83	105	93	118	111	99	90	103	175	144	104	308	150	202
UG58_00555	158	152	162	151	156	182	184	210	200	186	311	368	218	295	365
UG58_00560	504	441	498	697	581	608	679	599	582	1532	2748	3374	1414	2919	2987
UG58_00565	583	525	568	752	698	648	645	680	609	2139	2063	2528	1783	1923	2063
UG58_00570	779	684	796	745	784	837	826	811	773	798	1067	1425	960	913	1154
UG58_00575	82	60	78	78	59	72	62	67	80	70	116	83	88	90	99
UG58_00580	80	94	96	83	78	94	80	91	86	88	102	53	73	70	90
UG58_00585	1875	1829	1936	1743	1888	2095	1968	2044	1903	339	490	356	447	659	839
UG58_00590	167	166	215	370	283	226	227	230	221	393	455	487	301	246	254
UG58_00595	370	330	382	514	471	440	431	461	377	1354	1056	1129	1013	752	721
UG58_00600	460	463	467	559	499	552	554	578	509	1418	978	931	1045	901	937
UG58_00605	177	183	207	222	214	227	262	244	219	594	473	437	435	403	425
UG58_00610	169	198	182	194	237	211	219	206	212	557	548	514	456	378	383
UG58_00615	244	230	222	213	202	234	229	229	250	548	934	615	300	232	347
UG58_00620	25	28	30	27	17	22	17	19	24	37	48	43	43	39	61
UG58_00625	17	30	18	21	16	33	25	19	36	51	38	35	33	32	39
UG58_00630	23	22	33	12	5	23	34	29	30	32	28	30	32	18	37
UG58_00635	16	22	27	9	13	23	33	26	21	17	16	9	19	16	22
UG58_00640	923	786	872	1270	1162	925	974	973	999	2391	2309	1987	1860	1574	1374
UG58_00645	891	805	1001	613	628	847	756	703	911	1075	846	1539	718	1110	1432
UG58_00650	728	671	765	486	507	679	619	542	701	821	680	1163	599	850	1147
UG58_00655	1030	1042	1225	690	799	942	909	817	996	1338	1085	2009	985	1338	1770
UG58_00660	1369	1349	1610	1012	1112	1420	1171	1075	1456	2014	1506	2877	1595	2032	2458
UG58_00665	2792	2810	3081	1697	1865	2878	2487	2232	2913	2814	2155	2850	1827	2034	2955
UG58_00670	603	640	713	881	724	688	575	600	708	1395	1258	1222	746	647	823
UG58_00675	399	418	489	358	377	501	450	440	497	543	427	368	501	559	676
UG58_00680	2027	1943	2243	2221	2189	2254	2147	2202	2263	3399	3658	4936	3635	3395	3788
UG58_00685	916	866	971	937	956	1065	999	935	1067	127	704	955	159	830	1004
UG58_00690	1048	1059	1147	1094	1178	1282	1235	1143	1239	108	748	905	119	877	1030
UG58_00695	2154	2092	2280	2179	2230	2432	2419	2145	2484	166	1365	1493	304	1639	1900
UG58_00700	2775	2735	2802	3061	2940	3101	3048	2830	3178	185	1795	1601	452	2279	2360
UG58_00705	1665	1579	1700	1604	1782	1898	1674	1652	1800	134	651	631	248	657	796
UG58_00710	570	557	614	569	567	671	633	575	690	999	1276	1121	642	1050	1060
UG58_00715	4146	4019	4523	4894	4887	4668	4514	4305	4504	3442	5274	4896	4339	5912	5993
UG58_00720	108	93	103	102	75	112	84	117	105	107	117	87	74	97	116
UG58_00725	20	14	15	9	12	20	16	13	22	11	10	5	11	8	10
UG58_00730	4	5	3	2	3	4	1	2	2	5	4	4	4	1	2
UG58_00735	28	13	26	21	19	27	28	25	31	46	46	34	16	22	37
UG58_00740	1465	1392	1498	1560	1608	1486	1555	1610	1518	3998	4201	5623	2505	4403	4035
UG58_00745	815	770	910	855	904	879	931	890	914	825	775	718	809	791	862
UG58_00750	484	467	499	617	649	615	580	599	679	731	523	479	598	530	574
UG58_00755	354	332	382	386	402	482	446	453	489	529	374	332	366	305	364
UG58_00760	577	554	642	851	788	751	784	719	793	757	599	689	711	566	577
UG58_00765	261	289	305	290	201	243	262	265	245	268	382	135	328	291	439
UG58_00770	456	471	565	509	497	588	516	534	560	733	696	697	713	642	701
UG58_00775	156	157	178	187	160	213	195	181	181	233	268	231	292	245	259
UG58_00780	464	473	492	527	459	588	540	532	512	660	799	715	887	881	952
UG58_00785	763	893	868	1143	1038	945	987	950	998	12221	9341	9290	6063	3446	2931
UG58_00790	684	695	730	872	879	749	813	801	778	10465	4093	4422	5884	3117	2786
UG58_00795	790	873	900	1086	1099	1048	1057	1155	1053	10902	3753	4097	7360	3885	4210
UG58_00800	1739	1733	1866	2322	2332	2302	2284	2199	2217	12830	7917	9567	10272	8574	9977
UG58_00805	9208	8820	10000	12703	11792	11095	11212	10235	11086	2354	19368	30220	5655	19877	19203
UG58_00810	958	828	1044	1153	983	996	1095	983	913	1936	1431	1308	1385	1816	1906
UG58_00820	47	45	44	33	47	48	44	56	61	87	114	87	67	84	90
UG58_00825	203	170	216	254	249	230	208	247	231	554	486	479	404	336	385
UG58_00830	454	406	482	625	597	562	483	549	595	1491	1187	818	843	774	819
UG58_00835	400	386	501	378	472	661	445	530	577	970	861	605	297	373	410
UG58_00875	4606	4607	5230	5071	5218	5653	5606	5387	5761	3354	7212	8264	4677	7054	7569
UG58_00880	9882	9680	10960	13820	13174	12704	12525	12142	12806	10956	21594	26155	12995	18446	17687
UG58_00885	7974	7704	8808	10226	10043	9814	9909	9588	10101	7504	12964	14270	10055	13439	12852
UG58_00890	2763	2631	2838	2054	2375	3034	3069	2964	3172	1742	2807	1773	1786	2419	2902
UG58_00895	1294	1281	1485	1091	1332	1537	1444	1448	1634	833	1064	618	1028	1269	1443
UG58_00900	2259	2242	2508	1472	1903	2525	2574	2512	2675	1258	1206	756	1377	1737	2207
UG58_00905	1414	1408	1612	558	701	1689	1586	1569	1739	852	597	424	741	780	1384
UG58_00910	866	846	915	972	958	878	1022	1049	940	2561	1069	1050	2278	841	708
UG58_00915	1597	1455	1654	1829	1922	1456	1675	1821	1631	5715	2053	1703	5020	1709	1180
UG58_00920	7527	6991	7800	9304	9355	7346	8314	9040	7610	28107	10415	8236	24459	7754	5138
UG58_00925	10676	9990	10792	13021	13148	11103	12132	12865	10874	34913	16758	11462	33635	10699	7125
UG58_00935	79	73	96	86	69	97	90	95	98	74	104	123	52	86	111
UG58_00940	94	86	99	84	96	119	118	121	122	265	200	168	176	166	221
UG58_00945	23	12	21	15	19	22	22	13	28	39	36	30	23	28	27
UG58_00950	208	198	242	197	212	236	233	229	243	239	185	94	166	170	208
UG58_00955	1629	1809	1866	2569	2365	2184	2365	2136	2255	1851	23339	34059	9211	29408	29038
UG58_00960	2442	2844	2904	3808	3344	3424	3796	3246	3691	2711	32920	48025	17848	42161	43018
UG58_00965	3547	3943	4011	5614	5546	5392	5185	4954	5682	8220	66761	83429	27293	68963	64165
UG58_00970	3256	3785	3554	4930	4916	4938	4611	4510	4961	6059	53401	77371	49078	64883	59640
UG58_00980	1146	1278	1332	1583	1557	1512	1453	1326	1633	616	9427	20275	16561	13531	15554
UG58_00985	1622	1754	1846	2219	2177	2198	2070	2006	2358	543	10968	25742	21311	18702	20915
UG58_00990	310	376	337	317	387	387	362	365	486	74	1193	2537	2877	3313	3416
UG58_00995	539	572	591	424	557	660	594	606	791	125	1375	2689	3407	5479	5781
UG58_01000	288	307	350	321	298	349	366	331	435	325	1746	4613	2489	4581	6431
UG58_01005	1045	1190	1258	1191	1208	1327	1293	1292	1619	1667	8119	23934	12533	18758	24715
UG58_01010	90	89	97	63	59	121	108	98	125	93	320	1102	360	891	1323
UG58_01015	11	8	3	0	2	5	10	6	9	7	1	3	8	11	8
UG58_01020	10	15	19	9	13	12	16	7	15	20	21	9	24	21	26
UG58_01025	27	24	43	30	17	34	27	30	35	77	52	44	50	45	62
UG58_01030	7	5	9	7	7	11	5	9	14	33	12	29	29	13	29
UG58_01035	12	19	18	16	11	15	13	14	16	57	20	20	51	28	34
UG58_01040	9	10	17	23	20	13	13	10	12	83	52	39	52	22	43
UG58_01045	4	6	8	14	7	11	9	5	5	34	43	30	33	15	27
UG58_01050	393	368	438	513	519	449	490	497	495	593	539	406	402	387	488
UG58_01055	99	96	92	288	149	129	134	120	115	1188	625	674	350	189	246
UG58_01060	217	240	242	267	264	298	282	287	252	663	483	483	416	544	565
UG58_01065	303	310	357	351	390	361	409	427	382	870	813	865	642	827	928
UG58_01070	517	536	544	635	616	582	627	626	666	1461	1336	1472	1123	1410	1535
UG58_01075	389	383	391	412	406	414	474	445	434	1003	905	906	733	996	1013
UG58_01080	518	547	560	675	561	581	548	571	610	1222	1256	1108	969	1143	1273
UG58_01085	476	445	470	384	367	433	403	416	415	145	173	124	108	133	158
UG58_01090	289	253	268	214	293	299	316	289	309	202	239	171	192	197	207
UG58_01095	98	90	109	112	84	119	114	111	131	136	111	95	92	90	94
UG58_01100	71	89	94	250	206	130	125	135	155	245	634	326	320	327	289
UG58_01105	417	397	496	522	497	381	463	466	448	6	6	11	8	13	16
UG58_01110	5939	5594	6064	6647	5999	5251	6129	6146	5689	110	126	134	142	158	235
UG58_01115	5783	5625	5676	6486	5952	5094	6258	6054	5589	151	180	238	236	239	277
UG58_01120	1485	1503	1479	1638	1514	1357	1711	1612	1406	94	124	125	124	123	114
UG58_01125	2984	2915	2918	3016	2722	2794	3338	3165	2803	664	752	699	615	616	709
UG58_01130	441	459	466	315	352	449	502	476	432	184	210	228	164	156	234
UG58_01135	9	8	13	5	3	10	14	15	9	0	1	0	0	4	2
UG58_01140	30	17	29	27	23	43	33	23	33	239	69	57	134	44	61
UG58_01145	60	56	61	47	38	74	66	59	56	216	139	97	183	109	155
UG58_01150	8117	8201	9123	8173	8563	8693	8687	8747	8780	12275	10546	12130	12036	11239	11396
UG58_01155	3785	3818	4350	2513	3019	4059	3937	4039	4258	3440	3001	2808	3189	3394	3524
UG58_01160	329	324	409	385	398	366	385	410	417	581	597	533	568	573	572
UG58_01165	641	586	742	185	260	736	654	708	699	184	100	74	107	109	251
UG58_01170	3752	3725	4189	3980	4359	4397	4172	4199	4571	4180	3625	3011	3853	3383	3531
UG58_01175	2250	2193	2384	1872	2097	2450	2416	2413	2649	1646	1740	1329	1831	2042	2319
UG58_01180	1844	1796	1926	1404	1663	1971	1980	2006	2166	1104	1302	976	1289	1724	2034
UG58_01185	3823	3703	4169	3144	3507	4249	4177	4011	4438	2327	2731	2052	2584	3648	4223
UG58_01190	45	37	58	19	18	50	57	33	52	19	16	12	8	11	32
UG58_01195	39	31	42	29	26	27	20	34	34	67	127	141	33	28	35
UG58_01200	7586	7550	8689	9221	9011	8641	8267	8493	8689	3682	3535	2845	4436	3261	3745
UG58_01205	386	372	419	361	391	452	407	416	410	650	714	531	605	679	863
UG58_01210	121	117	123	123	104	107	110	121	126	224	254	270	199	204	294
UG58_01215	28	23	31	41	38	47	34	38	35	80	75	63	53	61	54
UG58_01220	5	7	15	21	18	14	19	18	14	70	67	45	24	23	36
UG58_01225	9	9	14	10	5	15	12	10	6	23	13	16	12	6	12
UG58_01230	1	2	3	0	3	5	2	3	4	1	1	2	3	2	7
UG58_01235	5	9	7	15	8	6	6	14	3	18	29	13	15	15	21
UG58_01240	3	2	2	7	6	7	3	7	0	8	12	9	8	10	11
UG58_01245	25	15	15	31	20	29	20	29	7	63	51	55	46	46	37
UG58_01250	1823	1749	1851	1858	1884	1691	1738	1676	1652	1410	1099	1430	1451	781	927
UG58_01255	730	671	791	719	666	694	661	662	673	840	699	774	713	603	605
UG58_01260	1107	1141	1291	1159	1111	1229	1102	1127	1179	1614	1559	1498	1283	1227	1320
UG58_01265	1252	1343	1485	1150	1268	1505	1431	1372	1449	1777	1619	1422	1568	1414	1569
UG58_01270	1348	1327	1506	1256	1372	1535	1491	1479	1429	1700	1502	1214	1494	1432	1604
UG58_01275	3284	3217	3725	2775	2297	2231	2609	2179	2321	7651	4524	5908	4119	4759	4419
UG58_01280	49	56	64	34	26	47	54	36	49	145	99	88	56	63	81
UG58_01320	236	270	226	396	368	298	257	294	298	782	747	791	767	564	577
UG58_01325	4742	4655	5142	4985	5414	5484	5480	5362	5415	1252	1848	1677	1921	2521	3074
UG58_01330	2280	2268	2407	2363	2571	2906	2586	2801	2717	3913	2442	2410	3876	3275	4146
UG58_01335	1183	1142	1324	1128	1270	1421	1393	1378	1480	2065	1262	1184	1927	1864	2263
UG58_01340	2222	2226	2374	1973	2185	2971	2813	2866	2971	2693	1350	1139	1753	2045	2947
UG58_01345	1127	1111	1135	834	972	1372	1420	1322	1384	944	557	482	815	1063	1449
UG58_01350	118	115	119	84	63	134	134	145	145	167	225	110	199	205	260
UG58_01355	584	566	591	507	592	629	702	717	698	938	1254	1173	808	1303	1589
UG58_01360	214	204	215	137	148	249	282	255	278	194	270	215	189	260	346
UG58_01365	226	207	252	236	278	265	300	269	271	183	353	243	270	313	369
UG58_01370	302	276	341	415	432	383	403	360	362	287	683	477	524	461	667
UG58_01375	127	152	183	205	201	169	153	144	152	3138	1765	1705	2685	950	1360
UG58_01380	44	46	48	43	26	50	60	67	52	131	100	54	69	55	79
UG58_01385	85	74	71	95	100	116	93	87	108	207	211	136	180	152	198
UG58_01390	22	16	16	13	18	20	24	23	32	22	32	9	30	22	29
UG58_01395	36	32	47	25	15	41	42	43	54	47	41	16	30	25	36
UG58_01400	48	49	80	34	20	68	55	67	72	101	70	21	50	35	70
UG58_01405	115	118	125	167	115	123	124	138	127	879	949	724	568	326	367
UG58_01410	14582	14464	16015	16312	16648	15771	15082	15936	15925	7427	8701	7406	7776	8697	8277
UG58_01415	3452	3390	3830	3760	3785	3804	3602	3735	3823	1671	2684	3053	1869	2081	2149
UG58_01420	1553	1641	1716	971	1195	1794	1703	1759	1790	894	768	719	646	770	957
UG58_01425	621	729	736	456	504	747	735	720	734	415	353	219	327	402	499
UG58_01430	346	349	396	263	280	405	386	410	425	237	202	132	204	305	293
UG58_01435	2967	2907	3208	1373	1714	3260	3123	3130	3176	670	662	560	668	971	1488
UG58_01440	2786	2695	2836	1201	1664	3014	2793	2959	2824	618	551	501	617	864	1324
UG58_01445	2713	2626	2791	1478	1878	3011	2709	2783	2898	626	726	461	507	816	1285
UG58_01450	1371	1340	1481	1396	1390	1642	1539	1552	1582	835	1340	1212	800	1195	1241
UG58_01455	2041	1946	2092	2007	2154	2441	2348	2268	2285	2414	2685	2671	2540	2972	2977
UG58_01460	4101	4085	4697	3947	4428	4772	4496	4638	4861	2114	2171	2210	2471	2979	3160
UG58_01465	1067	1099	1236	1323	1375	1438	1354	1363	1427	1996	990	887	2996	1941	2683
UG58_01470	627	598	664	461	503	726	635	702	707	454	396	279	612	572	727
UG58_01485	5835	5951	6684	7505	7403	7183	7006	7034	7184	1719	6127	5493	5048	6538	5632
UG58_01490	700	638	765	764	945	836	844	888	795	2231	1437	856	1644	1111	1039
UG58_01495	50	50	59	56	44	55	59	48	64	266	150	130	126	106	137
UG58_01500	205	195	218	190	194	251	260	219	247	172	213	119	144	145	239
UG58_01505	20677	19230	22702	15300	19465	19373	18375	18101	18660	21702	17641	12690	32744	35433	46215
UG58_01510	50	43	46	38	34	54	46	46	63	102	75	44	24	30	37
UG58_01515	54	46	40	90	55	54	43	70	57	8220	810	1682	567	53	67
UG58_01520	79	121	136	95	140	122	130	138	140	1138	121	104	118	106	116
UG58_01525	155	178	183	129	143	240	212	222	221	813	239	195	194	162	239
UG58_01530	9	15	22	9	2	20	12	22	21	677	51	31	21	11	19
UG58_01535	1	2	4	2	2	3	2	2	1	463	4	7	17	5	7
UG58_01540	7	3	8	5	14	9	7	6	9	976	31	19	34	18	13
UG58_01545	10	10	7	8	8	6	12	11	8	1346	9	14	53	10	12
UG58_01550	2	5	7	6	5	5	2	6	6	388	10	8	24	5	10
UG58_01555	4	3	8	6	2	6	6	4	4	204	15	13	11	6	8
UG58_01560	22	22	27	29	25	24	29	33	25	396	34	35	41	35	44
UG58_01565	648	613	710	667	687	701	653	651	696	599	640	688	648	587	596
UG58_01570	404	382	425	387	437	522	480	478	532	590	676	702	395	498	778
UG58_01575	552	561	616	1856	1293	703	651	671	703	5661	4766	4313	4426	2635	2197
UG58_01580	6086	5782	6604	5880	6145	6829	6470	5976	7274	6615	7778	10113	5933	9205	9571
UG58_01585	17777	17494	20531	19065	19322	20793	19178	18009	21380	19060	29795	37287	16948	30213	28071
UG58_01590	378	367	419	402	463	449	416	476	483	278	326	288	214	322	351
UG58_01595	12	6	13	2	4	8	11	10	7	4	5	3	7	7	7
UG58_01600	67	73	63	44	38	69	78	82	81	54	56	19	36	35	31
UG58_01605	50	44	48	58	45	62	48	74	61	81	89	60	63	56	60
UG58_01610	56	92	81	97	84	99	68	66	68	78	103	69	58	66	74
UG58_01615	94	104	108	119	139	132	113	124	114	125	206	161	101	98	117
UG58_01620	48	36	36	44	35	42	33	37	46	138	300	246	98	105	135
UG58_01625	202	182	241	241	223	258	260	223	274	228	542	469	625	379	631
UG58_01630	85	68	74	117	78	73	133	67	98	38	28	63	31	31	41
UG58_01635	116	117	185	311	182	180	307	133	229	69	69	141	59	77	107
UG58_01640	185	183	240	413	242	270	441	182	306	59	39	188	38	47	89
UG58_01645	247	261	335	624	349	374	632	243	428	17	34	319	17	81	89
UG58_01650	198	219	251	458	263	299	476	166	305	16	19	290	11	69	106
UG58_01655	336	294	407	459	363	466	541	286	422	47	109	578	49	207	338
UG58_01660	261	210	297	391	278	395	416	232	332	75	80	204	42	121	164
UG58_01665	248	252	235	278	230	367	340	206	340	32	60	362	16	90	186
UG58_01670	269	216	269	363	246	350	352	209	333	43	86	225	34	112	190
UG58_01675	306	243	319	370	256	350	401	256	381	134	196	296	127	272	350
UG58_01680	428	427	587	376	425	647	602	502	632	1206	1266	971	904	1786	2333
UG58_01685	423	424	514	1031	594	702	1141	486	811	172	231	1072	119	285	464
UG58_01690	41	40	61	112	68	51	125	38	86	5	13	183	3	42	45
UG58_01695	127	104	129	356	174	206	216	116	175	18	46	879	8	94	113
UG58_01700	259	255	304	764	454	428	726	334	476	82	116	301	57	99	164
UG58_01710	24	19	27	19	15	18	28	15	40	30	34	19	19	17	21
UG58_01715	43	34	47	54	56	41	58	45	55	119	138	129	91	72	92
UG58_01720	17	14	13	22	22	18	16	18	18	23	15	20	17	18	20
UG58_01725	448	423	448	600	557	462	500	471	525	1088	1098	943	983	779	781
UG58_01730	72	49	71	77	69	55	71	69	60	206	202	150	73	41	82
UG58_01735	19	25	23	15	23	27	22	21	30	95	29	22	68	16	45
UG58_01740	14	14	12	12	12	15	15	13	20	50	18	11	44	14	32
UG58_01745	25	13	26	22	22	17	32	33	21	71	17	18	62	26	44
UG58_01750	17	17	21	17	23	23	26	19	29	53	46	31	38	35	41
UG58_01755	43	55	70	79	74	89	80	76	71	170	169	180	139	161	249
UG58_01760	80	56	74	95	94	104	97	81	102	203	208	269	153	209	313
UG58_01765	72	93	116	121	126	121	121	96	114	185	332	241	220	248	487
UG58_01770	61	58	63	79	88	79	73	64	94	98	262	192	129	210	317
UG58_01785	13	19	25	29	25	21	22	22	24	90	42	52	43	42	57
UG58_01790	139	115	140	93	102	123	116	113	126	72	113	80	108	150	221
UG58_01795	131	119	189	178	182	171	145	173	179	353	381	316	271	282	306
UG58_01800	1631	1486	1770	2020	1919	1891	1828	1749	1802	2980	3493	2371	2831	2829	2553
UG58_01805	1439	1314	1416	1319	1562	1463	1425	1503	1534	1098	1064	693	1054	972	1102
UG58_01810	2121	2024	2168	1533	1856	2069	2157	2185	2228	407	481	293	554	658	1016
UG58_01815	66	71	64	64	61	72	90	65	76	570	127	74	247	92	115
UG58_01820	26	19	30	16	31	26	26	29	28	658	39	30	262	39	28
UG58_01825	8	1	6	4	9	7	6	8	4	427	21	2	139	23	5
UG58_01830	19	14	17	7	9	19	15	18	26	718	43	11	184	22	18
UG58_01835	194	155	212	134	178	208	212	221	217	271	172	128	192	145	285
UG58_01840	209	222	237	191	211	254	254	253	264	308	211	123	240	202	289
UG58_01845	237	179	259	175	169	249	258	274	232	176	147	92	134	109	132
UG58_01850	435	427	503	433	465	450	449	487	471	314	363	302	279	257	337
UG58_01855	87	94	121	102	64	94	90	109	104	68	68	43	51	58	55
UG58_01860	1001	1000	1173	1357	1413	1337	1323	1307	1435	282	420	269	381	314	327
UG58_01865	348	298	404	415	408	380	405	386	418	138	174	106	142	153	141
UG58_01870	23	32	45	26	34	42	37	37	34	24	16	12	13	19	26
UG58_01875	26	23	28	10	15	32	25	27	35	23	22	21	12	16	20
UG58_01880	153	138	167	32	26	147	118	121	143	88	80	42	42	35	117
UG58_01895	1775	1715	1869	2241	2363	2324	2245	2211	2227	4392	4566	4430	5377	4833	4850
UG58_01900	550	509	558	670	704	694	619	607	718	1533	1675	1482	1591	1590	1667
UG58_01905	100	83	107	66	65	131	104	85	116	70	49	32	65	64	81
UG58_01910	5327	5216	6011	5824	6228	5846	5584	5926	5741	2716	3446	2123	4021	4350	4781
UG58_01915	7821	7221	8281	9289	9341	8602	8004	8154	8623	10697	14046	11383	10788	12122	12238
UG58_01920	1980	1911	2122	2090	2169	2276	2171	2255	2271	2364	2976	2242	2378	2462	2691
UG58_01925	29	36	43	14	15	34	47	30	45	26	16	15	24	22	29
UG58_01930	324	379	340	389	524	564	532	566	569	1489	1911	1275	3819	3898	4512
UG58_01935	662	679	713	966	1157	1103	1031	1133	1031	2862	4508	2990	8499	9364	8440
UG58_01940	17	22	17	14	24	17	22	19	14	34	31	18	28	25	48
UG58_01945	12	13	9	18	4	16	11	15	9	12	21	20	19	16	19
UG58_01950	15	21	22	20	24	16	32	33	23	35	36	39	34	26	41
UG58_01955	11	7	12	19	14	12	17	14	10	32	26	30	28	26	20
UG58_01960	21	12	17	15	7	16	27	13	22	39	22	32	19	15	32
UG58_01965	51	49	35	46	43	33	63	55	56	92	80	63	78	63	75
UG58_01970	54	79	70	88	85	86	85	77	67	128	126	125	96	94	104
UG58_01975	15	11	14	21	15	20	16	19	15	37	37	23	35	23	35
UG58_01980	9	10	10	6	12	12	7	7	10	15	20	8	11	8	13
UG58_01985	33	20	34	24	22	35	32	35	32	32	45	38	29	24	58
UG58_01990	3	5	4	4	10	8	9	9	6	3	8	9	7	4	8
UG58_01995	15	9	11	17	6	13	18	10	17	21	18	13	9	11	12
UG58_02000	7	5	6	8	5	9	12	11	9	5	5	7	8	9	13
UG58_02005	22	35	24	39	29	24	43	38	39	50	28	43	48	46	55
UG58_02010	716	681	806	944	998	933	918	884	979	2165	2081	1594	1827	2210	2337
UG58_02015	8	14	13	8	14	15	16	17	12	46	38	27	20	24	24
UG58_02020	11	13	16	27	14	16	10	12	16	50	36	35	22	16	29
UG58_02025	247	205	279	237	251	250	241	247	265	266	110	59	120	133	147
UG58_02030	9	9	5	2	4	6	4	9	7	10	7	6	6	4	3
UG58_02035	1	1	4	1	2	1	1	0	3	25	14	14	12	15	22
UG58_02040	16	16	14	11	11	17	23	12	16	189	152	109	103	148	147
UG58_02045	207	179	216	213	220	249	237	236	234	709	546	506	465	514	582
UG58_02050	194	166	208	137	161	229	244	186	193	463	364	352	342	344	431
UG58_02055	381	396	435	289	304	442	401	429	415	758	646	590	560	623	764
UG58_02060	516	508	552	388	449	585	592	595	564	718	525	522	506	618	747
UG58_02065	1914	2003	2167	2557	2575	2381	2326	2272	2362	5640	4164	4271	4867	5152	6171
UG58_02070	208	190	225	252	224	236	225	232	261	570	588	441	476	400	433
UG58_02075	186	148	195	297	241	214	208	213	213	555	578	458	493	407	393
UG58_02080	371	331	399	560	527	505	463	454	452	923	1008	1140	1002	733	708
UG58_02085	163	149	206	243	252	246	203	182	192	435	448	443	450	307	349
UG58_02095	96	85	117	133	114	115	124	117	135	371	332	281	252	279	277
UG58_02100	132	117	133	212	166	150	153	149	148	468	485	440	364	377	392
UG58_02105	89	109	101	98	101	98	109	118	114	221	241	211	172	154	195
UG58_02110	25	28	25	32	42	19	23	27	25	40	31	35	18	23	30
UG58_02115	984	907	924	1323	1342	1186	1176	1278	1140	7053	4068	3779	4027	3212	2851
UG58_02120	144	126	149	157	132	134	137	138	132	238	281	218	185	186	180
UG58_02125	66	66	82	65	78	67	71	72	79	111	133	89	85	99	81
UG58_02130	200	213	239	505	360	253	299	311	254	1009	1032	840	794	706	760
UG58_02135	355	296	398	388	429	447	406	388	424	571	633	476	518	637	653
UG58_02140	244	206	249	236	235	301	273	277	311	429	409	281	355	466	471
UG58_02145	52	46	62	51	35	75	80	77	66	102	98	49	104	100	107
UG58_02150	703	674	696	918	883	783	879	874	851	2353	1707	1094	2134	1676	1534
UG58_02155	188	208	215	213	201	192	240	218	233	339	221	202	190	205	197
UG58_02160	2212	2113	2383	2364	2213	2261	2273	2206	2260	517	1064	988	1050	751	909
UG58_02165	2110	1978	2298	1905	2343	2469	2350	2486	2491	988	891	564	1041	1506	1855
UG58_02170	175	160	174	157	140	196	169	185	194	302	222	212	242	172	217
UG58_02175	762	785	911	781	785	925	856	951	919	563	660	672	802	706	808
UG58_02180	4448	4417	5074	5106	5554	5317	5154	5292	5148	3356	3635	2727	3560	4264	4213
UG58_02185	10460	11097	11769	15023	14988	13609	13816	13685	13476	42018	25819	32318	29720	39532	34178
UG58_02190	4537	4606	4942	4541	4792	5285	5043	5099	5063	2896	3992	4255	2829	3657	4315
UG58_02195	4826	4843	5131	5135	5493	5539	5180	5455	5372	3277	4713	4537	3184	4301	4628
UG58_02200	4181	4194	4412	3029	3544	4693	4444	4682	4581	2687	2919	2321	2408	2902	3606
UG58_02205	5282	5082	5773	4659	5510	6144	5848	5967	5976	2244	2426	1892	1478	2879	4006
UG58_02210	156	147	173	182	159	197	180	159	183	102	174	245	57	195	258
UG58_02215	143	126	146	135	156	179	145	186	166	278	294	239	233	199	234
UG58_02220	69	51	51	89	73	77	62	69	68	97	111	113	91	78	104
UG58_02225	2732	2604	2939	2475	2750	3169	3100	3015	3172	1822	2475	1801	1641	2208	2689
UG58_02230	835	764	878	1061	805	853	850	871	919	1425	1603	1344	1028	1081	1105
UG58_02235	8688	8391	8804	9466	9385	8899	9207	9235	9310	6393	6412	6376	5626	6383	5820
UG58_02240	23530	22463	23967	26402	25606	24200	24698	23982	25124	15839	18734	23210	14378	17006	15796
UG58_02245	794	753	906	920	783	920	819	851	929	1067	1423	1374	788	1118	1131
UG58_02250	1106	976	1184	1036	944	1262	1079	1195	1246	1263	1687	1612	968	1422	1388
UG58_02255	685	686	783	370	410	810	736	756	825	611	706	608	379	462	663
UG58_02260	378	339	505	206	332	564	501	389	537	94	201	361	418	566	710
UG58_02265	187	170	196	187	166	199	204	210	199	343	326	286	307	293	269
UG58_02270	51	30	66	24	26	64	45	54	62	37	44	31	38	31	63
UG58_02275	46	57	49	44	38	57	58	71	53	144	103	78	71	70	104
UG58_02280	170	207	195	247	215	228	219	237	211	196	391	580	282	315	431
UG58_02285	480	475	523	467	501	536	496	559	519	530	702	594	687	578	597
UG58_02290	197	189	197	210	230	257	302	253	268	369	596	298	229	240	424
UG58_02295	21	26	19	25	27	30	27	41	45	38	118	40	18	15	35
UG58_02300	406	384	483	413	463	466	483	443	464	374	538	442	251	350	435
UG58_02305	501	484	570	400	441	546	566	551	573	400	361	266	318	364	458
UG58_02310	186	180	224	209	186	219	176	211	215	164	217	168	142	117	180
UG58_02315	75	95	119	125	106	110	116	125	106	259	181	136	159	122	149
UG58_02320	73	78	87	112	74	79	70	77	84	628	942	826	230	148	195
UG58_02325	1119	1080	1230	1238	1268	1224	1174	1229	1216	1429	1173	763	1316	1242	1293
UG58_02330	30	33	37	39	33	36	43	50	38	51	41	32	36	38	41
UG58_02335	98	71	107	88	85	104	93	102	105	105	140	100	114	131	172
UG58_02340	10675	9809	10816	10461	10996	11133	11509	11467	11476	7850	7355	5550	7818	9133	9495
UG58_02345	6525	6426	7302	8372	8414	7962	7747	7556	7780	10794	11492	7870	9227	8109	10097
UG58_02350	13951	14153	15291	18369	18992	18045	17345	17395	18135	23107	19089	21708	22406	25776	28131
UG58_02355	7668	7566	8234	9135	9241	8994	8874	8657	9013	12717	9971	10870	11110	10355	12608
UG58_02360	3152	3150	3634	4069	3712	3771	3714	3849	3937	6182	4813	5239	5961	4408	5134
UG58_02365	51226	50459	55901	58860	59628	56507	56877	56252	56741	10515	25157	27951	15768	23791	27165
UG58_02370	1158	1103	1340	990	1025	1249	1233	1219	1316	558	1017	924	613	748	1120
UG58_02375	645	589	747	801	731	699	676	678	749	1345	2061	1737	1415	1399	1617
UG58_02380	1576	1486	1694	1079	1195	1695	1668	1568	1691	684	420	163	398	419	712
UG58_02385	1194	1098	1257	704	868	1260	1268	1210	1237	348	251	139	262	326	479
UG58_02390	15446	15658	17633	15975	17173	18468	18775	18475	20508	414	9849	14146	12024	19670	16821
UG58_02395	27028	26719	29083	32062	31288	31246	32456	31081	34768	755	25005	39014	26179	32899	27084
UG58_02400	7962	7712	8277	9589	9354	9297	9453	8944	10436	238	9548	13169	8721	10683	8346
UG58_02405	6261	5982	6457	7293	7112	7218	7056	6726	8268	193	8493	9303	6718	8525	7091
UG58_02410	8431	7888	8665	9512	9669	9838	9762	9361	11003	333	11988	11874	8588	10458	9915
UG58_02415	905	839	861	663	813	1000	965	981	975	800	854	583	750	920	1158
UG58_02420	3316	3319	3636	4549	4476	3863	3744	3848	3927	4354	4891	4249	4296	3552	3805
UG58_02425	608	586	672	802	754	706	705	725	694	1224	1316	1181	1080	1025	1029
UG58_02430	549	555	578	650	694	640	614	666	593	1264	1306	1186	1200	1155	1322
UG58_02435	3114	3017	3220	3517	3793	3482	3511	3589	3598	957	1207	740	1254	1519	1591
UG58_02440	719	709	714	466	606	778	760	867	787	681	885	739	557	626	850
UG58_02445	1734	1663	1744	1095	1363	1887	1866	1879	1900	1665	1338	1107	1370	1545	1972
UG58_02450	2094	2119	2215	2178	2361	2287	2279	2340	2309	2192	2064	1858	2089	2202	2698
UG58_02455	163	175	188	224	200	205	188	200	193	510	452	463	373	313	359
UG58_02460	419	421	441	484	491	509	491	514	500	460	576	491	462	513	565
UG58_02465	779	751	679	792	873	948	896	962	877	794	817	683	742	815	795
UG58_02470	3739	3448	3925	3673	4038	4348	4174	4307	4192	3652	3274	2199	4133	3868	4008
UG58_02475	3398	3191	3627	3202	3393	3993	3878	3921	3702	3639	3409	2540	4100	3945	3985
UG58_02480	1689	1600	1722	1876	1818	1898	1966	1957	1865	2424	2686	2773	2618	2543	2496
UG58_02485	794	732	785	931	892	898	857	858	852	1009	1311	1259	1152	993	1070
UG58_02490	42	42	49	48	51	52	39	55	39	135	147	132	114	104	127
UG58_02495	5579	5457	6289	6765	6756	6532	6443	6433	6402	11286	8897	9505	13666	5213	8373
UG58_02500	465	396	467	421	365	407	436	425	463	1370	786	508	1358	794	656
UG58_02505	6520	6344	7062	7249	7613	7331	7010	7129	7635	2478	4821	3617	2313	3736	4456
UG58_02510	12910	12698	13873	12825	14177	14263	14169	13903	14490	5704	7961	5683	5174	7691	9190
UG58_02515	5002	4879	5636	6077	6414	5724	5650	5548	5906	3532	6208	5073	3447	4691	5580
UG58_02520	6617	6410	6880	6815	6998	6973	7213	6913	7267	1797	3614	2958	1886	2963	3567
UG58_02525	2048	1932	2224	1402	1764	2124	2222	2283	2165	510	484	360	519	927	1264
UG58_02530	172	173	197	136	156	175	205	181	195	414	372	271	266	317	444
UG58_02535	129	130	137	159	125	160	162	157	160	2134	1124	497	877	586	558
UG58_02540	2083	1977	2250	1808	2083	2279	2472	2422	2381	492	493	307	446	646	822
UG58_02545	3089	2972	3348	2447	2416	2936	3249	3060	2928	1082	1294	1087	1036	1263	1523
UG58_02550	307	265	321	242	256	394	315	338	371	288	215	146	305	192	245
UG58_02555	272	259	285	232	265	334	321	338	368	339	257	160	355	237	280
UG58_02560	591	629	701	545	593	704	754	704	699	624	616	368	620	669	757
UG58_02565	1350	1266	1370	1494	1560	1482	1429	1428	1473	1342	1948	1875	1489	1623	1646
UG58_02570	263	248	296	284	282	295	299	290	304	426	614	444	454	380	540
UG58_02575	254	257	286	363	307	257	303	296	294	1151	795	633	505	384	413
UG58_02580	1610	1561	1699	1728	1855	1821	1741	1732	1795	629	919	785	845	1035	1281
UG58_02585	101	115	100	53	63	134	113	121	138	38	41	20	24	27	38
UG58_02590	62	66	66	28	37	81	64	75	102	26	30	12	10	20	20
UG58_02595	294	286	356	484	388	347	321	352	316	1429	1352	1847	925	1096	1214
UG58_02600	327	343	377	209	267	366	355	346	363	100	104	63	68	68	92
UG58_02605	121	152	141	61	72	168	138	131	138	69	66	35	44	31	77
UG58_02610	202	231	247	115	114	282	254	269	270	223	226	174	161	180	254
UG58_02615	534	495	569	301	328	623	616	619	605	521	505	415	385	409	601
UG58_02620	153	163	170	109	105	207	152	195	173	240	217	193	224	218	248
UG58_02625	841	776	874	1131	1187	967	1049	1024	971	1661	2165	2144	1363	1906	1892
UG58_02630	90	97	86	87	95	100	125	125	94	134	139	146	88	120	131
UG58_02635	28	31	34	33	32	36	30	36	41	71	91	73	61	79	97
UG58_02640	118	130	127	144	149	189	167	187	185	573	894	538	496	711	699
UG58_02645	141	109	126	230	184	171	170	158	171	1134	2750	1731	1060	1934	1509
UG58_02650	3079	3033	3599	3803	3757	3664	3590	3599	3623	5394	6555	6833	5028	6063	5868
UG58_02655	55	62	58	96	80	64	51	56	62	152	307	305	180	120	157
UG58_02660	40	29	39	27	29	51	39	36	36	42	32	47	34	48	49
UG58_02665	502	453	479	565	590	556	506	498	529	586	726	570	584	625	599
UG58_02670	372	350	414	323	393	455	409	389	483	358	326	213	280	323	324
UG58_02675	81	79	98	40	46	100	97	91	95	88	67	31	60	79	93
UG58_02680	503	527	551	510	545	584	608	581	540	790	712	353	575	732	653
UG58_02685	25	35	31	23	29	36	36	38	31	127	59	44	40	41	49
UG58_02690	375	328	371	247	219	405	431	395	455	542	549	330	337	314	446
UG58_02695	3561	3364	3567	3874	3868	3521	3560	3584	3542	3158	4243	4571	3953	3722	3647
UG58_02700	70	63	58	61	52	45	70	58	82	136	170	158	175	184	129
UG58_02705	24	17	19	24	21	21	36	27	30	56	87	72	98	83	61
UG58_02710	17	19	16	18	24	25	25	20	23	55	82	44	78	46	54
UG58_02715	16	14	21	26	12	16	27	22	20	45	108	46	83	62	53
UG58_02720	788	727	851	1064	858	814	1054	791	853	434	440	391	354	330	328
UG58_02725	2391	2246	2699	3584	2761	2596	3321	2451	2568	1388	1454	1426	1249	1007	955
UG58_02730	657	620	697	678	570	666	810	673	632	339	428	306	218	312	438
UG58_02735	311	347	374	379	388	361	337	382	372	703	715	264	581	465	507
UG58_02740	136	123	130	120	112	141	134	139	134	292	347	173	258	239	320
UG58_02745	13	17	13	16	13	21	18	15	18	29	54	57	39	60	63
UG58_02750	12	22	18	17	19	18	12	14	18	23	59	65	42	54	53
UG58_02755	8	7	9	8	12	12	4	16	13	17	32	36	23	28	32
UG58_02760	16	10	13	19	15	15	15	16	14	20	31	51	28	31	59
UG58_02765	7	8	6	11	10	12	13	10	9	10	12	24	20	25	21
UG58_02770	11	13	14	14	10	15	16	15	17	18	19	34	21	34	46
UG58_02775	68	59	69	55	64	70	75	80	70	30	106	198	142	240	393
UG58_02780	317	312	363	395	393	376	383	358	368	523	522	436	685	619	737
UG58_02785	49	58	49	53	46	66	58	50	34	11213	2364	1043	885	429	471
UG58_02790	17	24	19	13	18	22	28	25	20	1150	116	55	142	65	67
UG58_02795	33	17	25	14	18	26	33	34	37	397	52	21	75	32	32
UG58_02800	546	496	524	786	764	677	707	705	680	1010	985	1138	801	826	842
UG58_02805	274	268	288	339	368	373	368	376	363	245	339	336	235	285	310
UG58_02810	15	13	20	35	27	21	24	32	32	78	83	54	74	45	97
UG58_02815	11	15	21	22	15	16	15	27	19	32	24	36	30	20	29
UG58_02820	16	11	18	8	15	14	13	17	7	17	32	31	19	20	20
UG58_02825	17	7	6	6	4	11	15	17	6	10	9	13	10	12	16
UG58_02830	6	12	20	21	13	15	11	12	12	31	48	31	19	27	19
UG58_02835	16	22	21	21	14	12	11	19	15	40	34	23	16	42	30
UG58_02840	29	26	38	11	12	36	38	31	31	137	328	207	27	16	30
UG58_02845	42	41	56	43	49	53	61	68	53	136	117	102	81	99	128
UG58_02850	63	79	88	89	70	90	77	79	87	139	127	148	115	126	131
UG58_02855	20	18	21	29	21	19	33	26	29	45	35	40	51	18	53
UG58_02860	29	26	30	22	26	26	23	24	20	63	58	54	41	42	47
UG58_02865	24	23	10	24	16	15	31	27	26	42	39	26	26	37	32
UG58_02870	5	10	13	11	8	9	10	13	14	10	20	7	16	16	10
UG58_02875	22	25	21	20	25	24	21	21	31	49	65	39	30	46	36
UG58_02880	13	6	5	9	9	8	7	6	12	31	34	9	17	24	19
UG58_02885	190	169	196	164	160	221	232	203	209	157	247	113	110	136	201
UG58_02890	2468	2192	2626	1670	2121	2581	2678	2587	2773	808	1415	800	838	1900	2374
UG58_02895	11	9	11	3	2	9	14	16	18	1	5	3	1	5	21
UG58_02900	593	618	636	471	579	699	710	687	791	140	346	474	382	626	841
UG58_02905	810	828	878	720	822	962	948	1039	993	159	353	692	1009	869	1035
UG58_02910	1691	1670	1698	1643	1949	1927	2006	2018	1992	353	1073	2150	2836	1950	2070
UG58_02915	1288	1356	1456	1589	1690	1663	1590	1650	1623	276	1279	2142	3127	1817	1891
UG58_02920	56	54	88	44	41	66	60	59	68	32	64	58	81	54	80
UG58_02925	84	75	89	38	38	87	119	97	89	34	26	20	35	39	40
UG58_02930	61	64	58	41	58	61	65	53	54	102	71	37	85	56	48
UG58_02935	16	33	32	12	19	36	27	26	24	102	63	23	92	46	39
UG58_02940	204	228	224	237	245	225	246	264	257	1198	567	324	978	507	272
UG58_02945	17	12	20	12	8	12	16	21	23	13	7	4	21	15	18
UG58_02950	9	7	6	5	5	5	8	6	7	12	13	4	11	2	13
UG58_02955	43	51	58	52	43	62	43	49	69	179	84	70	133	77	113
UG58_02960	74	82	98	121	111	82	90	116	106	416	233	162	247	158	198
UG58_02965	53	59	67	128	74	61	67	91	52	275	402	246	133	80	114
UG58_02970	141	156	170	111	123	167	189	142	170	213	278	199	171	220	290
UG58_02975	40	30	47	18	38	32	28	40	31	65	70	70	50	48	63
UG58_02980	2	10	5	4	7	6	14	9	11	1	4	3	0	3	8
UG58_02985	18	20	25	22	24	19	27	23	32	8	15	5	4	8	16
UG58_02990	152	179	175	196	214	209	216	174	215	297	417	391	200	327	317
UG58_02995	32	44	54	45	46	40	53	40	49	74	82	46	68	69	75
UG58_03000	119	114	132	108	121	134	156	157	154	229	213	157	179	160	219
UG58_03005	68	78	76	83	105	101	79	89	88	268	224	371	153	257	241
UG58_03010	127	148	140	142	137	146	179	133	146	406	346	510	264	375	335
UG58_03015	213	190	231	215	227	227	250	263	274	360	316	247	272	225	208
UG58_03020	228	224	291	323	275	280	268	334	260	466	356	209	340	302	283
UG58_03025	277	254	330	273	255	266	340	289	323	556	416	351	392	389	367
UG58_03030	59	39	52	41	29	63	49	55	56	77	67	68	47	56	74
UG58_03035	4	1	6	14	3	4	10	6	1	286	369	53	69	63	113
UG58_03040	202	174	183	197	208	170	205	154	196	79	181	134	84	146	160
UG58_03045	139	107	125	108	137	116	136	96	121	57	101	87	58	82	116
UG58_03050	43	39	59	17	30	36	40	39	45	32	59	33	13	50	114
UG58_03055	137	117	153	168	178	147	184	155	185	111	208	237	106	182	198
UG58_03060	28	34	46	42	35	49	55	49	53	45	64	73	35	70	67
UG58_03065	114	125	120	133	121	120	136	137	138	271	294	295	170	194	264
UG58_03070	64	72	66	71	78	77	68	78	75	179	141	123	102	106	118
UG58_03075	26	37	52	41	31	51	31	55	50	103	111	106	86	69	89
UG58_03080	80	77	102	98	88	108	128	136	119	215	199	113	210	152	144
UG58_03085	1206	1092	1259	1709	1398	1240	1631	1388	1380	3202	4694	2251	2493	2680	2189
UG58_03090	20	21	24	7	11	28	24	15	27	15	9	6	6	6	20
UG58_03095	109	110	148	199	137	128	108	113	126	355	524	491	310	272	308
UG58_03100	83	76	84	46	34	97	93	102	97	111	98	73	93	80	143
UG58_03105	177	179	186	189	185	180	198	202	201	333	342	322	251	280	272
UG58_03110	138	154	179	210	164	153	186	162	157	321	333	305	182	265	299
UG58_03115	1219	1269	1304	1290	1419	1437	1453	1470	1441	2143	1958	1652	1904	1768	1852
UG58_03120	2589	2662	2794	2817	2944	2871	2868	2980	2865	1540	1614	1598	1415	1712	1707
UG58_03125	1741	1830	1978	2094	2007	1988	2072	2009	2157	1611	2313	2517	1336	2103	1962
UG58_03130	314	309	323	259	326	329	351	379	378	272	351	236	347	387	381
UG58_03140	1981	2035	2172	2491	2388	2132	2150	2172	2158	4240	2731	2350	2145	2313	2318
UG58_03145	1719	1784	1936	1891	1840	1902	2030	2074	1981	3888	1869	1510	1996	1874	2021
UG58_03150	150	134	159	155	136	155	171	174	177	90	110	104	138	269	400
UG58_03155	1272	1232	1353	1576	1417	1392	1409	1342	1497	1286	3097	3189	3367	5681	8071
UG58_03160	965	944	1078	1289	1242	1078	1116	1073	1030	2089	2228	2703	2017	1637	1581
UG58_03165	3889	3733	4220	2875	3328	4383	4314	4217	4193	391	374	262	488	388	511
UG58_03170	6787	6883	7800	8927	8548	7407	7998	7775	7667	18518	16379	23508	13094	17504	16198
UG58_03175	192	196	234	218	194	202	246	228	248	176	238	233	128	158	187
UG58_03180	390	339	394	276	296	403	455	423	429	95	197	105	153	222	315
UG58_03185	31	43	53	31	28	54	60	53	43	49	62	82	69	56	93
UG58_03190	197	204	230	287	261	211	220	237	195	279	506	590	405	437	618
UG58_03195	21	28	34	34	27	17	32	27	18	44	51	25	31	38	48
UG58_03200	25	25	24	17	15	23	13	34	22	33	34	15	31	25	32
UG58_03205	8	6	10	5	3	6	5	6	10	8	5	1	8	8	11
UG58_03210	7	8	5	3	5	4	1	6	6	12	7	6	11	16	15
UG58_03215	12	18	12	10	13	13	12	12	8	23	37	25	20	24	16
UG58_03220	1	5	8	3	2	5	10	6	6	7	7	3	13	7	11
UG58_03225	4	2	10	5	15	5	12	9	8	9	11	11	17	5	8
UG58_03230	18	17	19	29	25	14	27	26	25	47	39	32	26	22	43
UG58_03235	23	12	22	39	30	26	39	28	31	57	31	35	53	22	35
UG58_03240	42	38	57	48	48	53	56	36	69	73	122	55	24	92	135
UG58_03245	43	47	36	57	45	64	51	55	48	79	82	86	46	64	76
UG58_03250	70	56	68	94	73	64	76	63	52	138	159	146	76	125	139
UG58_03255	74	76	101	103	98	93	108	127	104	176	148	176	116	179	195
UG58_03260	11	5	7	14	8	7	6	11	17	16	12	10	10	15	19
UG58_03265	33	34	34	27	29	28	41	22	37	58	70	46	32	33	62
UG58_03270	19	20	24	22	21	19	20	20	22	31	33	25	33	29	35
UG58_03275	22	14	28	32	31	24	23	29	26	45	61	49	35	40	61
UG58_03280	27	29	35	34	26	34	31	28	30	61	59	46	42	36	59
UG58_03285	28	28	23	41	37	36	32	26	39	53	64	53	47	51	75
UG58_03290	13	8	13	13	18	17	12	18	13	18	25	23	18	22	20
UG58_03295	10	5	7	8	11	9	9	13	11	17	29	19	14	11	23
UG58_03300	23	24	25	22	23	42	39	29	20	58	57	42	30	32	35
UG58_03305	22	18	25	18	21	27	24	16	31	34	26	39	17	22	35
UG58_03310	8	7	3	12	11	6	11	9	12	4	11	5	6	8	10
UG58_03315	19	7	13	12	9	16	14	23	9	16	15	8	16	9	17
UG58_03320	56	37	52	40	41	46	43	49	43	74	92	47	50	41	78
UG58_03325	28	22	28	24	29	38	24	45	23	49	44	27	37	38	45
UG58_03330	4	4	8	1	5	3	5	3	1	2	0	0	1	3	5
UG58_03335	4	5	10	4	3	4	2	3	3	3	3	2	1	6	17
UG58_03340	4	5	0	5	3	2	1	6	1	7	6	5	9	5	13
UG58_03345	18	13	11	40	31	15	15	19	25	44	66	64	52	35	43
UG58_03350	40	37	45	71	50	47	51	45	54	105	135	125	94	71	101
UG58_03355	12	11	17	16	16	9	11	25	15	13	23	22	15	17	17
UG58_03360	18	23	18	22	14	16	35	26	21	26	25	39	19	26	26
UG58_03365	28	24	33	26	17	29	42	34	30	29	38	45	23	32	34
UG58_03370	12	7	8	4	7	15	12	9	13	3	9	7	3	8	7
UG58_03375	14	19	14	3	11	15	17	16	11	15	12	10	9	14	21
UG58_03380	8	11	6	3	3	8	8	10	9	6	3	4	4	6	7
UG58_03385	2	6	1	9	4	5	7	7	3	1	7	4	6	9	8
UG58_03390	2	5	7	7	7	13	11	5	8	8	16	6	14	10	16
UG58_03395	1	4	6	2	3	5	2	4	4	4	6	7	6	3	5
UG58_03400	9	8	13	12	11	16	10	10	14	17	20	30	16	15	23
UG58_03405	5	11	12	9	8	14	9	9	6	16	13	14	17	6	20
UG58_03410	45	29	41	30	26	39	39	43	33	83	96	68	55	57	75
UG58_03415	33	52	42	62	50	54	43	50	55	168	304	205	116	102	99
UG58_03420	20	21	26	21	13	25	32	18	36	34	39	34	28	33	29
UG58_03425	770	758	840	565	699	815	884	914	919	1685	1183	935	1398	1706	1869
UG58_03430	775	773	890	697	789	894	896	968	920	2324	1692	1867	1675	1656	1687
UG58_03435	1460	1393	1524	1937	1810	1572	1677	1518	1611	3542	3319	3883	3387	2500	2737
UG58_03440	93	90	87	79	67	101	103	86	112	165	241	462	258	313	477
UG58_03445	331	369	410	459	416	444	429	377	397	1070	1117	1565	722	943	1179
UG58_03450	295	268	331	241	159	320	324	364	356	631	751	789	449	417	561
UG58_03460	714	761	924	803	779	981	880	881	874	1107	1269	1103	1011	1045	1247
UG58_03465	405	361	365	311	350	428	409	411	435	439	512	377	376	374	556
UG58_03470	250	236	284	281	280	287	300	289	283	562	645	548	401	420	514
UG58_03475	265	226	293	257	224	287	286	287	286	646	591	568	452	500	570
UG58_03480	6642	6033	6839	3910	5087	7224	7309	7238	7129	1642	2011	1427	1557	1915	3344
UG58_03485	83	56	82	53	55	90	90	90	111	209	156	132	142	106	202
UG58_03490	366	349	348	593	424	363	386	422	411	1963	1640	1182	1678	1323	1841
UG58_03495	251	258	342	399	298	277	288	285	289	1039	883	866	686	600	520
UG58_03500	125	106	133	85	65	120	130	151	144	170	149	124	114	116	118
UG58_03515	48	51	58	70	69	59	73	54	56	173	155	170	105	115	147
UG58_03520	9	9	13	11	7	17	10	5	16	20	31	28	18	20	16
UG58_03525	10	11	9	10	7	11	10	1	13	17	20	22	20	15	12
UG58_03530	6	5	5	6	4	9	12	2	8	12	15	9	15	8	14
UG58_03535	4	3	5	4	5	6	4	4	2	7	8	3	10	2	8
UG58_03540	10	9	8	5	7	5	5	5	6	13	15	7	8	3	11
UG58_03545	13	19	14	7	17	18	14	16	13	41	23	21	36	27	28
UG58_03550	15	17	22	21	28	19	25	19	16	50	43	28	64	42	36
UG58_03555	20	17	19	14	22	17	11	27	16	35	35	22	29	24	32
UG58_03560	67	46	56	67	54	69	66	76	67	139	129	90	97	82	114
UG58_03565	82	63	84	59	81	84	84	70	87	144	133	127	117	113	157
UG58_03570	459	394	478	683	672	550	585	515	496	1515	1310	1491	1213	935	853
UG58_03575	481	400	446	154	208	509	468	476	499	203	179	73	232	345	578
UG58_03580	299	224	296	191	201	312	283	255	291	192	221	74	265	405	413
UG58_03585	63	40	57	80	80	73	77	58	81	78	223	102	85	109	217
UG58_03590	82	64	83	133	116	111	120	90	99	115	287	131	119	141	291
UG58_03595	18	16	20	23	32	27	17	38	24	34	31	41	23	29	18
UG58_03600	3	7	2	5	7	5	9	4	14	13	10	12	5	10	4
UG58_03605	72	57	87	14	13	94	105	81	103	56	30	28	19	19	104
UG58_03610	2	0	1	0	1	2	3	0	3	4	7	3	3	4	8
UG58_03615	4	5	2	2	2	3	3	3	2	9	9	6	4	7	6
UG58_03620	2	3	0	0	4	6	1	4	3	5	8	7	4	5	8
UG58_03625	1	4	4	1	8	8	8	7	8	6	11	6	6	6	9
UG58_03630	2	3	4	0	3	1	2	2	3	4	4	2	2	0	5
UG58_03635	6	5	5	3	6	3	7	4	8	7	7	7	3	2	10
UG58_03640	4	8	2	4	7	12	8	5	15	12	7	8	8	12	13
UG58_03645	7	10	10	7	11	11	13	6	11	11	7	7	8	16	16
UG58_03650	563	474	639	671	693	586	520	654	634	1050	1335	831	1026	1301	1310
UG58_03655	35	44	60	56	51	43	58	54	52	73	95	56	65	89	73
UG58_03660	41	47	42	47	55	41	44	59	58	46	59	35	63	83	69
UG58_03665	399	383	483	442	456	454	507	440	448	411	661	361	309	566	583
UG58_03670	877	817	1019	1077	1000	1020	1069	1007	1052	851	1424	881	578	1210	1244
UG58_03675	70	59	54	123	93	81	65	86	73	5699	417	558	912	107	103
UG58_03680	23	21	17	32	25	31	29	36	21	1516	72	51	292	54	43
UG58_03685	73	66	76	73	63	87	92	70	71	1723	221	157	467	117	156
UG58_03690	22	28	29	30	35	41	25	41	24	159	95	75	75	57	47
UG58_03695	658	563	679	357	492	914	782	752	832	1006	806	520	1449	2055	2753
UG58_03700	937	879	976	1316	1243	1079	1072	1231	1047	1971	2095	1232	2055	1661	1421
UG58_03705	17207	17406	19093	28825	25243	18889	20232	22102	18909	326603	97190	52075	256468	51407	26639
UG58_03710	1758	1798	1974	8527	6264	2199	2129	2261	2046	16009	12523	10018	12145	3961	2200
UG58_03715	4647	4446	5011	5368	5419	5224	5116	5246	5063	395	1198	1186	465	1386	1897
UG58_03720	22	27	24	17	15	16	33	32	33	47	64	39	48	33	49
UG58_03725	1704	1723	1966	2155	2070	1940	2046	1960	1959	5356	5845	5170	3900	6783	6323
UG58_03730	1584	1526	1674	1611	1690	1682	1817	1686	1794	1774	2927	2991	1274	3815	3839
UG58_03735	56	34	57	79	59	53	49	54	54	165	191	91	111	149	195
UG58_03740	19	17	18	17	12	11	11	20	20	44	30	24	17	13	22
UG58_03745	53	72	59	69	73	88	76	72	76	198	236	217	165	127	118
UG58_03750	772	680	723	985	881	831	751	754	784	2614	2724	2689	1763	2205	2049
UG58_03755	426	366	462	631	545	542	473	436	499	1508	1513	1422	1012	1337	1290
UG58_03760	22	18	30	22	16	29	22	27	34	55	51	50	33	38	44
UG58_03765	25	20	21	16	17	27	24	28	24	22	23	21	14	17	23
UG58_03770	4	5	7	4	8	7	5	2	4	6	8	9	6	8	12
UG58_03775	39	35	38	62	36	48	27	38	37	109	104	107	72	100	111
UG58_03780	32	25	28	31	26	44	20	31	42	139	98	100	69	78	83
UG58_03785	5	5	3	8	7	8	9	4	4	12	14	13	12	9	13
UG58_03790	12	18	14	13	16	29	22	21	19	27	24	40	20	26	21
UG58_03795	55	57	58	58	51	65	70	52	79	118	125	147	96	90	113
UG58_03800	5	2	1	3	5	5	2	1	2	8	10	4	8	4	11
UG58_03805	18	14	31	16	19	16	17	27	33	47	62	70	39	39	51
UG58_03810	35	21	31	29	31	22	30	36	39	60	63	86	48	67	70
UG58_03815	60	71	52	72	59	59	51	54	75	139	151	159	90	117	155
UG58_03820	12	8	7	5	7	6	6	9	4	15	11	20	14	17	16
UG58_03825	16	10	8	7	10	8	10	8	11	24	13	23	16	21	18
UG58_03830	7	8	11	4	21	15	22	9	17	22	17	21	15	17	20
UG58_03835	12	5	11	3	10	11	11	3	9	18	15	18	11	16	11
UG58_03840	18	21	17	20	28	23	23	20	16	35	41	49	28	27	31
UG58_03845	12	12	8	6	8	8	16	3	3	11	12	15	5	10	12
UG58_03850	9	10	9	13	13	8	17	13	13	52	57	51	33	48	52
UG58_03855	26	26	28	44	31	31	31	25	31	111	119	105	74	96	81
UG58_03860	42	52	53	85	64	55	62	45	54	166	140	151	105	114	134
UG58_03865	31	17	38	33	36	39	34	42	37	87	81	79	76	70	89
UG58_03870	15	10	17	22	12	20	22	20	11	70	62	45	43	60	56
UG58_03875	2	6	12	9	7	9	6	11	8	33	25	32	22	19	22
UG58_03880	3	4	6	5	4	6	4	7	2	9	9	17	4	10	10
UG58_03885	3	2	6	3	2	5	1	11	3	6	4	5	9	4	8
UG58_03890	4	4	6	0	7	6	2	2	6	3	1	2	3	2	8
UG58_03895	4	2	7	1	1	7	2	2	4	2	1	2	1	3	7
UG58_03900	166	136	191	146	149	194	189	168	208	385	417	374	301	296	306
UG58_03905	548	486	603	527	463	626	623	596	686	1313	1359	1301	996	997	1054
UG58_03910	565	452	493	504	466	594	563	560	650	1096	1159	1004	878	870	887
UG58_03915	74	66	89	34	49	80	78	91	91	58	65	54	44	49	96
UG58_03920	968	865	988	474	645	943	929	919	1052	749	968	535	750	1140	1349
UG58_03925	263	205	269	138	127	269	238	246	276	192	284	195	235	260	359
UG58_03930	22	28	26	24	27	23	20	17	27	15	25	24	11	23	19
UG58_03935	56	53	70	80	71	68	63	69	51	96	173	139	62	88	103
UG58_03940	19	22	19	17	21	23	25	21	18	11	25	14	9	30	18
UG58_03945	51	60	48	48	58	64	60	67	61	68	86	84	50	76	76
UG58_03950	55	58	71	54	58	70	66	65	63	79	103	82	68	94	88
UG58_03955	11	6	14	13	11	11	16	14	10	11	13	8	4	14	14
UG58_03960	19	14	19	21	17	23	24	28	19	12	18	19	5	9	16
UG58_03965	6	7	15	11	7	12	7	13	8	4	0	3	3	0	2
UG58_03970	8	8	20	15	11	11	12	12	11	0	0	3	2	3	1
UG58_03975	12	18	9	13	10	10	17	9	11	3	3	4	3	4	6
UG58_03980	6	18	8	13	6	7	12	14	8	7	7	8	3	5	10
UG58_03985	25	39	29	44	39	27	26	40	22	25	36	31	23	21	38
UG58_03990	3	16	14	16	9	13	11	9	9	9	13	4	4	13	9
UG58_03995	12	10	23	26	19	22	22	26	11	19	23	24	22	24	30
UG58_04000	68	58	68	63	47	95	73	74	81	84	108	100	72	97	108
UG58_04005	56	48	60	49	44	66	60	61	62	80	88	59	46	80	82
UG58_04010	25	29	33	35	22	29	21	25	30	46	45	38	36	30	38
UG58_04015	6128	6023	6961	4359	4902	6826	6687	6568	6776	1488	1858	1549	1922	2694	3432
UG58_04020	199664	199114	218792	227700	226442	212879	217044	211923	213443	27493	56219	52886	41104	53197	56684
UG58_04025	3049	2997	3391	2641	2726	3309	3215	3413	3462	3400	3689	3563	2505	3138	3253
UG58_04030	95	79	133	78	92	98	125	120	124	188	167	135	129	112	169
UG58_04035	3827	3658	4154	3215	3568	4198	4133	4150	4237	966	1165	858	957	1363	1813
UG58_04040	1038	1027	1116	1001	1150	1176	1197	1159	1157	324	758	585	328	523	733
UG58_04045	157	132	163	155	149	182	180	162	160	155	220	143	136	193	245
UG58_04050	545	612	595	758	756	690	639	658	658	938	1016	1190	1045	848	864
UG58_04055	2092	2228	2261	2780	2763	2498	2452	2508	2445	3463	3495	4105	3674	3115	3261
UG58_04060	79	55	78	92	78	95	83	78	67	2651	517	566	500	128	92
UG58_04065	135	111	134	111	121	128	124	141	121	718	225	197	266	183	197
UG58_04070	1373	1413	1611	1022	1043	1525	1560	1525	1477	1099	1144	1181	1053	961	1272
UG58_04075	1903	1793	1830	1473	1589	1949	1951	1958	1910	1504	1441	1313	1402	1481	1664
UG58_04080	1627	1598	1850	1657	1760	1642	1758	1806	1699	1492	1563	1573	1357	1611	1563
UG58_04085	9255	9204	9664	10503	10359	9733	9899	9905	9505	7295	9227	11542	7244	8650	9194
UG58_04090	596	638	719	706	653	746	722	715	740	2274	1716	1853	1701	1562	1586
UG58_04095	885	965	980	714	847	1023	1070	1022	1018	1860	1204	1010	1327	1393	1655
UG58_04100	964	901	1080	822	968	1120	1043	1039	1093	1755	1279	819	1430	1569	1837
UG58_04105	2679	2702	3053	3678	3466	3183	3179	3213	3250	12471	13437	19180	10918	14846	14961
UG58_04110	355	369	441	535	448	453	484	429	465	1059	1074	1524	1154	1233	1537
UG58_04115	3883	3500	4308	4357	3827	4337	4826	4089	4839	5792	4877	6807	6997	4862	10052
UG58_04120	10256	10153	11523	11173	11471	11081	11115	11248	11103	4094	5312	4810	6795	7526	8741
UG58_04125	2396	2317	2500	1744	2389	3192	2587	2822	2932	2761	2098	1472	2014	2489	2820
UG58_04130	2570	2521	2731	3303	3023	2812	2914	2711	2877	5780	4783	7128	4446	5504	5408
UG58_04135	18	20	18	23	32	27	18	33	25	77	63	62	49	50	56
UG58_04140	6	6	12	9	10	6	2	6	9	24	12	15	25	19	17
UG58_04145	6	4	12	14	14	12	23	12	12	43	38	45	44	43	38
UG58_04150	8	8	13	13	13	16	10	8	14	22	32	30	39	33	29
UG58_04155	8	6	8	3	3	10	11	8	12	20	20	15	19	8	20
UG58_04160	1087	1082	1255	1062	1233	1383	1346	1434	1338	873	611	497	668	757	913
UG58_04165	268	289	331	316	326	335	382	346	346	378	518	381	246	267	386
UG58_04170	662	672	693	522	604	657	672	646	642	704	491	441	496	628	779
UG58_04175	4649	4635	5054	4524	4544	4923	4827	4919	4911	727	1174	885	829	1110	1649
UG58_04180	4377	4402	4877	4723	4731	4913	4768	4663	4925	753	1677	1679	933	1207	1534
UG58_04185	1166	1127	1338	958	1032	1263	1280	1320	1350	368	513	535	506	442	599
UG58_04190	1893	1922	2241	2115	2138	2112	2088	2173	2198	841	1143	1330	1502	1053	1145
UG58_04195	731	702	828	898	868	841	858	808	799	447	646	733	785	465	525
UG58_04200	109	108	129	86	60	132	108	134	118	836	767	560	230	658	727
UG58_04205	7220	6961	8001	6021	6989	7954	7679	7547	7891	2887	2756	2347	3871	3392	5795
UG58_04210	2903	2864	3191	2375	2763	3210	3250	3230	3266	1784	2014	1573	1978	2345	2571
UG58_04215	207	199	244	277	273	240	260	227	257	414	488	368	351	324	334
UG58_04220	146252	142898	158785	194273	185708	171407	179446	173012	172552	122536	152731	160774	137341	142332	121884
UG58_04225	188	196	252	186	190	180	208	197	245	433	729	1540	604	907	1259
UG58_04230	683	669	843	929	771	686	820	820	894	1685	2724	5311	2449	3539	4768
UG58_04235	121	139	124	147	134	110	135	117	140	460	498	367	323	289	370
UG58_04240	1083	1052	1102	934	1046	1112	1140	1091	1106	564	809	653	531	613	722
UG58_04245	294	348	354	300	310	342	395	381	394	92	128	108	94	133	199
UG58_04250	813	727	868	982	945	1002	880	905	919	1762	2145	2095	1631	1645	1630
UG58_04255	496	481	514	710	630	556	506	477	509	2945	2464	2773	2400	1482	1489
UG58_04260	16	17	21	15	6	16	15	27	13	21	24	22	19	16	24
UG58_04265	89	77	88	119	121	107	100	111	86	207	168	121	175	123	156
UG58_04270	251	225	258	405	352	311	307	302	287	586	539	459	652	440	498
UG58_04275	1077	1120	1102	1335	1230	1206	1125	1155	1117	1018	878	1253	1880	982	1286
UG58_04280	2295	2343	2582	2277	2367	2471	2455	2537	2443	575	677	547	671	810	1006
UG58_04285	276	247	308	275	263	285	259	280	278	307	281	237	297	303	302
UG58_04290	574	549	659	595	623	651	621	600	614	468	421	385	432	518	576
UG58_04295	2929	2850	3195	3223	3255	2914	2952	2952	3064	3739	3690	3484	3368	4092	4524
UG58_04305	5	4	10	7	2	7	5	8	1	38	10	13	22	4	8
UG58_04310	15	18	13	7	17	13	18	15	14	53	38	35	45	21	33
UG58_04315	20	19	15	11	15	20	22	20	16	37	37	16	46	17	44
UG58_04320	27	34	20	27	25	34	35	40	22	70	64	53	76	50	65
UG58_04325	7	14	13	10	12	17	13	15	8	42	28	23	34	20	38
UG58_04330	17	23	15	16	16	19	14	18	17	64	33	27	40	27	47
UG58_04335	35	42	42	30	33	43	36	57	25	95	74	69	64	61	61
UG58_04340	35	39	35	45	43	39	49	45	52	130	113	81	115	81	84
UG58_04345	8	17	18	25	19	21	25	23	20	63	68	39	50	41	34
UG58_04350	67	59	55	54	45	57	58	57	49	200	164	133	135	124	126
UG58_04355	26	25	21	5	6	26	23	32	22	22	7	4	4	11	15
UG58_04360	101	92	123	45	43	93	78	93	95	67	59	58	44	54	105
UG58_04365	342	323	374	467	400	352	339	404	373	464	531	177	335	507	415
UG58_04370	540	503	599	744	620	555	522	591	575	739	819	271	599	768	698
UG58_04375	221	200	245	220	149	213	206	193	219	325	261	127	233	178	236
UG58_04380	37	36	47	34	38	52	51	38	45	384	124	56	201	78	48
UG58_04385	76	60	66	85	69	73	76	73	87	295	156	126	211	98	105
UG58_04390	159	177	182	242	217	182	211	209	226	315	334	385	273	234	259
UG58_04395	12	9	16	8	7	13	16	15	10	30	19	19	26	19	28
UG58_04400	46	44	49	56	49	67	53	49	63	142	115	111	90	79	108
UG58_04405	32	42	37	46	48	58	60	51	66	109	94	87	74	57	90
UG58_04410	134	145	157	218	227	183	177	192	148	1168	754	788	617	691	547
UG58_04415	348	366	378	542	520	429	463	486	407	3050	1959	1948	1602	1750	1351
UG58_04420	131	110	123	154	149	132	146	127	144	1775	1240	1287	1508	896	1109
UG58_04425	46	41	40	73	64	49	48	53	59	816	306	245	441	179	122
UG58_04430	48	50	52	183	129	65	83	77	64	1535	511	481	748	293	190
UG58_04435	27	29	37	19	28	32	30	40	28	44	68	99	45	78	83
UG58_04440	26	29	38	19	24	31	28	44	26	45	83	117	46	83	92
UG58_04445	14	22	32	26	25	38	28	34	40	56	97	57	43	38	68
UG58_04450	10	7	13	13	11	20	19	8	14	18	33	37	17	17	16
UG58_04455	11	7	11	12	14	20	18	13	9	21	30	36	21	21	29
UG58_04460	12	10	5	13	17	7	11	6	13	21	27	29	19	21	27
UG58_04465	2	2	3	7	4	9	6	5	6	11	14	15	8	9	11
UG58_04470	1	2	5	3	3	6	5	3	3	9	17	13	5	8	6
UG58_04475	14	8	10	16	22	23	24	23	22	32	47	32	21	24	34
UG58_04480	242	255	267	276	278	277	238	263	263	228	351	367	374	443	560
UG58_04485	1761	1739	1907	1808	1749	1627	1706	1737	1580	477	6604	14900	14603	11773	18199
UG58_04490	15	8	2	7	6	15	9	15	12	11	7	13	12	8	16
UG58_04495	1440	1352	1448	1735	1643	1545	1817	1548	1679	219	535	478	697	612	930
UG58_04500	676	667	863	715	693	1023	1117	686	1019	18	123	460	18	641	963
UG58_04505	2458	2495	3018	4301	3526	3742	4206	3033	4011	100	1115	6317	122	2962	3533
UG58_04510	1550	1551	1809	2424	2049	2356	2551	1863	2413	105	697	3403	105	1704	2212
UG58_04515	66	81	72	92	86	93	113	93	99	123	625	3320	895	2034	2118
UG58_04520	82	91	84	85	82	93	88	90	87	199	371	487	96	416	526
UG58_04525	60	46	50	50	58	75	74	59	68	333	447	577	191	527	691
UG58_04530	50	46	61	56	52	55	75	57	73	443	517	602	336	593	757
UG58_04535	55	55	56	48	37	78	69	58	58	593	720	646	679	748	1112
UG58_04540	98	76	103	36	51	110	80	107	88	400	296	154	228	249	317
UG58_04545	64	51	69	10	12	85	60	80	75	54	42	33	40	38	101
UG58_04555	100	95	90	128	133	117	130	124	130	331	314	377	209	268	304
UG58_04560	692	732	799	695	744	784	832	811	735	862	910	804	817	907	963
UG58_04565	681	677	771	630	713	799	808	766	788	762	787	666	774	778	903
UG58_04570	714	674	740	693	710	860	750	745	838	957	730	643	690	531	777
UG58_04575	69	58	52	42	37	71	51	58	61	105	68	79	48	58	66
UG58_04580	9	5	6	3	3	6	10	12	12	22	15	18	8	18	16
UG58_04585	4	5	7	4	4	7	14	5	10	25	15	12	10	12	12
UG58_04590	16	22	21	12	13	20	27	30	22	71	44	52	37	39	54
UG58_04595	3	2	1	0	0	7	4	1	0	0	1	0	1	1	3
UG58_04600	6	11	13	10	8	10	7	11	7	9	10	10	6	5	17
UG58_04605	25	31	32	23	26	24	33	26	22	33	45	35	26	22	38
UG58_04610	37	32	36	31	33	41	55	59	44	4	13	5	4	11	10
UG58_04615	82	81	81	76	81	148	148	152	160	9	10	11	16	21	16
UG58_04620	126	126	131	132	153	160	198	179	174	220	216	234	187	182	177
UG58_04625	205	204	255	209	196	240	276	235	267	276	320	234	266	263	277
UG58_04630	423	399	486	176	209	390	385	404	433	95	70	39	65	108	168
UG58_04635	73	57	76	7	18	64	51	52	84	17	7	3	12	8	24
UG58_04640	11	18	19	5	6	17	11	19	16	13	11	2	11	5	14
UG58_04645	4519	4386	4820	4417	4620	4767	4908	4773	4951	1771	1567	1043	1567	1859	2018
UG58_04650	5563	5203	5730	5588	5921	5835	5847	5789	5915	1590	2214	1973	1642	1975	2170
UG58_04655	100	92	116	62	62	111	93	108	114	155	179	95	92	144	134
UG58_04660	63	56	60	55	62	61	62	71	70	258	250	155	166	224	199
UG58_04665	7	14	10	7	8	6	8	9	18	24	8	9	19	6	15
UG58_04670	51	59	73	57	38	86	56	76	80	149	106	105	116	94	85
UG58_04675	1059	997	1183	955	939	1044	1060	1119	1102	832	673	660	654	543	582
UG58_04680	2288	2165	2621	828	1412	2176	2088	1865	2355	70	249	236	223	798	1231
UG58_04685	408	340	430	457	368	430	481	404	472	77	578	1038	104	643	790
UG58_04690	136	103	148	115	150	140	164	158	178	34	207	363	46	249	322
UG58_04695	7	6	10	6	4	8	7	11	15	9	5	10	5	4	6
UG58_04700	889	844	961	985	936	902	971	936	938	1397	1246	1136	1018	1346	1404
UG58_04705	310	318	355	397	390	393	373	357	438	1331	930	827	1200	728	785
UG58_04710	339	386	480	419	409	375	393	439	392	363	742	740	691	1138	1292
UG58_04715	728	727	797	736	820	952	966	1024	914	1101	1055	678	1321	1775	1814
UG58_04720	230	234	252	230	240	276	280	237	233	505	415	349	391	403	447
UG58_04725	227	227	261	391	375	318	286	320	276	1645	1902	1737	1187	1823	1757
UG58_04730	55	37	54	49	39	55	69	59	66	474	292	208	279	257	311
UG58_04735	503	448	566	603	508	558	539	553	534	1321	1310	1401	982	899	840
UG58_04740	438	434	559	567	522	579	536	540	523	1543	1376	1551	1227	1086	973
UG58_04745	413	397	441	466	461	443	481	466	479	1355	1043	1183	945	845	875
UG58_04750	852	760	873	578	774	918	878	891	969	405	299	236	348	438	617
UG58_04755	262	265	278	473	470	669	534	581	580	377	256	177	357	224	297
UG58_04760	240	250	282	608	561	604	573	552	503	391	280	228	409	210	295
UG58_04765	396	423	450	1076	911	734	731	765	741	76	153	125	184	107	71
UG58_04770	716	730	748	1680	1531	1371	1299	1350	1372	113	214	135	369	233	101
UG58_04775	774	871	911	1789	1724	1618	1584	1688	1545	164	199	151	491	245	120
UG58_04780	1449	1506	1554	2700	2704	2647	2630	2836	2722	388	393	231	946	468	239
UG58_04785	2028	2183	2178	4180	4125	3905	3863	4226	4205	745	661	359	1734	884	343
UG58_04790	1032	1014	1027	1972	2002	1854	1947	2059	1957	362	372	178	847	425	194
UG58_04795	807	797	815	1499	1524	1416	1489	1579	1473	331	293	151	607	328	128
UG58_04800	404	444	408	624	655	796	731	797	796	128	91	53	231	137	57
UG58_04805	409	420	377	726	752	703	766	805	785	141	97	62	256	152	63
UG58_04810	253	277	281	395	425	452	489	520	510	99	76	46	165	88	50
UG58_04815	552	610	664	1712	1711	1797	1596	1735	1671	1248	705	542	1567	717	681
UG58_04820	532	487	548	1482	1492	1451	1343	1418	1285	1771	935	890	2343	925	855
UG58_04825	8450	8308	8432	10018	9761	9094	9635	9654	9290	5056	5309	5137	4037	4722	5140
UG58_04830	947	987	1081	812	780	1076	1112	1082	1082	832	907	648	702	632	945
UG58_04835	2179	2063	2460	1232	1698	2379	2259	2266	2350	358	336	172	307	508	814
UG58_04840	268	228	254	280	240	304	291	291	303	461	377	457	330	308	308
UG58_04845	39956	39269	45966	37897	39574	45124	43408	42471	45048	7342	14949	16813	8206	13529	17237
UG58_04850	27092	27817	32417	33858	33307	31757	30169	29554	30345	7468	14221	17571	9279	11366	12918
UG58_04855	6475	6242	7035	4754	5252	7230	6819	6747	6983	2216	3842	3222	2491	3512	4836
UG58_04860	10629	10053	11387	8581	9618	10932	10957	10951	11045	4784	7430	7081	5728	8239	9796
UG58_04865	11407	11351	12467	13368	12928	12291	12379	12335	12128	7725	11966	16116	8876	11540	11996
UG58_04870	20638	20489	23130	23643	22994	23146	22639	22410	22309	11764	19074	25310	12732	16483	19802
UG58_04875	41380	41975	48884	46600	46781	46529	45245	46801	47726	26691	37474	35777	28432	32413	40432
UG58_04880	27842	27435	30067	31368	32158	31084	30612	30771	30940	13752	18107	21717	17104	18120	21307
UG58_04885	407	367	422	259	262	480	426	447	463	352	340	301	259	329	435
UG58_04890	772	705	863	451	578	816	867	866	863	422	366	349	318	356	509
UG58_04895	901	845	985	686	772	1052	1043	986	1019	601	587	526	467	541	728
UG58_04900	1010	1025	1157	848	918	1188	1234	1230	1158	592	621	604	529	734	872
UG58_04905	902	955	1068	888	1007	1148	1093	1124	1129	425	439	432	372	570	764
UG58_04910	16330	15725	17597	17777	17211	16177	16312	15210	16025	2299	1553	1789	7554	1526	2023
UG58_04915	115	117	132	133	124	139	144	117	132	81	107	153	71	101	120
UG58_04920	983	986	1210	1436	1279	1223	1275	1195	1153	2758	2816	2812	2244	2470	2450
UG58_04925	1042	940	1162	1270	1178	1157	1209	1140	1184	2586	2427	2549	2114	2208	2195
UG58_04930	1041	990	1138	1243	1258	1103	1244	1164	1130	2603	2046	2654	2007	2072	1971
UG58_04935	556	534	586	556	613	578	630	578	591	1059	904	872	820	910	842
UG58_04940	865	816	925	1100	1066	1005	956	959	920	1920	1648	1284	1789	1646	1475
UG58_04945	576	545	629	956	760	622	642	652	639	2913	1899	1910	2335	1461	1346
UG58_04950	5585	5509	5755	7827	7181	6157	6803	6836	5967	1388	2901	1665	2398	1586	820
UG58_04955	180	198	178	184	165	205	199	218	183	39	67	92	36	49	66
UG58_04960	216	236	288	358	289	263	226	250	247	221	346	277	218	216	260
UG58_04965	133	106	148	115	111	137	141	143	140	33	60	79	40	109	122
UG58_04970	281	242	304	278	254	256	262	249	261	186	162	216	139	205	238
UG58_04975	1637	1535	1753	1873	1973	1877	1839	1959	1881	3067	3035	3329	2824	2894	3173
UG58_04980	33	27	24	50	27	42	25	36	34	146	163	85	94	89	118
UG58_04985	1005	942	1069	738	832	1113	1105	1078	1101	1036	978	729	964	1101	1337
UG58_04990	848	816	877	934	914	915	928	865	888	952	1170	1060	1082	1195	1304
UG58_04995	1093	1100	1150	1028	1150	1277	1192	1199	1250	1364	1696	1543	1425	1609	1781
UG58_05000	642	607	663	668	649	797	696	711	761	1450	1675	1759	1395	1364	1445
UG58_05005	596	588	689	672	729	717	707	734	736	1968	2309	2123	1904	2035	1998
UG58_05010	158	154	187	104	119	200	169	197	205	220	301	232	227	223	301
UG58_05015	51	42	56	47	48	63	42	64	66	35	28	25	65	43	57
UG58_05020	5836	5670	6038	7918	7969	6917	7011	6793	6946	3228	3903	4936	5015	3426	3571
UG58_05025	1798	1776	1879	2318	2439	2118	2226	2079	2202	567	845	847	691	714	755
UG58_05030	1270	1136	1236	1306	1453	1378	1440	1369	1447	168	327	209	215	303	359
UG58_05035	2895	2797	3018	2199	2767	3360	3373	3275	3461	526	496	351	516	761	1134
UG58_05040	368	401	423	201	250	415	429	423	451	202	166	120	126	198	233
UG58_05045	290	349	334	800	585	368	378	343	356	11047	2558	2561	3711	1094	964
UG58_05050	1724	1653	1844	1841	1872	1954	1863	1915	1912	2247	2584	2652	2730	2495	2530
UG58_05055	1615	1588	1723	1455	1479	1733	1865	1740	1792	1368	1477	1271	1120	1548	1609
UG58_05060	978	959	1029	1285	1197	1074	1158	1167	1071	1042	1244	1123	957	1162	1083
UG58_05065	4758	4692	5137	6279	6324	5763	5796	5875	5791	3647	7525	9386	8308	9325	9125
UG58_05070	1617	1547	1763	1449	1529	1832	1783	1821	1744	791	1180	1090	1289	1651	1879
UG58_05075	3389	3440	3746	2982	3445	3862	3767	3717	3810	1487	1423	1139	1826	2303	3184
UG58_05080	360	413	436	415	435	451	461	434	438	375	384	343	422	402	382
UG58_05085	359	345	400	291	294	433	398	402	380	300	266	213	273	246	296
UG58_05090	9114	9376	10222	11967	11570	11468	12303	11000	12607	4305	26504	47422	11149	33948	39121
UG58_05095	220	184	289	211	225	223	210	219	210	169	207	307	255	405	494
UG58_05100	75	46	101	74	81	81	80	80	80	60	56	121	92	169	214
UG58_05105	70	75	103	82	87	67	68	57	78	60	84	134	99	177	236
UG58_05110	102	101	121	109	109	94	100	87	121	74	111	166	129	224	306
UG58_05115	81	93	92	75	88	70	77	73	99	62	86	160	116	193	228
UG58_05120	104	88	107	78	93	80	99	96	108	71	98	142	106	216	262
UG58_05125	69	61	66	57	52	55	59	53	74	59	64	96	63	134	165
UG58_05130	103	92	84	66	80	93	77	71	90	74	91	124	98	183	250
UG58_05135	103	80	93	61	70	105	77	63	80	54	85	90	95	163	248
UG58_05140	295	270	348	274	307	281	311	262	319	213	327	379	383	527	721
UG58_05145	369	328	431	351	402	327	403	360	371	288	422	593	550	769	968
UG58_05150	181	199	256	172	218	178	200	168	192	146	224	334	288	412	561
UG58_05155	128	131	151	145	146	133	127	118	145	121	159	228	185	284	368
UG58_05160	579	553	610	620	575	639	554	600	591	768	1360	1039	441	504	582
UG58_05165	57	50	66	64	68	54	57	68	66	66	94	116	102	139	155
UG58_05170	77	94	91	87	98	82	98	99	68	77	87	143	94	191	251
UG58_05175	89	78	99	80	92	78	86	72	92	76	88	129	120	176	221
UG58_05180	64	53	55	63	69	55	73	53	76	63	86	99	89	98	147
UG58_05185	1088	922	1170	852	911	1055	1094	1044	1107	688	772	577	550	663	884
UG58_05190	822	794	929	999	971	949	935	960	971	2466	1931	1780	1468	1692	1336
UG58_05195	56	32	52	31	31	38	38	35	44	37	43	40	38	40	72
UG58_05200	17	9	22	17	13	15	14	15	12	19	12	18	26	16	27
UG58_05205	22	18	29	11	14	25	23	20	15	20	12	26	34	24	39
UG58_05210	13	9	26	19	11	18	22	19	20	15	11	17	37	26	39
UG58_05215	5	6	15	9	11	4	10	13	10	6	13	8	24	20	21
UG58_05220	32	25	33	22	21	33	36	23	33	28	48	33	46	47	56
UG58_05225	42	42	39	52	48	36	47	51	48	37	64	42	64	75	75
UG58_05230	100	82	125	92	83	95	120	119	120	84	114	71	121	150	171
UG58_05235	3057	2935	3544	3523	3440	3723	3755	3634	3561	140	365	297	268	280	328
UG58_05240	16496	16987	20708	23149	21835	19997	20860	20800	20293	716	1609	1334	1470	1087	1302
UG58_05245	10	9	16	10	8	9	12	12	18	13	18	13	32	25	26
UG58_05250	34	33	35	72	45	43	50	46	52	137	299	211	92	90	97
UG58_05255	132	143	142	218	170	189	169	155	195	173	270	503	168	302	286
UG58_05260	113	108	115	192	165	163	129	135	165	135	230	442	144	263	257
UG58_05265	4	3	13	8	9	9	7	13	10	16	11	14	18	9	17
UG58_05270	31	32	36	42	41	39	40	27	43	44	42	33	59	51	81
UG58_05275	93	75	79	113	82	81	110	107	98	127	133	106	207	180	205
UG58_05280	26	19	21	36	18	23	36	24	22	48	53	44	72	73	55
UG58_05285	122	123	119	176	150	131	170	154	146	218	241	286	360	353	412
UG58_05290	160	117	168	172	195	128	155	200	178	252	300	366	498	464	567
UG58_05295	70	75	80	75	75	63	81	77	98	139	138	171	212	228	288
UG58_05300	225	186	193	209	264	210	227	234	236	337	386	471	605	667	844
UG58_05305	89	66	79	90	104	72	110	80	94	128	141	149	226	249	302
UG58_05310	52	36	65	59	65	53	54	47	58	74	86	121	120	135	193
UG58_05315	71	53	80	75	94	74	75	75	84	100	128	126	257	228	260
UG58_05320	51	33	41	59	49	43	50	61	50	78	94	78	166	173	187
UG58_05325	79	81	83	95	101	84	100	92	103	145	166	173	245	282	310
UG58_05330	60	47	60	81	85	51	86	65	69	114	135	158	165	174	200
UG58_05335	57	46	56	59	72	56	67	53	63	86	105	116	151	122	165
UG58_05340	147	127	138	154	191	134	170	148	166	273	270	255	436	434	440
UG58_05345	27	11	21	23	30	17	27	24	23	33	44	26	55	53	79
UG58_05350	42	22	33	45	44	29	39	41	33	72	84	70	96	107	152
UG58_05355	35	31	37	44	47	27	47	36	49	72	69	86	118	128	160
UG58_05360	33	27	25	30	36	19	54	29	41	55	68	61	87	99	106
UG58_05365	111	79	88	114	128	102	114	108	124	205	291	217	295	281	369
UG58_05370	119	124	129	97	100	136	120	125	132	151	125	94	158	208	208
UG58_05375	44	49	54	48	49	64	65	64	57	59	68	51	51	77	71
UG58_05380	65	72	74	83	77	78	83	88	69	116	157	77	101	98	148
UG58_05385	102	124	110	99	109	125	109	108	126	235	221	177	192	209	227
UG58_05390	93	96	93	144	120	110	109	124	105	193	234	222	138	163	202
UG58_05395	66	72	84	105	97	96	107	103	110	102	106	175	90	105	130
UG58_05400	72	73	77	109	89	102	86	77	94	56	86	161	48	85	111
UG58_05405	2	0	4	3	1	2	3	5	5	8	5	6	4	8	9
UG58_05410	330	220	314	322	288	301	302	282	369	662	949	389	530	995	1163
UG58_05415	72	64	102	56	57	69	71	80	80	111	126	56	62	115	184
UG58_05420	17	28	31	11	7	38	22	27	23	16	23	15	46	51	66
UG58_05425	128	105	151	34	44	154	111	130	137	118	98	52	151	190	271
UG58_05430	124	124	154	139	133	169	166	172	165	255	321	297	198	279	366
UG58_05435	13	13	7	7	8	8	13	12	15	16	18	13	23	20	28
UG58_05440	103	85	116	56	64	79	72	69	84	18	152	115	71	316	369
UG58_05445	101	101	116	56	69	77	77	74	90	16	267	305	65	429	528
UG58_05450	60	74	75	49	69	60	68	61	65	5	255	355	43	405	509
UG58_05455	61	43	53	47	41	68	46	42	45	7	294	303	46	415	489
UG58_05460	16	13	17	6	4	18	9	17	11	7	12	5	5	9	12
UG58_05465	309	267	328	174	145	274	240	259	276	75	147	106	64	96	159
UG58_05475	28	23	15	8	4	18	21	13	27	5	6	4	3	5	4
UG58_05480	28	28	22	9	8	29	25	19	28	8	6	3	3	5	4
UG58_05485	54	46	56	23	23	67	48	60	60	34	22	12	20	21	39
UG58_05490	280	296	353	291	290	297	278	283	285	156	125	104	89	76	136
UG58_05495	374	369	465	379	382	402	363	401	363	139	127	100	51	69	107
UG58_05500	108	106	147	91	104	108	109	111	101	48	37	18	17	25	35
UG58_05510	1462	1466	1683	1789	1761	1575	1645	1613	1663	3287	3309	4089	2865	3147	3092
UG58_05515	3918	4025	4409	4822	4743	4532	4578	4401	4540	9109	9309	10677	7824	8431	8209
UG58_05520	1575	1622	1914	1641	1549	1838	1814	1764	1827	2554	2831	2446	1907	2052	2391
UG58_05525	216	189	249	237	240	225	215	206	249	240	373	236	207	405	357
UG58_05530	399	404	418	506	459	458	451	454	455	679	593	766	612	553	516
UG58_05535	85	88	91	80	72	107	63	104	85	75	103	50	75	80	127
UG58_05540	710	669	737	747	801	774	699	727	801	816	1018	577	731	958	1157
UG58_05545	788	756	846	803	846	914	865	777	887	1126	1316	1106	944	1083	1407
UG58_05550	354	362	421	247	253	443	393	418	390	284	289	186	210	280	375
UG58_05555	19	26	23	6	5	24	22	33	23	5	1	0	0	3	11
UG58_05560	93	73	100	102	104	89	80	102	115	148	260	335	194	348	498
UG58_05565	145	104	136	143	139	152	119	126	151	197	293	369	249	380	580
UG58_05570	864	779	927	745	794	932	905	876	866	721	710	681	580	623	754
UG58_05575	1539	1531	1640	1868	1773	1752	1924	1857	1928	1441	1386	956	1332	1260	1288
UG58_05580	732	726	827	683	727	882	829	807	880	833	1524	1195	690	630	809
UG58_05585	36	21	30	29	22	49	30	37	45	76	107	115	74	74	96
UG58_05590	249	272	276	232	276	344	318	289	342	117	3652	7483	2649	6300	7547
UG58_05595	199	218	190	238	223	258	277	243	262	174	2866	5326	2119	4516	5878
UG58_05600	434	458	475	555	589	654	587	554	617	669	698	595	862	696	749
UG58_05605	305	279	341	358	372	361	331	351	331	796	637	615	698	709	736
UG58_05610	769	661	775	611	671	776	714	743	778	619	549	269	613	669	850
UG58_05615	286	264	301	421	445	485	419	515	515	235	304	177	488	483	577
UG58_05620	6	7	7	6	4	13	9	13	8	4	5	9	7	4	7
UG58_05625	75	71	67	85	71	76	70	77	81	210	139	141	174	107	135
UG58_05630	18	18	21	20	23	20	22	29	17	56	33	29	31	30	32
UG58_05635	19	26	17	24	19	29	33	23	33	76	34	24	56	32	41
UG58_05640	11	10	7	11	10	15	17	19	16	36	27	20	24	16	21
UG58_05645	10	5	14	7	10	12	16	16	11	22	14	15	17	10	19
UG58_05650	7	4	14	8	7	11	7	16	14	39	11	13	12	6	13
UG58_05655	28	47	46	33	35	38	37	36	43	91	68	68	114	102	132
UG58_05660	436	433	529	580	564	500	520	565	548	2600	1977	4093	3347	2719	4727
UG58_05665	254	235	236	314	272	299	270	260	324	1232	1120	3446	1425	1152	1763
UG58_05670	321	324	352	911	626	368	396	362	430	1661	2540	7273	1408	1400	2172
UG58_05675	363	391	374	455	412	391	420	430	404	433	448	387	400	462	505
UG58_05680	51	65	52	57	57	64	70	57	57	114	136	63	112	89	110
UG58_05685	91	76	100	85	76	102	83	93	88	794	817	461	577	865	950
UG58_05690	187	190	226	299	253	257	250	250	251	787	714	543	624	814	705
UG58_05695	80	75	78	97	77	100	99	95	98	321	274	217	281	343	290
UG58_05700	158	164	158	150	166	196	188	213	208	673	626	495	550	828	693
UG58_05705	4	3	2	3	3	2	2	4	2	6	4	2	1	2	1
UG58_05710	17	17	22	27	21	29	31	22	17	15	22	7	10	22	18
UG58_05715	24	24	28	25	27	34	34	23	25	25	32	17	21	19	33
UG58_05720	27	28	25	24	34	32	36	18	27	30	32	9	28	26	28
UG58_05725	406	352	399	336	351	436	418	414	435	351	299	224	271	302	386
UG58_05730	18	20	36	16	12	33	20	24	21	3	4	2	1	3	5
UG58_05735	15	24	14	8	10	11	14	21	13	8	9	5	4	5	5
UG58_05740	15	25	25	18	18	20	28	34	19	22	17	11	15	19	29
UG58_05745	50	40	57	35	40	43	63	61	44	156	131	125	112	85	114
UG58_05750	24	23	28	42	54	26	25	30	35	281	250	246	167	139	113
UG58_05755	4	1	2	2	4	5	2	8	5	9	15	1	8	11	9
UG58_05760	61	49	64	47	41	79	57	64	67	69	108	46	50	79	79
UG58_05765	120	110	150	114	131	143	124	145	156	180	143	116	125	135	162
UG58_05770	145	130	150	165	141	178	164	167	188	762	641	459	549	479	571
UG58_05775	29	40	44	26	35	37	34	50	27	76	82	43	62	50	63
UG58_05780	100	86	94	102	100	139	128	116	114	291	232	177	189	168	234
UG58_05785	12	21	17	30	28	25	17	23	22	70	77	57	63	69	49
UG58_05790	44	37	27	41	46	29	33	48	42	136	138	92	102	92	110
UG58_05795	24	14	20	20	25	27	20	28	27	44	47	16	31	19	23
UG58_05800	13	8	11	12	5	7	20	12	17	17	11	5	7	5	13
UG58_05805	91	75	90	83	66	95	77	90	96	193	234	175	193	141	213
UG58_05810	36	18	31	19	13	30	31	30	40	55	95	89	43	52	52
UG58_05815	177	166	265	291	239	241	255	231	244	279	411	381	282	356	386
UG58_05820	8649	8515	9434	9298	10206	9722	9754	9424	9720	2908	3892	3178	5421	6324	6695
UG58_05825	1189	1217	1340	827	1069	1373	1312	1298	1280	374	389	274	578	605	798
UG58_05830	26	19	23	118	71	33	15	24	21	299	1126	1083	359	273	131
UG58_05835	641	640	712	854	910	857	829	885	799	668	994	783	750	800	824
UG58_05840	11619	11571	12936	9244	11650	13686	13504	13455	13297	7819	8059	6392	11770	11635	12897
UG58_05845	3368	3194	3375	2584	3182	3598	3573	3651	3792	2597	3527	2511	3452	3786	4684
UG58_05850	547	527	539	434	562	577	573	604	626	516	346	279	366	343	394
UG58_05855	1780	1825	1987	1327	1389	2117	2007	2128	1985	1614	1527	1182	1453	1105	1355
UG58_05860	1810	1740	2036	1503	1773	2042	2027	2039	1961	789	603	389	799	740	824
UG58_05865	872	883	898	662	791	1065	970	921	932	353	329	216	366	355	397
UG58_05870	492	535	497	257	316	544	529	526	582	295	281	223	256	254	359
UG58_05875	1663	1618	1788	1211	1457	1880	1698	1893	1859	1368	1514	1251	1201	1271	1572
UG58_05880	5000	4973	5614	6455	6325	5752	5752	5877	5841	8206	8508	9284	6984	6803	6387
UG58_05885	255	251	309	256	278	283	319	284	311	104	235	243	102	189	222
UG58_05890	2553	2584	2912	2535	2519	2525	2683	2476	2669	243	843	992	438	1105	1085
UG58_05895	28	28	32	31	30	31	30	41	36	66	72	50	48	65	85
UG58_05900	117	94	115	169	147	133	128	142	148	326	364	374	228	296	241
UG58_05905	377	356	390	535	487	466	428	412	447	1361	2067	1713	1036	1306	1481
UG58_05910	121	108	108	161	148	149	133	120	129	188	144	159	123	147	148
UG58_05915	533	552	580	770	762	694	733	711	731	826	648	1043	442	738	776
UG58_05920	641	656	689	774	731	833	811	798	814	833	675	988	492	794	896
UG58_05925	44	43	45	62	46	49	44	44	54	88	81	67	46	43	65
UG58_05930	23	24	34	189	107	36	29	33	20	1314	299	353	484	107	51
UG58_05935	45	42	67	206	97	42	63	53	52	3610	370	679	750	132	63
UG58_05940	31	47	54	47	47	48	62	59	50	930	100	67	288	70	88
UG58_05945	28	21	30	27	17	29	29	26	22	451	69	53	141	47	45
UG58_05950	21	24	24	33	15	32	27	25	28	441	72	69	171	79	47
UG58_05955	38	45	36	51	54	47	42	52	43	190	183	120	207	157	160
UG58_05960	60	65	78	87	68	83	101	92	83	238	259	235	268	233	267
UG58_05965	21	26	43	30	34	36	28	29	42	123	132	96	135	112	103
UG58_05970	41	35	53	53	43	40	37	35	44	175	220	181	197	158	183
UG58_05975	8	4	15	11	4	12	4	12	6	40	43	27	48	39	36
UG58_05980	15	16	19	22	20	23	14	22	25	78	82	72	92	70	77
UG58_05985	575	560	668	95	89	569	574	644	571	182	164	97	162	160	335
UG58_05995	1559	1598	1744	1570	1536	1617	1739	1603	1665	1353	1276	971	1280	1607	1803
UG58_06000	751	722	847	565	599	734	707	673	726	611	613	465	563	588	712
UG58_06005	332	298	342	217	228	342	357	314	372	432	369	190	252	223	311
UG58_06010	292	300	343	261	319	329	358	364	377	339	268	201	284	301	321
UG58_06015	5618	5427	6449	6496	6291	6144	6020	5886	6127	5966	6510	6444	5078	5552	4795
UG58_06020	17944	17832	20754	22068	21296	20272	19362	19153	19748	12632	17727	12132	10402	12431	12573
UG58_06025	1166	1069	1172	875	985	1186	1176	1120	1186	401	537	298	494	701	684
UG58_06040	12695	13539	15031	26543	21110	15549	15401	15254	15317	227934	81041	99189	133410	58849	49040
UG58_06045	458	416	485	261	362	521	474	543	533	389	311	226	387	366	481
UG58_06050	1017	1060	1205	974	887	931	1123	1035	1003	6998	5847	5436	3793	6742	6191
UG58_06055	260	237	254	154	173	246	272	236	258	1377	1022	848	685	1245	1257
UG58_06060	331	335	369	339	301	323	411	349	362	1472	1317	1339	700	1507	1487
UG58_06065	541	552	583	549	478	531	571	539	545	2138	2305	2600	960	2403	2397
UG58_06070	450	496	486	543	470	508	541	476	498	1583	2105	2341	860	2492	2544
UG58_06075	655	596	676	644	688	709	618	684	667	754	802	699	676	642	701
UG58_06080	757	668	816	720	675	807	783	774	795	1344	1018	915	978	881	1003
UG58_06085	114	113	142	115	130	117	132	147	120	278	405	147	300	388	469
UG58_06090	508	448	546	469	409	532	541	515	582	967	955	743	815	961	949
UG58_06095	227	215	259	468	348	278	258	263	246	1675	2240	2879	1239	1918	2274
UG58_06100	923	911	939	933	908	1224	1059	865	1074	137	386	1374	108	826	1112
UG58_06105	894	732	867	485	657	902	777	804	923	345	302	141	358	367	592
UG58_06110	910	819	1002	701	810	846	887	858	897	481	537	407	515	601	706
UG58_06115	1119	1011	1243	836	913	1136	1120	1154	1187	640	693	570	643	762	936
UG58_06120	30	41	32	331	241	55	53	75	48	20251	6251	710	20021	437	217
UG58_06125	34	41	31	48	40	53	46	49	45	173	135	117	135	95	110
UG58_06130	15	8	19	11	13	17	15	12	18	22	30	11	14	19	26
UG58_06135	71	62	70	72	61	71	70	70	55	74	75	74	57	54	66
UG58_06140	5	3	9	4	1	3	2	8	5	2	2	3	0	0	9
UG58_06145	5	3	13	5	2	2	4	6	4	3	4	2	0	0	5
UG58_06155	13	14	19	22	29	18	14	24	19	33	54	32	24	39	39
UG58_06160	9	8	9	11	8	10	10	10	8	8	11	9	4	14	10
UG58_06165	557	482	611	651	646	617	559	528	560	633	902	785	682	783	778
UG58_06170	29	16	21	16	18	22	27	24	19	21	21	18	13	25	24
UG58_06175	42	28	36	26	20	44	38	27	32	38	39	22	38	46	45
UG58_06180	62	51	55	47	45	59	51	50	59	65	56	39	56	71	55
UG58_06185	59	60	51	47	51	48	45	67	57	68	74	59	48	76	64
UG58_06190	96	77	89	92	94	98	75	99	89	125	154	104	99	151	136
UG58_06195	75	61	78	48	53	84	69	72	68	106	99	72	61	71	95
UG58_06200	1355	1183	1464	1018	1221	1457	1349	1354	1431	789	913	509	834	909	935
UG58_06205	3963	4027	4192	6526	9950	9417	5647	4272	7819	15195	39151	27497	25745	30547	47805
UG58_06210	1172	1244	1222	1953	2946	2678	1754	1340	2295	4674	11384	8627	7941	9909	14290
UG58_06215	38	50	42	22	30	58	52	50	55	28	51	29	31	33	52
UG58_06220	25	20	21	12	28	30	20	20	30	14	19	16	18	14	19
UG58_06225	11	7	6	8	7	4	2	8	7	6	4	4	7	6	6
UG58_06230	29	10	20	25	22	18	31	27	25	31	48	20	26	49	24
UG58_06235	355	317	366	154	184	339	368	303	381	98	216	137	113	157	306
UG58_06240	126	99	104	73	93	146	119	113	129	41	60	47	36	46	60
UG58_06255	92	80	113	58	47	105	96	118	127	207	357	146	189	276	327
UG58_06260	72	78	72	37	34	73	70	75	86	124	202	100	97	129	180
UG58_06265	380	337	345	390	358	377	434	402	416	201	305	136	178	438	294
UG58_06270	284	230	266	323	296	308	349	301	282	262	470	443	187	392	373
UG58_06280	68	54	71	23	26	67	61	63	61	41	32	13	22	29	26
UG58_06285	47	57	50	54	35	52	58	55	58	31	46	20	15	38	32
UG58_06290	103	101	121	93	89	108	109	108	96	42	56	33	34	52	47
UG58_06295	20	14	30	15	15	14	15	29	26	5	7	6	7	9	15
UG58_06300	3	2	2	2	0	3	3	1	4	5	7	6	2	6	3
UG58_06305	1	11	1	5	1	7	6	3	8	6	13	2	5	4	8
UG58_06315	146	152	172	182	134	199	173	180	205	345	333	214	262	317	300
UG58_06320	83	71	101	80	90	98	101	107	103	194	189	107	142	194	213
UG58_06325	41	19	30	20	11	19	34	35	35	38	46	32	24	35	49
UG58_06330	343	292	383	78	84	316	251	298	338	269	192	219	73	137	249
UG58_06340	105	101	129	89	130	107	101	117	111	62	69	65	51	64	59
UG58_06345	22	18	11	9	12	14	17	22	20	6	4	6	15	12	13
UG58_06350	14	12	9	7	12	11	11	7	13	4	9	4	6	9	8
UG58_06355	66	73	80	52	51	76	73	88	87	30	49	29	29	47	43
UG58_06360	13	15	18	14	8	10	12	5	15	19	17	13	11	13	13
UG58_06365	9	17	22	14	9	16	14	13	20	21	21	24	19	13	18
UG58_06370	34	38	37	23	27	36	36	42	52	70	76	60	29	40	59
UG58_06375	44	41	40	59	56	46	45	39	48	242	141	179	127	45	63
UG58_06380	66	65	96	79	98	77	88	84	72	66	98	81	84	43	65
UG58_06385	451	474	488	516	512	415	464	438	428	406	377	426	574	298	397
UG58_06390	374	357	353	416	423	351	402	373	327	416	336	487	810	312	507
UG58_06395	148	168	182	196	166	176	170	143	168	214	382	310	202	245	330
UG58_06400	723	689	731	731	732	803	769	672	786	921	1507	1275	889	937	1266
UG58_06410	9	9	11	26	14	4	10	9	6	889	606	402	352	208	144
UG58_06415	35	29	28	51	31	27	25	34	32	1927	876	722	662	276	202
UG58_06420	171	164	211	172	148	220	177	198	185	972	550	430	469	376	405
UG58_06425	1405	1376	1598	1736	1741	1672	1611	1643	1518	1374	2286	2838	1684	2141	2299
UG58_06430	174	183	234	205	222	226	204	228	205	192	274	352	194	284	281
UG58_06435	12	10	11	12	12	14	11	9	8	48	23	19	35	15	9
UG58_06440	50	38	41	80	53	59	45	44	46	180	204	147	147	113	113
UG58_06445	43	59	58	58	48	53	59	43	74	157	161	146	137	174	311
UG58_06450	40	39	52	39	48	55	51	64	56	346	126	64	179	80	110
UG58_06455	12	12	24	16	10	17	16	18	24	394	48	31	153	26	28
UG58_06460	23	12	20	15	11	24	25	10	21	1952	166	72	670	48	49
UG58_06465	20	28	28	41	31	19	28	30	17	4936	1121	556	1941	129	93
UG58_06470	92	77	110	64	70	85	96	79	93	215	184	147	123	110	160
UG58_06475	56	51	58	50	53	55	54	65	55	313	113	116	125	86	91
UG58_06480	66	58	66	84	69	70	74	64	64	293	281	102	239	264	204
UG58_06485	99	90	122	104	124	104	108	110	119	322	365	276	279	317	348
UG58_06490	12	13	12	11	7	12	11	10	13	28	35	22	17	16	18
UG58_06495	126	108	130	83	88	126	145	138	144	253	366	208	221	245	303
UG58_06500	666	708	777	979	890	840	828	864	794	4827	2987	2201	4001	2319	2013
UG58_06505	587	561	632	631	628	627	601	631	645	1248	785	640	754	712	696
UG58_06510	1526	1553	1675	1606	1628	1566	1664	1701	1666	2609	1338	1147	1534	1513	1479
UG58_06515	274	305	330	409	433	310	361	329	340	2080	920	955	1104	665	588
UG58_06520	148	158	202	186	117	186	177	170	165	271	354	289	187	212	201
UG58_06525	175	181	202	181	150	199	184	165	207	329	379	390	206	223	248
UG58_06530	323	340	349	474	450	394	480	466	476	1241	1137	1200	1077	881	1053
UG58_06535	108	124	97	175	163	162	162	175	185	323	367	330	275	239	285
UG58_06540	1621	1930	1716	4816	4578	4138	4691	4446	4357	1372	2460	3344	1263	1269	2631
UG58_06545	100	93	96	263	224	227	257	238	234	82	317	212	60	92	125
UG58_06550	99	77	75	143	132	160	152	149	150	136	159	107	153	107	113
UG58_06555	28	28	36	33	25	39	45	31	39	97	102	83	71	51	91
UG58_06560	64	63	68	98	61	74	81	79	65	481	1945	2082	215	216	194
UG58_06565	39	37	39	28	17	42	46	52	40	30	44	28	21	24	33
UG58_06570	2363	2311	2616	2703	2552	2604	2667	2645	2669	1065	1894	1225	1410	1722	1912
UG58_06575	835	833	959	680	771	934	862	889	927	692	826	628	650	799	1038
UG58_06580	743	747	814	511	651	795	795	819	781	716	543	592	700	788	985
UG58_06585	579	579	607	254	334	627	595	620	581	506	461	430	434	444	655
UG58_06590	23	21	18	27	29	18	28	23	17	644	132	155	134	47	69
UG58_06595	49	43	34	66	56	45	52	46	43	1437	389	583	336	111	131
UG58_06600	7	9	10	7	1	5	6	12	11	8	12	6	0	10	7
UG58_06605	47	28	68	81	31	56	52	27	67	27	30	156	9	53	95
UG58_06610	428	460	543	1427	763	663	634	376	586	39	254	2810	22	710	1134
UG58_06615	434	377	465	69	82	413	434	360	415	127	94	79	86	98	257
UG58_06635	106	98	124	63	63	110	118	118	92	34	19	23	31	38	64
UG58_06640	2197	2148	2434	1709	2133	2200	2297	2251	2201	919	843	710	933	1303	1740
UG58_06645	837	782	869	637	751	952	966	911	898	484	441	312	601	613	1038
UG58_06650	938	912	990	827	891	1037	1092	1030	1038	522	567	365	674	909	1119
UG58_06655	870	859	934	956	924	958	978	961	957	599	743	545	841	1113	1209
UG58_06660	6175	6207	6853	7006	7110	6868	7056	6858	6744	1048	2107	1818	1405	2142	2578
UG58_06665	255	259	239	323	289	283	307	278	283	130	617	897	249	638	642
UG58_06670	75	57	64	75	82	67	109	94	93	50	177	254	82	181	186
UG58_06675	61	83	70	101	75	96	88	104	88	284	242	182	220	208	227
UG58_06680	81	82	62	74	107	91	86	84	99	313	318	226	213	219	256
UG58_06685	47	40	47	56	47	55	56	47	41	2649	259	145	1210	82	98
UG58_06690	66	72	74	256	182	79	65	83	72	7669	1075	1616	3236	180	136
UG58_06695	12	19	31	17	16	22	22	15	24	25	21	29	19	17	20
UG58_06700	591	593	634	1106	907	705	700	697	623	5838	2928	3273	4925	2240	2202
UG58_06705	622	690	675	692	711	672	661	720	611	9063	3211	4795	8258	3383	3479
UG58_06710	5101	4880	5410	4066	3552	3564	4036	3709	3551	11348	4489	7345	10641	5250	5810
UG58_06715	7053	6954	7734	8295	7696	6765	7357	6899	6876	14876	9350	14009	16423	9971	10929
UG58_06720	462	456	515	454	424	491	455	472	461	481	476	360	445	318	374
UG58_06725	432	398	369	495	459	413	467	457	420	852	847	956	794	704	733
UG58_06730	236	231	260	265	243	279	252	289	285	451	492	415	429	386	435
UG58_06735	1550	1564	1716	1299	1481	1735	1774	1675	1661	1046	1330	1111	937	1587	2107
UG58_06740	1760	1752	1837	1661	1746	1882	1991	1823	1785	1703	2258	2114	1254	1965	2665
UG58_06745	949	872	984	973	931	986	1047	943	983	1141	1627	1458	838	1252	1455
UG58_06750	12757	12874	13933	15013	14628	13463	14328	13831	13229	8394	11128	12064	11669	11152	13014
UG58_06755	692	726	830	872	856	831	866	818	845	2352	2060	2616	1832	2009	2241
UG58_06760	324	343	331	325	349	345	347	363	331	365	439	284	268	284	378
UG58_06765	410	415	423	406	430	479	420	441	413	427	463	316	401	371	497
UG58_06770	1241	1189	1237	1072	1187	1329	1249	1242	1188	1041	1184	1014	1040	949	1137
UG58_06775	1489	1523	1770	2315	2012	1770	1778	1753	1772	4452	4883	6187	4599	4185	4112
UG58_06780	726	675	842	893	854	768	847	845	810	925	1085	879	842	965	988
UG58_06785	639	610	698	762	768	680	721	700	614	824	890	751	678	841	847
UG58_06790	229	197	221	211	221	209	214	215	197	375	406	257	318	354	378
UG58_06795	125	121	157	76	98	151	153	157	145	182	225	130	159	181	248
UG58_06800	5666	5640	6432	7874	7130	6287	6731	6274	6420	11610	9601	11272	10958	7370	7964
UG58_06805	1712	1565	1933	2213	1993	1809	1870	1840	1887	2755	2193	2294	2408	1744	2018
UG58_06810	254	199	221	174	172	241	212	211	218	206	289	187	225	194	266
UG58_06815	331	346	401	462	509	479	450	418	420	541	1310	565	920	1544	2175
UG58_06820	1273	1279	1385	1459	1403	1357	1536	1411	1497	765	1521	1766	1003	1547	1801
UG58_06825	581	601	715	722	667	744	727	684	698	651	1078	1376	633	915	1113
UG58_06830	872	958	974	1140	994	994	1069	970	978	1114	1223	1757	849	1442	1563
UG58_06835	18	26	29	14	15	26	12	14	20	12	15	19	7	8	16
UG58_06840	74	69	108	96	76	96	91	86	80	127	157	107	92	139	127
UG58_06845	761	777	965	1057	967	879	919	862	865	1201	1769	1563	1321	1869	1855
UG58_06850	78	61	98	168	112	77	115	97	89	1116	526	811	487	214	253
UG58_06855	9022	9158	9761	12160	11209	9651	9821	9592	9779	30989	31571	39630	27355	31230	31981
UG58_06860	1025	964	1091	1177	1103	1085	1057	1054	1080	1352	1496	1525	1215	1124	1178
UG58_06865	879	760	910	430	501	727	809	785	674	238	274	269	186	171	212
UG58_06870	35	27	41	18	33	30	30	40	36	49	50	41	36	40	49
UG58_06875	26	16	17	12	13	21	18	27	16	33	31	11	33	30	38
UG58_06880	27815	30650	31688	43777	42737	37002	37758	38177	37230	98422	42429	57445	105510	86259	87024
UG58_06885	4598	5048	4797	5642	6498	6063	6091	6105	5901	4176	2675	2720	4149	4663	5278
UG58_06890	1083	1112	1196	1586	1890	1627	1485	1402	1528	1177	2194	1084	1201	1537	2345
UG58_06895	4	8	4	1	3	4	5	7	6	7	4	6	3	1	2
UG58_06900	34	24	34	21	22	27	29	36	32	38	40	14	32	26	35
UG58_06905	43	31	44	20	19	44	40	40	34	45	39	31	28	23	54
UG58_06910	2734	2669	3105	2252	2218	2311	2442	2238	2313	472	799	851	595	688	962
UG58_06915	887	778	884	543	622	791	821	750	761	374	364	267	369	443	552
UG58_06920	168	153	185	147	130	159	143	151	152	209	205	219	173	168	209
UG58_06925	24	24	31	15	17	33	35	28	28	18	28	10	15	17	17
UG58_06930	39357	35914	42777	29814	34045	38752	39298	38095	39137	5786	10363	4500	7891	12371	18531
UG58_06935	5740	5291	6298	4030	4904	6150	5875	5620	6078	1188	1944	727	1433	2546	3271
UG58_06940	3059	3041	3468	2754	2833	3400	3368	3309	3301	4233	3827	2882	3056	3722	4518
UG58_06945	14727	15055	16199	18248	17504	15863	16773	16354	15964	20684	21105	21027	16514	21052	20730
UG58_06950	2021	2003	2126	2200	2168	2082	2324	2221	2124	2412	2997	3568	1717	2608	2913
UG58_06955	785	788	819	618	667	788	831	891	834	919	776	873	585	852	1044
UG58_06960	1401	1388	1456	1199	1324	1457	1576	1526	1451	1323	1168	1208	922	1605	1806
UG58_06965	324	356	377	413	338	385	388	383	363	1799	1629	1827	1978	738	1357
UG58_06970	103	106	139	118	112	126	132	110	129	592	408	452	714	264	470
UG58_06975	815	808	895	983	1034	915	893	954	857	1570	2019	1770	1158	1705	1840
UG58_06980	19	15	20	19	19	16	24	27	20	40	50	36	20	43	48
UG58_06985	1	3	0	0	2	1	0	4	2	4	1	3	1	1	2
UG58_06990	972	1126	1163	941	939	913	991	1007	1017	318	443	623	378	787	1041
UG58_06995	2205	2419	2420	2300	2134	2119	2266	2161	2071	757	1605	3166	1048	1920	2564
UG58_07000	28	40	35	37	29	29	25	33	35	139	93	73	70	34	35
UG58_07005	55	49	52	60	30	49	47	47	48	1006	328	158	270	120	102
UG58_07010	45	37	49	51	44	58	52	40	43	214	116	65	86	67	76
UG58_07015	30	35	28	39	36	38	48	32	39	72	60	34	47	40	57
UG58_07020	123	122	130	142	136	132	120	122	139	367	327	172	309	235	225
UG58_07025	76	75	60	65	73	96	102	99	92	217	125	82	163	115	107
UG58_07030	137	138	167	132	154	170	184	156	153	552	403	277	481	274	253
UG58_07035	17	10	13	13	15	18	19	15	10	106	43	21	53	25	43
UG58_07040	33	36	39	22	30	36	39	31	27	43	42	35	24	25	34
UG58_07045	26	32	25	39	36	38	31	28	39	62	28	38	29	36	28
UG58_07050	22	25	18	21	29	33	28	19	22	66	42	50	29	26	23
UG58_07055	5	3	2	7	4	5	11	7	5	9	5	5	7	7	5
UG58_07060	16	6	14	12	21	22	24	24	29	47	45	28	25	27	43
UG58_07065	82	74	86	85	84	92	79	76	87	219	151	124	139	115	112
UG58_07070	275	245	306	269	286	302	310	296	291	608	567	456	476	408	430
UG58_07075	1351	1274	1444	1185	1288	1382	1431	1398	1347	529	672	448	583	881	1110
UG58_07080	606	607	688	553	595	701	680	660	695	474	632	477	488	616	638
UG58_07085	258	280	310	226	223	346	336	311	331	324	386	344	316	336	395
UG58_07090	619	663	687	564	603	711	710	728	738	1071	972	886	1003	1068	1233
UG58_07095	862	840	961	908	986	1039	1084	1035	1055	1105	1147	1069	1009	1293	1267
UG58_07100	2192	2107	2373	2017	2210	2509	2535	2446	2412	2035	2060	1856	1968	2272	2594
UG58_07105	1689	1653	1759	1755	1728	1880	1947	1912	1811	2138	2320	2176	2065	2305	2619
UG58_07110	5779	5440	5908	5917	5897	5652	6155	5891	5666	5695	7078	7922	5366	6246	6623
UG58_07115	6553	6609	7477	6636	6629	6886	7334	7043	7063	7947	7735	6758	7129	7903	8324
UG58_07120	725	724	818	626	672	789	852	806	792	700	933	555	710	914	966
UG58_07125	1824	1690	1930	2129	2014	1987	1881	1868	1808	412	1003	1224	432	795	1009
UG58_07130	8368	8158	9194	8544	8884	8750	8865	8854	8496	1146	2205	2736	1480	2539	3451
UG58_07135	767	800	880	762	793	760	839	795	793	718	1214	1682	1108	973	1212
UG58_07140	19	11	14	12	24	27	32	14	18	67	48	60	58	45	45
UG58_07145	47	47	45	29	31	44	40	46	52	236	129	115	134	92	131
UG58_07150	37	32	36	31	27	32	34	34	34	221	174	207	96	51	89
UG58_07155	397	376	455	660	483	441	402	391	391	1383	4827	5008	919	889	928
UG58_07160	15	15	23	7	15	20	24	29	16	41	24	28	12	10	20
UG58_07165	23	42	44	31	34	43	52	48	40	62	31	20	37	35	37
UG58_07170	29	45	34	44	51	45	40	63	52	69	51	40	64	40	54
UG58_07175	4	10	15	5	4	9	13	9	20	13	4	3	17	9	15
UG58_07180	41	35	57	44	40	52	54	54	47	46	38	20	37	25	48
UG58_07185	195	207	218	142	169	227	233	218	261	180	186	89	171	176	332
UG58_07190	391	380	364	531	523	562	518	525	539	294	730	620	531	667	772
UG58_07195	897	774	874	1301	1469	1544	1548	1614	1496	737	1620	1692	1243	1817	2077
UG58_07200	1515	1591	1791	3164	3615	3336	3375	3551	3398	2157	4288	5869	3250	5198	5757
UG58_07205	333	355	402	411	345	356	394	370	355	351	487	425	356	318	327
UG58_07210	44	52	56	88	87	54	71	59	70	120	819	322	151	608	1099
UG58_07215	93	82	89	89	89	76	78	79	85	98	113	141	73	110	148
UG58_07220	104	109	148	178	146	129	137	121	120	119	139	225	97	142	179
UG58_07225	95	99	115	120	95	107	142	108	100	107	108	144	72	108	139
UG58_07230	69	107	121	83	94	76	90	104	93	77	123	117	86	73	111
UG58_07235	18	16	14	30	16	19	12	15	15	51	109	26	35	52	102
UG58_07240	37	29	36	42	29	36	38	32	30	71	77	47	58	55	62
UG58_07245	236	234	254	248	221	266	259	264	256	579	613	463	450	501	569
UG58_07250	63	61	76	78	65	104	87	84	91	205	206	218	157	201	203
UG58_07255	9	14	13	4	6	12	11	7	15	21	14	7	18	20	27
UG58_07260	881	877	946	984	1019	1029	963	1088	923	2683	2857	2032	2614	1780	2018
UG58_07265	2716	2449	3008	1555	1564	2881	2685	2749	2786	2410	3143	2039	1883	2247	2943
UG58_07270	3919	3496	3912	2733	3015	4074	3970	3877	3927	3579	4139	3256	2659	2953	3834
UG58_07275	1471	1235	1368	1279	1331	1547	1491	1374	1458	1222	1564	1091	984	1123	1487
UG58_07280	2743	2746	2983	2341	2422	2969	3065	2958	2842	2522	3041	2056	1965	2395	3175
UG58_07285	3930	3836	4020	3931	4036	4328	4447	4369	4148	3963	3752	3078	2794	3410	4152
UG58_07290	3271	3282	3426	4237	3865	3641	3896	3763	3483	3450	3409	3504	2366	3282	3250
UG58_07295	2042	2037	2066	2402	2264	2277	2436	2398	2352	1934	2031	2066	1325	1782	2088
UG58_07300	2368	2335	2296	3022	2945	2672	2848	2745	2631	2611	3219	2645	2046	2662	2832
UG58_07305	2586	2457	2722	2329	2462	2853	3060	2913	2989	1991	2371	1987	1452	2108	2624
UG58_07310	2420	2260	2459	2014	2029	2576	2644	2647	2604	1943	2108	1890	1333	1873	2323
UG58_07315	4175	3890	4355	4058	4273	4564	4682	4654	4513	2876	3781	3456	2173	3324	4096
UG58_07320	2833	2794	3087	3318	3069	3211	3165	3226	3234	2525	3459	3021	2195	2820	3292
UG58_07325	2668	2468	2751	2078	2154	2972	2877	2807	2937	2344	3394	2486	1930	2595	3490
UG58_07330	4198	3820	4247	3692	3937	4473	4822	4538	4677	4667	6341	4794	4288	6001	6508
UG58_07335	8794	8760	9391	11608	11249	10362	10718	10523	10482	13927	16066	18985	11600	13767	13743
UG58_07340	14037	13350	15316	13707	14054	14954	15237	14777	15199	14051	16289	19281	11619	14557	16928
UG58_07345	1482	1528	1692	1228	1241	1574	1710	1657	1602	1426	1258	1156	1274	1070	1302
UG58_07350	10871	10187	11733	11930	11332	11261	12113	11365	11451	10501	9459	8879	9926	7553	8282
UG58_07355	314	319	309	268	261	323	351	340	351	130	161	111	135	103	144
UG58_07360	614	584	689	678	643	625	646	632	611	357	430	336	308	380	380
UG58_07365	1427	1387	1602	1195	1348	1525	1654	1572	1518	789	753	576	641	761	911
UG58_07370	763	761	911	390	451	833	898	810	923	453	400	251	277	300	529
UG58_07375	1095	1019	1099	1462	1347	1283	1354	1278	1222	9340	20121	28545	7438	22034	23877
UG58_07380	34	41	31	37	28	46	51	41	47	136	121	91	91	138	184
UG58_07385	39	36	38	30	22	38	49	47	40	71	55	44	36	38	57
UG58_07390	8	8	15	17	9	7	14	12	11	21	15	14	8	10	17
UG58_07395	27	24	31	36	26	24	34	21	23	67	62	56	59	50	59
UG58_07400	518	504	564	719	649	558	585	563	578	1498	1271	1147	1350	1337	1211
UG58_07405	197	211	255	237	173	214	224	200	225	892	897	882	725	884	786
UG58_07410	359	300	359	387	315	353	351	366	323	1287	1237	1261	1107	1265	1279
UG58_07415	399	337	450	342	270	319	393	339	354	507	465	483	395	399	432
UG58_07420	73	42	69	55	63	80	67	66	79	296	152	92	77	92	122
UG58_07425	33	29	36	31	32	35	35	28	32	117	73	51	53	82	88
UG58_07430	19	30	17	19	16	16	23	15	17	55	47	16	10	36	33
UG58_07435	61	51	52	56	30	40	46	45	55	95	123	52	30	99	100
UG58_07440	18	6	9	9	5	14	14	12	23	23	22	14	6	17	24
UG58_07445	15	10	19	10	9	17	15	14	23	40	15	10	15	25	29
UG58_07450	23	24	22	25	26	22	19	25	33	54	112	81	52	91	59
UG58_07455	106	96	87	116	92	86	101	106	118	208	384	221	209	297	266
UG58_07460	7592	7345	7872	6561	6857	8186	8900	8566	7667	527	2194	1389	6112	3043	1944
UG58_07465	93369	99800	104538	118063	114566	101683	107579	112599	101214	10698	59066	34361	52572	31550	16619
UG58_07470	56661	61130	62808	74037	71912	62989	65473	70190	62621	7247	36791	20675	23177	16859	10617
UG58_07475	27679	29755	30406	35390	35451	31089	32231	34387	31895	6072	22047	24238	18878	21447	24822
UG58_07480	72	69	90	70	68	79	100	100	79	182	214	186	129	125	159
UG58_07485	8303	8667	9233	10719	10305	10286	10703	10059	11026	7843	31127	54192	28125	45763	54260
UG58_07490	391	405	444	596	520	483	444	497	487	633	1019	365	670	728	710
UG58_07495	4627	4881	5242	6169	7017	7044	7180	7240	7312	580	985	910	632	1195	1218
UG58_07500	5335	5822	5952	7983	8453	7975	8421	8320	8145	879	1240	1234	795	1364	1538
UG58_07505	233	241	282	266	246	264	275	221	281	459	493	392	286	339	620
UG58_07510	420	363	392	546	554	454	533	514	471	1197	1557	1476	777	1463	1389
UG58_07515	991	875	872	1212	1248	1173	1255	1253	1226	422	818	866	595	1201	1011
UG58_07520	3557	3379	4051	3168	3424	3648	3479	3514	3479	2239	2337	1822	2350	2463	2946
UG58_07525	4365	4243	4820	3493	3748	4487	4337	4258	4467	1702	3769	3677	2848	6252	8829
UG58_07530	654	658	781	572	644	647	671	683	722	459	367	324	383	360	364
UG58_07535	587	599	715	660	658	561	641	564	586	616	512	468	463	450	461
UG58_07540	73	82	120	98	75	95	85	86	78	377	827	680	146	120	121
UG58_07545	374	357	412	345	303	368	357	357	372	526	539	484	411	411	537
UG58_07550	1616	1587	1958	1757	1681	1716	1860	1691	1677	3078	3127	2768	2964	4295	5226
UG58_07555	82	69	89	73	72	95	78	104	105	169	191	26	169	150	140
UG58_07560	112	83	88	98	103	97	97	102	135	215	244	121	233	198	206
UG58_07565	2937	3039	3339	3841	3390	3072	3573	3292	3186	7699	7945	9721	6152	7564	7149
UG58_07570	2359	2477	2787	3179	2810	2453	2900	2651	2524	4697	4691	5649	4109	4381	4007
UG58_07575	101	90	105	59	63	95	100	101	115	88	67	37	51	51	66
UG58_07580	20	15	26	19	15	22	28	27	21	23	23	15	21	25	24
UG58_07585	19	23	26	16	15	26	39	19	25	38	29	30	28	33	22
UG58_07590	26	18	18	17	13	25	23	21	17	31	25	13	20	12	18
UG58_07595	71	58	77	48	37	64	91	69	78	65	70	47	32	31	43
UG58_07600	26	27	38	20	22	40	34	29	45	28	30	20	8	18	24
UG58_07605	84	72	100	83	100	113	98	102	115	49	103	116	36	124	149
UG58_07610	465	427	473	530	514	494	548	530	519	207	271	181	247	360	474
UG58_07615	4710	4535	4896	4100	4545	5099	5316	5241	4955	1581	1890	1288	1909	2644	3520
UG58_07620	504	525	533	249	322	568	592	568	543	285	226	155	230	301	546
UG58_07625	11754	10386	11796	12433	12193	11013	12259	10931	11861	8129	12143	11793	14305	10324	15390
UG58_07630	524	540	552	466	482	613	569	632	641	930	969	627	539	515	702
UG58_07635	253	267	279	258	251	274	330	282	297	357	316	243	266	249	353
UG58_07640	1627	1584	1664	1410	1423	1698	1736	1660	1649	1594	2101	1798	1524	1451	1858
UG58_07645	3441	3228	3518	3478	3454	3504	3670	3541	3650	3169	3856	3173	2836	3327	3922
UG58_07650	122	107	131	52	64	115	135	109	150	140	288	182	145	332	426
UG58_07655	16	14	25	9	9	21	23	20	26	33	28	29	21	31	71
UG58_07660	63	84	108	44	41	94	79	84	92	66	100	52	47	95	114
UG58_07665	76	52	82	55	48	67	92	65	73	69	113	79	52	75	76
UG58_07670	13081	12626	14743	17745	12670	12133	16270	9791	12438	375	1592	6885	255	3135	4099
UG58_07675	1338	1249	1310	1312	1030	1224	1658	1091	1334	118	217	764	84	345	512
UG58_07680	1061	1118	1247	913	883	1103	1425	952	1142	80	111	342	58	233	353
UG58_07685	1475	1431	1509	1826	1506	1511	1885	1333	1484	170	346	524	170	364	507
UG58_07690	6632	6556	7150	7942	7318	7042	7407	7192	6865	4946	6536	7152	5231	6048	6232
UG58_07695	602	601	585	618	566	659	644	671	674	1229	1210	770	838	794	1002
UG58_07700	2536	2499	2700	2234	2384	2639	2776	2692	2788	1476	3505	2833	1160	3009	3134
UG58_07705	595	527	611	284	349	558	598	616	559	276	254	171	319	336	514
UG58_07710	783	702	803	587	578	735	759	754	766	815	861	857	832	822	952
UG58_07715	2613	2528	2671	3483	3181	2785	2968	2840	2762	3613	4542	4914	4112	3654	3792
UG58_07720	334	303	380	453	348	346	371	394	352	1284	1068	1108	991	843	861
UG58_07725	5368	5169	5681	5467	5415	4797	4764	4683	4580	8620	5786	7732	8483	6625	6116
UG58_07730	135	139	143	160	113	149	116	147	124	2024	1628	1221	814	365	706
UG58_07735	376	359	404	610	539	395	399	410	409	2662	2634	2116	2237	1970	1695
UG58_07740	3563	3519	4034	4816	4308	3998	4091	3748	3916	10050	12240	15017	6835	10957	11401
UG58_07745	731	765	901	871	820	822	854	854	809	1637	1542	1812	1529	1537	1410
UG58_07750	3049	3140	3592	3866	3648	3466	3571	3363	3447	1651	2854	2930	1576	2853	3016
UG58_07755	96444	90636	102913	101104	98724	99497	101412	96849	101239	11333	26082	32043	21873	21578	26857
UG58_07760	58433	55951	63147	67474	65662	61990	63693	60844	62191	9784	19815	23819	17669	14813	18512
UG58_07765	6170	6207	6836	6295	6542	6570	6903	7075	6583	2976	4195	3940	4575	4124	3665
UG58_07770	10996	10572	12186	11240	11684	11818	11928	11888	12036	9755	12288	10895	10233	10424	11251
UG58_07775	1961	1915	2111	1750	1982	2252	2406	2343	2325	1867	1712	1436	1713	2098	2239
UG58_07780	3782	3644	4077	1952	2238	3988	4150	3973	4032	2118	2241	1418	1805	2361	3611
UG58_07785	3163	2938	3252	2207	2321	3221	3444	3327	3354	1809	2129	1295	1656	2128	2837
UG58_07790	5423	5035	5873	4132	4483	5677	5994	5764	5953	4066	5540	4115	3736	4450	5801
UG58_07795	12573	12622	14011	14251	14154	13297	14643	14322	14254	10916	14769	13371	10905	12967	13813
UG58_07800	6475	6170	6937	7768	7581	7396	7941	7520	7959	11577	14697	15348	9507	12459	13677
UG58_07805	9881	10121	11305	9893	10677	11917	12397	12486	12114	8206	10327	9194	6744	9081	11979
UG58_07810	8042	7760	8755	8264	9006	8739	9271	9196	9396	3585	5691	4832	4251	5322	6221
UG58_07815	9675	9372	10483	10696	11191	10643	11258	11113	10838	4636	7278	6296	5313	6386	7990
UG58_07820	4331	4296	4806	2804	3064	5059	5163	5141	4954	2267	2760	2108	1934	2191	3339
UG58_07825	1663	1818	1825	954	1206	1976	1981	2079	1939	759	847	610	631	797	1191
UG58_07830	10105	9790	10815	8351	9061	11543	11614	11509	11668	4350	7442	6480	4633	6115	8934
UG58_07835	9981	9580	10832	8948	10138	11110	11286	11121	11235	5603	7819	6920	6000	7449	11081
UG58_07840	174	164	212	206	186	181	223	219	196	435	505	477	448	527	588
UG58_07845	85	81	98	147	108	112	121	114	122	221	279	303	282	349	399
UG58_07850	557	549	587	609	597	581	660	622	606	816	858	693	887	1050	1167
UG58_07855	400	370	437	513	430	380	438	402	453	1747	1572	1730	1307	1314	1233
UG58_07860	382	352	408	527	406	408	439	434	437	1809	1665	1823	1328	1384	1250
UG58_07865	466	450	480	504	452	450	481	495	483	507	495	509	564	517	518
UG58_07870	317	294	328	288	244	300	319	330	330	367	357	344	305	316	340
UG58_07875	355	345	398	352	350	362	444	401	378	526	513	429	453	453	474
UG58_07880	65	49	71	52	56	85	66	83	63	90	75	45	89	65	86
UG58_07885	12120	11680	13030	13945	13618	12932	13139	12677	12589	3578	5736	6109	5329	5184	5937
UG58_07890	689	682	715	514	600	741	813	779	736	846	609	544	800	641	948
UG58_07895	760	741	892	879	933	875	920	866	827	1391	1200	1096	1380	1323	1312
UG58_07900	2829	2805	3108	3586	3214	2963	3281	3016	3161	1582	1617	2197	1382	1570	1605
UG58_07905	1686	1587	1889	1814	1828	1744	1917	1787	1869	451	523	574	382	427	471
UG58_07910	2214	2244	2507	2538	2517	2409	2530	2396	2365	279	338	378	264	306	328
UG58_07915	362	362	434	494	448	454	449	443	482	720	771	527	668	734	722
UG58_07920	18	26	27	7	6	27	24	34	25	18	17	3	10	2	15
UG58_07930	146	147	181	83	114	157	152	146	177	168	163	67	125	114	148
UG58_07935	162	170	162	135	132	167	174	160	166	288	221	231	254	198	300
UG58_07940	304	274	337	279	290	292	314	298	296	539	519	403	545	496	609
UG58_07945	531	572	579	360	403	478	459	503	504	671	511	426	669	513	716
UG58_07950	236	320	305	173	197	179	187	204	230	350	333	256	336	292	391
UG58_07955	750	738	869	1016	1092	850	846	888	925	1268	1172	846	1224	1058	1162
UG58_07960	39	30	40	13	8	41	29	29	29	44	34	18	26	27	49
UG58_07965	58	58	66	53	48	61	66	45	73	158	202	101	102	96	166
UG58_07970	13	6	8	4	3	7	6	10	10	13	9	5	8	7	11
UG58_07975	11	13	14	6	3	12	10	16	8	19	12	12	19	14	18
UG58_07980	27	25	34	13	9	27	23	27	25	42	46	44	34	29	40
UG58_07985	194	169	215	131	105	191	161	186	199	218	266	215	191	159	182
UG58_07995	53	50	46	56	64	46	40	46	44	96	130	113	74	93	71
UG58_08000	95	118	118	119	103	113	128	125	113	550	450	245	532	274	359
UG58_08005	2183	1885	2059	2039	2178	2189	2217	2064	2176	1404	1879	1252	1331	1847	2224
UG58_08010	1724	1454	1572	1121	1303	1713	1714	1712	1660	1186	1243	847	1057	1137	1392
UG58_08015	6882	6647	7362	7119	7237	7129	7524	7264	7107	7122	9253	10505	7578	8363	9326
UG58_08020	1325	1456	1572	953	1169	1545	1648	1658	1559	1072	1096	1042	1063	1218	1552
UG58_08025	16119	16868	18181	19207	19471	18287	19333	19227	17828	9457	13714	13222	9198	14427	15457
UG58_08030	51	36	40	28	28	34	34	27	35	46	66	33	46	74	119
UG58_08035	307	315	348	348	322	348	323	289	323	683	813	649	406	577	725
UG58_08040	1573	1431	1699	1818	1802	1687	1641	1572	1533	3842	3543	2641	3449	3795	2922
UG58_08045	73	52	72	57	54	71	73	85	58	117	114	69	75	86	122
UG58_08055	141	126	173	195	191	178	158	150	185	990	441	357	414	294	298
UG58_08060	135	144	166	103	135	172	155	153	191	117	153	94	72	143	185
UG58_08065	84	100	117	57	70	92	95	99	97	83	130	102	90	183	187
UG58_08070	71	59	64	40	51	61	69	63	66	73	121	87	74	84	116
UG58_08075	39	38	36	16	12	33	25	36	37	44	48	31	29	39	60
UG58_08080	34	33	32	15	23	19	30	35	39	70	41	24	110	34	44
UG58_08085	152	169	166	178	191	194	180	186	185	1164	316	334	1820	424	443
UG58_08090	120	116	132	127	144	141	137	153	156	833	276	328	1335	317	347
UG58_08095	2873	2832	3112	3383	3349	3050	3223	3058	3001	6910	6085	8025	7383	4806	5647
UG58_08100	9121	7872	9058	7321	8235	8985	8972	8937	8979	1757	5472	3482	1147	3571	3527
UG58_08105	506	516	589	510	485	581	509	580	512	1140	1203	954	828	876	1088
UG58_08110	770	773	812	1098	916	673	725	643	706	8720	6881	4367	3021	1059	1720
UG58_08115	879	982	982	939	872	902	897	916	900	5925	1247	1149	3894	1084	1655
UG58_08120	314	302	356	1265	1023	414	395	447	342	9101	5249	2370	8797	914	473
UG58_08125	52	51	56	61	49	67	55	60	50	793	527	137	713	85	92
UG58_08130	972	889	1107	1137	1087	999	1005	1023	1066	739	2140	2338	582	2055	2218
UG58_08135	1390	1442	1616	1909	1745	1546	1520	1478	1471	2664	3248	3213	2588	2947	2753
UG58_08140	2872	2583	3030	2427	2555	2918	2850	2792	2990	1261	1980	1676	1228	1963	2683
UG58_08145	4940	4720	5247	5197	5325	5198	5014	4954	4859	5839	7332	5261	6498	6961	7405
UG58_08150	2919	2806	3133	3763	3525	3334	3370	3281	3186	6573	8491	9445	7297	8443	7482
UG58_08155	45	32	47	46	30	43	39	46	47	101	89	75	128	97	91
UG58_08160	13	11	9	15	11	12	19	12	15	52	49	45	58	31	43
UG58_08165	28	35	37	30	28	36	36	40	36	115	125	106	143	98	112
UG58_08170	31	25	33	24	34	32	39	20	28	114	176	136	151	69	91
UG58_08175	13635	12986	14722	15691	15298	13915	14239	13523	13679	12503	13339	13725	15918	10972	10869
UG58_08180	63	68	67	101	91	65	80	77	61	98	244	118	55	87	95
UG58_08185	55	49	59	68	69	59	51	60	45	77	185	79	46	55	80
UG58_08190	1621	1554	1812	937	837	1680	1729	1637	1741	1988	2063	1547	1376	1764	2794
UG58_08195	2655	2564	2790	2584	2376	2794	2818	2732	2813	3716	4492	3802	2741	3402	4340
UG58_08200	839	809	943	842	825	944	910	874	922	1542	1731	1274	1260	1408	1420
UG58_08205	151	140	171	130	125	163	154	167	154	273	402	193	222	256	277
UG58_08210	206	207	227	310	244	220	286	247	237	1279	1142	1372	820	927	1040
UG58_08215	1289	1224	1382	855	1072	1535	1562	1561	1538	952	989	875	689	744	989
UG58_08220	522	620	741	814	749	621	648	696	607	1197	3835	3387	779	2038	2296
UG58_08225	394	318	410	332	289	374	387	396	397	296	480	438	336	323	388
UG58_08230	662	581	682	871	660	682	672	647	700	1656	1756	1650	1178	1059	1174
UG58_08235	618	625	739	733	718	674	727	703	742	3888	2068	2586	3176	2143	2375
UG58_08240	49	63	53	48	50	65	65	57	71	108	145	86	55	101	99
UG58_08245	73	62	65	89	67	65	67	57	70	195	235	322	118	262	256
UG58_08250	54	68	77	29	26	69	50	63	80	51	90	73	103	148	240
UG58_08255	89	89	104	93	73	90	79	110	92	107	139	126	109	118	169
UG58_08260	1192	1084	1262	713	721	1082	1164	1032	1105	659	1060	1234	884	1436	2106
UG58_08265	2213	2140	2393	2624	2563	2364	2548	2382	2348	2252	2609	2281	2687	2348	2882
UG58_08270	469	451	541	822	698	562	527	553	521	1407	2121	2084	1349	1255	1165
UG58_08275	293	265	326	496	395	292	286	293	291	754	1228	1071	811	833	788
UG58_08280	9	21	21	11	10	17	17	17	11	35	34	22	9	13	19
UG58_08285	12	14	9	4	13	11	10	14	6	15	18	12	14	10	17
UG58_08290	9	16	11	6	9	13	8	8	12	14	14	14	9	12	22
UG58_08295	47	45	37	52	51	54	34	49	40	68	98	76	79	59	81
UG58_08300	32	28	30	29	17	33	33	36	28	82	73	61	53	45	68
UG58_08305	27	23	28	8	12	28	20	25	29	13	9	4	10	5	17
UG58_08315	404	379	442	355	361	452	448	430	466	241	403	247	243	267	297
UG58_08320	56385	56513	63838	62443	62226	59603	61112	58478	60334	5201	18294	23599	9140	13610	17522
UG58_08325	43568	45270	50878	49317	49244	47409	48439	47475	48225	3973	13828	17269	7016	11092	13138
UG58_08330	48135	48535	55899	53850	53493	52097	52738	52049	52425	4449	14898	18799	7792	12858	15058
UG58_08335	68390	66829	75585	72056	72377	72886	72805	71035	72105	6067	19648	25120	10539	17783	22218
UG58_08340	1	3	5	10	5	6	8	8	7	13	17	15	9	14	16
UG58_08345	13	12	10	9	7	16	14	17	14	23	15	16	16	13	24
UG58_08350	122	87	110	94	97	121	116	113	97	296	298	282	218	262	300
UG58_08355	58	61	51	61	63	61	68	56	69	255	197	258	205	200	225
UG58_08360	36	43	41	42	34	45	51	38	44	264	168	221	179	171	204
UG58_08365	27	31	24	36	30	34	29	27	28	177	127	157	126	122	156
UG58_08370	15	15	17	20	16	17	14	25	19	123	82	85	88	79	83
UG58_08375	31	39	26	39	38	32	34	39	36	171	156	110	82	62	96
UG58_08380	134	159	181	207	167	188	158	161	161	384	518	617	257	440	512
UG58_08385	313	313	355	540	444	328	335	360	383	351	598	475	370	457	358
UG58_08390	143	125	148	207	119	139	140	145	169	354	399	283	224	227	250
UG58_08395	76	95	94	92	71	95	77	86	95	466	2074	1570	202	163	232
UG58_08400	61	54	58	58	53	65	72	46	71	266	767	611	110	96	140
UG58_08405	67	63	93	75	96	90	81	92	75	308	339	242	204	299	309
UG58_08410	37	30	34	40	28	46	39	62	37	105	154	115	98	104	117
UG58_08415	11	19	17	15	10	18	16	15	18	34	29	25	30	26	19
UG58_08420	7	10	4	7	4	7	10	6	4	9	19	5	13	9	9
UG58_08425	20	5	10	12	11	14	14	24	15	27	19	10	6	12	20
UG58_08430	33	20	27	16	14	34	31	43	33	38	33	28	25	42	57
UG58_08435	6	9	15	8	10	22	17	12	9	20	13	12	11	16	25
UG58_08440	1380	1309	1455	1117	1319	1552	1447	1442	1412	1944	1543	1503	1541	1788	2142
UG58_08445	3144	3115	3281	3815	3706	3517	3379	3519	3365	8766	7321	8474	6812	6916	6864
UG58_08450	397	413	385	487	432	446	400	483	436	655	765	748	592	567	633
UG58_08455	12019	12033	13379	19593	17620	15213	15404	15455	14882	73133	128429	150624	56790	121269	109936
UG58_08460	65	81	77	48	43	73	72	65	79	59	42	41	43	66	107
UG58_08465	6754	6699	7168	8085	7798	7050	7518	7167	7231	6156	7557	8475	4340	7956	8262
UG58_08470	8366	8090	8769	9041	9050	8913	9170	8779	8836	8184	8039	7670	5797	9412	9718
UG58_08475	5749	5719	6346	4049	4711	6156	6247	6083	6247	6349	5064	3796	5256	5662	7327
UG58_08480	5723	5901	6932	7376	7010	6748	6986	6677	6690	8177	8273	7653	7480	7461	7696
UG58_08485	7388	7306	8296	8676	8182	8506	8592	8172	8430	11105	9784	9018	10941	9873	12098
UG58_08490	2506	2500	2710	2052	2141	2569	2603	2516	2518	2558	3194	2791	2184	2488	3240
UG58_08495	1341	1298	1476	1109	1207	1388	1413	1339	1370	1376	1568	1187	1166	1449	1634
UG58_08500	422	456	524	264	341	482	487	456	497	356	291	252	297	309	422
UG58_08505	470	486	534	370	436	525	485	485	522	759	753	619	570	578	675
UG58_08510	648	650	720	473	508	692	617	671	643	559	702	639	566	604	683
UG58_08530	966	859	933	971	972	895	987	904	950	1556	2384	1463	1498	1638	1870
UG58_08535	1620	1649	1680	1378	1437	1724	1699	1751	1747	1849	1586	1314	1512	1672	2068
UG58_08540	2365	2257	2459	2313	2396	2351	2528	2367	2351	2012	1974	1588	1825	2135	2298
UG58_08545	1236	1141	1252	1243	1281	1250	1291	1197	1197	1223	1551	1480	1081	1367	1520
UG58_08550	154	139	177	122	124	160	185	155	143	176	214	194	126	174	204
UG58_08555	465	460	567	486	517	480	517	494	489	419	375	158	202	356	305
UG58_08560	1291	1169	1435	939	1163	1347	1315	1373	1403	273	280	181	276	325	618
UG58_08565	543	516	559	2411	1424	609	625	666	550	66617	15101	12338	36643	3645	3655
UG58_08570	235	264	241	447	336	245	269	291	286	29482	4142	2393	18412	1836	1981
UG58_08575	171	190	161	231	202	197	175	237	190	18376	2650	1572	12216	1158	1371
UG58_08580	104	108	136	149	146	136	127	143	151	11624	1634	1040	7672	774	884
UG58_08585	252	261	311	310	275	286	263	278	270	455	310	235	288	335	369
UG58_08590	144	123	128	74	62	133	130	115	144	93	152	124	69	85	116
UG58_08595	356	278	344	155	154	356	347	303	345	219	361	287	182	264	444
UG58_08600	175	180	204	93	137	173	124	169	178	30	79	42	26	93	114
UG58_08605	419	387	438	243	357	399	398	439	417	100	102	82	105	191	196
UG58_08610	15727	15175	17815	14656	15923	16365	16098	15925	16402	3552	6582	5735	5079	5980	7313
UG58_08615	941	872	946	684	781	963	932	963	965	712	771	533	596	759	953
UG58_08620	355	356	415	403	341	414	395	440	406	918	1409	754	736	916	1122
UG58_08625	749	691	750	1174	1012	754	796	850	791	3144	4840	3038	2860	3507	3255
UG58_08630	47593	50425	54423	67858	66354	59415	64959	61052	60883	131869	111914	170628	100215	152076	145248
UG58_08635	10302	11130	12107	14653	14616	13218	14069	13475	13669	28821	23686	35377	24118	33804	32158
UG58_08640	85	86	88	100	98	100	97	87	118	268	237	149	237	220	301
UG58_08645	478	478	518	432	454	529	490	456	551	583	336	292	1354	505	1034
UG58_08650	1667	1951	1966	5659	3610	1750	1736	1763	1709	205387	70884	95057	186945	40003	57960
UG58_08655	2412	2423	2701	2605	2312	2551	2696	2671	2694	32261	7232	6004	21109	4752	4385
UG58_08660	171	163	169	330	246	178	189	157	223	407	595	625	439	624	485
UG58_08665	644	651	666	745	745	704	730	671	720	1384	1825	1715	1384	1957	1946
UG58_08670	326	306	358	381	336	344	368	392	366	1336	1806	1906	1094	1521	1361
UG58_08680	333	307	371	300	292	273	323	286	287	685	442	231	410	345	315
UG58_08685	22	35	34	24	20	29	19	25	25	27740	9462	3404	12293	7384	1886
UG58_08690	171	184	182	166	156	184	167	184	179	56116	13503	4595	20533	12641	3220
UG58_08695	69	80	60	73	56	73	77	76	65	2162	1106	442	1182	1094	375
UG58_08700	3206	3382	3729	5354	4870	4350	4623	4502	4311	44934	31291	28798	26124	26807	19005
UG58_08705	13	15	21	54	33	23	25	21	25	1135	211	264	157	56	43
UG58_08710	10	14	13	188	110	22	23	18	31	1888	452	583	276	75	35
UG58_08715	23	22	24	21	11	29	23	30	23	71	37	31	36	46	29
UG58_08720	280	256	275	259	229	322	278	290	289	561	637	392	409	423	485
UG58_08725	11	17	20	17	25	24	17	10	18	345	1039	706	273	527	576
UG58_08730	262	265	275	236	269	243	255	299	291	476	392	107	302	255	290
UG58_08735	149	168	195	213	170	185	172	162	186	180	442	559	191	402	511
UG58_08740	4	4	7	2	2	2	3	7	3	3	8	5	1	10	13
UG58_08745	127	111	131	72	85	124	145	141	131	44	90	52	40	81	107
UG58_08750	40	40	50	57	49	43	46	59	64	223	266	81	107	227	194
UG58_08755	23	25	32	35	35	37	35	41	38	126	130	38	82	133	109
UG58_08760	815	769	857	924	862	915	848	892	842	1299	2038	1441	1359	1116	1171
UG58_08765	282	326	355	375	338	355	362	349	340	1496	1371	1244	1134	903	747
UG58_08775	51	44	53	81	67	73	58	71	54	16101	2201	846	3447	223	220
UG58_08780	204	217	210	283	283	242	252	258	213	21185	1561	584	6516	597	479
UG58_08785	70	68	102	120	93	86	64	76	89	1599	697	763	704	471	526
UG58_08790	86	66	104	103	78	78	69	98	89	34004	11996	12589	13817	6649	7154
UG58_08800	67	54	56	104	99	55	52	57	47	268	1061	983	101	92	96
UG58_08805	66	58	66	58	64	73	75	61	71	124	113	83	85	80	108
UG58_08810	27	25	28	86	37	26	22	26	28	473	200	91	101	44	34
UG58_08815	36	37	31	32	32	46	36	43	39	184	104	59	48	45	58
UG58_08820	2574	2698	3033	2456	2730	3085	3088	3020	3327	842	756	483	1143	1067	836
UG58_08825	1190	1135	1291	1218	1278	1427	1302	1244	1496	694	851	698	842	740	704
UG58_08830	1074	1141	1311	987	1057	1344	1342	1285	1377	744	757	599	974	800	789
UG58_08835	276	282	334	333	350	370	375	362	407	348	429	320	432	436	416
UG58_08840	2624	2640	2894	2795	3307	3923	3903	4136	4230	1426	3831	3240	2991	5637	5369
UG58_08845	107	99	113	233	286	434	380	424	412	914	608	426	910	459	525
UG58_08850	178	167	195	320	336	370	401	365	373	1087	1400	1083	902	1018	1181
UG58_08855	1071	1000	1191	1430	1487	1215	1300	1401	1258	928	1205	452	1377	803	579
UG58_08860	39	38	43	29	22	43	35	38	30	53	40	26	48	33	44
UG58_08865	11	11	22	11	9	12	13	13	11	28	42	32	28	28	34
UG58_08870	16	9	19	15	12	16	5	9	10	22	30	34	23	29	32
UG58_08875	10	11	9	9	9	14	15	11	12	21	36	25	21	21	23
UG58_08880	8	15	11	6	7	9	13	13	8	10	26	25	13	20	13
UG58_08885	10	7	8	10	3	12	8	12	5	18	22	19	16	11	14
UG58_08890	15	11	12	19	12	14	19	14	19	12	24	25	30	20	24
UG58_08895	25	29	35	27	31	35	46	34	30	34	52	52	45	39	52
UG58_08900	9	10	12	14	15	11	9	10	16	21	29	31	24	41	31
UG58_08905	15	12	12	12	19	19	15	18	14	22	44	38	23	41	25
UG58_08910	22	18	32	23	17	25	19	19	26	42	110	86	57	66	63
UG58_08915	11	19	17	16	18	21	26	19	17	35	53	51	48	45	55
UG58_08920	30	37	39	44	30	39	35	41	33	72	95	83	83	75	89
UG58_08925	83	71	76	82	78	92	68	80	65	124	181	155	146	170	181
UG58_08930	90	73	76	83	86	90	67	85	64	168	202	140	152	189	207
UG58_08935	61	47	56	76	56	55	58	58	62	135	124	86	101	89	136
UG58_08940	63	52	42	45	40	52	43	66	59	86	98	17	59	48	93
UG58_08945	256	229	286	337	291	247	278	232	276	752	824	579	639	623	768
UG58_08950	60	49	60	64	59	48	56	60	68	134	102	90	223	73	153
UG58_08955	16	21	23	23	26	24	19	26	18	66	39	36	113	35	81
UG58_08960	20	15	7	14	16	22	13	27	14	48	45	33	123	31	59
UG58_08965	26	33	39	30	47	53	36	45	41	88	86	108	225	106	163
UG58_08970	58	48	70	62	59	72	64	65	71	136	142	128	244	137	194
UG58_08975	24	21	30	20	21	23	34	21	25	39	31	28	13	20	25
UG58_08980	1	1	4	0	3	2	1	3	1	3	2	3	2	0	1
UG58_08985	7	6	12	7	6	12	7	13	11	36	71	53	19	13	25
UG58_08990	26	23	41	38	32	34	27	33	29	108	123	89	64	65	87
UG58_08995	27	11	19	28	22	17	26	19	20	63	73	71	48	46	63
UG58_09000	36	35	25	51	55	40	22	40	33	2047	205	163	252	59	55
UG58_09005	255	218	250	207	213	243	279	264	288	6172	602	382	1263	303	398
UG58_09010	860	786	931	1124	1098	910	1041	982	975	1453	1563	1508	1124	1513	1179
UG58_09015	286	265	285	234	271	314	308	291	315	285	301	231	251	341	325
UG58_09020	170	177	185	192	211	203	238	198	181	253	260	183	210	249	263
UG58_09025	180	171	213	246	215	204	226	233	228	346	409	327	288	329	301
UG58_09030	113	110	119	157	156	109	128	121	129	247	315	311	205	235	239
UG58_09035	333	302	369	265	265	386	367	340	372	591	808	629	668	835	980
UG58_09040	3382	3248	3460	2327	2363	2623	2908	2708	2657	781	1197	1161	747	1274	1601
UG58_09045	31	31	22	19	24	35	35	31	35	69	59	44	49	39	67
UG58_09050	11	12	10	13	8	12	11	19	14	46	29	17	24	34	22
UG58_09055	16	16	11	11	18	23	20	14	17	92	59	59	56	65	86
UG58_09060	16	7	13	14	8	21	16	12	10	209	45	62	88	62	85
UG58_09065	6	8	9	8	11	12	14	13	9	168	25	78	63	43	60
UG58_09070	13	13	11	15	16	22	12	17	12	198	46	100	69	74	94
UG58_09075	37	42	30	112	81	37	48	45	45	673	120	572	212	252	228
UG58_09080	106	70	90	86	63	86	107	86	85	125	503	1164	667	972	2212
UG58_09085	14	21	20	21	14	22	22	24	14	16	26	64	70	54	107
UG58_09090	127	101	136	79	96	108	133	127	110	162	224	296	357	237	502
UG58_09095	86	79	94	75	72	101	79	99	93	252	325	195	197	220	242
UG58_09100	47	51	58	27	31	59	44	50	62	77	63	38	37	60	95
UG58_09105	236	206	220	262	232	243	216	225	208	383	531	469	374	406	424
UG58_09110	916	876	868	989	1003	962	1002	982	873	2726	2576	1710	2213	2476	2029
UG58_09115	919	975	846	1654	1778	1819	1745	1814	1642	781	1050	573	841	1218	1341
UG58_09120	68	73	85	112	99	77	95	98	86	146	140	138	108	123	117
UG58_09125	253	256	313	330	238	242	306	263	251	243	459	582	271	352	578
UG58_09130	162	146	165	182	159	162	172	141	155	364	417	401	301	320	385
UG58_09135	281	258	261	110	95	295	259	282	322	63	40	34	51	72	145
UG58_09140	5858	5369	6228	5189	5505	5873	5978	5776	6007	2676	3755	3571	2843	2744	4017
UG58_09145	3740	3528	3859	3855	3957	3545	3842	3792	3609	4286	5518	7422	4721	6018	6731
UG58_09150	168	160	174	264	268	189	157	173	185	897	1110	1254	664	780	708
UG58_09155	182	227	252	361	335	252	234	212	238	1084	1420	1617	799	1030	806
UG58_09160	109	111	126	99	102	135	108	133	118	1143	1322	882	488	376	399
UG58_09165	14	16	14	8	7	9	12	14	13	64	47	38	36	26	31
UG58_09170	26	21	30	23	23	30	33	34	37	106	70	49	76	58	69
UG58_09175	41	26	42	37	34	37	53	46	38	82	109	68	74	67	69
UG58_09180	17	16	20	9	10	17	16	13	15	21	22	24	25	15	16
UG58_09185	69	49	77	60	54	56	66	66	69	120	140	144	91	134	128
UG58_09190	57	72	74	65	67	84	76	93	103	145	133	149	100	155	138
UG58_09195	44	52	55	50	40	71	52	50	61	78	87	67	72	46	81
UG58_09200	36	25	25	11	11	30	24	36	30	65	64	40	25	46	49
UG58_09205	122	133	163	136	107	161	157	137	127	225	266	150	184	162	202
UG58_09210	759	776	877	984	874	890	901	878	923	1578	2131	2525	1118	2353	2151
UG58_09215	114	129	128	95	87	150	127	117	151	210	195	131	172	192	245
UG58_09220	142	145	159	101	102	159	162	146	171	218	179	147	197	207	315
UG58_09225	1133	1117	1243	1218	1270	1216	1196	1177	1195	2111	2458	2178	1989	2187	2278
UG58_09230	2284	2312	2531	2288	2415	2512	2372	2544	2482	2739	3064	2429	2497	2877	3291
UG58_09235	519	570	634	785	658	668	630	638	647	1263	1542	1111	1159	961	957
UG58_09240	43	52	48	57	90	56	46	38	41	103	105	86	80	85	71
UG58_09245	22	17	29	29	19	25	24	29	32	47	32	25	34	25	34
UG58_09250	80	76	78	124	87	100	90	105	96	194	226	170	175	158	193
UG58_09255	165	161	164	165	149	165	175	180	180	386	461	358	340	319	383
UG58_09260	289	285	321	294	296	297	335	317	347	1665	1758	2372	1225	1512	1593
UG58_09265	70	72	77	43	45	69	69	77	72	37	53	32	25	31	31
UG58_09270	1570	1522	1684	772	1128	1608	1493	1473	1553	181	223	160	185	373	633
UG58_09275	523	500	533	783	618	542	505	541	513	791	1330	1476	730	672	831
UG58_09280	314	238	327	173	195	263	246	284	274	313	449	309	269	275	428
UG58_09285	1014	882	1019	598	626	996	947	947	891	763	713	657	695	692	1058
UG58_09290	3575	3333	3883	3391	3096	3437	3397	3273	3645	3701	5816	5283	4064	4067	5478
UG58_09295	766	778	858	590	619	752	806	716	833	595	833	645	539	576	709
UG58_09300	5692	5601	6114	5636	5953	5772	5945	5872	5700	4232	4876	4157	5163	4572	4602
UG58_09305	835	782	925	819	804	895	818	861	885	762	1530	1207	1015	1342	1307
UG58_09310	636	614	771	766	673	715	603	683	742	593	1092	781	816	1086	1044
UG58_09315	86	99	94	71	79	94	96	123	92	8102	2035	1606	10374	1641	2655
UG58_09320	40	50	47	51	41	64	42	41	48	59754	8971	7057	41823	7354	9460
UG58_09325	10	17	11	17	7	26	12	5	8	32825	10250	5300	19403	3114	4110
UG58_09330	3	3	4	1	0	7	0	2	2	5	6	3	1	3	9
UG58_09335	55	69	62	82	69	78	52	49	53	45677	11462	8161	28001	5071	6259
UG58_09340	51	49	60	55	52	55	51	65	54	12170	2162	1513	7615	1254	1534
UG58_09345	36	52	53	54	52	47	48	45	45	7969	1645	1312	6468	1040	1270
UG58_09350	18	20	35	66	42	19	31	33	22	175	194	236	245	325	247
UG58_09355	2	9	9	14	12	7	10	9	5	26	24	22	31	50	43
UG58_09360	6	7	14	5	14	12	15	7	9	23	19	52	10	46	37
UG58_09365	48	76	54	51	66	82	87	81	72	129	177	137	107	110	160
UG58_09370	13	13	12	10	7	8	13	13	13	12	11	18	7	10	11
UG58_09375	15	11	14	6	11	24	15	16	13	8	18	18	10	20	18
UG58_09380	23	25	33	36	29	33	23	24	22	24	39	39	17	17	39
UG58_09385	7585	7731	8497	9730	8915	7901	8211	8121	8129	19800	16896	18690	15413	14916	12028
UG58_09390	1175	1185	1257	1028	1092	1371	1366	1299	1390	7031	4332	4596	2649	3295	4376
UG58_09395	178	180	181	209	174	165	144	177	185	471	531	390	372	360	319
UG58_09400	999	952	1039	747	884	938	898	915	946	758	1291	975	678	811	1072
UG58_09405	37	31	33	89	63	42	34	40	35	134	360	261	135	156	137
UG58_09410	16	15	23	16	14	15	12	26	20	19	23	14	12	16	22
UG58_09415	9	10	14	11	7	11	8	13	6	11	17	20	10	9	14
UG58_09420	7	6	6	4	7	10	9	9	8	7	10	12	7	4	13
UG58_09425	14	13	10	11	3	5	16	13	13	19	28	24	6	8	12
UG58_09430	15	14	12	15	9	17	16	15	10	18	29	11	20	17	18
UG58_09435	25	41	27	33	27	38	27	33	24	44	48	53	26	49	61
UG58_09440	3	5	3	6	4	3	4	3	3	8	14	9	4	8	3
UG58_09445	58	60	53	147	109	67	56	53	59	4415	1260	1284	2429	496	568
UG58_09450	116	112	114	138	129	124	117	137	124	245	330	306	160	230	261
UG58_09455	17	8	11	9	11	24	10	22	25	31	28	15	34	41	28
UG58_09460	791	889	906	1020	1014	976	1086	1024	1008	2059	3319	3363	2599	3402	3502
UG58_09465	640	657	736	751	733	714	697	694	660	1011	1168	1009	729	1189	1013
UG58_09470	132	132	172	118	119	142	159	165	161	267	316	310	192	276	315
UG58_09475	66	48	76	71	51	64	49	49	56	158	298	375	197	314	472
UG58_09480	88	65	90	96	80	80	77	73	103	407	376	374	313	399	467
UG58_09485	120	98	104	161	132	123	132	128	149	78	82	77	62	58	105
UG58_09490	85	73	99	28	25	74	81	71	103	71	78	28	41	37	42
UG58_09495	184	191	225	42	36	209	179	166	211	39	49	40	51	39	55
UG58_09505	114	128	147	105	108	107	107	129	129	91	98	76	110	74	125
UG58_09510	69	53	80	96	59	76	80	72	57	41	70	61	23	53	59
UG58_09515	534	546	660	535	668	611	590	583	581	530	693	727	425	701	730
UG58_09520	16	14	17	4	4	15	25	17	19	15	16	8	14	10	24
UG58_09525	20	20	30	14	16	26	31	26	23	34	48	14	32	22	24
UG58_09530	1	1	0	0	1	1	0	1	2	7	10	5	9	2	1
UG58_09535	0	1	5	17	10	5	5	2	2	100	82	72	164	29	2
UG58_09545	17	13	16	11	2	19	17	16	22	153	103	60	45	20	43
UG58_09550	631	630	699	795	790	710	719	688	683	745	623	629	687	506	495
UG58_09555	1044	1082	1106	1065	1098	1070	1086	1073	1107	327	365	310	416	415	487
UG58_09560	52	49	71	80	54	77	87	64	92	154	130	142	118	106	143
UG58_09565	90	58	66	81	72	76	87	97	89	208	210	189	194	166	229
UG58_09570	57	49	66	80	70	78	60	67	65	245	217	235	189	180	208
UG58_09580	427	429	488	600	483	469	461	506	534	601	1025	628	473	727	1031
UG58_09585	18	11	20	9	11	8	25	14	18	16	17	10	12	11	10
UG58_09590	24	34	25	39	21	35	31	33	28	30	45	42	33	25	33
UG58_09595	7	4	15	14	12	9	18	17	15	11	18	23	16	14	17
UG58_09600	48	36	46	37	29	52	35	47	51	77	70	64	58	54	96
UG58_09605	44	43	42	28	34	59	36	52	61	69	62	58	76	62	72
UG58_09610	630	618	703	308	384	674	586	619	612	438	329	330	479	406	552
UG58_09615	205	230	216	177	185	247	225	205	224	662	525	376	774	424	598
UG58_09620	265	249	271	298	247	280	267	251	310	705	1118	839	654	461	670
UG58_09625	38	45	43	43	39	46	38	50	46	58	85	54	66	74	84
UG58_09630	52	45	54	69	66	62	59	48	61	27	52	31	59	104	165
UG58_09635	79	58	86	92	88	98	96	79	97	62	89	65	90	127	209
UG58_09640	24	26	35	27	35	33	33	43	36	56	56	40	38	41	50
UG58_09645	43	31	38	22	24	51	36	33	48	31	35	20	27	38	39
UG58_09650	77	77	89	58	67	105	83	96	92	106	103	91	66	82	78
UG58_09655	2058	1930	2124	2213	2234	2142	2154	2135	2126	2384	2159	2002	2199	2428	2142
UG58_09660	511	464	556	752	754	599	682	673	598	1960	1634	2176	1122	1536	1404
UG58_09665	1003	938	1117	793	914	1168	1031	1074	1076	1510	1155	956	1062	1216	1428
UG58_09670	8	3	3	6	2	3	6	8	5	7	13	14	12	11	14
UG58_09675	96	83	101	191	161	71	105	83	105	226	349	280	224	247	234
UG58_09680	24	20	32	24	20	33	21	25	41	52	53	55	40	38	47
UG58_09685	29	40	41	34	27	50	40	40	43	49	61	41	49	36	66
UG58_09690	60	45	61	49	52	61	52	35	59	34	103	46	46	90	86
UG58_09695	822	675	868	362	498	858	833	797	851	137	151	120	155	268	517
UG58_09700	52	55	54	679	441	60	63	62	65	148	96	87	182	147	77
UG58_09705	67	76	81	528	216	84	103	97	74	213	189	206	227	169	121
UG58_09710	224	222	236	839	578	282	303	285	275	4103	2466	3118	2673	2305	2332
UG58_09715	322	340	396	333	272	407	330	381	344	458	480	274	279	266	475
UG58_09720	80	81	88	95	60	99	96	92	90	154	177	82	119	129	176
UG58_09725	31	24	23	17	20	26	32	30	35	2030	551	166	675	112	121
UG58_09730	44	32	28	37	35	40	38	40	50	1522	142	91	656	149	168
UG58_09735	36	43	50	51	42	53	44	43	61	83	146	138	489	147	410
UG58_09740	43	59	59	38	37	51	63	58	62	121	153	121	371	163	501
UG58_09745	69	107	99	61	70	85	85	89	99	366	475	328	1257	555	1274
UG58_09750	32	24	36	25	22	30	43	31	29	107	537	379	133	113	200
UG58_09755	14	21	18	15	11	14	24	15	19	25	73	54	38	39	45
UG58_09760	389	435	433	371	355	486	435	467	478	326	508	455	498	667	858
UG58_09765	2037	2028	2375	2021	2209	2438	2300	2419	2489	1249	2608	2617	1883	3822	4326
UG58_09770	30	35	31	54	48	49	53	38	29	195	288	399	197	328	334
UG58_09775	113	111	126	213	180	163	172	128	150	518	940	1395	714	1069	1105
UG58_09780	513	518	642	929	589	837	1029	422	781	97	120	392	96	184	317
UG58_09790	2986	2921	2992	2730	2950	3408	3323	3267	3328	644	445	352	344	497	827
UG58_09795	428	358	441	392	408	444	489	432	440	637	565	621	397	436	552
UG58_09800	243	233	220	291	264	305	272	275	284	342	354	315	211	280	372
UG58_09805	635	625	688	781	753	675	701	747	701	785	907	1332	806	917	898
UG58_09810	651	640	741	667	728	757	732	775	734	690	746	953	800	882	873
UG58_09815	13	13	18	11	13	14	25	10	21	246	152	194	104	87	110
UG58_09820	11	10	21	25	15	22	14	21	13	144	232	157	73	62	97
UG58_09825	26	37	30	32	28	48	29	33	55	108	82	69	89	36	68
UG58_09830	9	8	11	6	7	11	15	8	8	75	18	44	87	32	67
UG58_09835	7	9	6	2	6	5	11	15	8	59	30	26	50	18	31
UG58_09840	4231	4105	4050	5733	5588	4536	4900	5065	4588	32098	8692	13067	38412	11464	14994
UG58_09845	2270	2329	2267	3352	3218	2624	2767	2880	2657	18348	5222	6640	19933	5821	7278
UG58_09850	2752	2900	2747	4931	4424	3274	3315	3480	3154	22258	10534	11251	21081	6576	8483
UG58_09855	93	88	101	86	84	109	91	83	86	241	168	133	136	100	176
UG58_09860	76	69	96	73	70	81	67	85	72	168	146	107	107	85	133
UG58_09865	1359	1258	1526	1460	1406	1502	1370	1348	1441	753	958	777	836	795	954
UG58_09870	241	251	319	342	269	249	206	220	274	107	218	425	450	218	316
UG58_09875	569	644	665	531	609	608	563	592	568	426	391	330	396	504	561
UG58_09880	1813	1799	2109	1069	1353	1822	1813	1886	1876	242	259	204	265	381	498
UG58_09885	3978	3666	4543	1822	2332	4167	3947	3766	4200	6121	5909	3771	4612	4531	6783
UG58_09890	311	264	306	250	243	311	330	297	294	548	466	310	392	362	564
UG58_09895	293	254	325	259	269	340	321	301	323	753	674	596	610	561	587
UG58_09900	133	138	162	130	142	150	203	174	179	410	351	286	296	286	302
UG58_09905	178	165	206	127	158	197	197	192	191	455	426	294	324	326	387
UG58_09910	434	416	455	335	355	487	458	458	503	869	783	756	696	772	858
UG58_09915	838	823	915	383	517	828	846	920	962	213	302	487	415	944	1507
UG58_09920	712	700	846	524	609	863	883	884	868	765	468	379	647	605	727
UG58_09925	840	837	1008	607	794	1006	1080	1100	998	989	614	477	741	708	939
UG58_09930	303	299	321	297	292	341	321	323	349	322	285	271	275	270	318
UG58_09935	18471	18574	20126	21032	20769	19998	20382	19712	20059	4248	5940	7027	6329	4596	6331
UG58_09940	2939	2765	3046	3015	3122	3107	2955	2900	2976	1029	1983	2010	1067	1785	2209
UG58_09945	981	929	1006	465	510	1037	978	1025	1023	422	373	264	360	403	727
UG58_09950	2309	2040	2386	1419	1515	2508	2352	2421	2492	1010	1091	692	936	1261	1763
UG58_09960	78	71	85	22	21	76	85	73	71	47	42	23	20	37	41
UG58_09970	27	25	32	29	26	45	38	36	40	86	66	48	39	68	57
UG58_09975	8	12	9	6	8	13	11	9	6	13	17	7	3	12	12
UG58_09980	98	94	113	78	105	112	109	110	97	125	82	30	132	67	72
UG58_09985	474	450	499	482	517	469	545	572	502	707	454	327	686	416	337
UG58_09990	324	301	329	349	337	364	342	370	344	536	395	505	505	451	451
UG58_09995	184	158	163	196	217	190	224	210	222	350	199	298	317	256	245
UG58_10000	512	490	485	550	574	537	571	589	585	1040	479	510	827	692	623
UG58_10005	153	147	165	186	173	150	174	179	170	401	168	166	314	257	230
UG58_10010	83	68	96	99	110	101	99	99	101	219	90	101	165	152	133
UG58_10015	213	204	205	173	237	208	238	233	253	473	206	204	336	313	274
UG58_10020	126	119	128	89	93	131	141	120	131	257	136	130	152	155	145
UG58_10025	184	159	172	151	157	210	198	190	180	486	365	446	335	311	357
UG58_10030	135	158	145	180	191	181	198	180	166	464	267	404	275	377	280
UG58_10035	53	42	52	98	102	55	69	86	56	101	49	130	122	192	101
UG58_10040	82	71	75	114	123	93	98	124	88	163	64	178	172	257	142
UG58_10045	116	87	81	136	164	100	105	146	87	210	61	205	188	278	147
UG58_10050	333	354	351	1207	899	427	480	606	366	1256	303	1813	750	1429	718
UG58_10055	48	41	35	382	220	58	41	62	39	163	19	768	56	119	66
UG58_10060	48	49	47	906	553	75	53	84	49	208	49	1943	43	198	86
UG58_10065	1	1	0	0	0	1	3	2	1	6	7	2	2	3	3
UG58_10070	1218	1152	1356	1789	1690	1446	1477	1445	1416	1433	1524	1398	1267	1170	1264
UG58_10075	1107	1197	1272	1297	1325	1672	1565	1410	1767	294	3175	7083	620	7953	8906
UG58_10080	984	911	1044	804	883	1032	1019	830	1041	66	169	337	52	427	645
UG58_10085	28	28	31	37	34	34	42	32	31	70	101	90	84	91	76
UG58_10090	123	106	123	115	124	121	111	134	122	189	246	258	183	216	216
UG58_10095	320	297	315	226	266	354	329	314	323	183	181	181	128	229	261
UG58_10100	137847	130571	149633	191478	184838	165683	181410	167935	171956	156983	202422	203613	164271	184779	153487
UG58_10110	14	6	10	5	2	14	10	14	9	8	19	10	7	21	17
UG58_10115	1865	1785	2047	1811	1822	2027	2065	1946	2077	2013	2333	1955	1837	2373	2576
UG58_10120	1974	2079	2355	2184	2255	2385	2480	2262	2400	2582	2970	2606	2216	2616	3093
UG58_10125	910	780	953	703	698	876	821	836	904	1153	1313	916	1045	1206	1398
UG58_10130	34	38	40	50	36	45	38	39	43	272	378	382	100	74	76
UG58_10135	33	34	52	50	48	39	39	37	43	391	113	105	277	107	122
UG58_10140	26	18	18	15	8	31	20	17	26	23	13	16	17	14	15
UG58_10145	15	6	11	6	4	12	6	8	8	8	7	6	6	7	17
UG58_10150	11	5	8	15	15	16	7	16	14	33	32	29	24	21	26
UG58_10155	27	21	16	13	15	23	20	30	23	51	51	41	42	37	65
UG58_10160	14	9	13	9	8	13	9	9	11	29	26	14	22	18	27
UG58_10165	40	30	36	33	23	46	39	43	38	66	64	58	54	37	75
UG58_10170	62	61	57	64	46	86	71	96	72	116	107	103	98	93	107
UG58_10175	6	3	6	9	2	15	3	9	9	4	10	10	9	7	9
UG58_10180	40	47	40	36	37	67	72	62	77	48	49	39	25	49	63
UG58_10185	14913	14716	15897	18343	18273	17134	16948	16805	16617	5142	8552	9479	7292	7737	8945
UG58_10190	654	577	706	689	713	692	691	692	750	637	585	446	580	805	1061
UG58_10195	113	99	109	125	114	119	123	139	111	206	207	149	176	204	234
UG58_10200	252	286	351	181	202	322	278	281	277	252	433	405	402	547	723
UG58_10205	10673	10883	11948	10515	11038	10956	10541	11201	10870	9357	18483	28073	14417	22263	26783
UG58_10210	5625	5695	6473	6053	6281	5951	5614	5998	5976	5688	12205	20584	6464	12087	13433
UG58_10215	1138	1127	1174	1143	1132	1133	1128	1194	1089	1061	2249	3790	1113	2167	2595
UG58_10220	254	222	253	198	203	256	249	252	239	266	280	248	537	238	391
UG58_10225	223	232	252	247	246	278	215	233	284	18447	2244	2595	29691	2582	4666
UG58_10230	141	132	138	155	171	150	141	161	146	6566	1579	1076	17654	710	1572
UG58_10235	20	17	22	37	30	20	25	27	15	625	919	1113	452	34	73
UG58_10240	19	14	17	14	20	12	26	16	18	262	83	40	483	24	40
UG58_10245	18	27	26	26	24	32	20	29	32	300	62	52	950	43	68
UG58_10250	99	120	134	107	125	135	147	132	138	256	314	162	233	326	333
UG58_10255	72	88	77	89	89	88	64	82	91	175	218	122	137	213	216
UG58_10260	41	38	31	32	41	38	31	34	38	51	64	48	56	58	71
UG58_10265	11	9	9	6	12	7	14	7	9	18	13	16	7	14	16
UG58_10270	6	11	9	7	4	12	5	8	11	74	29	45	45	16	38
UG58_10275	6	5	7	10	7	6	5	5	6	57	49	38	32	15	21
UG58_10280	517	534	571	619	577	585	553	481	562	1261	1272	1140	836	1196	1124
UG58_10285	444	398	463	378	401	457	418	456	444	55	95	51	50	71	104
UG58_10290	142	172	164	196	176	184	184	151	162	541	465	456	503	372	387
UG58_10295	186	215	240	140	137	274	246	236	317	105	100	64	121	92	113
UG58_10300	955	877	994	668	780	1207	1208	1070	1288	533	484	501	646	627	736
UG58_10305	387	396	467	550	541	592	611	591	602	338	296	336	506	433	427
UG58_10310	733	785	835	1159	1120	1162	1139	1083	1205	720	757	1072	1044	964	861
UG58_10315	286	292	303	338	335	443	411	369	459	242	237	300	298	262	314
UG58_10320	325	343	364	356	398	534	443	430	558	384	394	317	400	346	376
[truncated: 3,165 more rows]

## Sheet: logCPM
	UR40_0_U1	UR40_0_U2	UR40_0_U3	UR40_30_T1	UR40_30_T2	UR40_30_T3	UR40_30_U1	UR40_30_U2	UR40_30_U3	UR40_90_T1	UR40_90_T2	UR40_90_T3	UR40_90_U1	UR40_90_U2	UR40_90_U3
UG58_00005	7.27948	7.26812	7.23204	6.02474	6.34737	7.20995	7.23903	7.27221	7.25587	6.36093	5.08806	4.83662	6.22983	5.7883	6.39079
UG58_00010	5.31605	5.00318	5.04583	4.50843	4.56153	5.06401	5.0527	5.1182	5.19384	3.81631	3.44304	2.54692	4.34208	3.934	4.07965
UG58_00015	4.93623	5.07826	5.26139	5.50371	5.35707	5.24435	5.02807	5.1376	5.13426	5.72912	5.75658	5.87503	5.64377	5.65678	5.56258
UG58_00020	3.60573	3.68966	4.06029	3.55483	3.25326	3.83225	3.74796	3.89711	3.77088	3.75072	3.49236	3.77939	3.1033	3.42776	3.71477
UG58_00025	5.46223	5.4043	5.45515	6.02474	5.90585	5.33337	5.22149	5.25943	5.40078	5.98187	6.11653	6.13703	6.07497	6.12783	5.75318
UG58_00030	1.08677	0.986222	0.890365	1.59682	1.1021	1.50089	1.41594	1.14336	1.29423	1.63026	1.6125	2.06855	1.5933	1.90969	1.95338
UG58_00035	0.68341	0.730965	1.43785	1.68845	0.805116	1.67868	1.07491	1.01504	1.18102	1.84103	2.02381	2.33774	1.5933	2.34213	1.97665
UG58_00040	1.61186	1.20303	1.62733	0.875537	0.630029	1.9452	2.09085	1.7786	1.23873	0.198924	0.141866	-0.553885	-0.0666274	0.649458	0.296271
UG58_00045	2.10425	1.96659	2.11276	1.28079	1.50872	2.17007	1.95809	2.06451	1.54359	2.23135	1.807	1.42701	1.94773	2.16571	2.12981
UG58_00050	2.35857	2.21971	2.01435	2.14182	1.86566	2.17007	2.05879	2.38319	2.30777	2.74699	2.55948	2.39786	2.38755	2.51781	2.74558
UG58_00055	-0.363896	-0.135769	-1.22511	0.30994	-0.236704	0.0937193	-0.510055	-0.504336	0.0898691	0.580795	0.567172	0.812898	0.418799	-0.132951	0.73879
UG58_00060	1.15548	1.33136	1.03123	1.68845	1.78436	1.40305	1.13764	0.874175	1.1209	1.896	2.21226	2.35806	1.94773	2.23442	1.97665
UG58_00065	1.5621	1.79914	1.58224	1.77461	1.65311	1.35152	1.84984	1.42166	1.75613	2.27347	2.00127	1.67392	2.00376	1.99138	2.04429
UG58_00070	2.06906	2.11662	2.14412	2.53645	1.90465	1.87394	2.026	2.27527	2.19566	2.84802	2.3789	2.58189	2.56564	2.42287	2.30549
UG58_00075	1.5621	1.60966	1.21967	0.30994	1.40375	1.67868	0.940607	1.08063	0.775761	1.38335	1.45553	1.08083	1.07088	0.951113	0.792229
UG58_00080	3.27611	3.39882	3.49371	3.35957	3.29788	3.24964	3.29041	2.98965	3.3145	3.29919	3.67436	3.66171	3.70314	3.58514	3.3373
UG58_00085	9.33966	9.3602	9.26663	9.86384	10.338	10.1822	9.5563	9.33644	9.91289	10.3526	11.6015	11.2829	11.078	11.4842	11.8919
UG58_00090	9.88664	9.91512	9.87094	10.1053	10.0658	9.87215	9.89601	9.89818	9.86587	10.5378	9.89298	10.0461	10.4673	10.3836	10.2242
UG58_00095	7.3681	7.36314	7.33075	6.98406	7.2038	7.43318	7.45226	7.38522	7.42933	6.70383	6.46328	6.7388	6.77081	6.98931	7.05765
UG58_00100	6.8694	6.9144	6.9252	6.71661	6.64809	6.97583	6.92235	6.96327	6.91448	6.69708	6.71172	7.21882	6.59158	6.73643	6.79755
UG58_00105	9.33597	9.37074	9.32339	9.28022	9.34748	9.30434	9.36226	9.33644	9.34037	8.7585	8.98924	9.1898	8.88256	9.04227	9.07367
UG58_00110	7.26011	7.3018	7.33755	7.26088	7.1089	7.03929	7.35578	7.19934	7.27754	8.04536	7.97783	8.08026	7.44844	8.0868	8.11727
UG58_00115	9.83733	9.89838	9.89678	9.9556	10.0384	9.87101	9.88548	9.88791	9.89715	8.65251	9.36869	9.94023	9.59451	9.93974	9.84499
UG58_00120	6.24787	6.28357	6.17577	6.52795	6.58347	6.26452	6.27043	6.17655	6.25018	5.8243	6.11127	5.97544	6.03351	5.87872	5.53149
UG58_00125	6.92335	6.88071	6.86882	6.99756	6.93499	6.85498	6.77843	6.77922	6.73184	6.39711	6.86784	6.91715	6.40391	6.41857	6.23306
UG58_00130	5.24688	5.16263	5.10281	4.82343	4.92613	5.18671	5.07691	5.17186	5.11127	5.18933	4.95069	4.80367	4.98126	5.01273	4.98672
UG58_00135	9.46403	9.44355	9.56578	8.42076	8.78256	9.50983	9.39613	9.45981	9.39653	6.51153	6.29972	5.84295	6.68986	7.169	7.77512
UG58_00145	8.2052	8.24004	8.14194	8.43241	8.40141	8.29019	8.28847	8.26098	8.27302	9.74237	9.17332	9.75643	9.30798	9.53884	9.59519
UG58_00150	5.32727	5.41882	5.22151	5.3957	5.38147	5.3662	5.43011	5.34199	5.37527	6.296	6.21041	6.2143	5.87166	6.0249	6.10297
UG58_00155	4.97477	4.97399	4.87409	5.09025	5.066	4.94737	4.88912	5.04204	4.95217	7.38004	7.01012	7.09943	7.15409	6.12179	6.54079
UG58_00160	4.57784	4.54164	4.45359	4.53953	4.49282	4.38073	4.40642	4.43112	4.64045	5.38455	4.6328	4.30932	5.85652	5.04178	5.31351
UG58_00165	3.94353	3.89051	3.83858	3.60272	3.7473	3.75503	3.85452	3.98538	4.02163	4.88075	4.15469	4.13777	4.21136	4.56081	4.52064
UG58_00170	9.5078	9.5101	9.51063	9.16056	9.40917	9.55911	9.6494	9.63223	9.52676	6.71247	6.17686	5.91501	6.06841	6.28995	6.59348
UG58_00175	7.49118	7.48542	7.49788	7.48027	7.60694	7.53702	7.57067	7.58983	7.51941	6.35849	5.94848	6.40947	6.2121	5.98058	5.69824
UG58_00180	2.62403	2.2525	2.59365	3.03241	2.18363	2.25666	2.72261	2.45914	2.74622	2.12031	2.28871	2.06855	1.91887	1.85255	1.69737
UG58_00185	4.5007	4.3198	4.5908	5.05195	4.80254	4.48005	4.74545	4.6359	4.48219	4.55754	4.19498	4.42941	3.47439	3.11194	3.17578
UG58_00190	4.85592	4.79079	4.89267	4.01038	4.36583	4.65497	4.87538	4.73088	4.73873	2.90272	2.39629	1.67392	3.05107	3.29466	3.62189
UG58_00195	0.373069	1.13432	0.962515	1.33851	0.720227	0.614552	0.441036	0.946325	0.0898691	2.74699	0.989863	1.82754	2.03098	0.715046	0.220323
UG58_00200	-0.811355	-0.7638	0.128524	-0.246453	-0.417276	0.214014	0.337942	0.343661	-0.526802	1.86878	0.438847	0.327471	1.07088	-0.528879	0.296271
UG58_00205	2.4974	2.43498	2.61619	2.72137	2.77387	2.80856	2.68109	2.82718	2.57753	3.20438	2.85179	3.47896	2.83641	2.77009	2.99386
UG58_00210	6.2905	6.3169	6.29409	6.73015	6.56534	6.41643	6.51748	6.38238	6.36154	7.91129	7.74962	8.22558	7.70763	7.93808	7.7912
UG58_00215	5.53496	5.58895	5.58081	5.66749	5.61688	5.54887	5.69289	5.6318	5.70969	6.67171	6.53761	6.83888	6.4117	6.67903	6.63886
UG58_00220	6.39366	6.43944	6.39531	5.63331	6.04106	6.4627	6.36523	6.38886	6.49778	5.31061	4.80537	4.84385	5.55513	5.80909	5.93197
UG58_00225	5.60726	5.52664	5.4645	5.69537	5.69403	5.59391	5.59288	5.57888	5.64179	5.74043	5.8431	5.71881	5.50989	5.50975	5.47949
UG58_00230	4.72074	4.30425	4.36319	4.99026	5.17767	4.67082	4.58023	4.49266	4.53497	5.02026	5.32206	5.24122	4.86883	4.76429	4.62005
UG58_00235	4.84556	4.60014	4.82171	5.11935	4.99098	4.88983	4.70976	4.77117	4.6243	5.58603	5.2735	5.31843	5.27393	5.30401	5.15935
UG58_00240	6.56605	6.56222	6.50507	5.82217	6.06922	6.32254	6.19868	6.30902	6.22898	4.35175	4.64376	4.63906	4.07415	4.41549	4.40961
UG58_00245	6.9706	7.04414	7.0328	7.13623	7.08787	6.82931	6.84456	6.84557	6.82781	5.45259	5.49135	5.92185	5.15834	5.55299	5.34961
UG58_00250	6.47992	6.4323	6.45593	6.00259	6.08628	6.10446	6.20602	6.24966	6.19657	4.16296	4.18501	4.25076	3.81699	4.39562	4.37062
UG58_00255	6.65773	6.6814	6.59436	6.08077	6.32239	6.33586	6.37014	6.27089	6.35503	4.12894	4.04325	4.07163	3.62491	4.6969	4.78071
UG58_00260	4.45373	4.47374	4.46605	4.45725	4.43406	4.35479	4.39363	4.29958	4.01339	3.01872	2.86433	3.46028	2.30074	3.03697	3.28233
UG58_00265	6.15233	6.15723	6.1295	5.40924	5.53537	6.1064	6.02289	6.07962	5.99362	3.65836	3.4006	3.19254	4.06759	4.23721	4.69562
UG58_00270	4.37667	4.70455	4.49066	3.41428	3.73653	4.44974	4.28002	4.42482	4.22809	3.25782	2.66363	2.3781	3.55161	3.0624	3.65111
UG58_00275	2.35857	2.43498	2.57075	2.65477	2.44402	2.76983	2.57174	2.48359	2.68525	3.00628	2.98413	3.48821	3.49409	3.03697	3.50672
UG58_00280	1.87896	1.60966	1.58224	2.17388	1.74192	1.9452	1.99245	1.81759	2.19566	1.86878	2.60504	2.51107	2.42907	2.55411	2.55776
UG58_00285	2.52363	2.83205	2.74451	2.23594	2.61835	2.73003	2.74293	2.53129	2.68525	1.56392	1.9551	2.98609	2.6024	2.70701	3.06072
UG58_00290	3.6421	3.55156	3.40586	3.19747	3.19153	3.5417	3.74796	3.35032	3.78063	2.27347	2.90133	3.48821	2.5469	3.55858	3.78895
UG58_00300	6.18967	6.25149	6.24972	5.7915	5.93204	6.28182	6.26341	6.30902	6.22541	5.79929	5.59096	5.53915	5.68933	5.67131	5.94824
UG58_00305	6.69716	6.77183	6.74515	6.48067	6.59395	6.63018	6.48618	6.60349	6.57263	4.84627	4.98269	4.91071	4.87636	4.96634	5.1207
UG58_00310	7.06739	7.22334	7.12116	7.04817	7.0229	6.887	6.84574	6.90222	6.8569	4.96671	5.22082	5.4258	5.06924	5.11649	4.96942
UG58_00315	5.64061	5.65788	5.61199	5.36131	5.38492	5.30656	5.21059	5.24162	5.14562	3.06742	3.6013	3.79438	3.57954	3.3881	3.54614
UG58_00320	5.14496	4.7852	5.14218	4.81329	4.84325	4.91667	4.86614	4.71548	5.41962	4.07637	3.987	3.72566	3.56098	4.27032	4.12721
UG58_00325	3.30664	3.16047	3.22701	2.92347	2.64162	3.10154	3.23411	3.29613	3.39286	6.50933	6.14122	5.88381	4.04106	2.81565	3.17578
UG58_00330	6.47321	6.50724	6.308	6.07865	6.30792	6.54529	6.50712	6.64473	6.47094	5.31061	5.30835	5.07317	5.37033	5.69588	5.70697
UG58_00335	2.90912	3.1255	2.88109	3.19747	2.95196	3.14759	2.45342	2.88339	2.76598	2.53823	2.43044	2.58189	2.36633	2.42287	2.64749
UG58_00340	4.82988	4.85091	4.85526	4.36305	4.26455	4.74258	4.93399	4.79579	4.68265	4.48769	4.34126	4.07163	4.29233	4.24278	4.48863
UG58_00345	4.46731	4.4314	4.49675	4.50213	4.59767	4.39352	4.37422	4.59159	4.54645	5.49549	5.03634	5.17976	5.15834	5.16717	4.88277
UG58_00350	4.12582	4.28852	4.14799	4.02803	3.99325	4.12858	4.06283	4.15483	4.14751	4.03411	3.47611	3.35301	3.52314	3.59388	3.59958
UG58_00355	6.50647	6.53416	6.65413	6.03131	6.18462	6.43512	6.48769	6.41134	6.49778	3.90607	3.84863	3.33261	4.24662	4.31331	4.47644
UG58_00360	6.99307	6.86224	6.89671	6.81647	6.86751	7.00218	7.00143	7.04256	7.06665	5.74605	5.89446	5.44255	6.16987	6.13384	5.92151
UG58_00365	6.04776	6.13322	6.08171	5.75222	5.74595	6.11029	6.14243	6.14432	6.06116	5.77016	5.54299	5.32618	6.06513	5.84433	5.94235
UG58_00370	6.61262	6.61203	6.66903	6.8967	6.81985	6.66753	6.56391	6.55095	6.61002	6.8212	6.5561	6.72322	6.55572	6.60528	6.39079
UG58_00375	4.77087	4.62539	4.64114	4.95841	5.00001	4.82519	4.80947	4.82479	4.89946	6.23468	6.11915	5.67493	6.11368	6.14726	5.98886
UG58_00380	2.29907	2.40613	2.17482	2.82596	2.5947	2.44052	2.54884	2.40895	2.70586	3.75816	3.52434	3.57757	3.74484	3.43751	3.53835
UG58_00385	0.121531	0.420625	0.559159	3.22833	2.39008	0.614552	0.868457	0.343661	0.851709	5.99924	5.67881	5.97215	7.02972	4.62621	3.16569
UG58_00390	8.34001	8.37598	8.40647	8.23333	8.34183	8.31562	8.24238	8.26539	8.32391	4.42366	4.79558	4.44374	4.90974	5.77105	6.12135
UG58_00395	4.90663	4.80744	4.85052	4.68567	5.03997	5.07199	4.99032	5.02132	5.04407	3.98425	4.87522	4.71192	3.79334	5.06711	5.03185
UG58_00400	5.69932	5.70898	5.70431	5.12346	5.53537	5.87508	5.80585	5.78722	5.96184	5.15312	5.29451	4.55794	4.91705	5.90531	6.09899
UG58_00405	2.44346	2.15181	2.47533	1.394	2.47025	2.55884	2.45342	2.66559	2.78548	4.45145	4.05971	3.68603	4.43162	4.67646	4.31693
UG58_00410	2.7845	3.39882	3.1672	2.88525	2.97045	3.26364	3.21968	3.03998	3.15876	4.76371	5.07193	4.48128	5.35695	5.23582	4.84218
UG58_00415	4.24097	4.14746	4.07664	4.01923	4.23425	4.1438	4.14911	3.95946	4.14751	5.73855	6.07125	5.77089	6.82236	6.41857	5.74134
UG58_00420	4.92151	4.84016	4.89267	4.6689	4.74997	4.99852	4.92513	4.98324	5.02369	6.25716	6.90018	6.64785	7.44655	6.83283	6.48508
UG58_00425	4.42618	4.45273	4.53274	4.9021	4.50556	4.63894	4.60819	4.63043	4.7033	5.94162	7.54226	6.83345	7.25277	6.59224	6.39942
UG58_00430	6.50482	6.48499	6.39205	6.7449	6.68496	6.52798	6.4756	6.60349	6.44052	6.19413	6.08069	6.78456	6.55337	6.12632	5.93939
UG58_00435	5.84945	5.88399	5.75598	5.84724	6.05413	5.88417	5.92179	6.01609	5.74746	5.76463	5.57387	6.0366	5.93608	5.6526	5.46517
UG58_00440	2.44346	2.04356	2.11276	2.6086	2.57065	2.2844	2.50192	2.48359	2.46112	3.83752	3.49236	3.13483	3.17826	2.85982	2.75906
UG58_00445	0.858496	1.50469	1.21967	1.09235	-0.236704	1.35152	1.25548	0.946325	0.923859	3.1029	1.83276	2.1407	1.5933	1.20047	1.51866
UG58_00450	2.29907	2.21971	2.11276	1.8949	1.60657	2.31162	1.99245	2.06451	2.30777	4.09411	2.81348	2.74508	2.983	2.55411	2.77242
UG58_00455	5.83904	5.99956	6.03855	5.7915	5.92968	6.09274	5.98713	6.16337	6.11031	4.86016	4.3591	4.52237	5.61931	6.01354	5.95118
UG58_00460	8.87562	8.85742	8.8462	8.83648	8.94481	8.79401	8.8686	8.84601	8.80993	6.19961	6.39575	6.07394	6.26465	6.98267	7.10594
UG58_00465	8.18736	8.18005	8.19204	7.71218	7.9873	8.18418	8.09011	8.09086	8.09207	6.90314	7.06413	6.53637	7.31708	7.84639	7.88527
UG58_00470	5.14496	5.3101	5.30714	4.53953	4.80769	5.39829	5.3888	5.21265	5.45657	3.78024	3.83595	3.09905	4.42137	4.39562	4.40961
UG58_00475	5.15338	5.31399	5.1805	4.81329	4.89258	5.24435	5.24661	5.22358	5.36559	3.69756	3.97548	3.40276	4.61819	4.52469	4.79714
UG58_00480	3.75712	3.57767	3.69772	5.19551	4.45391	3.74508	3.67581	3.50166	3.79031	1.92271	3.45137	2.83481	3.35021	4.39562	4.01368
UG58_00485	5.51875	5.41882	5.49218	4.70774	4.92613	5.47253	5.45188	5.40736	5.48963	3.23668	3.18751	3.48821	2.86695	3.40807	3.96215
UG58_00490	12.2454	12.2451	12.2844	12.7244	12.6766	12.4331	12.4533	12.387	12.3869	9.81714	11.13	11.6745	10.3168	11.1255	10.7921
UG58_00495	4.50729	4.28852	4.44101	3.91875	4.05521	4.41878	4.51675	4.16242	4.37044	2.86189	2.94922	1.8564	3.38227	3.26211	3.65833
UG58_00500	6.96463	7.00859	7.04011	7.6888	7.63909	7.22524	7.28479	7.30688	7.30059	9.10773	9.0204	9.37662	8.89881	8.90322	8.54529
UG58_00505	1.08677	1.50469	0.734246	1.22067	1.34826	1.75998	1.56033	1.6973	1.83309	0.580795	2.81348	3.77183	3.12872	3.50396	3.62189
UG58_00510	9.53284	9.50819	9.5269	9.66441	9.58994	9.39283	9.56382	9.50605	9.41679	8.62048	8.31193	7.90835	8.1917	7.56666	7.41787
UG58_00515	8.49926	8.4503	8.45104	8.10462	8.16643	8.25469	8.42521	8.35178	8.29316	6.90482	6.73411	5.35427	5.89222	5.88586	5.67354
UG58_00520	8.87975	8.81311	8.78968	8.73771	8.77535	8.63877	8.75314	8.7095	8.61121	7.11923	7.30001	5.91329	6.36566	6.49407	6.24987
UG58_00525	4.31041	4.35797	4.17102	3.8209	3.9566	4.02548	4.19408	4.06045	4.11705	3.49883	3.31179	3.43181	3.27251	3.21755	3.31008
UG58_00530	6.63083	6.6293	6.61409	6.17882	6.49042	6.54815	6.58235	6.6146	6.57263	3.48096	3.01821	3.215	3.69466	4.00783	4.22276
UG58_00535	-0.811355	-0.522792	-0.14711	-0.0859886	-0.0762395	-0.0375252	0.537251	-0.0189094	0.210163	1.08527	1.27937	0.690041	0.715781	0.837903	0.502722
UG58_00540	3.91409	4.06679	4.06849	4.82848	4.45391	4.63355	4.6572	4.35364	4.60797	2.50326	2.46379	2.91929	2.18433	2.09356	2.63292
UG58_00545	1.91904	2.00559	1.90874	2.00593	2.01568	2.04589	2.12221	1.81759	1.94135	2.50326	2.52828	2.89167	2.0577	2.27848	2.15042
UG58_00550	2.76264	3.16047	3.32606	3.21298	3.56458	3.37106	3.21968	3.08862	3.25979	3.60986	3.18751	2.90555	4.55864	3.45681	3.67265
UG58_00555	4.03755	4.02943	3.94926	3.90926	3.96585	4.08191	4.11053	4.30645	4.21377	3.69756	4.29567	4.72371	4.06101	4.43021	4.5246
UG58_00560	5.70792	5.56304	5.56641	6.11213	5.85947	5.81927	5.99138	5.81639	5.75242	6.7362	7.43701	7.91865	6.75559	7.7347	7.55559
UG58_00565	5.9178	5.81432	5.75598	6.22163	6.12395	5.91112	5.91733	5.99922	5.81779	7.21759	7.02346	7.50225	7.09001	7.13271	7.02175
UG58_00570	6.33562	6.19568	6.24249	6.20815	6.29146	6.2801	6.27393	6.25322	6.16156	5.79568	6.0726	6.67544	6.19716	6.05845	6.18392
UG58_00575	3.09554	2.69563	2.89958	2.9607	2.57065	2.75007	2.54884	2.66559	2.89722	2.29408	2.87677	2.58189	2.75712	2.72304	2.64749
UG58_00580	3.06013	3.33901	3.19742	3.04979	2.97045	3.1324	2.91397	3.10447	3.00094	2.62214	2.69206	1.93965	2.48919	2.36274	2.51072
UG58_00585	7.60227	7.614	7.5242	7.43385	7.55886	7.60324	7.52594	7.58631	7.46075	4.5618	4.95069	4.67595	5.09526	5.58842	5.72426
UG58_00590	4.11723	4.15615	4.35651	5.19941	4.82304	4.39352	4.41278	4.4374	4.35747	4.77475	4.84389	5.12745	4.52553	4.16864	4.00239
UG58_00595	5.26254	5.14528	5.18428	5.67311	5.55695	5.35316	5.33627	5.43896	5.12664	6.55807	6.05766	6.33966	6.27465	5.77874	5.50572
UG58_00600	5.57627	5.63319	5.47379	5.79408	5.64017	5.67999	5.6981	5.76495	5.55925	6.62468	5.94701	6.0616	6.31949	6.03938	5.88354
UG58_00605	4.20089	4.2964	4.30193	4.46375	4.42067	4.39988	4.61923	4.52246	4.34438	5.37006	4.8998	4.97133	5.05605	4.87962	4.74388
UG58_00610	4.13435	4.40976	4.11672	4.26971	4.56762	4.29467	4.36113	4.27877	4.29763	5.27736	5.11193	5.20521	5.12399	4.78734	4.59395
UG58_00615	4.6629	4.62539	4.40262	4.40418	4.33761	4.4436	4.4254	4.43112	4.53497	5.25388	5.88063	5.4638	4.52074	4.08428	4.45174
UG58_00620	1.40164	1.60966	1.5357	1.44744	0.805116	1.06201	0.712338	0.874175	1.18102	1.38335	1.6125	1.64113	1.73246	1.52697	1.95338
UG58_00625	0.858496	1.70751	0.814416	1.09235	0.720227	1.63625	1.25548	0.874175	1.75613	1.84103	1.27937	1.34793	1.35561	1.24556	1.31465
UG58_00630	1.2838	1.26862	1.67105	0.30994	-0.864735	1.12475	1.69158	1.47142	1.49704	1.1769	0.845473	1.12893	1.31188	0.432646	1.23969
UG58_00635	0.773607	1.26862	1.38632	-0.0859886	0.43072	1.12475	1.64914	1.31669	0.992572	0.283813	0.0569768	-0.553885	0.574919	0.267587	0.502722
UG58_00640	6.58018	6.39607	6.37397	6.97726	6.85885	6.42425	6.51157	6.51581	6.53137	7.37823	7.18595	7.15493	7.15099	6.84387	6.43556
UG58_00645	6.5293	6.43051	6.57291	5.927	5.9716	6.29723	6.14625	6.04718	6.39841	6.22532	5.73795	6.78643	5.77836	6.34019	6.49519
UG58_00650	6.238	6.16801	6.18522	5.59238	5.6631	5.97849	5.85801	5.67225	6.02061	5.83665	5.42303	6.38244	5.51713	5.95536	6.17515
UG58_00655	6.73834	6.8026	6.86412	6.09758	6.31879	6.45051	6.41198	6.26385	6.52703	6.54093	6.09673	7.17081	6.23423	6.60959	6.80081
UG58_00660	7.14865	7.17498	7.25826	6.64979	6.79542	7.04234	6.7772	6.65957	7.0746	7.13074	6.56957	7.68879	6.92931	7.21223	7.27443
UG58_00665	8.17655	8.23338	8.19438	7.39528	7.54118	8.06126	7.86354	7.71322	8.07484	7.61319	7.08639	7.67519	7.12517	7.21365	7.54006
UG58_00670	5.96642	6.09982	6.08373	6.4499	6.17667	5.99747	5.75173	5.81879	6.03493	6.6011	6.31007	6.45381	5.83351	5.56193	5.69649
UG58_00675	5.37126	5.48585	5.54013	5.15191	5.23617	5.54026	5.39844	5.37177	5.52486	5.24067	4.75236	4.72371	5.25962	5.35119	5.41282
UG58_00680	7.7147	7.70121	7.7365	7.7834	7.77222	7.70875	7.6515	7.6937	7.71065	7.88564	7.84962	8.46746	8.11745	7.9526	7.89828
UG58_00685	6.5692	6.53582	6.52903	6.53876	6.57745	6.62747	6.54812	6.45837	6.62633	3.14888	5.47304	6.0983	3.60693	5.92103	5.98313
UG58_00690	6.76332	6.82594	6.76924	6.76214	6.87857	6.8949	6.85393	6.74801	6.84185	2.91608	5.56044	6.02076	3.19038	6.00045	6.02
UG58_00695	7.80235	7.80778	7.7601	7.75587	7.79898	7.81838	7.82355	7.65587	7.84505	3.53391	6.4278	6.74267	4.53981	6.90223	6.90303
UG58_00700	8.16775	8.19436	8.05746	8.24611	8.19768	8.16891	8.15694	8.05561	8.20044	3.68981	6.82275	6.8434	5.11129	7.37769	7.21575
UG58_00705	7.43095	7.40202	7.33671	7.31399	7.47552	7.4608	7.29257	7.27921	7.38049	3.22599	5.3602	5.50083	4.24662	5.58404	5.6484
UG58_00710	5.8853	5.8996	5.86823	5.81964	5.82431	5.9614	5.89026	5.75745	5.9978	6.11959	6.33056	6.3294	5.61707	6.26005	6.0614
UG58_00715	8.74689	8.74957	8.74819	8.92303	8.93071	8.7589	8.72341	8.66074	8.70346	7.90377	8.3774	8.45572	8.37283	8.75275	8.56005
UG58_00720	3.49076	3.32366	3.29845	3.34556	2.91424	3.38394	2.98393	3.46529	3.28741	2.90272	2.8891	2.6494	2.50868	2.83052	2.87506
UG58_00725	1.08677	0.63475	0.559159	-0.0859886	0.319689	0.927709	0.627449	0.343661	1.05816	-0.321908	-0.5951	-1.34238	-0.186922	-0.689344	-0.596813
UG58_00735	1.5621	0.531656	1.33288	1.09235	0.961235	1.35152	1.41594	1.2612	1.54359	1.69369	1.55174	1.30671	0.333911	0.715046	1.23969
UG58_00740	7.24639	7.22023	7.15427	7.27388	7.32733	7.10786	7.18622	7.24207	7.13474	8.11977	8.04927	8.65544	7.5804	8.32763	7.9894
UG58_00745	6.40075	6.36642	6.43548	6.40671	6.49681	6.3507	6.44647	6.38725	6.40315	5.84365	5.61157	5.68703	5.9504	5.85164	5.76325
UG58_00750	5.64957	5.64559	5.5693	5.93638	6.01902	5.83577	5.76421	5.81639	5.97464	5.66924	5.04463	5.10357	5.51472	5.2744	5.17703
UG58_00755	5.19886	5.15398	5.18428	5.26041	5.32868	5.48454	5.38557	5.41373	5.50147	5.20302	4.5614	4.5754	4.80719	4.47822	4.52064
UG58_00760	5.90289	5.89181	5.93252	6.39995	6.2988	6.12379	6.19868	6.07962	6.19839	5.71963	5.2402	5.62759	5.76424	5.36913	5.18455
UG58_00765	4.75988	4.95419	4.85999	4.84848	4.33047	4.49794	4.61923	4.64134	4.50589	4.22331	4.5919	3.28034	4.64927	4.41055	4.79059
UG58_00770	5.56368	5.65788	5.74835	5.65902	5.63439	5.77106	5.59568	5.65082	5.69688	5.67318	5.45656	5.64424	5.76829	5.55075	5.46517
UG58_00775	4.01923	4.07598	4.08474	4.21683	4.00226	4.30825	4.19408	4.0926	4.07013	4.02181	4.08136	4.05306	4.48181	4.16277	4.03046
UG58_00780	5.58875	5.66399	5.54894	5.70911	5.51975	5.77106	5.66121	5.64541	5.56772	5.52194	5.65554	5.681	6.08312	6.00701	5.90644
UG58_00785	6.3057	6.58009	6.36734	6.82532	6.69612	6.45509	6.53069	6.48132	6.52993	9.73166	9.20202	9.37973	8.85545	7.97411	7.52829
UG58_00790	6.14812	6.21868	6.1177	6.4351	6.45637	6.11994	6.25105	6.23533	6.17086	9.50788	8.0117	8.30883	8.81222	7.82937	7.45511
UG58_00795	6.35583	6.54743	6.41954	6.75156	6.77846	6.60427	6.6295	6.76307	6.60728	9.5669	7.8866	8.19872	9.1351	8.14708	8.05065
UG58_00800	7.49367	7.53624	7.47108	7.84755	7.86349	7.73914	7.74072	7.69173	7.68103	9.80182	8.96341	9.42211	9.61602	9.28903	9.29533
UG58_00805	9.89796	9.88341	9.89275	10.299	10.2014	10.0078	10.0359	9.91007	10.0028	7.35573	10.254	11.0814	8.75496	10.502	10.24
UG58_00810	6.63385	6.47113	6.63356	6.83789	6.61761	6.53088	6.68043	6.53055	6.40157	7.07377	6.49589	6.55189	6.72571	7.05014	6.90758
UG58_00820	2.29907	2.28456	2.0807	1.73217	2.24569	2.17007	2.05879	2.40895	2.50882	2.60574	2.85179	2.6494	2.36633	2.62407	2.51072
UG58_00825	4.3981	4.1904	4.36319	4.65761	4.63873	4.41878	4.28696	4.54006	4.42118	5.26957	4.93888	5.10357	4.94951	4.61766	4.60146
UG58_00830	5.55735	5.44388	5.51935	5.95495	5.89863	5.70587	5.50043	5.69075	5.78426	6.69708	6.22629	5.87503	6.00976	5.82031	5.68947
UG58_00835	5.37487	5.37109	5.57507	5.23023	5.56	5.93975	5.38234	5.63998	5.73998	6.07711	5.76329	5.44017	4.50626	4.76816	4.69211
UG58_00875	8.89867	8.94654	8.9577	8.97428	9.02525	9.03509	9.03594	8.98417	9.05854	7.86641	8.82887	9.2109	8.48104	9.00752	8.89685
UG58_00880	9.99987	10.0176	10.025	10.4206	10.3613	10.2032	10.1956	10.1566	10.2109	9.57403	10.411	10.873	9.95524	10.3943	10.1213
UG58_00885	9.69039	9.68825	9.70964	9.98611	9.96981	9.83086	9.85765	9.81586	9.86859	9.02807	9.67486	9.99894	9.58521	9.93738	9.66063
UG58_00890	8.16149	8.13844	8.07588	7.67066	7.88985	8.1374	8.16684	8.12235	8.19771	6.92147	7.46765	6.99057	7.09244	7.46369	7.51395
UG58_00895	7.06739	7.10039	7.1417	6.75818	7.05575	7.15653	7.07941	7.08912	7.24094	5.85757	6.06854	5.47082	6.29584	6.53324	6.50622
UG58_00900	7.871	7.90766	7.89757	7.19014	7.57027	7.87251	7.91313	7.88368	7.9519	6.45202	6.24919	5.76138	6.71735	6.98599	7.11907
UG58_00905	7.19529	7.23671	7.26005	5.7915	6.13013	7.29254	7.21469	7.20486	7.33076	5.89009	5.23538	4.92781	5.82382	5.83145	6.44602
UG58_00910	6.48827	6.50213	6.44338	6.59164	6.58047	6.34906	6.58094	6.62426	6.44359	7.4773	6.0753	6.23505	7.44339	5.94001	5.47949
UG58_00915	7.37081	7.28407	7.29714	7.50332	7.5846	7.07845	7.29343	7.41968	7.23829	8.63519	7.01645	6.93247	8.58313	6.96255	6.21605
UG58_00920	9.60717	9.54815	9.53431	9.8498	9.86743	9.413	9.60447	9.73096	9.46008	10.9332	9.35903	9.206	10.8676	9.14401	8.338
UG58_00925	10.1114	10.0631	10.0027	10.3347	10.3584	10.0089	10.1496	10.24	9.97497	11.246	10.0452	9.68282	11.3272	9.60845	8.80964
UG58_00935	3.0421	2.97644	3.19742	3.10071	2.79477	3.17749	3.0829	3.1662	3.18836	2.3737	2.71994	3.14655	2.00376	2.65782	2.81177
UG58_00940	3.29146	3.2114	3.24159	3.06696	3.26829	3.47102	3.4718	3.51359	3.50295	4.2071	3.66004	3.59479	3.75304	3.60257	3.80203
UG58_00945	1.2838	0.420625	1.03123	0.62028	0.961235	1.06201	1.07491	0.343661	1.3992	1.45831	1.20241	1.12893	0.844105	1.05608	0.792229
UG58_00950	4.43312	4.40976	4.5268	4.29179	4.40715	4.45585	4.45033	4.43112	4.49409	4.05841	3.54786	2.76043	3.66889	3.63682	3.71477
UG58_00955	7.39943	7.59814	7.47108	7.99336	7.88376	7.66324	7.79098	7.64981	7.70554	7.00901	10.5231	11.254	9.45874	11.0671	10.8365
UG58_00960	7.98336	8.25073	8.10904	8.56109	8.38341	8.31184	8.47351	8.25344	8.4163	7.55941	11.0193	11.7497	10.413	11.5868	11.4035
UG58_00965	8.5218	8.72203	8.57489	9.12103	9.11319	8.9669	8.92332	8.8633	9.03862	9.15954	12.0393	12.5465	11.0258	12.2967	11.9804
UG58_00970	8.39832	8.66304	8.40039	8.9336	8.93925	8.84001	8.75407	8.72784	8.84287	8.71951	11.7172	12.4377	11.8723	12.2088	11.8749
UG58_00980	6.89223	7.09701	6.98488	7.29499	7.28085	7.13288	7.08837	6.96218	7.24006	5.42249	9.21524	10.5056	10.3051	9.94723	9.93591
UG58_00985	7.39322	7.55361	7.45554	7.7821	7.76429	7.67246	7.59882	7.55924	7.76996	5.24067	9.43366	10.8501	10.6689	10.4141	10.3632
UG58_00990	5.00766	5.33327	5.00371	4.9767	5.27389	5.16821	5.08489	5.1025	5.4926	2.3737	6.23357	7.50738	7.78012	7.91733	7.74917
UG58_00995	5.80469	5.9379	5.8132	5.3957	5.79866	5.93757	5.79859	5.83314	6.19475	3.12607	6.43832	7.59131	8.02401	8.64302	8.5081
UG58_01000	4.90164	5.04121	5.05823	4.99476	4.89742	5.01931	5.10072	4.96164	5.33284	4.50104	6.78283	8.36983	7.57116	8.3848	8.66181
UG58_01005	6.75919	6.99412	6.90245	6.88465	6.91483	6.94465	6.92012	6.92472	7.22764	6.858	8.99976	10.745	9.90302	10.4184	10.604
UG58_01010	3.22906	3.26058	3.21229	2.65477	2.57065	3.49497	3.34461	3.21083	3.53785	2.70142	4.33676	6.30475	4.78337	6.02328	6.38101
UG58_01020	0.121531	0.730965	0.890365	-0.0859886	0.43072	0.214014	0.627449	-0.504336	0.520503	0.512082	0.438847	-0.553885	0.904226	0.649458	0.73879
UG58_01025	1.51057	1.39148	2.04791	1.59682	0.805116	1.67868	1.36441	1.51951	1.71605	2.43065	1.72683	1.67392	1.94773	1.73099	1.97665
UG58_01030	-0.363896	-0.7638	-0.14711	-0.427025	-0.417276	0.0937193	-0.957514	-0.163299	0.424288	1.22062	-0.343561	1.08083	1.17216	-0.0219195	0.893512
UG58_01035	0.373069	1.06217	0.814416	0.710478	0.199395	0.524354	0.337942	0.446754	0.610701	2.00002	0.370135	0.55574	1.97602	1.05608	1.11939
UG58_01040	-0.0228592	0.169086	0.734246	1.22067	1.03338	0.325045	0.337942	-0.0189094	0.210163	2.53823	1.72683	1.50197	2.00376	0.715046	1.45381
UG58_01045	-1.10086	-0.522792	-0.307575	0.524065	-0.417276	0.0937193	-0.169018	-0.951795	-0.974261	1.26305	1.45553	1.12893	1.35561	0.177389	0.792229
UG58_01050	5.34943	5.30229	5.3814	5.6703	5.69681	5.38233	5.52116	5.54733	5.51905	5.36763	5.08806	4.8653	4.94236	4.82125	4.94308
UG58_01055	3.36584	3.36923	3.13634	4.83851	3.89983	3.58697	3.65452	3.50166	3.41806	6.36946	5.30145	5.59586	4.74279	3.78925	3.95631
UG58_01060	4.49408	4.68666	4.5268	4.72948	4.72296	4.79174	4.72516	4.75619	4.54645	5.52848	4.92995	5.11556	4.99169	5.31198	5.15425
UG58_01065	4.97477	5.05522	5.08676	5.12346	5.28501	5.06801	5.26077	5.32855	5.14562	5.92023	5.68058	5.95558	5.61707	5.91581	5.86963
UG58_01070	5.74463	5.8442	5.69375	5.97783	5.94379	5.75627	5.87653	5.87994	5.94677	6.66776	6.39683	6.72224	6.4233	6.68518	6.59536
UG58_01075	5.33469	5.35985	5.21783	5.35433	5.34294	5.26539	5.47332	5.38805	5.32952	6.12535	5.83515	6.02235	5.80817	6.18392	5.996
UG58_01080	5.74741	5.87348	5.73553	6.0659	5.80898	5.75379	5.6824	5.74738	5.82015	6.41015	6.30778	6.31258	6.21061	6.38243	6.32545
UG58_01085	5.62555	5.57605	5.48301	5.25292	5.19743	5.33005	5.23948	5.29095	5.26501	3.33941	3.45137	3.15819	3.05107	3.28389	3.31921
UG58_01090	4.90663	4.76261	4.67374	4.41092	4.87305	4.79657	4.88912	4.76619	4.8401	3.81631	3.91646	3.62025	3.87823	3.8489	3.70784
UG58_01095	3.35127	3.27661	3.37975	3.47987	3.07671	3.47102	3.42226	3.38967	3.60523	3.24729	2.81348	2.77562	2.8209	2.72304	2.57311
UG58_01100	2.88908	3.26058	3.1672	4.63475	4.36583	3.59806	3.5546	3.67092	3.84708	4.09411	5.32206	4.54913	4.6137	4.57854	4.18829
UG58_01105	5.43485	5.41158	5.56061	5.69537	5.63439	5.1457	5.43948	5.45451	5.37527	-1.14503	-1.28698	-0.27825	-0.623021	-0.0219195	0.0552634
UG58_01110	9.26534	9.22656	9.17114	9.36468	9.22646	8.92867	9.16461	9.17432	9.04039	2.94243	2.99558	3.26965	3.44433	3.53153	3.89045
UG58_01115	9.22694	9.23453	9.07575	9.32931	9.21511	8.88488	9.19466	9.15257	9.01481	3.3977	3.50844	4.09603	4.17521	4.12707	4.12721
UG58_01120	7.26595	7.33088	7.13586	7.34424	7.24046	6.97689	7.3241	7.24386	7.0242	2.71677	2.97258	3.16973	3.24952	3.17156	2.85007
UG58_01125	8.27249	8.2863	8.11597	8.22474	8.08655	8.01853	8.28804	8.21699	8.01932	5.53066	5.56813	5.64837	5.55513	5.49115	5.48153
UG58_01130	5.51548	5.62069	5.4707	4.96758	5.13731	5.38233	5.55603	5.48511	5.32286	3.68201	3.73026	4.03424	3.65146	3.51321	3.88431
UG58_01140	1.65995	0.906052	1.48761	1.44744	1.23042	2.0131	1.64914	1.14336	1.6324	4.05841	2.13152	2.04368	3.36098	1.69893	1.95338
UG58_01145	2.64808	2.59695	2.54748	2.23594	1.94262	2.78933	2.63834	2.48359	2.38649	3.91275	3.1367	2.80552	3.80915	2.99798	3.29164
UG58_01150	9.71603	9.77844	9.76033	9.66282	9.73982	9.65588	9.66778	9.68343	9.66639	9.73802	9.37706	9.76454	9.84464	9.67948	9.48717
UG58_01155	8.61548	8.67556	8.69193	7.96157	8.23593	8.55724	8.52612	8.56873	8.62244	7.90293	7.56405	7.65377	7.92863	7.95218	7.79407
UG58_01160	5.09335	5.11884	5.28268	5.25667	5.31427	5.08783	5.17364	5.27001	5.27194	5.33817	5.23538	5.25753	5.44053	5.38684	5.172
UG58_01165	6.05452	5.97276	6.14121	4.20136	4.70097	6.0947	5.9373	6.0574	6.01649	3.68201	2.66363	2.41736	3.03771	2.99798	3.98528
UG58_01170	8.60285	8.63999	8.63752	8.62482	8.76578	8.67263	8.60975	8.62478	8.72476	8.18399	7.83655	7.75445	8.20147	7.94749	7.79693
UG58_01175	7.86524	7.87579	7.82443	7.53683	7.71029	7.82902	7.82176	7.82568	7.93781	6.83972	6.77787	6.57486	7.12833	7.21931	7.19047
UG58_01180	7.57823	7.58774	7.51673	7.12192	7.37584	7.51524	7.5347	7.55924	7.64746	6.26371	6.35965	6.12966	6.62211	6.97516	7.00133
UG58_01185	8.62989	8.63144	8.63062	8.2847	8.45206	8.62323	8.61148	8.5587	8.68216	7.3391	7.42806	7.20135	7.62519	8.05628	8.05509
UG58_01190	2.23701	2.00559	2.47533	0.951486	0.885286	2.22837	2.42854	1.65486	2.28055	0.439932	0.0569768	-0.157956	-0.623021	-0.253245	1.03324
UG58_01195	2.03299	1.75405	2.01435	1.54873	1.40375	1.35152	0.940607	1.6973	1.67483	2.23135	3.00694	3.34285	1.35561	1.05608	1.16062
UG58_01200	9.61843	9.65913	9.69002	9.83687	9.81338	9.64722	9.59629	9.64092	9.65136	8.001	7.80028	7.67265	8.40472	7.89451	7.88181
UG58_01205	5.32354	5.31787	5.31749	5.16394	5.2887	5.39193	5.25371	5.29095	5.24755	5.49994	5.49337	5.25211	5.5315	5.63152	5.76492
UG58_01210	3.65403	3.65329	3.55333	3.61445	3.38319	3.31835	3.37096	3.51359	3.5493	3.9651	4.0041	4.27767	3.92976	3.89915	4.21299
UG58_01215	1.5621	1.33136	1.58224	2.04112	1.94262	2.14001	1.69158	1.85556	1.71605	2.48545	2.25099	2.18687	2.03098	2.16571	1.77905
UG58_01220	-0.811355	-0.316341	0.559159	1.09235	0.885286	0.428138	0.868457	0.798227	0.424288	2.29408	2.0894	1.70598	0.904226	0.777782	1.20069
UG58_01225	-0.0228592	0.0246962	0.462944	0.0584013	-0.864735	0.524354	0.226911	-0.0189094	-0.733253	0.709119	-0.23253	0.242582	-0.0666274	-1.07637	-0.345275
UG58_01235	-0.811355	0.0246962	-0.488147	0.62028	-0.236704	-0.729403	-0.716506	0.446754	-1.62634	0.363983	0.895226	-0.0469248	0.243713	0.177389	0.437134
UG58_01245	1.40164	0.730965	0.559159	1.64336	1.03338	1.4528	0.940607	1.47142	-0.526802	2.14321	1.69908	1.9926	1.82868	1.76235	1.23969
UG58_01250	7.56171	7.5495	7.45944	7.52601	7.5558	7.29424	7.34668	7.30001	7.25674	6.61652	6.11521	6.68049	6.79285	5.8333	5.86807
UG58_01255	6.24195	6.16801	6.23341	6.15693	6.05629	6.00999	5.95265	5.96055	5.96184	5.86963	5.46276	5.79531	5.76829	5.4604	5.25285
UG58_01260	6.8423	6.93348	6.93979	6.84537	6.79413	6.83401	6.68962	6.72768	6.77027	6.8114	6.61945	6.74749	6.61538	6.4847	6.37774
UG58_01265	7.01981	7.16855	7.1417	6.83413	6.98474	7.12618	7.06637	7.01136	7.06765	6.95016	6.67392	6.6724	6.90469	6.68927	6.62696
UG58_01270	7.12635	7.15126	7.16195	6.96128	7.09842	7.15465	7.1256	7.11967	7.0476	6.88627	6.56573	6.44433	6.83496	6.70751	6.65878
UG58_01275	8.41067	8.42849	8.46818	8.10462	7.84168	7.69396	7.93261	7.67855	7.74715	9.05606	8.15613	8.72676	8.29777	8.43979	8.12054
UG58_01280	2.35857	2.59695	2.61619	1.77461	1.40375	2.14001	2.35124	1.7786	2.19566	3.33941	2.64921	2.66579	2.1097	2.21188	2.3596
UG58_01320	4.61491	4.85625	4.42833	5.29726	5.20135	4.79174	4.59148	4.7909	4.78789	5.76648	5.55851	5.82663	5.87354	5.36402	5.18455
UG58_01325	8.94065	8.96149	8.93322	8.94961	9.07845	8.9913	9.00315	8.97746	8.96919	6.44512	6.86472	6.91028	7.19753	7.52326	7.59701
UG58_01330	7.88435	7.92429	7.83828	7.87279	8.00423	8.07522	7.91984	8.04076	7.97437	8.08877	7.26673	7.4333	8.21006	7.90069	8.02855
UG58_01335	6.93806	6.93475	6.97619	6.80627	6.98701	7.04336	7.02755	7.01766	7.09818	7.16681	6.31465	6.40825	7.20203	7.08777	7.15521
UG58_01340	7.84718	7.89733	7.81837	7.61262	7.76958	8.10713	8.0412	8.07385	8.10328	7.5498	6.41186	6.35237	7.06554	7.22143	7.53615
UG58_01345	6.86812	6.89506	6.75407	6.37085	6.60139	6.99275	7.05524	6.95783	7.00146	6.03794	5.13541	5.11257	5.96106	6.2778	6.51221
UG58_01350	3.61796	3.62852	3.50583	3.06696	2.66452	3.64162	3.65452	3.77365	3.75118	3.54255	3.82957	2.98609	3.92976	3.90619	4.03601
UG58_01355	5.92027	5.9227	5.8132	5.65335	5.8865	5.86822	6.03941	6.07561	6.01442	6.02874	6.30548	6.39479	5.94862	6.57137	6.64523
UG58_01360	4.47405	4.45273	4.35651	3.76937	3.89015	4.53305	4.72516	4.58595	4.68784	3.75816	4.09207	3.94973	3.85557	4.24833	4.44758
UG58_01365	4.55258	4.47374	4.5851	4.55178	4.79737	4.62273	4.81428	4.66291	4.65112	3.67417	4.47815	4.12597	4.369	4.51551	4.5403
UG58_01370	4.97	4.8879	5.0207	5.36479	5.43239	5.15324	5.23948	5.08263	5.06814	4.32195	5.42938	5.09754	5.32432	5.07338	5.39349
UG58_01375	3.72357	4.02943	4.1246	4.34908	4.33047	3.9753	3.84515	3.7637	3.81897	7.77039	6.79844	6.93417	7.68049	6.11574	6.42079
UG58_01380	2.20495	2.31593	2.20488	2.10903	1.40375	2.22837	2.50192	2.66559	2.28055	3.19345	2.66363	1.96637	2.40846	2.01761	2.32375
UG58_01385	3.14707	2.99594	2.76483	3.24351	3.32688	3.43434	3.12995	3.03998	3.32786	3.8515	3.7371	3.29094	3.78537	3.47586	3.64386
UG58_01390	1.22107	0.821163	0.649357	0.420971	0.885286	0.927709	1.19776	1.14336	1.58867	0.646383	1.03495	-0.553885	1.22025	0.715046	0.893512
UG58_01395	1.91904	1.79914	2.17482	1.33851	0.630029	1.9452	1.99245	2.03172	2.33449	1.72439	1.38762	0.242582	1.22025	0.895618	1.20069
UG58_01400	2.32913	2.40613	2.93588	1.77461	1.03338	2.66819	2.37747	2.66559	2.74622	2.81987	2.15213	0.624452	1.94773	1.37294	2.15042
UG58_01405	3.58096	3.66551	3.57651	4.0541	3.52758	3.51852	3.54306	3.70252	3.56066	5.93507	5.90361	5.69903	5.44053	4.57413	4.53247
UG58_01410	10.5612	10.597	10.5721	10.6598	10.6989	10.5152	10.4636	10.5488	10.5254	9.01319	9.09963	9.05276	9.21442	9.30958	9.02585
UG58_01415	8.48264	8.50405	8.50828	8.54279	8.5621	8.46365	8.39784	8.45586	8.46699	6.86146	7.40302	7.77444	7.15795	7.2466	7.08065
UG58_01420	7.33052	7.45757	7.35022	6.59015	6.89923	7.37952	7.31734	7.36972	7.37245	5.95947	5.59848	5.68904	5.62602	5.81284	5.914
UG58_01425	6.00882	6.28753	6.1295	5.50055	5.65454	6.11609	6.10564	6.08163	6.08693	4.85323	4.47815	3.97626	4.64487	4.87604	4.97521
UG58_01430	5.16592	5.22592	5.23614	4.70774	4.80769	5.23372	5.17738	5.27001	5.29932	4.04631	3.67436	3.24804	3.96547	4.47822	4.20809
UG58_01435	8.26425	8.28233	8.25265	7.08973	7.41941	8.24103	8.192	8.20095	8.19953	5.54362	5.38436	5.32876	5.6743	6.14726	6.55051
UG58_01440	8.17345	8.17311	8.07486	6.8967	7.37671	8.12786	8.03091	8.11991	8.03009	5.42716	5.1198	5.16829	5.55981	5.97892	6.3821
UG58_01445	8.13515	8.13569	8.05179	7.196	7.5512	8.12642	7.98687	8.03146	8.0674	5.4457	5.5174	5.04837	5.27678	5.8965	6.33898
UG58_01450	7.15075	7.16532	7.13781	7.11368	7.11722	7.25184	7.1713	7.18915	7.1943	5.86103	6.40114	6.44196	5.93427	6.44659	6.28874
UG58_01455	7.72463	7.70344	7.63597	7.63727	7.74897	7.82371	7.78058	7.7363	7.7246	7.39204	7.40356	7.58162	7.60041	7.76065	7.55076
UG58_01460	8.73115	8.77307	8.80264	8.61281	8.78844	8.79069	8.71764	8.76822	8.81349	7.20063	7.09706	7.30834	7.56069	7.76405	7.63681
UG58_01465	6.78923	6.8794	6.87701	7.03623	7.10157	7.06051	6.9866	7.00187	7.04558	7.11779	5.9646	5.99179	7.83858	7.14615	7.40077
UG58_01470	6.02268	6.00198	5.98109	5.51627	5.65168	6.07498	5.8948	6.04513	6.03289	4.98267	4.64376	4.32489	5.54808	5.38432	5.51767
UG58_01485	9.23985	9.31581	9.31157	9.53982	9.52982	9.38063	9.35753	9.36901	9.37698	6.9023	8.59367	8.6217	8.59116	8.89794	8.47043
UG58_01490	6.18145	6.09531	6.18522	6.24446	6.56077	6.27838	6.30501	6.384	6.20203	7.27833	6.50193	5.9405	6.97295	6.34149	6.03254
UG58_01495	2.38742	2.43498	2.49978	2.48626	2.15157	2.36457	2.47787	2.18869	2.57753	4.21252	3.2462	3.22609	3.27251	2.9579	3.11416
UG58_01500	4.41221	4.38779	4.37645	4.23973	4.27946	4.54457	4.60819	4.36685	4.51759	3.58498	3.75067	3.09905	3.46444	3.40807	3.91475
UG58_01505	11.065	11.0079	11.0755	10.5674	10.9245	10.812	10.7486	10.7326	10.754	10.5601	10.1193	9.82965	11.2885	11.336	11.507
UG58_01510	2.38742	2.21971	2.14412	1.93287	1.78436	2.33834	2.12221	2.12793	2.55499	2.83401	2.25099	1.67392	0.904226	1.15393	1.23969
UG58_01515	2.4974	2.31593	1.94481	3.16593	2.47025	2.33834	2.026	2.72832	2.4118	9.15954	5.67525	6.91458	5.43799	1.96466	2.08768
UG58_01520	3.0421	3.70158	3.69772	3.24351	3.81026	3.5068	3.61096	3.70252	3.70073	6.30745	2.9374	2.90555	3.17826	2.9579	2.87506
UG58_01525	4.00998	4.25655	4.1246	3.68289	3.84074	4.48005	4.31437	4.38643	4.35747	5.82253	3.91646	3.80921	3.89314	3.56749	3.91475
UG58_01530	-0.0228592	0.730965	1.09682	-0.0859886	-2.00224	0.927709	0.226911	1.08063	0.992572	5.55861	1.69908	1.17547	0.715781	-0.253245	0.296271
UG58_01540	-0.363896	-1.41588	-0.307575	-0.874484	0.533814	-0.181915	-0.510055	-0.710787	-0.185765	6.08601	0.989863	0.48359	1.39804	0.432646	-0.234243
UG58_01560	1.22107	1.26862	1.38632	1.54873	1.34826	1.18487	1.4657	1.65486	1.23873	4.78571	1.12111	1.34793	1.66456	1.37294	1.4866
UG58_01565	6.07018	6.03769	6.07765	6.04871	6.10105	6.02446	5.9351	5.93639	6.01029	5.38215	5.33564	5.6255	5.63048	5.42164	5.23125
UG58_01570	5.38921	5.35608	5.33798	5.26414	5.44897	5.59944	5.49145	5.49115	5.62294	5.36032	5.41453	5.65454	4.91705	5.18464	5.61542
UG58_01575	5.83904	5.90991	5.87292	7.52445	7.0129	6.02856	5.93068	5.98002	6.02471	8.6215	8.2313	8.27283	8.40147	7.58705	7.11252
UG58_01580	9.30061	9.27425	9.2942	9.18781	9.26115	9.30772	9.24272	9.13386	9.39494	8.84616	8.93786	9.50218	8.82418	9.39147	9.2354
UG58_01585	10.847	10.8714	10.9305	10.8848	10.9138	10.914	10.8103	10.7252	10.9503	10.3728	10.8754	11.3846	10.3384	11.1061	10.7877
UG58_01590	5.29336	5.29837	5.31749	5.31893	5.53226	5.38233	5.28523	5.48511	5.48368	4.27606	4.36352	4.37062	4.03435	4.55635	4.46825
UG58_01600	2.80603	2.97644	2.59365	2.14182	1.94262	2.6891	2.87768	2.9551	2.91504	1.92271	1.83276	0.48359	1.47934	1.37294	0.988149
UG58_01605	2.38742	2.2525	2.20488	2.53645	2.18363	2.53594	2.18297	2.80794	2.50882	2.50326	2.4964	2.11705	2.2782	2.04337	1.92973
UG58_01610	2.54939	3.30815	2.95369	3.27341	3.07671	3.20678	2.68109	2.64406	2.66434	2.44915	2.70607	2.31713	2.15988	2.27848	2.23004
UG58_01615	3.29146	3.48413	3.36651	3.56695	3.79995	3.62001	3.4096	3.54878	3.40551	3.12607	3.70258	3.53358	2.95485	2.84524	2.88739
UG58_01620	2.32913	1.96659	1.79479	2.14182	1.82558	1.97955	1.64914	1.81759	2.10547	3.26827	4.2438	4.14363	2.91157	2.94429	3.09302
UG58_01625	4.39099	4.28852	4.52084	4.58196	4.47996	4.58418	4.60819	4.3929	4.66697	3.99058	5.09606	5.07317	5.57838	4.79115	5.31351
UG58_01630	3.14707	2.8748	2.82413	3.5426	2.97045	2.76983	3.64375	2.66559	3.18836	1.42132	0.845473	2.18687	1.2668	1.20047	1.38591
UG58_01635	3.5934	3.65329	4.14024	4.94917	4.18759	4.06601	4.8475	3.64947	4.40866	2.27347	2.13152	3.34285	2.18433	2.49932	2.75906
UG58_01640	4.26449	4.2964	4.51486	5.35783	4.59767	4.64964	5.36932	4.10053	4.82605	2.04935	1.31636	3.75661	1.5563	1.79305	2.49469
UG58_01645	4.6805	4.80744	4.99513	5.95264	5.12498	5.11898	5.88798	4.51655	5.30946	0.283813	1.12111	4.51786	0.418799	2.57192	2.49469
UG58_01650	4.36221	4.55485	4.57938	5.50686	4.71749	4.79657	5.47939	3.96815	4.82134	0.198924	0.297985	4.38058	-0.186922	2.34213	2.74558
UG58_01655	5.12368	4.97889	5.27562	5.51	5.18164	5.43589	5.66387	4.75116	5.28911	1.72439	2.78737	5.37436	1.91887	3.92016	4.41388
UG58_01660	4.75988	4.49445	4.82171	5.27895	4.79737	5.19769	5.28523	4.44986	4.94352	2.39293	2.3435	3.87414	1.69891	3.14801	3.37281
UG58_01665	4.68632	4.75691	4.48455	4.78762	4.52446	5.09176	4.99457	4.27877	4.97782	1.1769	1.93145	4.70002	0.333911	2.72304	3.5539
UG58_01670	4.80335	4.53499	4.6791	5.1719	4.62128	5.02343	5.04453	4.29958	4.94785	1.59747	2.44721	4.01517	1.39804	3.03697	3.58452
UG58_01675	4.98896	4.70455	4.92463	5.19941	4.67865	5.02343	5.23231	4.59159	5.14185	3.22599	3.63097	4.41008	3.28387	4.31331	4.46414
UG58_01680	5.47236	5.51655	5.80341	5.22259	5.40885	5.90889	5.81787	5.56175	5.87123	6.39114	6.31921	6.12226	6.11049	7.02611	7.19915
UG58_01685	5.45543	5.50639	5.61199	6.67661	5.89137	6.02651	6.73977	5.51507	6.23075	3.58498	3.86745	6.26495	3.19038	4.38054	4.8704
UG58_01690	2.10425	2.11662	2.54748	3.47987	2.77387	2.25666	3.5546	1.85556	3.00094	-1.38604	-0.23253	3.71782	-1.90313	1.63258	1.51866
UG58_01695	3.72357	3.48413	3.62177	5.14384	4.12292	4.26016	4.34128	3.45296	4.02163	0.363983	1.55174	5.97873	-0.623021	2.78544	2.83742
UG58_01700	4.7488	4.77395	4.85526	6.24446	5.50397	5.31331	6.08787	4.97464	5.46264	2.52085	2.87677	4.4342	2.13501	2.85982	3.37281
UG58_01710	1.34392	1.06217	1.38632	0.951486	0.630029	0.779611	1.41594	0.54297	1.90616	1.08527	1.12111	0.48359	0.574919	0.352476	0.437134
UG58_01715	2.17216	1.88529	2.17482	2.43427	2.49601	1.9452	2.45342	2.09657	2.36072	3.0554	3.12632	3.215	2.80522	2.4031	2.54225
UG58_01720	0.858496	0.63475	0.35985	1.15794	1.16769	0.779611	0.627449	0.798227	0.775761	0.709119	-0.033221	0.55574	0.418799	0.432646	0.368421
UG58_01725	5.53818	5.50299	5.41393	5.8961	5.79866	5.42347	5.55028	5.46989	5.60385	6.24266	6.1139	6.08007	6.2313	5.8296	5.62097
UG58_01730	2.90912	2.40613	2.76483	2.94221	2.79477	2.36457	2.74293	2.70771	2.48517	3.84453	3.67436	3.43181	2.48919	1.59823	2.37719
UG58_01735	1.01462	1.44919	1.15955	0.62028	1.23042	1.35152	1.07491	1.01504	1.49704	2.73196	0.895226	0.690041	2.38755	0.267587	1.51866
UG58_01740	0.587194	0.63475	0.248819	0.30994	0.319689	0.524354	0.537251	0.343661	0.923859	1.81274	0.222036	-0.27825	1.76525	0.081174	1.03324
UG58_01745	1.40164	0.531656	1.33288	1.15794	1.16769	0.69944	1.60542	1.65486	0.992572	2.3144	0.141866	0.407641	2.2553	0.951113	1.4866
UG58_01750	0.858496	0.906052	1.03123	0.795367	1.23042	1.12475	1.31097	0.874175	1.44895	1.896	1.55174	1.17547	1.5563	1.37294	1.38591
UG58_01755	2.17216	2.57118	2.74451	2.97897	2.895	3.05397	2.91397	2.84616	2.72618	3.56816	3.41772	3.69404	3.41364	3.55858	3.97377
UG58_01760	3.06013	2.59695	2.82413	3.24351	3.23808	3.27752	3.19038	2.9375	3.24579	3.82341	3.71649	4.27233	3.55161	3.934	4.30319
UG58_01765	2.90912	3.32366	3.46915	3.5909	3.65883	3.49497	3.50787	3.18123	3.40551	3.68981	4.38979	4.11407	4.07415	4.1803	4.94013
UG58_01770	2.67173	2.64713	2.59365	2.97897	3.14344	2.88304	2.78273	2.6	3.12855	2.77658	4.04876	3.7869	3.30632	3.94087	4.32148
UG58_01785	0.484101	1.06217	1.27739	1.54873	1.34826	0.996422	1.07491	1.08063	1.18102	2.65438	1.42197	1.91243	1.73246	1.63258	1.85636
UG58_01790	3.85333	3.62852	3.73939	3.21298	3.35531	3.51852	3.44724	3.41532	3.5493	2.33444	2.83913	2.5291	3.05107	3.45681	3.80203
UG58_01795	3.76813	3.67764	4.17102	4.14586	4.18759	3.99222	3.76793	4.02757	4.05415	4.6201	4.58812	4.50425	4.37432	4.3653	4.27061
UG58_01800	7.4012	7.31447	7.3949	7.64658	7.58235	7.45547	7.4195	7.3615	7.38209	7.69587	7.78304	7.40977	7.75687	7.68952	7.32913
UG58_01805	7.22057	7.13707	7.07308	7.03186	7.28547	7.08536	7.06031	7.14288	7.14986	6.25585	6.06854	5.63594	6.33186	6.14875	6.11743
UG58_01810	7.78008	7.76012	7.68744	7.2487	7.5342	7.58522	7.6582	7.68252	7.68816	4.82519	4.92397	4.3954	5.40456	5.58623	6.00026
UG58_01815	2.7845	2.93664	2.61619	2.67731	2.61835	2.75007	3.0829	2.6222	2.8237	5.31061	3.00694	2.41736	4.2408	2.75457	2.86262
UG58_01820	1.45713	1.06217	1.5357	0.710478	1.65311	1.29808	1.31097	1.47142	1.3992	5.51757	1.31636	1.12893	4.32569	1.52697	0.843759
UG58_01830	1.01462	0.63475	0.734246	-0.427025	-0.0762395	0.85556	0.537251	0.798227	1.29423	5.64337	1.45553	-0.27825	3.81699	0.715046	0.220323
UG58_01835	4.33284	4.05754	4.33628	3.73755	4.15561	4.27406	4.31437	4.37994	4.33118	4.23934	3.44304	3.20381	3.87823	3.40807	4.16822
UG58_01840	4.44002	4.57443	4.49675	4.24728	4.40035	4.56168	4.57458	4.57462	4.61343	4.42366	3.7371	3.14655	4.19941	3.88497	4.18829
UG58_01845	4.621	4.26461	4.62455	4.12141	4.08097	4.53305	4.59707	4.68944	4.42739	3.61805	3.21715	2.72957	3.36098	2.99798	3.06072
UG58_01850	5.49574	5.51655	5.58081	5.42597	5.53847	5.38554	5.39523	5.51803	5.44742	4.45145	4.51839	4.43898	4.41622	4.23162	4.40961
UG58_01855	3.18042	3.33901	3.52978	3.34556	2.68706	3.1324	3.0829	3.36356	3.27367	2.25256	2.11061	1.64113	1.97602	2.09356	1.80529
UG58_01860	6.69716	6.74327	6.80156	7.07282	7.14089	6.95548	6.9532	6.94137	7.05364	4.29664	4.72854	4.27233	4.86506	4.52011	4.36622
UG58_01865	5.17423	4.99836	5.26496	5.36479	5.35003	5.14191	5.24661	5.1831	5.27539	3.26827	3.45967	2.9329	3.44433	3.48529	3.15553
UG58_01870	1.2838	1.79914	2.11276	1.394	1.78436	1.97955	1.81187	1.81759	1.67483	0.76924	0.0569768	-0.157956	0.0444039	0.508595	0.73879
UG58_01875	1.45713	1.33136	1.43785	0.0584013	0.630029	1.59253	1.25548	1.37013	1.71605	0.709119	0.504436	0.624452	-0.0666274	0.267587	0.368421
UG58_01880	3.99131	3.89051	3.99298	1.68845	1.40375	3.77473	3.4718	3.51359	3.73121	2.62214	2.3435	1.60758	1.69891	1.37294	2.88739
UG58_01895	7.52322	7.52118	7.4734	7.79633	7.88254	7.75286	7.71588	7.69958	7.68752	8.25536	8.16946	8.31144	8.68224	8.46205	8.25479
UG58_01900	5.83381	5.76971	5.73038	6.05518	6.13629	6.00999	5.85801	5.83551	6.05515	6.73714	6.72296	6.732	6.92569	6.85846	6.71434
UG58_01905	3.38026	3.16047	3.35316	2.72137	2.70926	3.60908	3.29041	3.00663	3.43049	2.29408	1.64194	1.22056	2.32294	2.23442	2.3596
UG58_01910	9.10846	9.12564	9.15847	9.174	9.2805	9.08351	9.03027	9.12174	9.05352	7.56206	7.7635	7.25042	8.26303	8.31016	8.23412
UG58_01915	9.66244	9.59485	9.62064	9.84747	9.86527	9.6407	9.54965	9.58215	9.64036	9.53952	9.79051	9.67284	9.68672	9.78859	9.59001
UG58_01920	7.68086	7.67726	7.65651	7.69572	7.75898	7.72276	7.66753	7.728	7.71574	7.36185	7.55198	7.32908	7.50535	7.4891	7.40506
UG58_01925	1.61186	1.96659	2.04791	0.524065	0.630029	1.67868	2.15291	1.51951	2.0741	0.88245	0.0569768	0.152384	0.904226	0.715046	0.893512
UG58_01930	5.07129	5.34472	5.01647	5.27156	5.71063	5.71099	5.63969	5.73471	5.71986	6.69514	6.91307	6.51503	8.18868	8.1519	8.15058
UG58_01935	6.10099	6.1851	6.08373	6.58271	6.85263	6.67803	6.59358	6.73534	6.57684	7.63759	8.15101	7.74436	9.34268	9.41618	9.05398
UG58_01940	0.858496	1.26862	0.734246	0.524065	1.29054	0.69944	1.07491	0.874175	0.424288	1.26305	0.989863	0.407641	1.12241	0.895618	1.61078
UG58_01945	0.373069	0.531656	-0.14711	0.875537	-1.15424	0.614552	0.106616	0.54297	-0.185765	-0.201614	0.438847	0.55574	0.574919	0.267587	0.296271
UG58_01950	0.68341	1.20303	1.09682	1.02364	1.29054	0.614552	1.60542	1.65486	1.1209	1.30428	1.20241	1.50197	1.39804	0.951113	1.38591
UG58_01955	0.252775	-0.316341	0.248819	0.951486	0.533814	0.214014	0.712338	0.446754	-0.0413754	1.1769	0.740503	1.12893	1.12241	0.951113	0.368421
UG58_01960	1.15548	0.420625	0.734246	0.62028	-0.417276	0.614552	1.36441	0.343661	1.05816	1.45831	0.504436	1.22056	0.574919	0.177389	1.03324
UG58_01965	2.41571	2.40613	1.75471	2.20524	2.11878	1.63625	2.57174	2.38319	2.38649	2.68591	2.3435	2.18687	2.58414	2.21188	2.24927
UG58_01970	2.4974	3.08965	2.74451	3.13369	3.09369	3.00479	3.00091	2.8649	2.64312	3.16015	2.99558	3.16973	2.88197	2.78544	2.71823
UG58_01975	0.68341	0.300331	0.462944	1.09235	0.630029	0.927709	0.627449	0.874175	0.520503	1.38335	1.2414	0.752777	1.43926	0.777782	1.16062
UG58_01985	1.7953	1.13432	1.71349	1.28079	1.16769	1.7199	1.60542	1.73852	1.58867	1.1769	1.52038	1.46497	1.17216	0.837903	1.88123
UG58_01995	0.68341	0.0246962	0.128524	0.795367	-0.623727	0.325045	0.792508	-0.0189094	0.69559	0.580795	0.222036	-0.0469248	-0.462556	-0.253245	-0.345275
UG58_02005	1.22107	1.92652	1.21967	1.96986	1.55848	1.18487	2.026	1.85556	1.87009	1.81274	0.845473	1.64113	1.88943	1.76235	1.80529
UG58_02010	6.21404	6.18934	6.26049	6.54949	6.63945	6.43666	6.42619	6.37749	6.50221	7.23501	7.03599	6.83708	7.12517	7.33335	7.20162
UG58_02015	-0.183324	0.63475	0.35985	-0.246453	0.533814	0.524354	0.627449	0.718056	0.210163	1.69369	1.27937	0.979547	0.647068	0.837903	0.625579
UG58_02020	0.252775	0.531656	0.649357	1.44744	0.533814	0.614552	-0.0246281	0.232629	0.610701	1.81274	1.20241	1.34793	0.78137	0.267587	0.893512
UG58_02025	4.6805	4.45976	4.73167	4.55787	4.65025	4.53882	4.49893	4.54006	4.61888	4.21252	2.80049	2.09301	3.20241	3.28389	3.21544
UG58_02035	-2.68582	-2.63827	-1.22511	-2.74895	-2.00224	-2.84488	-2.83198	-4.41123	-1.62634	0.826955	-0.129436	0.0561687	-0.0666274	0.177389	0.502722
UG58_02040	0.773607	0.821163	0.462944	0.189646	0.199395	0.69944	1.13764	0.232629	0.610701	3.72058	3.26525	2.97297	2.983	3.43751	3.21544
UG58_02045	4.42618	4.26461	4.36319	4.40418	4.46047	4.53305	4.47484	4.47447	4.43975	5.62519	5.10666	5.18261	5.15215	5.23022	5.19698
UG58_02050	4.33284	4.15615	4.30887	3.76937	4.01122	4.41251	4.51675	4.13181	4.1625	5.01096	4.52236	4.65967	4.70948	4.65155	4.76409
UG58_02055	5.30475	5.40795	5.37149	4.8435	4.92613	5.35969	5.23231	5.33529	5.26501	5.72154	5.34909	5.40398	5.42009	5.50744	5.58924
UG58_02060	5.74184	5.76687	5.71479	5.26785	5.48801	5.76368	5.79373	5.80673	5.70714	5.64337	5.05013	5.22747	5.27393	5.49582	5.5568
UG58_02065	7.63197	7.74508	7.68678	7.9866	8.00647	7.78781	7.767	7.73884	7.77241	8.61614	8.03651	8.25871	8.53848	8.55425	8.60227
UG58_02070	4.43312	4.35042	4.42195	4.64622	4.4864	4.45585	4.40004	4.44986	4.59697	5.31061	5.21348	4.98446	5.18585	4.86885	4.77076
UG58_02075	4.27225	3.99109	4.21599	4.88283	4.59171	4.31499	4.28696	4.32687	4.3044	5.27217	5.18876	5.03897	5.23642	4.89385	4.63109
UG58_02080	5.26643	5.14963	5.24701	5.79665	5.71886	5.55172	5.43948	5.41691	5.38808	6.0055	5.99058	6.35364	6.2589	5.74185	5.47949
UG58_02085	4.08236	4.00077	4.29496	4.59386	4.65597	4.5156	4.25194	4.10053	4.15502	4.92106	4.82155	4.99098	5.1049	4.48764	4.46002
UG58_02095	3.32167	3.19462	3.48148	3.72678	3.51504	3.42191	3.54306	3.46529	3.64846	4.69175	4.38979	4.33518	4.26966	4.3499	4.12721
UG58_02100	3.77906	3.65329	3.66566	4.3974	4.05521	3.80378	3.84515	3.81277	3.78063	5.02644	4.93591	4.98119	4.79929	4.78353	4.62742
UG58_02105	3.21303	3.55156	3.2703	3.28814	3.34117	3.19221	3.35784	3.47752	3.40551	3.94569	3.92846	3.9227	3.71997	3.49466	3.62189
UG58_02110	1.40164	1.60966	1.27739	1.68845	2.08522	0.85556	1.13764	1.37013	1.23873	1.49438	0.989863	1.34793	0.49897	0.777782	0.941607
UG58_02115	6.67246	6.60252	6.45749	7.03623	7.06654	6.78265	6.78334	6.90901	6.72176	8.93865	8.00286	8.08217	8.26519	7.87267	7.48837
UG58_02120	3.90414	3.75976	3.82896	3.96529	3.72568	3.64162	3.68634	3.70252	3.61616	4.05238	4.14957	3.96968	3.82479	3.76622	3.50672
UG58_02125	2.7845	2.83205	2.97128	2.69951	2.97045	2.64697	2.74293	2.76868	2.87919	2.95543	3.07328	2.682	2.70737	2.85982	2.3596
UG58_02130	4.37667	4.51486	4.50884	5.64765	5.16969	4.556	4.80947	4.87186	4.55783	6.13396	6.02451	5.91329	5.92342	5.68774	5.58167
UG58_02135	5.20292	4.98866	5.2434	5.26785	5.42235	5.3759	5.25017	5.19054	5.29593	5.31314	5.31978	5.09452	5.30772	5.53947	5.36291
UG58_02140	4.6629	4.46677	4.56786	4.55178	4.55542	4.80617	4.67845	4.70512	4.8494	4.90104	4.6903	4.33518	4.76322	5.08893	4.89198
UG58_02145	2.44346	2.31593	2.57075	2.35258	1.82558	2.80856	2.91397	2.8649	2.62159	2.83401	2.63463	1.82754	2.99688	2.87424	2.75906
UG58_02150	6.18762	6.17444	6.04894	6.50922	6.46292	6.18395	6.36359	6.36109	6.30017	7.35512	6.75025	6.29424	7.3492	6.93443	6.59442
UG58_02155	4.28763	4.48067	4.35651	4.40418	4.33047	4.15887	4.49295	4.36026	4.43359	4.5618	3.80375	3.85997	3.86316	3.90619	3.63658
UG58_02160	7.84068	7.82219	7.82383	7.8734	7.78795	7.71322	7.73375	7.69632	7.70873	5.16994	6.06854	6.14728	6.32638	5.77682	5.8398
UG58_02165	7.77258	7.72696	7.77144	7.56204	7.87028	7.84016	7.78181	7.86867	7.84911	6.10363	5.81267	5.33902	6.31396	6.78018	6.86846
UG58_02170	4.18454	4.1032	4.05205	3.96529	3.81026	4.18854	3.9882	4.12405	4.16993	4.39532	3.81024	3.92951	4.21136	3.65365	3.77574
UG58_02175	6.30381	6.39424	6.43706	6.27619	6.2933	6.42425	6.32536	6.48283	6.41101	5.2928	5.38	5.59158	5.93787	5.68774	5.66997
UG58_02180	8.84832	8.88578	8.91401	8.9842	9.11527	8.94669	8.91467	8.95851	8.89624	7.86727	7.84052	7.61155	8.08738	8.28135	8.05167
UG58_02185	10.0819	10.2147	10.1277	10.541	10.5474	10.3025	10.3372	10.3291	10.2845	11.5133	10.6688	11.1783	11.1487	11.4939	11.0717
UG58_02190	8.8769	8.94622	8.87599	8.81504	8.9024	8.93798	8.88326	8.90491	8.87223	7.65462	7.97566	8.2533	7.75585	8.05984	8.08618
UG58_02195	8.96597	9.0186	8.93013	8.99237	9.09934	9.0057	8.92193	9.00227	8.95769	7.83291	8.21517	8.34587	7.92637	8.29382	8.1872
UG58_02200	8.75902	8.81105	8.71234	8.23095	8.4672	8.76661	8.70086	8.78184	8.72791	7.54658	7.52409	7.37903	7.52344	7.72627	7.82725
UG58_02205	9.09622	9.08809	9.10019	8.85204	9.1038	9.15524	9.09691	9.13168	9.11139	7.28671	7.25724	7.08427	6.81943	7.7148	7.979
UG58_02210	4.01923	3.98134	4.04375	4.17784	3.99325	4.19587	4.07891	3.90619	4.08594	2.83401	3.45967	4.13777	2.13501	3.83422	4.02489
UG58_02215	3.89412	3.75976	3.79972	3.74823	3.96585	4.058	3.76793	4.13181	3.94569	4.27606	4.21471	4.10207	4.1568	3.86344	3.88431
UG58_02220	2.84815	2.46327	2.29146	3.1499	2.87551	2.84628	2.54884	2.70771	2.66434	2.76186	2.81348	3.02474	2.80522	2.51781	2.71823
UG58_02225	8.14522	8.12356	8.12632	7.93959	8.10131	8.2002	8.18134	8.14695	8.19771	6.98623	7.28609	7.01317	6.97032	7.33204	7.40399
UG58_02230	6.43571	6.35514	6.38386	6.71797	6.32957	6.3074	6.31522	6.35613	6.41101	6.63178	6.65959	6.59104	6.29584	6.30201	6.12135
UG58_02235	9.8141	9.81148	9.70899	9.8747	9.87205	9.68967	9.75165	9.76175	9.75095	8.79692	8.65925	8.83674	8.74754	8.86332	8.5178
UG58_02240	11.2515	11.2321	11.1538	11.3545	11.3201	11.1329	11.1752	11.1385	11.1831	10.1058	10.206	10.7007	10.1011	10.277	9.95819
UG58_02245	6.36312	6.33423	6.42913	6.51236	6.28962	6.41643	6.26165	6.32264	6.42662	6.21455	6.48781	6.62288	5.91248	6.35054	6.15489
UG58_02250	6.841	6.70824	6.81503	6.68359	6.55924	6.87223	6.6592	6.81217	6.84997	6.45774	6.73325	6.85327	6.20912	6.69741	6.45018
UG58_02255	6.15023	6.19988	6.21875	5.19941	5.35707	6.23283	6.1076	6.15197	6.25543	5.41074	5.47713	5.4473	4.85747	5.0765	5.38482
UG58_02260	5.29336	5.18404	5.58653	4.35608	5.05304	5.71099	5.55316	5.19425	5.63643	2.71677	3.66722	4.69604	4.9986	5.36913	5.48356
UG58_02265	4.27996	4.1904	4.22335	4.21683	4.05521	4.2104	4.25901	4.30645	4.20655	4.5787	4.36352	4.36058	4.55396	4.42041	4.08501
UG58_02270	2.41571	1.70751	2.66024	1.28079	1.40375	2.58138	2.09085	2.35696	2.53209	1.38335	1.48832	1.17547	1.5563	1.20047	1.99955
UG58_02275	2.26837	2.62226	2.23432	2.14182	1.94262	2.41565	2.45342	2.74864	2.30777	3.32946	2.70607	2.49281	2.44939	2.36274	2.71823
UG58_02280	4.14284	4.47374	4.21599	4.61737	4.42738	4.40621	4.36113	4.48056	4.29082	3.77292	4.62545	5.37934	4.43162	4.52469	4.76409
UG58_02285	5.63761	5.67007	5.63701	5.53491	5.64594	5.63759	5.5387	5.71677	5.58729	5.20574	5.46894	5.41372	5.71473	5.39937	5.23366
UG58_02290	4.35492	4.34282	4.23067	4.38376	4.52446	4.57859	4.82385	4.57462	4.63509	4.68396	5.23296	4.41977	4.13187	4.13309	4.74049
UG58_02295	1.15548	1.50469	0.890365	1.33851	1.45719	1.50089	1.36441	1.96381	2.0741	1.42132	2.90133	1.53804	0.49897	0.177389	1.16062
UG58_02300	5.39632	5.36361	5.52233	5.35783	5.53226	5.43589	5.50043	5.38156	5.42584	4.70335	5.08539	4.98772	4.26393	4.67646	4.7774
UG58_02305	5.69932	5.69712	5.76105	5.31174	5.4621	5.66424	5.72899	5.69599	5.72996	4.80019	4.51043	4.25618	4.60467	4.73297	4.85165
UG58_02310	4.27225	4.27262	4.41553	4.37689	4.21886	4.34823	4.04658	4.31329	4.31785	3.51647	3.77745	3.59479	3.44433	3.09971	3.50672
UG58_02315	2.96762	3.3542	3.50583	3.63763	3.41054	3.35806	3.44724	3.56032	3.30102	4.17412	3.51641	3.29094	3.60693	3.15983	3.23487
UG58_02320	2.92889	3.07139	3.05617	3.47987	2.895	2.88304	2.72261	2.8649	2.96719	5.4503	5.89293	5.88906	4.13814	3.43751	3.62189
UG58_02325	6.85785	6.85425	6.86999	6.94046	6.98474	6.82813	6.78089	6.85263	6.81483	6.63582	6.20918	5.77467	6.65201	6.50222	6.34793
UG58_02330	1.65995	1.84286	1.83378	1.96986	1.74192	1.75998	2.026	2.24698	1.83309	1.84103	1.38762	1.22056	1.47934	1.48998	1.38591
UG58_02335	3.35127	2.93664	3.35316	3.13369	3.09369	3.27752	3.12995	3.26825	3.28741	2.87563	3.14701	2.84924	3.12872	3.26211	3.44132
UG58_02340	10.1112	10.0367	10.0059	10.0189	10.1006	10.0128	10.0736	10.074	10.0527	9.0931	8.85719	8.63659	9.22219	9.38015	9.2239
UG58_02345	9.40109	9.42659	9.43914	9.69753	9.71449	9.52916	9.50257	9.47228	9.49195	9.55254	9.50099	9.14043	9.46124	9.20859	9.31258
UG58_02350	10.4973	10.5656	10.5054	10.8311	10.889	10.7095	10.6653	10.6752	10.7128	10.6506	10.2331	10.6042	10.7411	10.877	10.7908
UG58_02355	9.63394	9.66218	9.61243	9.82335	9.84974	9.70498	9.6985	9.66851	9.70418	9.78906	9.29618	9.60632	9.72915	9.5613	9.63298
UG58_02360	8.35149	8.39813	8.4325	8.65672	8.53401	8.45108	8.44201	8.49923	8.50937	8.7485	8.24545	8.5534	8.83098	8.32927	8.33688
UG58_02365	12.3738	12.3996	12.3756	12.5111	12.5395	12.3563	12.3786	12.3684	12.3584	9.51476	10.6313	10.9688	10.2343	10.7614	10.7404
UG58_02370	6.90726	6.88464	6.99352	6.6181	6.67794	6.85729	6.8516	6.84085	6.9288	5.27994	6.0034	6.05072	5.55044	5.77105	6.1408
UG58_02375	6.06349	5.98012	6.15089	6.31264	6.19055	6.02034	5.985	5.99498	6.11609	6.54846	7.02206	6.96098	6.75661	6.67389	6.67042
UG58_02380	7.35172	7.31447	7.33161	6.74223	6.89923	7.29765	7.28739	7.20394	7.29039	5.57344	4.72854	3.55133	4.92795	4.93572	5.48762
UG58_02385	6.9514	6.87809	6.90131	6.12654	6.43821	6.86994	6.89196	6.83016	6.83952	4.59954	3.987	3.32231	4.32569	4.57413	4.91626
UG58_02390	10.6442	10.7114	10.711	10.6297	10.7437	10.7429	10.7796	10.7621	10.8902	4.84976	9.27842	9.98635	9.84321	10.4869	10.0489
UG58_02395	11.4514	11.4824	11.4329	11.6347	11.6092	11.5016	11.5693	11.5125	11.6518	5.71582	10.6225	11.4499	10.9657	11.229	10.736
UG58_02400	9.68822	9.68975	9.61994	9.89332	9.86728	9.75278	9.78969	9.71556	9.91566	4.05238	9.23364	9.8831	9.37988	9.60629	9.03782
UG58_02405	9.34151	9.3233	9.26172	9.49848	9.47197	9.38764	9.36779	9.30441	9.57972	3.75072	9.06473	9.38175	9.00344	9.28076	8.80274
UG58_02410	9.77079	9.7223	9.68603	9.88169	9.91506	9.83438	9.83609	9.7813	9.99198	4.53607	9.56195	9.73377	9.35771	9.57558	9.28634
UG58_02415	6.55178	6.49016	6.35567	6.04004	6.34383	6.53666	6.49819	6.52762	6.49631	5.79929	5.75152	5.38678	5.84122	6.06947	6.18891
UG58_02420	8.42466	8.47352	8.4333	8.81758	8.80399	8.48585	8.45361	8.49885	8.5057	8.24282	8.26864	8.25127	8.35846	8.01781	7.90474
UG58_02425	5.97833	5.97276	5.99835	6.31444	6.23521	6.0347	6.04556	6.09161	6.00614	6.41251	6.37507	6.40459	6.367	6.2253	6.0186
UG58_02430	5.83119	5.89441	5.78114	6.01149	6.11566	5.89321	5.84632	5.96923	5.77941	6.45888	6.36407	6.41068	6.51894	6.39749	6.37992
UG58_02435	8.334	8.33591	8.25803	8.44642	8.56515	8.33607	8.36093	8.39834	8.37949	6.05766	6.25039	5.73054	6.58241	6.79257	6.64704
UG58_02440	6.22006	6.24743	6.08575	5.53182	5.9202	6.17471	6.15386	6.34949	6.18744	5.5671	5.80293	5.72859	5.41234	5.51436	5.74304
UG58_02445	7.48952	7.47677	7.37356	6.76346	7.08893	7.45242	7.44917	7.46491	7.45847	6.85627	6.39898	6.31128	6.71	6.81705	6.95668
UG58_02450	7.7616	7.82628	7.71838	7.7552	7.88132	7.72971	7.73756	7.78137	7.73967	7.25289	7.02416	7.05811	7.31846	7.32812	7.40881
UG58_02455	4.08236	4.2321	4.16338	4.47666	4.32329	4.25315	4.14148	4.23623	4.1625	5.1503	4.83436	5.05461	4.83448	4.51551	4.50072
UG58_02460	5.44174	5.49616	5.39123	5.58644	5.61688	5.5631	5.5241	5.5958	5.53353	5.00159	5.18376	5.13924	5.14283	5.22741	5.15425
UG58_02465	6.33562	6.3304	6.01329	6.29635	6.4465	6.45966	6.39121	6.49942	6.34356	5.78843	5.68766	5.61499	5.82576	5.89473	5.64659
UG58_02470	8.59784	8.52852	8.54362	8.50902	8.65544	8.65646	8.61044	8.66141	8.5999	7.9892	7.68964	7.30115	8.30266	8.14075	7.97972
UG58_02475	8.4599	8.41679	8.42972	8.31107	8.40439	8.5336	8.50434	8.52596	8.42059	7.98405	7.74793	7.50908	8.2911	8.16919	7.97141
UG58_02480	7.45159	7.42108	7.35525	7.53991	7.50437	7.4608	7.52447	7.52357	7.43165	7.398	7.40409	7.63568	7.64404	7.53579	7.29656
UG58_02485	6.36312	6.29345	6.22243	6.5295	6.47754	6.38153	6.32705	6.33445	6.30186	6.13396	6.36958	6.49682	6.46007	6.17957	6.07494
UG58_02490	2.1386	2.18616	2.23432	2.266	2.36233	2.2844	1.88684	2.38319	1.87009	3.23668	3.21715	3.24804	3.12872	2.93055	3.00522
UG58_02495	9.17513	9.19079	9.22369	9.39006	9.39789	9.24358	9.23668	9.24016	9.21073	9.61684	9.13177	9.41273	10.0279	8.57123	9.04248
UG58_02500	5.59185	5.40795	5.47379	5.38547	5.18956	5.24081	5.35289	5.32179	5.42273	6.57502	5.63189	5.18829	6.69732	5.8571	5.36952
UG58_02505	9.39998	9.40806	9.39093	9.48975	9.57018	9.41005	9.35836	9.38836	9.46481	7.42978	8.24785	8.01897	7.46538	8.09066	8.13256
UG58_02510	10.3855	10.4091	10.365	10.3128	10.4671	10.3702	10.3736	10.3519	10.3891	8.63241	8.97141	8.67075	8.62672	9.13224	9.1768
UG58_02515	9.01765	9.02929	9.06555	9.23535	9.32295	9.05309	9.04722	9.02666	9.09439	7.941	8.61261	8.50695	8.04085	8.41903	8.45705
UG58_02520	9.42128	9.42299	9.35326	9.40069	9.44866	9.33782	9.39954	9.34397	9.39355	6.96631	7.83216	7.72884	7.17101	7.75628	7.81157
UG58_02525	7.72957	7.69302	7.72423	7.11987	7.46088	7.62307	7.70102	7.7458	7.64679	5.1503	4.93294	4.69204	5.3105	6.0804	6.31522
UG58_02530	4.15967	4.21556	4.23067	3.75884	3.96585	4.02548	4.26605	4.0926	4.17733	4.84976	4.55368	4.283	4.34751	4.53381	4.80691
UG58_02535	3.74602	3.80467	3.70825	3.9835	3.64738	3.89659	3.92735	3.88798	3.89274	7.21421	6.14765	5.15674	6.06677	5.41918	5.13628
UG58_02540	7.75401	7.72623	7.74099	7.48666	7.70063	7.72466	7.85481	7.83105	7.78396	5.09851	4.95949	4.46263	5.09203	5.5597	5.69474
UG58_02545	8.32237	8.31423	8.31426	7.92318	7.91454	8.09004	8.24906	8.16832	8.08225	6.23468	6.35076	6.28499	6.30702	6.5264	6.58404
UG58_02550	4.99366	4.82934	4.93364	4.58792	4.67865	5.19404	4.88455	4.99179	5.10353	4.32696	3.76413	3.39294	4.54454	3.81191	3.95045
UG58_02555	4.81933	4.79636	4.76231	4.52717	4.7284	4.95602	4.91173	4.99179	5.09183	4.5618	4.02101	3.52462	4.76322	4.11498	4.14273
UG58_02560	5.93745	6.07483	6.05926	5.75752	5.88894	6.03061	6.14243	6.04923	6.01649	5.44109	5.28054	4.72371	5.5668	5.61013	5.57597
UG58_02565	7.12849	7.0834	7.02545	7.21153	7.28363	7.10397	7.06435	7.06906	7.09134	6.54524	6.94073	7.07125	6.83013	6.88808	6.69606
UG58_02570	4.77087	4.73387	4.81685	4.81837	4.81794	4.77717	4.80947	4.77117	4.81661	4.89093	5.27585	4.99423	5.11765	4.79495	5.08902
UG58_02575	4.72074	4.7852	4.76735	5.1719	4.94028	4.57859	4.82861	4.80066	4.76843	6.32383	5.6483	5.50539	5.27108	4.81003	4.70261
UG58_02580	7.38251	7.38549	7.33586	7.42139	7.53343	7.40107	7.34917	7.34741	7.37648	5.45259	5.85729	5.81566	6.01318	6.2393	6.33449
UG58_02585	3.39455	3.62852	3.25601	2.40755	2.66452	3.64162	3.4096	3.51359	3.68005	1.42132	1.38762	0.55574	0.904226	1.00455	1.27766
UG58_02590	2.695	2.83205	2.66024	1.49897	1.90465	2.91889	2.59428	2.82718	3.24579	0.88245	0.94332	-0.157956	-0.318166	0.580745	0.368421
UG58_02595	4.93134	4.93916	5.08272	5.58644	5.2776	5.01103	4.91173	5.05025	4.87237	6.63582	6.414	7.04955	6.14361	6.32188	6.25702
UG58_02600	5.08456	5.20093	5.1653	4.37689	4.73923	5.08783	5.05676	5.02548	5.07212	2.80558	2.71994	2.18687	2.38755	2.32123	2.54225
UG58_02605	3.65403	4.02943	3.74962	2.6086	2.85574	3.96676	3.6968	3.62769	3.68005	2.27347	2.06787	1.34793	1.76525	1.20047	2.28699
UG58_02610	4.39099	4.63164	4.55625	3.51783	3.51504	4.71226	4.57458	4.66291	4.64579	3.95866	3.83595	3.64527	3.62491	3.71905	4.00239
UG58_02615	5.79126	5.72951	5.75851	4.9021	5.03558	5.8544	5.85101	5.86373	5.80829	5.18105	4.99415	4.89689	4.8801	4.90091	5.24329
UG58_02620	3.99131	4.12992	4.01859	3.44087	3.39693	4.26712	3.83572	4.1998	4.0051	4.06442	3.77745	3.79438	4.10009	3.99468	3.96797
UG58_02625	6.44603	6.37761	6.37728	6.8101	6.88954	6.48828	6.61854	6.58948	6.49038	6.8528	7.09307	7.26461	6.70262	7.1199	6.89695
UG58_02630	3.22906	3.3841	3.03959	3.1173	3.25326	3.22121	3.5546	3.56032	3.12855	3.22599	3.1367	3.39294	2.75712	3.13608	3.04979
UG58_02635	1.5621	1.75405	1.71349	1.73217	1.6982	1.75998	1.51379	1.7786	1.94135	2.3144	2.52828	2.39786	2.23203	2.53608	2.6182
UG58_02640	3.61796	3.80467	3.59932	3.84101	3.89983	4.13621	3.97107	4.13952	4.10158	5.31818	5.81752	5.27099	5.24517	5.69791	5.46105
UG58_02645	3.87387	3.55156	3.58796	4.51471	4.20331	3.99222	3.99668	3.89711	3.98837	6.30237	7.43806	6.95599	6.34005	7.14094	6.57072
UG58_02650	8.31769	8.34354	8.41854	8.5592	8.55139	8.40956	8.39302	8.40235	8.38948	8.5518	8.69107	8.9366	8.58543	8.78913	8.52965
UG58_02655	2.52363	2.74255	2.47533	3.25854	3.00675	2.58138	2.26956	2.40895	2.53209	3.4072	4.27703	4.45322	3.78537	3.13608	3.31008
UG58_02660	2.06906	1.65941	1.90874	1.44744	1.55848	2.25666	1.88684	1.7786	1.75613	1.56392	1.03495	1.76804	1.39804	1.82311	1.64023
UG58_02665	5.70219	5.60173	5.51035	5.80947	5.88163	5.6904	5.56747	5.55022	5.61479	5.35052	5.5174	5.35427	5.48058	5.51206	5.23849
UG58_02670	5.27031	5.23004	5.30019	5.00371	5.29605	5.40146	5.26077	5.19425	5.48368	4.64036	4.36352	3.93628	4.42137	4.56081	4.35294
UG58_02675	3.07794	3.08965	3.22701	2.00593	2.21499	3.22121	3.19038	3.10447	3.14374	2.62214	2.0894	1.17547	2.20838	2.53608	2.55776
UG58_02680	5.70506	5.8198	5.71218	5.66185	5.76727	5.76122	5.83217	5.77241	5.64446	5.78115	5.48933	4.66375	5.45819	5.73988	5.36291
UG58_02685	1.40164	1.92652	1.58224	1.22067	1.55848	1.75998	1.77288	1.85556	1.54359	3.14888	1.9074	1.67392	1.62937	1.59823	1.64023
UG58_02690	5.28188	5.13652	5.14218	4.61737	4.45391	5.23372	5.33627	5.21631	5.39761	5.23801	5.11456	4.56669	4.68826	4.52011	4.81339
UG58_02695	8.52748	8.49295	8.40566	8.58588	8.59339	8.35213	8.38092	8.39633	8.35686	7.77955	8.06362	8.35664	8.23843	8.08525	7.84356
UG58_02700	2.86876	2.76545	2.47533	2.6086	2.39008	2.07795	2.72261	2.45914	2.93263	3.24729	3.42621	3.50653	3.74484	3.75067	3.02768
UG58_02705	1.34392	0.906052	0.890365	1.28079	1.1021	0.996422	1.77288	1.37013	1.49704	1.97471	2.46379	2.3781	2.91157	2.6069	1.95338
UG58_02710	0.858496	1.06217	0.649357	0.875537	1.29054	1.24258	1.25548	0.946325	1.1209	1.94895	2.3789	1.67392	2.58414	1.76235	1.77905
UG58_02715	0.773607	0.63475	1.03123	1.394	0.319689	0.614552	1.36441	1.08063	0.923859	1.66232	2.77413	1.73735	2.67322	2.18898	1.75234
UG58_02720	6.35218	6.28357	6.33883	6.72204	6.42151	6.23993	6.6254	6.21722	6.30355	4.91774	4.79558	4.81106	4.75916	4.5917	4.37062
UG58_02725	7.95291	7.91023	8.00344	8.47364	8.10707	7.91251	8.28067	7.84822	7.89302	6.59384	6.51889	6.67645	6.57665	6.19976	5.91098
UG58_02730	6.09006	6.05406	6.05101	6.07229	5.83192	5.95062	6.24572	5.98431	5.87123	4.5618	4.75573	4.45793	4.06101	4.51091	4.7873
UG58_02735	5.0123	5.21764	5.15378	5.23404	5.2776	5.06801	4.9818	5.16809	5.1074	5.61294	5.49539	4.24531	5.47315	5.08583	4.99813
UG58_02740	3.82197	3.72514	3.63287	3.57897	3.48961	3.71482	3.65452	3.71289	3.63777	4.34682	4.45345	3.63698	4.30354	4.12707	4.33505
UG58_02745	0.484101	0.906052	0.35985	0.710478	0.43072	0.996422	0.792508	0.54297	0.775761	1.03717	1.78077	2.04368	1.5933	2.14206	1.99955
UG58_02750	0.373069	1.26862	0.814416	0.795367	0.961235	0.779611	0.226911	0.446754	0.775761	0.709119	1.9074	2.23161	1.69891	1.99138	1.75234
UG58_02755	-0.183324	-0.316341	-0.14711	-0.246453	0.319689	0.214014	-1.24702	0.633167	0.321195	0.283813	1.03495	1.38801	0.844105	1.05608	1.03324
UG58_02760	0.773607	0.169086	0.35985	0.951486	0.630029	0.524354	0.537251	0.633167	0.424288	0.512082	0.989863	1.88469	1.12241	1.20047	1.90569
UG58_02765	-0.363896	-0.135769	-0.694598	0.189646	0.0681504	0.214014	0.337942	-0.0189094	-0.185765	-0.453153	-0.343561	0.812898	0.647068	0.895618	0.437134
UG58_02770	0.252775	0.531656	0.462944	0.524065	0.0681504	0.524354	0.627449	0.54297	0.69559	0.363983	0.297985	1.30671	0.715781	1.33172	1.55003
UG58_02775	2.82725	2.67159	2.7239	2.4605	2.68706	2.70971	2.82146	2.91969	2.70586	1.08527	2.74729	3.83118	3.44433	4.13309	4.63109
UG58_02780	5.03983	5.06448	5.11077	5.29362	5.29605	5.12666	5.16614	5.0746	5.09183	5.18658	5.04187	4.96803	5.71053	5.49815	5.53737
UG58_02785	2.35857	2.64713	2.23432	2.40755	2.21499	2.62544	2.45342	2.24698	1.67483	9.60748	7.2199	6.2254	6.07986	4.96971	4.89198
UG58_02790	0.858496	1.39148	0.890365	0.420971	0.885286	1.06201	1.41594	1.2612	0.923859	6.32258	2.87677	1.9926	3.44433	2.25662	2.08768
UG58_02795	1.7953	0.906052	1.27739	0.524065	0.885286	1.29808	1.64914	1.6973	1.79513	4.78934	1.72683	0.624452	2.52792	1.24556	1.03324
UG58_02800	5.82329	5.73242	5.63976	6.28539	6.25421	5.97423	6.04964	6.05128	5.97676	6.13538	5.95729	6.35111	5.93608	5.91406	5.7294
UG58_02805	4.82988	4.84555	4.77739	5.07335	5.20135	5.11512	5.10858	5.14528	5.07212	4.09411	4.41985	4.59265	4.1691	4.38054	4.28932
UG58_02810	0.68341	0.531656	0.962515	1.81583	1.45719	0.996422	1.19776	1.61114	1.58867	2.44915	2.39629	1.96637	2.50868	1.73099	2.6182
UG58_02815	0.252775	0.730965	1.03123	1.15794	0.630029	0.614552	0.537251	1.37013	0.851709	1.1769	0.627293	1.38801	1.22025	0.580745	0.893512
UG58_02820	0.773607	0.300331	0.814416	-0.246453	0.630029	0.428138	0.337942	0.718056	-0.526802	0.283813	1.03495	1.17547	0.574919	0.580745	0.368421
UG58_02825	0.858496	-0.316341	-0.694598	-0.633476	-1.15424	0.0937193	0.537251	0.718056	-0.733253	-0.453153	-0.73949	-0.0469248	-0.318166	-0.132951	0.0552634
UG58_02830	-0.570347	0.420625	0.962515	1.09235	0.43072	0.524354	0.106616	0.232629	0.210163	1.13181	1.6125	1.17547	0.574919	1.00455	0.296271
UG58_02835	0.773607	1.26862	1.03123	1.09235	0.533814	0.214014	0.106616	0.874175	0.520503	1.49438	1.12111	0.752777	0.333911	1.63258	0.941607
UG58_02840	1.61186	1.50469	1.87175	0.189646	0.319689	1.75998	1.84984	1.56605	1.54359	3.25782	4.37233	3.89516	1.07088	0.267587	0.941607
UG58_02845	2.1386	2.15181	2.42514	2.10903	2.30519	2.31162	2.52557	2.68681	2.30777	3.24729	2.8891	2.87767	2.63824	2.85982	3.01649
UG58_02850	2.7179	3.08965	3.07257	3.1499	2.81538	3.07	2.85918	2.90166	3.01752	3.27865	3.00694	3.41251	3.14127	3.20619	3.04979
UG58_02855	1.08677	0.986222	1.03123	1.54873	1.1021	0.85556	1.64914	1.31669	1.44895	1.66232	1.16233	1.53804	1.97602	0.432646	1.75234
UG58_02860	1.61186	1.50469	1.5357	1.15794	1.40375	1.29808	1.13764	1.20348	0.923859	2.14321	1.88295	1.96637	1.66456	1.63258	1.58072
UG58_02865	1.34392	1.33136	-0.00272004	1.28079	0.720227	0.524354	1.56033	1.37013	1.29423	1.56392	1.31636	0.926108	1.01744	1.45201	1.03324
UG58_02870	-0.811355	0.169086	0.35985	0.189646	-0.236704	-0.181915	-0.0246281	0.343661	0.424288	-0.453153	0.370135	-0.894922	0.333911	0.267587	-0.596813
UG58_02875	1.22107	1.44919	1.03123	1.02364	1.34826	1.18487	1.00932	1.01504	1.54359	1.78389	2.04601	1.50197	1.22025	1.76235	1.20069
UG58_02880	0.484101	-0.522792	-0.935606	-0.0859886	-0.0762395	-0.34238	-0.510055	-0.710787	0.210163	1.13181	1.12111	-0.553885	0.418799	0.837903	0.296271
UG58_02885	4.30286	4.18191	4.22335	4.02803	4.00226	4.36132	4.44414	4.25766	4.27711	3.45374	3.96387	3.02474	3.07742	3.31595	3.66551
UG58_02890	7.99863	7.87513	7.96389	7.37215	7.7267	7.90415	7.97026	7.92612	8.0038	5.81363	6.47968	5.84295	6.00118	7.11536	7.22428
UG58_02900	5.94232	6.0494	5.91898	5.5472	5.8545	6.02034	6.05575	6.01399	6.19475	3.28896	4.44929	5.08845	4.86883	5.51436	5.72769
UG58_02905	6.39188	6.47113	6.38386	6.15894	6.3597	6.4808	6.47256	6.61045	6.52268	3.47194	4.47815	5.63386	6.26894	5.98724	6.02698
UG58_02910	7.4533	7.48283	7.33501	7.34864	7.60472	7.48267	7.55352	7.56784	7.52667	4.6201	6.08069	7.26864	7.75941	7.15282	7.02663
UG58_02915	7.06069	7.18244	7.11325	7.30044	7.39907	7.27016	7.21832	7.27746	7.2312	4.26567	6.33395	7.26327	7.90031	7.05093	6.89618
UG58_02920	2.54939	2.54495	3.07257	2.14182	2.05087	2.62544	2.50192	2.48359	2.66434	1.1769	2.02381	2.06855	2.63824	1.99138	2.34179
UG58_02925	3.13009	3.01517	3.08878	1.93287	1.94262	3.02137	3.48392	3.1961	3.05012	1.26305	0.740503	0.55574	1.43926	1.52697	1.35072
UG58_02930	2.67173	2.788	2.47533	2.04112	2.5462	2.51267	2.61648	2.33024	2.33449	2.83401	2.17245	1.42701	2.70737	2.04337	1.61078
UG58_02935	0.773607	1.84286	1.62733	0.30994	0.961235	1.75998	1.36441	1.31669	1.18102	2.83401	2.00127	0.752777	2.8209	1.76235	1.31465
UG58_02940	4.40517	4.61282	4.41553	4.55787	4.61541	4.38714	4.5285	4.6359	4.57474	6.38154	5.16106	4.54026	6.22394	5.21046	4.10098
UG58_02945	0.858496	0.420625	0.962515	0.30994	-0.236704	0.214014	0.627449	1.01504	1.1209	-0.0905827	-1.08053	-1.63189	0.715781	0.177389	0.220323
UG58_02955	2.17216	2.46327	2.47533	2.38033	2.11878	2.53594	2.026	2.21813	2.68525	3.64237	2.41346	2.33774	3.35021	2.49932	2.83742
UG58_02960	2.94838	3.14309	3.22701	3.5909	3.47673	2.93648	3.0829	3.45296	3.30102	4.8567	3.87986	3.54248	4.2408	3.53153	3.64386
UG58_02965	2.47068	2.67159	2.68178	3.67171	2.895	2.51267	2.65987	3.10447	2.28055	4.26044	4.66543	4.14363	3.35021	2.55411	2.85007
UG58_02970	3.87387	4.06679	4.01859	3.46698	3.6242	3.95817	4.14911	3.74359	3.97994	3.89262	4.13412	3.83843	3.71158	4.00783	4.19326
UG58_02975	2.06906	1.70751	2.17482	0.875537	1.94262	1.59253	1.41594	1.92862	1.54359	2.18795	2.15213	2.33774	1.94773	1.82311	1.99955
UG58_02985	0.938667	1.13432	1.27739	1.15794	1.29054	0.85556	1.36441	1.14336	1.58867	-0.758007	-0.033221	-1.34238	-1.54056	-0.689344	0.0552634
UG58_02990	3.98188	4.26461	4.06029	4.28447	4.42067	4.28096	4.34128	4.03586	4.31785	4.37128	4.71822	4.81106	3.93697	4.57854	4.32148
UG58_02995	1.75158	2.2525	2.37315	2.17388	2.21499	1.91001	2.32452	1.92862	2.19566	2.3737	2.3789	1.73735	2.38755	2.34213	2.24927
UG58_03000	3.63008	3.61597	3.65481	3.42764	3.60065	3.64162	3.87307	3.88798	3.83777	3.99688	3.75067	3.4974	3.77736	3.54962	3.78895
UG58_03005	2.82725	3.07139	2.86235	3.04979	3.39693	3.23549	2.89594	3.07259	3.03391	4.22331	3.82315	4.73541	3.55161	4.23162	3.92675
UG58_03010	3.72357	3.99109	3.73939	3.8209	3.77912	3.76491	4.07089	3.64947	3.76106	4.82164	4.44929	5.19395	4.33664	4.77586	4.40104
UG58_03015	4.46731	4.35042	4.45983	4.41763	4.50556	4.39988	4.55172	4.63043	4.66697	4.64839	4.31864	4.14947	4.37963	4.04018	3.71477
UG58_03020	4.56526	4.58734	4.79231	5.00371	4.78174	4.70201	4.65183	4.97464	4.59145	5.02026	4.49034	3.90899	4.70103	4.46398	4.15807
UG58_03025	4.84556	4.76829	4.97347	4.76148	4.67301	4.62815	4.99457	4.76619	4.90393	5.27477	4.71476	4.65557	4.90607	4.82867	4.53247
UG58_03030	2.62403	2.08055	2.31921	2.04112	1.55848	2.55884	2.21241	2.38319	2.38649	2.43065	2.0894	2.29622	1.85937	2.04337	2.23004
UG58_03035	-1.10086	-2.63827	-0.694598	0.524065	-1.51681	-1.25992	-0.0246281	-0.710787	-2.84873	4.31692	4.54201	1.93965	2.40846	2.21188	2.83742
UG58_03040	4.39099	4.22385	4.1246	4.29179	4.37974	3.98379	4.26605	3.86024	4.18469	2.46741	3.51641	3.26965	2.6904	3.41795	3.3373
UG58_03045	3.85333	3.52496	3.57651	3.42764	3.77912	3.43434	3.67581	3.18123	3.49112	2.00002	2.67792	2.6494	2.15988	2.58952	2.87506
UG58_03050	2.17216	2.08055	2.49978	0.795367	1.60657	1.75998	1.9229	1.89255	2.0741	1.1769	1.9074	1.26428	0.0444039	1.8814	2.85007
UG58_03055	3.8325	3.65329	3.86706	4.06269	4.15561	3.77473	4.11053	3.86954	4.10158	2.95543	3.71649	4.08997	3.02423	3.73495	3.64386
UG58_03060	1.5621	1.88529	2.14412	2.07547	1.82558	2.19951	2.37747	2.21813	2.30777	1.66232	2.02381	2.39786	1.43926	2.36274	2.08768
UG58_03065	3.56842	3.74831	3.51785	3.72678	3.60065	3.48305	3.67581	3.69206	3.68005	4.23934	4.21471	4.4052	3.70314	3.82682	4.05799
UG58_03070	2.74044	2.95668	2.66024	2.82596	2.97045	2.84628	2.68109	2.88339	2.80471	3.64237	3.15724	3.14655	2.969	2.9579	2.89961
UG58_03075	1.45713	2.00559	2.31921	2.04112	1.65311	2.25666	1.56033	2.38319	2.22452	2.84802	2.81348	2.9329	2.72414	2.34213	2.49469
UG58_03080	3.06013	3.05289	3.28444	3.28814	3.14344	3.33171	3.58868	3.68153	3.46717	3.90607	3.65283	3.02474	4.00719	3.47586	3.18579
UG58_03085	6.96583	6.87019	6.9036	7.40544	7.1255	6.84686	7.25504	7.02808	6.99728	7.79951	8.20934	7.33486	7.57347	7.61148	7.10725
UG58_03090	1.08677	1.20303	1.21967	-0.427025	0.199395	1.40305	1.19776	0.54297	1.34767	0.108726	-0.73949	-1.10137	-1.01004	-1.07637	0.368421
UG58_03095	3.504	3.56467	3.81928	4.30633	3.77912	3.57578	3.34461	3.41532	3.5493	4.62824	5.04738	5.13924	4.56797	4.31331	4.28
UG58_03100	3.11292	3.03416	3.00584	2.20524	1.78436	3.17749	3.12995	3.26825	3.17364	2.95543	2.63463	2.39786	2.83641	2.55411	3.17578
UG58_03105	4.20089	4.26461	4.14799	4.23214	4.21111	4.06601	4.21605	4.25055	4.22094	4.53607	4.43254	4.53134	4.26393	4.35505	4.10098
UG58_03110	3.84296	4.04823	4.0928	4.38376	4.03778	3.83225	4.12609	3.93307	3.86552	4.4832	4.39413	4.45322	3.80127	4.27576	4.23728
UG58_03115	6.98129	7.08681	6.95424	6.9998	7.147	7.0595	7.08837	7.11086	7.05966	7.22028	6.94812	6.88862	7.18471	7.0115	6.86613
UG58_03120	8.06767	8.15533	8.05334	8.12628	8.19964	8.05775	8.06914	8.13011	8.05088	6.74371	6.66945	6.84069	6.75661	6.96508	6.74854
UG58_03125	7.49533	7.61479	7.55515	7.69847	7.64702	7.52762	7.60021	7.56139	7.64145	6.80872	7.18844	7.49596	6.67376	7.26177	6.94935
UG58_03130	5.02613	5.05056	4.94258	4.68567	5.02677	4.93429	5.04044	5.15673	5.13046	4.24464	4.46996	4.08388	4.73039	4.82125	4.58641
UG58_03140	7.68159	7.76794	7.6901	7.94888	7.89772	7.62849	7.65351	7.67391	7.64212	8.20455	7.42806	7.39694	7.35661	7.39905	7.18985
UG58_03145	7.47699	7.57807	7.5242	7.5514	7.52171	7.46384	7.57067	7.60732	7.51868	8.07953	6.88102	6.759	7.25277	7.09548	6.99208
UG58_03150	3.96283	3.84823	3.92238	3.94685	3.76859	3.85093	4.00512	4.03586	4.03798	2.65438	2.80049	2.90555	3.40326	4.29733	4.65653
UG58_03155	7.04266	7.04414	7.00744	7.28859	7.14497	7.01362	7.04402	6.97948	7.11465	6.48377	7.60947	7.8373	8.00698	8.69525	8.98949
UG58_03160	6.64435	6.66018	6.67977	6.99868	6.95486	6.64497	6.70782	6.65688	6.57544	7.18347	7.13444	7.5988	7.26787	6.90047	6.63795
UG58_03165	8.65458	8.64308	8.64816	8.15568	8.37649	8.66802	8.65803	8.63095	8.60025	4.7674	4.5614	4.23436	5.22173	4.82496	5.00946
UG58_03170	9.45788	9.5257	9.53431	9.79012	9.73729	9.42493	9.54857	9.51349	9.47085	10.3312	10.0122	10.7191	9.96619	10.3186	9.99444
UG58_03175	4.31793	4.39515	4.47841	4.43757	4.27946	4.23194	4.5285	4.42482	4.52341	3.61805	3.91043	4.06547	3.29514	3.53153	3.56162
UG58_03180	5.33839	5.18404	5.22884	4.77722	4.88772	5.22658	5.41436	5.31499	5.31282	2.73196	3.63829	2.91929	3.55161	4.02085	4.31237
UG58_03185	1.70649	2.21971	2.34643	1.64336	1.50872	2.33834	2.50192	2.33024	2.00925	1.78389	1.97837	2.56451	2.40846	2.04337	2.55776
UG58_03190	4.35492	4.45273	4.45359	4.8335	4.7065	4.29467	4.36769	4.48056	4.17733	4.28123	4.997	5.40398	4.95307	4.99633	5.2835
UG58_03195	1.15548	1.60966	1.71349	1.77461	1.45719	0.69944	1.60542	1.37013	0.775761	1.63026	1.69908	0.870613	1.2668	1.48998	1.61078
UG58_03200	1.40164	1.44919	1.21967	0.795367	0.630029	1.12475	0.337942	1.6973	1.05816	1.22062	1.12111	0.152384	1.2668	0.895618	1.03324
UG58_03215	0.373069	0.986222	0.248819	0.0584013	0.43072	0.325045	0.226911	0.232629	-0.34623	0.709119	1.2414	0.870613	0.647068	0.837903	0.0552634
UG58_03230	0.938667	0.906052	0.890365	1.54873	1.34826	0.428138	1.36441	1.31669	1.23873	1.72439	1.31636	1.22056	1.01744	0.715046	1.45381
UG58_03235	1.2838	0.420625	1.09682	1.96986	1.60657	1.29808	1.88684	1.42166	1.54359	2.00002	0.989863	1.34793	2.03098	0.715046	1.16062
UG58_03240	2.1386	2.04356	2.45045	2.266	2.27575	2.31162	2.40323	1.7786	2.68525	2.3542	2.94922	1.9926	0.904226	2.75457	3.09302
UG58_03245	2.17216	2.34662	1.79479	2.51157	2.18363	2.58138	2.26956	2.38319	2.16622	2.46741	2.3789	2.63282	1.82868	2.23442	2.26826
UG58_03250	2.86876	2.59695	2.70299	3.22833	2.87551	2.58138	2.84044	2.57746	2.28055	3.26827	3.33	3.39294	2.5469	3.19474	3.13499
UG58_03255	2.94838	3.03416	3.2703	3.35957	3.29788	3.11705	3.34461	3.58313	3.27367	3.61805	3.2269	3.66171	3.1537	3.71103	3.62189
UG58_03260	0.252775	-0.7638	-0.488147	0.524065	-0.236704	-0.522952	-0.716506	0.112335	0.69559	0.198924	-0.343561	-0.409495	-0.318166	0.177389	0.296271
UG58_03265	1.7953	1.88529	1.71349	1.44744	1.55848	1.40305	1.95809	1.08063	1.79513	2.02489	2.15213	1.73735	1.31188	1.28928	1.97665
UG58_03270	1.01462	1.13432	1.21967	1.15794	1.1021	0.85556	0.940607	0.946325	1.05816	1.13181	1.07867	0.870613	1.35561	1.10584	1.16062
UG58_03275	1.22107	0.63475	1.43785	1.68845	1.65311	1.18487	1.13764	1.47142	1.29423	1.66232	1.9551	1.82754	1.43926	1.56304	1.95338
UG58_03280	1.51057	1.65941	1.75471	1.77461	1.40375	1.67868	1.56033	1.42166	1.49704	2.09704	1.9074	1.73735	1.69891	1.41302	1.90569
UG58_03285	1.5621	1.60966	1.15955	2.04112	1.90465	1.75998	1.60542	1.31669	1.87009	1.896	2.02381	1.93965	1.85937	1.90969	2.24927
UG58_03290	0.484101	-0.135769	0.35985	0.420971	0.885286	0.69944	0.226911	0.798227	0.321195	0.363983	0.685008	0.752777	0.49897	0.715046	0.368421
UG58_03295	0.121531	-0.7638	-0.488147	-0.246453	0.199395	-0.181915	-0.169018	0.343661	0.0898691	0.283813	0.895226	0.48359	0.147497	-0.253245	0.565458
UG58_03300	1.2838	1.39148	1.27739	1.15794	1.23042	1.97955	1.88684	1.47142	0.923859	2.02489	1.85807	1.60758	1.22025	1.24556	1.16062
UG58_03305	1.22107	0.986222	1.27739	0.875537	1.1021	1.35152	1.19776	0.633167	1.54359	1.26305	0.740503	1.50197	0.418799	0.715046	1.16062
UG58_03315	1.01462	-0.316341	0.35985	0.30994	-0.0762395	0.614552	0.441036	1.14336	-0.185765	0.198924	-0.033221	-0.714349	0.333911	-0.528879	0.140152
UG58_03320	2.54939	2.00559	2.31921	2.00593	2.05087	2.10932	2.026	2.21813	2.00925	2.3737	2.54396	1.76804	1.94773	1.59823	2.30549
UG58_03325	1.5621	1.26862	1.43785	1.28079	1.55848	1.83694	1.19776	2.09657	1.1209	1.78389	1.48832	0.979547	1.51834	1.48998	1.51866
UG58_03345	0.938667	0.531656	0.128524	2.00593	1.65311	0.524354	0.537251	0.874175	1.23873	1.63026	2.06787	2.20941	2.00376	1.37294	1.45381
UG58_03350	2.06906	2.00559	2.11276	2.82596	2.33404	2.14001	2.26956	2.09657	2.33449	2.87563	3.09473	3.16973	2.85176	2.38306	2.67621
UG58_03355	0.373069	0.300331	0.734246	0.710478	0.720227	-0.181915	0.106616	1.2612	0.520503	-0.0905827	0.567172	0.690041	0.243713	0.352476	0.140152
UG58_03360	0.938667	1.33136	0.814416	1.15794	0.533814	0.614552	1.7328	1.31669	0.992572	0.88245	0.685008	1.50197	0.574919	0.951113	0.73879
UG58_03365	1.5621	1.39148	1.67105	1.394	0.805116	1.4528	1.99245	1.6973	1.49704	1.03717	1.27937	1.70598	0.844105	1.24556	1.11939
UG58_03375	0.587194	1.06217	0.462944	-1.52656	0.199395	0.524354	0.712338	0.633167	0.0898691	0.108726	-0.343561	-0.409495	-0.462556	0.081174	0.437134
UG58_03400	-0.0228592	-0.135769	0.35985	0.30994	0.199395	0.614552	-0.0246281	-0.0189094	0.424288	0.283813	0.370135	1.12893	0.333911	0.177389	0.565458
UG58_03405	-0.811355	0.300331	0.248819	-0.0859886	-0.236704	0.428138	-0.169018	-0.163299	-0.733253	0.198924	-0.23253	0.0561687	0.418799	-1.07637	0.368421
UG58_03410	2.23701	1.65941	1.98	1.59682	1.40375	1.87394	1.88684	2.03172	1.6324	2.53823	2.60504	2.29622	2.08393	2.06868	2.24927
UG58_03415	1.7953	2.49101	2.01435	2.63187	2.33404	2.33834	2.026	2.24698	2.36072	3.55113	4.26288	3.88118	3.1537	2.90267	2.64749
UG58_03420	1.08677	1.20303	1.33288	1.09235	0.43072	1.24258	1.60542	0.798227	1.75613	1.26305	1.31636	1.30671	1.12241	1.28928	0.893512
UG58_03425	6.31886	6.34377	6.32007	5.80947	6.12601	6.2417	6.37177	6.42561	6.41101	6.87349	6.22143	6.06778	6.73918	6.96002	6.87931
UG58_03430	6.3282	6.37203	6.40343	6.11213	6.30063	6.3751	6.39121	6.50838	6.41258	7.33723	6.73752	7.06508	6.99989	6.91712	6.73154
UG58_03435	7.24146	7.22127	7.17908	7.58606	7.49801	7.189	7.29515	7.1572	7.2205	7.94508	7.70933	8.12133	8.01552	7.51119	7.42951
UG58_03440	3.27611	3.27661	3.05617	2.97897	2.75265	3.23549	3.27654	3.0234	3.38009	3.52522	3.92846	5.0515	4.30354	4.51551	4.91023
UG58_03445	5.10208	5.3062	5.2862	5.51	5.37801	5.3662	5.32957	5.14911	5.20112	6.2186	6.13864	6.8106	5.78637	6.10507	6.21483
UG58_03450	4.93623	4.84555	4.97783	4.58196	3.99325	4.89434	4.92513	5.09855	5.04407	5.45717	5.56621	5.82298	5.10169	4.92883	5.14401
UG58_03460	6.21	6.34947	6.45749	6.31624	6.28224	6.509	6.36523	6.37259	6.33862	6.26762	6.32263	6.30606	6.2718	6.25317	6.29569
UG58_03465	5.39277	5.27462	5.11869	4.94917	5.1291	5.31331	5.26077	5.27352	5.33284	4.93425	5.01399	4.75852	4.84602	4.77201	5.13111
UG58_03470	4.69788	4.66247	4.75725	4.80308	4.80769	4.73758	4.81428	4.76619	4.71351	5.29024	5.34686	5.29754	4.93877	4.93915	5.0179
UG58_03475	4.78178	4.60014	4.80218	4.67451	4.4864	4.73758	4.74545	4.75619	4.7287	5.49104	5.22082	5.3492	5.11129	5.19042	5.16695
UG58_03480	9.42672	9.33555	9.34464	8.59922	8.98857	9.38884	9.41861	9.41025	9.36589	6.83621	6.98664	6.67746	6.89453	7.1267	7.71844
UG58_03485	3.11292	2.59695	2.97128	2.40755	2.47025	3.07	3.0829	3.08862	3.36721	3.86534	3.3026	3.24804	3.44433	2.9579	3.67265
UG58_03490	5.24688	5.22592	5.04998	5.87919	5.40545	5.07597	5.17738	5.31158	5.25106	7.09374	6.6925	6.40581	7.00247	6.59334	6.85753
UG58_03495	4.70363	4.79079	5.02492	5.30814	4.89742	4.6865	4.75548	4.74612	4.74373	6.1762	5.79967	5.95724	5.71263	5.45321	5.03462
UG58_03500	3.70076	3.51148	3.66566	3.08394	2.70926	3.48305	3.61096	3.83195	3.74123	3.56816	3.23658	3.15819	3.12872	3.08738	2.89961
UG58_03515	2.32913	2.46327	2.47533	2.80564	2.79477	2.46498	2.78273	2.35696	2.38649	3.59332	3.29335	3.61182	3.01062	3.07494	3.21544
UG58_03520	-0.0228592	0.0246962	0.35985	0.189646	-0.417276	0.69944	-0.0246281	-0.951795	0.610701	0.512082	0.989863	1.03108	0.49897	0.580745	0.0552634
UG58_03525	0.121531	0.300331	-0.14711	0.0584013	-0.417276	0.0937193	-0.0246281	-2.82626	0.321195	0.283813	0.370135	0.690041	0.647068	0.177389	-0.345275
UG58_03545	0.484101	1.06217	0.462944	-0.427025	0.805116	0.779611	0.441036	0.633167	0.321195	1.52957	0.567172	0.624452	1.47934	1.00455	0.843759
UG58_03550	0.68341	0.906052	1.09682	1.09235	1.50872	0.85556	1.25548	0.874175	0.610701	1.81274	1.45553	1.03108	2.30074	1.63258	1.20069
UG58_03555	1.08677	0.906052	0.890365	0.524065	1.16769	0.69944	0.106616	1.37013	0.610701	1.30428	1.16233	0.690041	1.17216	0.837903	1.03324
UG58_03560	2.80603	2.31593	2.42514	2.7429	2.44402	2.6891	2.63834	2.84616	2.64312	3.27865	3.02939	2.69803	2.89685	2.58952	2.85007
UG58_03565	3.09554	2.76545	3.00584	2.5609	3.02456	2.97104	2.98393	2.72832	3.01752	3.32946	3.07328	3.19254	3.16603	3.04974	3.31008
UG58_03570	5.57313	5.40065	5.50734	6.08288	6.06922	5.67476	5.77658	5.5986	5.52196	6.72011	6.36848	6.74074	6.53447	6.09279	5.74812
UG58_03575	5.64061	5.42243	5.40748	3.93755	4.37974	5.5631	5.45496	5.48511	5.53065	3.82341	3.50042	2.39786	4.1506	4.65573	5.18704
UG58_03580	4.95563	4.58734	4.81685	4.24728	4.33047	4.85787	4.73026	4.58595	4.75366	3.74324	3.80375	2.41736	4.34208	4.88675	4.70261
UG58_03585	2.7179	2.11662	2.45045	2.997	3.00675	2.76983	2.85918	2.45914	2.91504	2.44915	3.81671	2.87767	2.70737	2.99798	3.77574
UG58_03590	3.09554	2.788	2.98867	3.72678	3.54002	3.37106	3.49594	3.08862	3.20293	3.00628	4.18	3.23711	3.19038	3.36785	4.19822
UG58_03595	0.938667	0.821163	0.962515	1.22067	1.6982	1.35152	0.712338	1.85556	1.18102	1.26305	0.989863	1.57323	0.844105	1.10584	0.220323
UG58_03605	2.90912	2.62226	3.05617	0.524065	0.43072	3.1324	3.30415	2.9375	3.25979	1.97471	0.94332	1.03108	0.574919	0.508595	2.71823
UG58_03650	5.86749	5.66703	5.92576	6.05733	6.11359	5.76614	5.60681	5.94302	5.87578	6.19139	6.39575	5.89776	6.29303	6.56915	6.36677
UG58_03655	1.87896	2.2525	2.52383	2.48626	2.36233	2.0131	2.45342	2.35696	2.28055	2.3542	2.59001	2.01837	2.32294	2.70701	2.21054
UG58_03660	2.10425	2.34662	2.01435	2.23594	2.47025	1.9452	2.05879	2.48359	2.43667	1.69369	1.9074	1.34793	2.2782	2.6069	2.12981
UG58_03665	5.37126	5.35985	5.52233	5.45562	5.5103	5.39829	5.57032	5.37177	5.37527	4.83928	5.38218	4.69604	4.56331	5.36913	5.19946
UG58_03670	6.50647	6.45184	6.59861	6.73956	6.64234	6.56522	6.64578	6.56534	6.60591	5.88839	6.48882	5.982	5.46569	6.46458	6.29222
UG58_03675	2.86876	2.67159	2.37315	3.61445	3.22273	2.91889	2.61648	3.0234	2.76598	8.63115	4.71822	5.3236	6.1232	2.97139	2.70436
UG58_03680	1.2838	1.20303	0.734246	1.68845	1.34826	1.54744	1.4657	1.7786	0.992572	6.72106	2.19249	1.88469	4.48181	1.99138	1.45381
UG58_03685	2.92889	2.83205	2.86235	2.86576	2.66452	3.02137	3.11444	2.72832	2.72618	6.90566	3.80375	3.4974	5.15834	3.09971	3.30089
UG58_03690	1.22107	1.60966	1.48761	1.59682	1.82558	1.9452	1.25548	1.96381	1.18102	3.47194	2.59001	2.43659	2.52792	2.06868	1.58072
UG58_03695	6.09225	5.91504	6.01329	5.14788	5.61981	6.407	6.195	6.14432	6.26761	6.12966	5.66811	5.22194	6.79086	7.22847	7.43792
UG58_03700	6.60189	6.55731	6.53644	7.02858	6.95602	6.6463	6.64982	6.85497	6.59904	7.09961	7.04566	6.46556	7.29479	6.92146	6.48407
UG58_03705	10.8	10.8641	10.8258	11.4811	11.2995	10.7755	10.8874	11.0207	10.7731	14.4717	12.5811	11.8665	14.2579	11.8729	10.7121
UG58_03710	7.50934	7.58935	7.55223	9.72399	9.28882	7.67312	7.63935	7.73184	7.56525	10.1212	9.62493	9.48857	9.85765	8.17502	7.11448
UG58_03715	8.91145	8.89522	8.89599	9.05639	9.07978	8.92123	8.904	8.94591	8.87223	4.78206	6.2396	6.41068	5.15215	6.66042	6.90075
UG58_03720	1.22107	1.55813	1.21967	0.795367	0.630029	0.614552	1.64914	1.61114	1.6324	1.72439	2.02381	1.50197	1.88943	1.28928	1.64023
UG58_03725	7.46435	7.52789	7.54638	7.73989	7.6916	7.49237	7.582	7.52578	7.50258	8.5416	8.52569	8.53428	8.21896	8.95101	8.63738
UG58_03730	7.35903	7.35278	7.31448	7.32027	7.39907	7.28655	7.41079	7.30859	7.37567	6.94773	7.52804	7.74484	6.60523	8.12085	7.91757
UG58_03735	2.54939	1.88529	2.45045	2.97897	2.57065	2.31162	2.21241	2.35696	2.33449	3.52522	3.59378	2.71389	3.09042	3.44719	3.62189
UG58_03740	1.01462	0.906052	0.814416	0.795367	0.319689	0.0937193	0.106616	0.946325	0.923859	1.63026	0.94332	0.812898	0.418799	-0.0219195	0.502722
UG58_03745	2.47068	2.95668	2.49978	2.78502	2.87551	3.03776	2.84044	2.76868	2.8237	3.78753	3.89828	3.96306	3.6602	3.21755	2.89961
UG58_03750	6.3226	6.18722	6.10381	6.6108	6.45965	6.26973	6.13668	6.14815	6.18194	7.50685	7.42436	7.59131	7.07374	7.33008	7.01193
UG58_03755	5.46562	5.29444	5.45827	5.96872	5.76727	5.65364	5.47028	5.35861	5.53065	6.71343	6.57626	6.6724	6.27322	6.60852	6.34458
UG58_03760	1.22107	0.986222	1.5357	1.15794	0.720227	1.4528	1.07491	1.37013	1.67483	1.94895	1.69908	1.8564	1.35561	1.48998	1.4866
UG58_03765	1.40164	1.13432	1.03123	0.710478	0.805116	1.35152	1.19776	1.42166	1.18102	0.646383	0.567172	0.624452	0.147497	0.352476	0.565458
UG58_03775	2.03299	1.92652	1.87175	2.63187	1.86566	2.17007	1.36441	1.85556	1.79513	2.92932	2.71994	2.94638	2.46943	2.87424	2.81177
UG58_03780	1.75158	1.44919	1.43785	1.64336	1.40375	2.04589	0.940607	1.56605	1.9757	3.27865	2.63463	2.84924	2.40846	2.51781	2.39457
UG58_03790	0.373069	0.986222	0.462944	0.420971	0.720227	1.4528	1.07491	1.01504	0.851709	0.93589	0.627293	1.53804	0.647068	0.951113	0.437134
UG58_03795	2.52363	2.62226	2.47533	2.53645	2.36233	2.60358	2.72261	2.30302	2.87919	3.04327	2.98413	3.40276	2.88197	2.72304	2.83742
UG58_03805	0.938667	0.63475	1.58224	0.710478	0.961235	0.614552	0.712338	1.37013	1.6324	1.72439	1.97837	2.33774	1.5933	1.52697	1.69737
UG58_03810	1.87896	1.20303	1.58224	1.54873	1.65311	1.06201	1.51379	1.7786	1.87009	2.07339	2.00127	2.63282	1.88943	2.30001	2.15042
UG58_03815	2.64808	2.93664	2.31921	2.84599	2.57065	2.46498	2.26956	2.35696	2.80471	3.27865	3.25576	3.5156	2.78936	3.09971	3.29164
UG58_03820	0.373069	-0.135769	-0.488147	-0.874484	-0.417276	-0.729403	-0.716506	-0.163299	-1.26377	0.108726	-0.463855	0.55574	0.147497	0.352476	0.0552634
UG58_03825	0.773607	0.169086	-0.307575	-0.427025	0.0681504	-0.34238	-0.0246281	-0.323764	0.0898691	0.76924	-0.23253	0.752777	0.333911	0.649458	0.220323
UG58_03830	-0.363896	-0.135769	0.128524	-1.16399	1.1021	0.524354	1.07491	-0.163299	0.69559	0.646383	0.141866	0.624452	0.243713	0.352476	0.368421
UG58_03835	0.373069	-0.7638	0.128524	-1.52656	0.0681504	0.0937193	0.106616	-1.60387	-0.185765	0.363983	-0.033221	0.407641	-0.186922	0.267587	-0.465569
UG58_03840	0.938667	1.20303	0.734246	1.02364	1.50872	1.12475	1.13764	0.946325	0.610701	1.30428	1.38762	1.82754	1.12241	1.00455	0.988149
UG58_03845	0.373069	0.420625	-0.307575	-0.633476	-0.236704	-0.34238	0.627449	-1.60387	-1.62634	-0.321908	-0.343561	0.152384	-1.25105	-0.38449	-0.345275
UG58_03850	-0.0228592	0.169086	-0.14711	0.420971	0.43072	-0.34238	0.712338	0.343661	0.321195	1.86878	1.85807	1.88469	1.35561	1.82311	1.72511
UG58_03855	1.45713	1.50469	1.43785	2.14182	1.65311	1.54744	1.56033	1.2612	1.54359	2.95543	2.91345	2.91929	2.50868	2.81565	2.3596
UG58_03860	2.1386	2.49101	2.34643	3.08394	2.68706	2.36457	2.54884	2.09657	2.33449	3.53391	3.14701	3.44136	3.01062	3.0624	3.08233
UG58_03865	1.70649	0.906052	1.87175	1.73217	1.86566	1.87394	1.69158	1.99816	1.79513	2.60574	2.36131	2.51107	2.5469	2.36274	2.49469
UG58_03870	0.68341	0.169086	0.734246	1.15794	0.319689	0.927709	1.07491	0.946325	0.0898691	2.29408	1.97837	1.70598	1.73246	2.14206	1.83105
UG58_03875	-1.94886	-0.522792	0.248819	-0.0859886	-0.417276	-0.181915	-0.716506	0.112335	-0.34623	1.22062	0.685008	1.22056	0.78137	0.508595	0.502722
UG58_03900	4.10859	3.86953	4.18616	3.86084	3.89983	4.17378	4.14911	3.98538	4.27021	4.74512	4.71822	4.74701	4.52553	4.43508	4.27061
UG58_03905	5.82856	5.70306	5.84217	5.70911	5.53226	5.86133	5.8673	5.80915	5.98942	6.51373	6.42144	6.54415	6.25024	6.18537	6.05321
UG58_03910	5.8726	5.59854	5.55187	5.64479	5.54157	5.78569	5.72133	5.71934	5.91171	6.25322	6.19187	6.17045	6.06841	5.98889	5.80447
UG58_03915	2.94838	2.83205	3.08878	1.77461	2.30519	2.90107	2.87768	3.10447	3.08201	2.02489	2.04601	1.96637	1.76525	1.85255	2.60333
UG58_03920	6.64882	6.53416	6.55406	5.55635	6.01011	6.45204	6.44337	6.43348	6.60591	5.70431	5.93219	5.26293	5.84122	6.37864	6.40908
UG58_03925	4.77087	4.45976	4.6791	3.77983	3.67019	4.6443	4.4809	4.53422	4.67744	3.74324	4.16487	3.80921	4.1691	4.24833	4.50072
UG58_03930	1.22107	1.60966	1.33288	1.28079	1.45719	1.12475	0.940607	0.718056	1.34767	0.108726	0.685008	0.812898	-0.186922	0.777782	0.296271
UG58_03935	2.54939	2.51824	2.74451	2.997	2.8357	2.66819	2.57174	2.70771	2.25281	2.74699	3.45137	3.32231	2.2553	2.6908	2.70436
UG58_03940	1.01462	1.26862	0.890365	0.795367	1.1021	1.12475	1.25548	1.01504	0.775761	-0.321908	0.685008	0.0561687	-0.462556	1.15393	0.220323
UG58_03945	2.41571	2.69563	2.20488	2.266	2.5462	2.58138	2.50192	2.66559	2.50882	2.25256	2.44721	2.59907	1.94773	2.48058	2.26826
UG58_03950	2.52363	2.64713	2.76483	2.43427	2.5462	2.70971	2.63834	2.6222	2.55499	2.46741	2.70607	2.56451	2.38755	2.78544	2.47847
UG58_03955	0.252775	-0.522792	0.462944	0.420971	0.199395	0.0937193	0.627449	0.446754	-0.0413754	-0.321908	-0.23253	-0.714349	-1.54056	0.081174	-0.13115
UG58_03960	1.01462	0.63475	0.890365	1.09235	0.805116	1.12475	1.19776	1.42166	0.851709	-0.201614	0.222036	0.48359	-1.25105	-0.528879	0.0552634
UG58_03985	1.40164	2.08055	1.48761	2.14182	1.97961	1.35152	1.31097	1.92862	1.05816	0.826955	1.20241	1.17547	0.844105	0.649458	1.27766
UG58_03990	-1.46343	0.821163	0.462944	0.710478	-0.0762395	0.325045	0.106616	-0.163299	-0.185765	-0.597543	-0.23253	-1.63189	-1.54056	-0.0219195	-0.741203
UG58_03995	0.373069	0.169086	1.15955	1.394	0.961235	1.06201	1.07491	1.31669	0.0898691	0.439932	0.567172	0.812898	0.78137	0.837903	0.941607
UG58_04000	2.82725	2.64713	2.70299	2.65477	2.24569	3.14759	2.78273	2.80794	2.91504	2.55541	2.77413	2.84924	2.46943	2.83052	2.77242
UG58_04005	2.54939	2.37668	2.52383	2.29544	2.15157	2.62544	2.50192	2.53129	2.53209	2.48545	2.48019	2.09301	1.82868	2.55411	2.37719
UG58_04010	1.40164	1.65941	1.67105	1.81583	1.16769	1.4528	1.00932	1.2612	1.49704	1.69369	1.52038	1.46497	1.47934	1.15393	1.27766
UG58_04015	9.31053	9.33315	9.37015	8.75603	8.93513	9.30709	9.29031	9.27012	9.29263	6.69417	6.87251	6.79577	7.19828	7.61899	7.75591
UG58_04020	14.3364	14.38	14.3442	14.4629	14.4646	14.2698	14.3107	14.282	14.2698	10.9013	11.7914	11.8888	11.6165	11.9223	11.8015
UG58_04025	8.30357	8.32631	8.33267	8.03323	8.08867	8.26255	8.23388	8.32581	8.32391	7.88606	7.86179	7.99727	7.5804	7.83905	7.67865
UG58_04030	3.30664	3.08965	3.66566	2.9607	3.20721	3.19221	3.5546	3.50166	3.52631	3.71295	3.4006	3.28034	3.30632	3.03697	3.41601
UG58_04035	8.6314	8.61381	8.62542	8.31691	8.47694	8.60582	8.5962	8.60784	8.6153	6.07116	6.19932	5.94386	6.19265	6.63629	6.83543
UG58_04040	6.7495	6.78169	6.72973	6.63403	6.84388	6.77044	6.80886	6.76806	6.7431	4.4966	5.57959	5.39171	4.64927	5.25524	5.52952
UG58_04045	4.02842	3.82662	3.95811	3.94685	3.89983	4.08191	4.07891	3.93307	3.89274	3.4353	3.79722	3.36309	3.38227	3.81938	3.95045
UG58_04050	5.82065	6.03533	5.82292	6.23309	6.23903	6.00165	5.90386	5.95181	5.92935	6.02874	6.00198	6.41554	6.31949	5.95196	5.76659
UG58_04055	7.76023	7.89863	7.74803	8.10721	8.10811	7.857	7.84309	7.88138	7.82222	7.91254	7.78387	8.20153	8.13285	7.82844	7.68219
UG58_04060	3.0421	2.57118	2.89958	3.19747	2.97045	3.14759	2.96676	2.88339	2.64312	7.52712	5.028	5.34412	5.25674	3.22882	2.54225
UG58_04065	3.81136	3.57767	3.67642	3.46698	3.60065	3.57578	3.54306	3.73343	3.49112	5.64337	3.82957	3.8239	4.34751	3.74283	3.63658
UG58_04070	7.15285	7.24182	7.25915	6.66397	6.70305	7.14522	7.19085	7.16384	7.09525	6.25716	6.17308	6.40459	6.33049	6.13234	6.32432
UG58_04075	7.62365	7.58533	7.44298	7.19112	7.31019	7.49905	7.51342	7.52431	7.46604	6.7096	6.50594	6.55739	6.7433	6.75604	6.71174
UG58_04080	7.39766	7.41927	7.45866	7.36088	7.4576	7.25184	7.36318	7.40775	7.2972	6.69805	6.62315	6.81795	6.69625	6.87738	6.62143
UG58_04085	9.90531	9.94489	9.84344	10.0247	10.0145	9.8189	9.85619	9.86279	9.78085	8.98732	9.18431	9.69286	9.11219	9.30176	9.17742
UG58_04090	5.94959	6.09531	6.09581	6.13063	6.02788	6.11416	6.07991	6.07158	6.09866	7.30586	6.75784	7.05422	7.02211	6.83283	6.6425
UG58_04095	6.51956	6.6919	6.54234	6.14687	6.4029	6.56945	6.64712	6.58666	6.55854	7.016	6.2468	6.17904	6.66401	6.66769	6.70392
UG58_04100	6.64285	6.59295	6.68245	6.34996	6.59544	6.70008	6.61027	6.61045	6.66104	6.9322	6.33395	5.87679	6.77182	6.83928	6.8544
UG58_04105	8.11696	8.17685	8.18121	8.51099	8.4351	8.20656	8.21764	8.2387	8.23275	9.76088	9.72656	10.4255	9.704	10.081	9.87984
UG58_04110	5.20292	5.3062	5.39123	5.73083	5.4848	5.39512	5.50341	5.33529	5.42894	6.2037	6.08203	6.77231	6.46257	6.49173	6.59724
UG58_04115	8.65236	8.55011	8.67793	8.75537	8.57802	8.65281	8.81982	8.58648	8.80695	8.6545	8.26451	8.9311	9.06214	8.47068	9.30614
UG58_04120	10.0535	10.0865	10.0973	10.1139	10.1616	10.006	10.0233	10.0462	10.005	8.154	8.38776	8.43016	9.01988	9.10096	9.10453
UG58_04125	7.95593	7.95512	7.89296	7.43468	7.89833	8.21063	7.9204	8.05153	8.08422	7.58577	7.04773	6.72224	7.26572	7.50483	7.4726
UG58_04130	8.05705	8.07684	8.02044	8.35586	8.23784	8.02779	8.09209	7.99365	8.05691	8.65151	8.23643	8.99757	8.40797	8.64959	8.41188
UG58_04135	0.938667	1.13432	0.814416	1.22067	1.6982	1.35152	0.792508	1.65486	1.23873	2.43065	2.00127	2.16397	1.91887	1.8814	1.83105
UG58_04140	-0.570347	-0.522792	0.248819	-0.0859886	0.0681504	-0.729403	-2.09502	-0.710787	-0.185765	0.76924	-0.343561	0.152384	0.961942	0.508595	0.140152
UG58_04145	-0.570347	-1.05331	0.248819	0.524065	0.533814	0.214014	1.13764	0.232629	0.210163	1.59747	1.27937	1.70598	1.76525	1.66614	1.27766
UG58_04150	-0.183324	-0.135769	0.35985	0.420971	0.43072	0.614552	-0.0246281	-0.323764	0.424288	0.646383	1.03495	1.12893	1.5933	1.28928	0.893512
UG58_04160	6.81601	6.85692	6.89901	6.71933	6.94437	7.00426	6.97805	7.07511	6.95271	5.92519	5.26879	5.15674	5.6743	5.7883	5.84613
UG58_04165	4.79799	4.95419	4.97783	4.97215	5.02677	4.96033	5.16237	5.02548	5.00302	4.71868	5.03078	4.77373	4.23496	4.28659	4.60519
UG58_04170	6.10099	6.17016	6.04271	5.69537	5.91543	5.931	5.97644	5.92528	5.89386	5.61499	4.95363	4.98446	5.24517	5.51896	5.61727
UG58_04175	8.91207	8.95528	8.90832	8.80963	8.82574	8.83563	8.82012	8.85307	8.82826	5.66133	6.21041	5.98854	5.98561	6.34019	6.69868
UG58_04180	8.8251	8.88088	8.85689	8.87172	8.88391	8.83269	8.80237	8.77597	8.83236	5.71199	6.72468	6.912	6.15602	6.461	6.59442
UG58_04185	6.91718	6.91568	6.99136	6.57072	6.68776	6.87337	6.90555	6.95564	6.96559	4.68005	5.0168	5.26293	5.27393	5.01273	5.23849
UG58_04190	7.61605	7.68554	7.73521	7.71287	7.73822	7.61489	7.61131	7.67458	7.66861	5.87135	6.17182	6.57594	6.84267	6.26417	6.17263
UG58_04195	6.24393	6.23312	6.29932	6.47746	6.43821	6.28698	6.32873	6.24788	6.20926	4.96027	5.34909	5.71684	5.90698	5.08583	5.04842
UG58_04200	3.504	3.53832	3.62177	3.10071	2.5947	3.62001	3.34461	3.66024	3.45505	5.86275	5.59661	5.32876	4.13814	5.58623	5.51767
UG58_04205	9.5471	9.54195	9.57102	9.22199	9.44681	9.52771	9.48985	9.47056	9.51239	7.65014	7.4412	7.3951	8.20819	7.95133	8.51159
UG58_04210	8.23279	8.26084	8.24498	7.8801	8.10811	8.21874	8.2495	8.24631	8.23984	6.95583	6.98879	6.81795	7.23971	7.41887	7.33926
UG58_04215	4.42618	4.41701	4.53865	4.78243	4.77123	4.48005	4.60819	4.4185	4.57474	4.84976	4.9448	4.72371	4.7469	4.56527	4.39673
UG58_04220	13.8873	13.9014	13.8817	14.2338	14.1785	13.9572	14.0362	13.9893	13.963	13.0574	13.2332	13.4929	13.3569	13.3421	12.906
UG58_04225	4.28763	4.39515	4.5851	4.20912	4.24948	4.06601	4.28696	4.21448	4.50589	4.91442	5.52335	6.78737	5.52911	6.04895	6.3095
UG58_04230	6.14601	6.16371	6.32521	6.52639	6.26736	5.99327	6.26341	6.26913	6.37124	6.87349	7.42436	8.57309	7.54779	8.01252	8.23019
UG58_04235	3.65403	3.90089	3.56496	3.87066	3.7473	3.35806	3.6652	3.46529	3.70073	5.00159	4.97403	4.71979	4.62714	4.40061	4.5442
UG58_04240	6.8107	6.81637	6.71153	6.53413	6.70719	6.68975	6.73851	6.68087	6.67809	5.29536	5.67347	5.55023	5.34344	5.48411	5.50772
UG58_04245	4.93134	5.22178	5.0746	4.89731	4.95428	4.99012	5.21059	5.16431	5.19019	2.68591	3.01821	2.95974	2.85176	3.28389	3.65111
UG58_04250	6.39721	6.28357	6.36734	6.6064	6.56077	6.53954	6.36523	6.41134	6.41101	6.93794	7.07968	7.23127	6.9615	6.9075	6.68197
UG58_04255	5.68486	5.68816	5.61199	6.13877	5.97619	5.6904	5.56747	5.48813	5.55925	7.67883	7.27966	7.63568	7.51864	6.75701	6.55148
UG58_04260	0.773607	0.906052	1.03123	0.62028	-0.623727	0.614552	0.537251	1.37013	0.321195	0.580795	0.627293	0.690041	0.574919	0.267587	0.625579
UG58_04265	3.21303	3.05289	3.07257	3.56695	3.60065	3.31835	3.23411	3.38967	3.00094	3.8515	3.40919	3.123	3.74484	3.17156	3.30089
UG58_04270	4.70363	4.59375	4.61898	5.32964	5.13731	4.85325	4.8475	4.82956	4.73373	5.35052	5.08806	5.04211	5.63935	5.00619	4.97232
UG58_04275	6.80269	6.9067	6.71153	7.04925	6.94086	6.80677	6.7194	6.76307	6.69237	6.14676	5.79148	6.48993	7.16642	6.16351	6.3401
UG58_04280	7.89381	7.97122	7.93952	7.81932	7.88498	7.84133	7.84486	7.89797	7.82104	5.3232	5.41666	5.2949	5.68076	5.88586	5.986
UG58_04285	4.84035	4.72805	4.87409	4.77199	4.71749	4.7275	4.60265	4.72063	4.68784	4.41897	4.14957	4.08997	4.50626	4.46875	4.25166
UG58_04290	5.89538	5.87874	5.97019	5.88404	5.96008	5.91778	5.86267	5.81879	5.82958	5.02644	4.73197	4.78877	5.04607	5.24139	5.18205
UG58_04295	8.24565	8.25377	8.24679	8.3205	8.3445	8.07919	8.11078	8.11649	8.14774	8.02316	7.86218	7.96492	8.00741	8.22196	8.15441
UG58_04310	0.68341	0.986222	0.35985	-0.427025	0.805116	0.325045	0.792508	0.54297	0.424288	1.896	1.27937	1.34793	1.79731	0.649458	1.07696
UG58_04315	1.08677	1.06217	0.559159	0.189646	0.630029	0.927709	1.07491	0.946325	0.610701	1.38335	1.2414	0.242582	1.82868	0.352476	1.4866
UG58_04320	1.51057	1.88529	0.962515	1.44744	1.34826	1.67868	1.7328	1.92862	1.05816	2.29408	2.02381	1.93965	2.5469	1.8814	2.04429
UG58_04325	-0.363896	0.63475	0.35985	0.0584013	0.319689	0.69944	0.337942	0.54297	-0.34623	1.56392	0.845473	0.752777	1.39804	0.580745	1.27766
UG58_04330	0.858496	1.33136	0.559159	0.710478	0.720227	0.85556	0.441036	0.798227	0.69559	2.16576	1.07867	0.979547	1.62937	1.00455	1.58072
UG58_04335	1.87896	2.18616	2.01435	1.59682	1.74192	2.0131	1.77288	2.43426	1.23873	2.73196	2.23175	2.31713	2.30074	2.16571	1.95338
UG58_04340	1.87896	2.08055	1.75471	2.17388	2.11878	1.87394	2.21241	2.09657	2.28055	3.18244	2.83913	2.54692	3.14127	2.57192	2.41175
UG58_04345	-0.183324	0.906052	0.814416	1.33851	0.961235	0.996422	1.25548	1.14336	0.923859	2.14321	2.11061	1.50197	1.94773	1.59823	1.11939
UG58_04350	2.80603	2.67159	2.39938	2.43427	2.18363	2.41565	2.45342	2.43426	2.19566	3.80199	3.37453	3.25888	3.37167	3.18319	2.99386
UG58_04355	1.45713	1.44919	1.03123	-0.874484	-0.623727	1.29808	1.13764	1.61114	1.05816	0.646383	-1.08053	-1.63189	-1.54056	-0.253245	-0.0349345
UG58_04360	3.39455	3.30815	3.55333	2.17388	2.11878	3.11705	2.87768	3.13567	3.14374	2.23135	1.9074	2.06855	1.76525	1.99138	2.73197
UG58_04365	5.14917	5.11439	5.15378	5.53491	5.32149	5.03164	4.99032	5.24877	5.11127	5.01406	5.06651	3.66986	4.67969	5.21046	4.70957
UG58_04370	5.80736	5.75262	5.83258	6.20621	5.95312	5.6878	5.61234	5.79701	5.73498	5.68494	5.69118	4.283	5.51713	5.80909	5.45899
UG58_04375	4.52038	4.42423	4.54454	4.45072	3.89983	4.30825	4.27305	4.18496	4.34438	4.50104	4.04325	3.19254	4.1568	3.70297	3.89657
UG58_04380	1.95803	1.96659	2.17482	1.77461	1.94262	2.2844	2.26956	1.85556	2.0741	4.74137	2.97258	2.01837	3.94415	2.51781	1.61078
UG58_04385	2.9866	2.69563	2.66024	3.08394	2.79477	2.76983	2.84044	2.78845	3.01752	4.36154	3.3026	3.18118	4.01403	2.84524	2.73197
UG58_04390	4.04663	4.24844	4.11672	4.58792	4.4407	4.08191	4.30757	4.29958	4.38967	4.45603	4.39845	4.78877	4.38491	4.09664	4.03046
UG58_04395	0.373069	0.0246962	0.649357	-0.246453	-0.417276	0.325045	0.627449	0.54297	-0.0413754	1.08527	0.297985	0.48359	1.01744	0.508595	0.843759
UG58_04400	2.26837	2.2525	2.23432	2.48626	2.30519	2.64697	2.32452	2.21813	2.55499	3.30935	2.86433	2.99909	2.78936	2.53608	2.77242
UG58_04405	1.75158	2.18616	1.83378	2.20524	2.27575	2.44052	2.50192	2.27527	2.62159	2.92932	2.57483	2.6494	2.50868	2.06868	2.51072
UG58_04410	3.80068	3.96164	3.90417	4.43757	4.50556	4.08979	4.05473	4.17749	3.78063	6.34497	5.57196	5.82115	5.55981	5.65678	5.10758
UG58_04415	5.17423	5.29444	5.16911	5.74956	5.69959	5.31667	5.43948	5.51507	5.23696	7.72936	6.94885	7.12634	6.93563	6.99674	6.41122
UG58_04420	3.76813	3.56467	3.55333	3.93755	3.89983	3.62001	3.77781	3.58313	3.74123	6.94854	6.28929	6.52854	6.84842	6.03135	6.12656
UG58_04425	2.26837	2.15181	1.94481	2.86576	2.68706	2.19951	2.18297	2.33024	2.46112	5.82784	4.27233	4.13777	5.07579	3.71103	2.94751
UG58_04430	2.32913	2.43498	2.31921	4.18572	3.69264	2.60358	2.96676	2.8649	2.57753	6.73902	5.01117	5.10958	5.83737	4.42041	3.58452
UG58_04435	1.51057	1.65941	1.83378	0.951486	1.50872	1.59253	1.51379	1.92862	1.3992	1.63026	2.11061	2.83481	1.79731	2.51781	2.39457
UG58_04440	1.45713	1.65941	1.87175	0.951486	1.29054	1.54744	1.41594	2.06451	1.29423	1.66232	2.39629	3.0747	1.82868	2.6069	2.54225
UG58_04445	0.587194	1.26862	1.62733	1.394	1.34826	1.83694	1.41594	1.6973	1.90616	1.97471	2.61991	2.04368	1.73246	1.48998	2.1089
UG58_04450	0.121531	-0.316341	0.35985	0.420971	0.199395	0.927709	0.868457	-0.323764	0.424288	0.363983	1.07867	1.42701	0.418799	0.352476	0.0552634
UG58_04455	0.252775	-0.316341	0.128524	0.30994	0.533814	0.927709	0.792508	0.343661	-0.185765	0.580795	0.94332	1.38801	0.715781	0.649458	0.893512
UG58_04460	0.373069	0.169086	-0.935606	0.420971	0.805116	-0.522952	0.106616	-0.710787	0.321195	0.580795	0.793942	1.08083	0.574919	0.649458	0.792229
UG58_04475	0.587194	-0.135769	-0.00272004	0.710478	1.16769	1.12475	1.19776	1.14336	1.05816	1.1769	1.58244	1.22056	0.715781	0.837903	1.11939
UG58_04480	4.65105	4.77395	4.66836	4.77722	4.79737	4.6865	4.4809	4.63043	4.60797	3.99058	4.46996	4.71979	4.83834	5.01598	5.14144
UG58_04485	7.5118	7.54123	7.50243	7.48666	7.44856	7.2386	7.31988	7.35157	7.19247	5.05389	8.70182	10.0613	10.1235	9.74645	10.1625
UG58_04490	0.68341	-0.135769	-2.07311	-0.427025	-0.623727	0.524354	-0.169018	0.54297	0.210163	-0.321908	-1.08053	-0.0469248	-0.0666274	-0.689344	0.0552634
UG58_04495	7.22157	7.17818	7.10531	7.42722	7.35839	7.16402	7.41079	7.18543	7.28012	3.93261	5.07733	5.10056	5.73557	5.48176	5.87273
UG58_04500	6.13116	6.15939	6.35901	6.14889	6.11359	6.56945	6.70911	6.01189	6.55995	0.363983	2.96095	5.04525	0.49897	5.5485	5.92301
UG58_04505	7.99278	8.06188	8.16458	8.73671	8.45985	8.43994	8.62146	8.15554	8.53623	2.80558	6.13606	8.82333	3.22615	7.75579	7.79775
UG58_04510	7.32773	7.37622	7.42634	7.90956	7.67689	7.77259	7.90018	7.45257	7.80322	2.87563	5.45863	7.93099	3.01062	6.95833	7.12233
UG58_04515	2.7845	3.1255	2.78487	3.19747	3.11046	3.11705	3.4096	3.13567	3.20293	3.1029	5.30145	7.89537	6.09607	7.21365	7.0597
UG58_04520	3.09554	3.29247	3.00584	3.08394	3.04216	3.11705	3.05066	3.08862	3.01752	3.79477	4.5498	5.12745	2.88197	4.92537	5.05116
UG58_04525	2.64808	2.31593	2.26317	2.3243	2.5462	2.80856	2.80222	2.48359	2.66434	4.53607	4.81833	5.37186	3.87072	5.26622	5.44445
UG58_04530	2.38742	2.31593	2.54748	2.48626	2.39008	2.36457	2.82146	2.43426	2.76598	4.94732	5.028	5.43301	4.68398	5.4363	5.57597
UG58_04535	2.52363	2.57118	2.42514	2.266	1.90465	2.86478	2.702	2.45914	2.43667	5.36763	5.50544	5.53469	5.69785	5.77105	6.13046
UG58_04540	3.35127	3.03416	3.29845	1.85591	2.36233	3.35806	2.91397	3.33697	3.03391	4.80019	4.22447	3.46965	4.12557	4.18609	4.32148
UG58_04545	2.74044	2.46327	2.7239	0.0584013	0.319689	2.98801	2.50192	2.91969	2.80471	1.92271	1.42197	1.26428	1.62937	1.48998	2.67621
UG58_04555	3.38026	3.3542	3.10481	3.67171	3.73653	3.44667	3.61096	3.54878	3.59421	4.52739	4.3095	4.75852	4.00032	4.29197	4.26117
UG58_04560	6.16488	6.29345	6.24792	6.10799	6.21596	6.18579	6.28436	6.25322	6.08889	5.90691	5.8431	5.85014	5.96459	6.04895	5.92301
UG58_04565	6.14178	6.18085	6.19648	5.96644	6.1546	6.21311	6.24216	6.17092	6.18927	5.72912	5.63372	5.57865	5.88664	5.82775	5.83025
UG58_04570	6.21	6.17444	6.13732	6.10384	6.14852	6.31919	6.13476	6.13084	6.27797	6.05766	5.52532	5.52798	5.72101	5.27712	5.61357
UG58_04575	2.84815	2.64713	2.31921	2.07547	1.90465	2.73003	2.26956	2.45914	2.50882	2.87563	2.11061	2.51107	1.88943	2.09356	2.06615
UG58_04585	-1.10086	-0.7638	-0.488147	-1.16399	-1.15424	-0.522952	0.441036	-0.951795	-0.0413754	0.826955	-0.033221	-0.157956	-0.318166	-0.132951	-0.345275
UG58_04590	0.773607	1.26862	1.03123	0.30994	0.43072	0.927709	1.36441	1.51951	1.05816	2.3144	1.48832	1.91243	1.51834	1.52697	1.77905
UG58_04605	1.40164	1.75405	1.62733	1.22067	1.40375	1.18487	1.64914	1.31669	1.05816	1.22062	1.52038	1.34793	1.01744	0.715046	1.27766
UG58_04610	1.95803	1.79914	1.79479	1.64336	1.74192	1.9452	2.37747	2.48359	2.04204	-1.67555	-0.23253	-1.34238	-1.54056	-0.253245	-0.596813
UG58_04615	3.09554	3.1255	2.95369	2.92347	3.02456	3.78448	3.79737	3.84144	3.89274	-0.597543	-0.5951	-0.27825	0.333911	0.649458	0.0552634
UG58_04620	3.71221	3.75976	3.64388	3.71593	3.93793	3.89659	4.21605	4.07661	4.01339	3.93916	3.77081	4.07163	3.84026	3.73495	3.48254
UG58_04625	4.41221	4.45273	4.60214	4.37689	4.29422	4.48005	4.69419	4.46836	4.6297	4.26567	4.33676	4.07163	4.34751	4.26485	4.12721
UG58_04630	5.45543	5.41882	5.53126	4.12961	4.38664	5.17934	5.17364	5.24877	5.3262	2.73196	2.15213	1.50197	2.32294	2.98474	3.40747
UG58_04635	2.92889	2.62226	2.86235	-0.427025	0.885286	2.58138	2.26956	2.30302	2.96719	0.283813	-1.08053	-1.99446	-0.0666274	-0.689344	0.625579
UG58_04640	0.252775	0.986222	0.890365	-0.874484	-0.623727	0.69944	0.106616	0.874175	0.610701	-0.0905827	-0.463855	-2.47988	-0.186922	-1.31738	-0.13115
UG58_04645	8.87116	8.87562	8.83993	8.7751	8.84967	8.78917	8.84412	8.8096	8.83996	6.94529	6.62683	6.2254	6.90377	7.08389	6.98994
UG58_04650	9.17099	9.12204	9.08941	9.11433	9.20758	9.0808	9.09666	9.088	9.09659	6.78979	7.12535	7.14473	6.97119	7.1712	7.09468
UG58_04655	3.38026	3.30815	3.46915	2.63187	2.64162	3.37106	3.12995	3.35032	3.40551	3.4353	3.50042	2.77562	2.8209	3.39812	3.08233
UG58_04660	2.7179	2.59695	2.52383	2.4605	2.64162	2.51267	2.54884	2.74864	2.70586	4.16855	3.98125	3.47896	3.66889	4.03376	3.65111
UG58_04670	2.41571	2.67159	2.80463	2.51157	1.94262	3.00479	2.40323	2.84616	2.89722	3.37853	2.74729	2.91929	3.1537	2.78544	2.42872
UG58_04675	6.77838	6.73894	6.81381	6.5662	6.55158	6.59875	6.63358	6.71741	6.67287	5.85584	5.40812	5.5656	5.64377	5.30933	5.19698
UG58_04680	7.8894	7.85725	7.96114	6.36044	7.13987	7.65795	7.61131	7.45412	7.76812	2.29408	3.97548	4.08388	4.09365	5.86434	6.27707
UG58_04685	5.40341	5.18828	5.35483	5.50371	5.20135	5.32003	5.49445	5.24877	5.45048	2.43065	5.18876	6.21847	2.99688	5.55299	5.63749
UG58_04690	3.82197	3.47026	3.81928	3.51783	3.90945	3.70458	3.945	3.89711	4.04609	1.26305	3.70955	4.704	1.82868	4.18609	4.34402
UG58_04700	6.52606	6.49872	6.51411	6.6108	6.54697	6.38794	6.50712	6.45991	6.44052	6.60316	6.29625	6.34857	6.28175	6.61819	6.46671
UG58_04705	5.00766	5.09192	5.07867	5.30089	5.28501	5.19038	5.12802	5.07057	5.34274	6.53337	5.87445	5.8908	6.51894	5.73198	5.62834
UG58_04710	5.13648	5.37109	5.51336	5.37861	5.35355	5.12283	5.20327	5.36849	5.18286	4.66034	5.54883	5.73054	5.7231	6.37611	6.34682
UG58_04715	6.238	6.28357	6.2443	6.19063	6.35619	6.46573	6.49968	6.58948	6.40315	6.25978	6.05629	5.60439	6.65748	7.0172	6.83623
UG58_04720	4.57784	4.65021	4.5851	4.51471	4.58573	4.68129	4.71491	4.48056	4.43359	5.1361	4.71129	4.64734	4.90238	4.87962	4.81661
UG58_04725	4.55894	4.60649	4.63563	5.27895	5.2285	4.88531	4.74545	4.91295	4.67744	6.83884	6.90626	6.96098	6.50323	7.05569	6.79018
UG58_04730	2.52363	2.00559	2.37315	2.29544	1.97961	2.36457	2.702	2.48359	2.62159	5.04479	4.20488	3.90209	4.41622	4.23162	4.29396
UG58_04735	5.70506	5.58573	5.75089	5.90329	5.66594	5.69557	5.65853	5.70121	5.62835	6.52249	6.36848	6.65094	6.22983	6.03617	5.72597
UG58_04740	5.50565	5.53998	5.73296	5.81456	5.70512	5.74882	5.65049	5.66692	5.59835	6.74652	6.43937	6.79764	6.55102	6.30867	5.93791
UG58_04745	5.42096	5.41158	5.39123	5.53182	5.52602	5.36295	5.49445	5.45451	5.47169	6.55914	6.0398	6.40703	6.17445	5.94685	5.78483
UG58_04750	6.46477	6.34757	6.37563	5.84226	6.27295	6.41329	6.36195	6.38886	6.4874	4.81809	4.23899	4.08388	4.73453	4.99963	5.28116
UG58_04755	4.76539	4.82934	4.7265	5.5533	5.55388	5.9571	5.6451	5.77241	5.74746	4.71486	4.0154	3.66986	4.77132	4.03376	4.22762
UG58_04760	4.63911	4.74544	4.74707	5.9152	5.80898	5.80976	5.7467	5.6986	5.54216	4.7674	4.14444	4.03424	4.96724	3.94087	4.21788
UG58_04765	5.36039	5.50299	5.42035	6.73822	6.50793	6.09078	6.09777	6.16903	6.10061	2.41192	3.27468	3.16973	3.81699	2.97139	2.17074
UG58_04770	6.21404	6.28951	6.15282	7.38076	7.25656	6.9917	6.9268	6.98805	6.9889	2.98108	3.75742	3.28034	4.81895	4.09047	2.67621
UG58_04775	6.32633	6.54413	6.43706	7.47142	7.4278	7.2306	7.21287	7.3103	7.16017	3.51647	3.65283	3.44136	5.23056	4.16277	2.92376
UG58_04780	7.23055	7.33375	7.2072	8.06509	8.07698	7.94057	7.94418	8.05867	7.97702	4.7563	4.6328	4.05306	6.17598	5.0951	3.91475
UG58_04785	7.71541	7.8692	7.69408	8.69554	8.68619	8.50145	8.49875	8.63402	8.60437	5.69659	5.38218	4.68804	7.04982	6.01191	4.43504
UG58_04790	6.74114	6.76332	6.60989	7.61189	7.64342	7.42697	7.51046	7.59685	7.5011	4.65637	4.55368	3.67797	6.01659	4.95621	3.6145
UG58_04795	6.38653	6.41611	6.2765	7.21635	7.24995	7.03827	7.12367	7.21403	7.09134	4.52739	4.2098	3.44136	5.53626	4.58294	3.01649
UG58_04800	5.38921	5.57281	5.27915	5.95264	6.03228	6.20769	6.09777	6.22811	6.20384	3.16015	2.52828	1.93965	4.14438	3.32648	1.85636
UG58_04805	5.40693	5.49273	5.1653	6.1709	6.23138	6.02856	6.1652	6.24251	6.18377	3.29919	2.61991	2.16397	4.29233	3.47586	1.99955
UG58_04810	4.71506	4.89311	4.74195	5.29362	5.40885	5.39193	5.51822	5.61253	5.56207	2.79115	2.26997	1.73735	3.6602	2.6908	1.66908
UG58_04815	5.83904	6.03062	5.98109	7.40797	7.41688	7.38193	7.22375	7.34991	7.27323	6.44051	5.47508	5.28167	6.90377	5.71003	5.42344
UG58_04820	5.78585	5.70603	5.70431	7.1999	7.21935	7.07349	6.97484	7.05892	6.89442	6.94529	5.88218	5.99666	7.48397	6.07728	5.75149
UG58_04825	9.77403	9.79714	9.64671	9.95646	9.92872	9.72094	9.8172	9.82576	9.74785	8.45845	8.38694	8.52504	8.26876	8.42853	8.33856
UG58_04830	6.6172	6.72441	6.68378	6.33231	6.28409	6.64229	6.70264	6.66892	6.64646	5.85584	5.83834	5.53915	5.74587	5.52811	5.8958
UG58_04835	7.81899	7.78765	7.8697	6.93346	7.40588	7.7866	7.72484	7.73502	7.76506	4.64036	4.40705	3.62864	4.55396	5.2133	5.68064
UG58_04840	4.79799	4.61282	4.59648	4.79794	4.58573	4.82046	4.77041	4.77613	4.81186	5.00472	4.57292	5.03582	4.65802	4.49232	4.28
UG58_04845	12.0154	12.0379	12.0933	11.8759	11.9481	12.0318	11.9887	11.963	12.0255	8.99659	9.88039	10.2355	9.29207	9.94701	10.0841
UG58_04850	11.4548	11.5405	11.5894	11.7133	11.6994	11.525	11.4639	11.4399	11.4555	9.02113	9.80837	10.2991	9.46935	9.69569	9.66802
UG58_04855	9.38999	9.38468	9.3854	8.88116	9.03462	9.39004	9.3185	9.30891	9.33604	7.2686	7.92041	7.85215	7.57232	8.00148	8.25062
UG58_04860	10.105	10.0722	10.0801	9.7331	9.90743	9.98649	10.0027	10.0076	9.99748	8.37868	8.87183	8.98803	8.77346	9.23153	9.26892
UG58_04865	10.2069	10.2474	10.2108	10.3726	10.3341	10.1555	10.1787	10.1793	10.1324	9.06994	9.5593	10.1744	9.40529	9.71761	9.5612
UG58_04870	11.0623	11.0994	11.1025	11.1952	11.1648	11.0687	11.0496	11.0407	11.0117	9.67668	10.2319	10.8256	9.92574	10.2319	10.2843
UG58_04875	12.0659	12.134	12.1821	12.1741	12.1895	12.076	12.0485	12.103	12.1088	10.8586	11.2062	11.325	11.0848	11.2075	11.3141
UG58_04880	11.4942	11.5205	11.4809	11.6031	11.6487	11.4941	11.4849	11.4981	11.4835	9.90194	10.1569	10.6048	10.3516	10.3685	10.3899
UG58_04885	5.39987	5.29837	5.32777	4.68567	4.71201	5.47855	5.31946	5.39452	5.42273	4.61601	4.42409	4.4342	4.30911	4.58733	4.7774
UG58_04890	6.3226	6.23927	6.35901	5.48467	5.85201	6.24347	6.34377	6.34783	6.32036	4.87734	4.53025	4.64734	4.60467	4.70095	5.00381
UG58_04895	6.5454	6.50043	6.54967	6.0892	6.26922	6.60976	6.61027	6.53495	6.55995	5.38695	5.21103	5.23848	5.15834	5.30401	5.51965
UG58_04900	6.71007	6.77888	6.78176	6.39485	6.51897	6.78508	6.85277	6.8538	6.74435	5.3652	5.29219	5.43779	5.338	5.74381	5.77988
UG58_04905	6.547	6.67688	6.66633	6.46131	6.6524	6.73569	6.67779	6.72384	6.70778	4.88755	4.7923	4.95474	4.83061	5.37928	5.58924
UG58_04910	10.7245	10.7176	10.708	10.7838	10.7469	10.5519	10.5767	10.4816	10.5344	7.32163	6.61389	7.00353	9.17264	6.7992	6.99351
UG58_04915	3.58096	3.65329	3.65481	3.72678	3.63583	3.69428	3.75798	3.46529	3.61616	2.50326	2.76078	3.46028	2.44939	2.88853	2.92376
UG58_04920	6.67099	6.72294	6.84635	7.15443	6.9972	6.82696	6.8999	6.81217	6.73811	7.5842	7.47227	7.65583	7.42169	7.49378	7.26973
UG58_04925	6.75504	6.65405	6.78798	6.97726	6.87857	6.74695	6.82325	6.74422	6.77637	7.49132	7.25784	7.51419	7.33562	7.33204	7.1112
UG58_04930	6.75366	6.72878	6.75788	6.94627	6.97332	6.67803	6.86441	6.77427	6.70905	7.50077	7.01153	7.57241	7.2607	7.24035	6.95595
UG58_04935	5.84945	5.83881	5.80095	5.78632	5.93675	5.74633	5.88341	5.76495	5.77454	6.2037	5.83356	5.9672	5.96988	6.05371	5.7294
UG58_04940	6.4866	6.45008	6.45905	6.77003	6.7345	6.54385	6.48468	6.49491	6.41258	7.0618	6.69952	6.52518	7.09486	6.90838	6.53786
UG58_04945	5.90039	5.8682	5.90303	6.56771	6.24664	5.85209	5.91061	5.93861	5.88711	7.66307	6.90399	7.09792	7.47903	6.73643	6.40587
UG58_04950	9.17668	9.20447	9.09569	9.60042	9.4859	9.15829	9.31512	9.32782	9.10922	6.59384	7.51517	6.89993	7.51743	6.85482	5.69123
UG58_04955	4.22507	4.40976	4.08474	4.19356	4.04652	4.25315	4.2233	4.36026	4.08594	1.45831	2.0894	2.72957	1.47934	1.85255	2.06615
UG58_04960	4.48744	4.66247	4.77739	5.15191	4.85325	4.61182	4.40642	4.55744	4.51759	3.94569	4.44929	4.31453	4.06101	3.98142	4.03601
UG58_04965	3.78991	3.51148	3.81928	3.51783	3.47673	3.67345	3.72771	3.75368	3.70073	1.22062	1.93145	2.51107	1.62937	2.99798	2.94751
UG58_04970	4.8662	4.69861	4.85526	4.78762	4.66735	4.57297	4.61923	4.55167	4.59697	3.69756	3.35688	3.95641	3.41364	3.90619	3.90871
UG58_04975	7.40649	7.36126	7.38098	7.5376	7.62237	7.44475	7.42815	7.52504	7.44397	7.73738	7.5803	7.89928	7.7533	7.72229	7.64273
UG58_04980	1.7953	1.55813	1.21967	2.3243	1.45719	1.97955	1.25548	1.7786	1.67483	3.34929	3.36573	2.61604	2.85176	2.70701	2.89961
UG58_04985	6.70291	6.65712	6.66768	6.19454	6.37714	6.69104	6.69354	6.66358	6.67156	6.17203	5.94701	5.70895	6.20315	6.32845	6.39619
UG58_04990	6.45798	6.45008	6.38222	6.53413	6.51267	6.40857	6.44181	6.34616	6.36154	6.05011	6.20549	6.24872	6.36967	6.44659	6.36015
UG58_04995	6.82395	6.88071	6.77301	6.67241	6.84388	6.88926	6.80283	6.81699	6.8546	6.56869	6.74093	6.79018	6.76677	6.87559	6.80975
UG58_05000	6.05677	6.02351	5.97892	6.05087	6.01902	6.2095	6.02703	6.06349	6.13901	6.65686	6.72296	6.97914	6.73608	6.63735	6.50822
UG58_05005	5.94959	5.97767	6.03437	6.05947	6.1866	6.05699	6.04964	6.10939	6.09085	7.09741	7.18595	7.25042	7.18471	7.21436	6.97557
UG58_05010	4.03755	4.04823	4.15571	3.37344	3.5767	4.21762	3.9882	4.21448	4.2493	3.93916	4.2486	4.05927	4.11924	4.02732	4.24688
UG58_05015	2.41571	2.18616	2.42514	2.23594	2.27575	2.55884	1.99245	2.6	2.62159	1.30428	0.845473	0.870613	2.32294	1.66614	1.85636
UG58_05020	9.2401	9.24603	9.16494	9.6171	9.63611	9.32619	9.35856	9.31871	9.32838	7.81118	7.94314	8.46746	8.58169	7.96571	7.81318
UG58_05025	7.54179	7.57159	7.4811	7.84506	7.9282	7.61898	7.70362	7.61079	7.67123	5.30301	5.73624	5.92526	5.7231	5.70398	5.57216
UG58_05030	7.04039	6.92715	6.87701	7.01758	7.18115	6.99904	7.07541	7.00821	7.06565	3.55113	4.36793	3.90899	4.04106	4.46875	4.50072
UG58_05035	8.22881	8.22669	8.16458	7.76904	8.1102	8.28462	8.30308	8.26627	8.32349	5.19482	4.96823	4.65557	5.30214	5.79589	6.15871
UG58_05040	5.25473	5.42602	5.33118	4.32072	4.6445	5.26886	5.32957	5.31499	5.38489	3.81631	3.39196	3.11108	3.27251	3.85619	3.87815
UG58_05045	4.91161	5.22592	4.99082	6.31084	5.86936	5.09568	5.1472	5.01294	5.04407	9.58596	7.33367	7.52096	8.1473	6.31925	5.92451
UG58_05050	7.48118	7.46808	7.45398	7.51275	7.54658	7.50274	7.44685	7.49228	7.46755	7.28864	7.34825	7.57132	7.70447	7.50831	7.31608
UG58_05055	7.38698	7.41022	7.35609	7.17338	7.20673	7.32963	7.4484	7.35406	7.37406	6.57291	6.54153	6.5105	6.41944	6.81985	6.66327
UG58_05060	6.66364	6.68291	6.61269	6.9942	6.90164	6.63961	6.7611	6.77798	6.63172	6.18036	6.29393	6.33197	6.19265	6.40621	6.09235
UG58_05065	8.9455	8.97291	8.93181	9.28252	9.30257	9.06289	9.08402	9.10927	9.06603	7.98722	8.89015	9.39456	9.30989	9.41016	9.16656
UG58_05070	7.38876	7.37249	7.38919	7.16742	7.25468	7.40975	7.38355	7.41968	7.33491	5.78298	6.21777	6.28896	6.62211	6.91275	6.887
UG58_05075	8.45607	8.52517	8.47629	8.20839	8.42633	8.48548	8.46245	8.44889	8.46207	6.6932	6.48781	6.35237	7.12438	7.3928	7.64772
UG58_05080	5.22307	5.46851	5.3748	5.36479	5.44236	5.38874	5.43324	5.35199	5.34274	4.7072	4.59942	4.62235	5.01232	4.87604	4.59019
UG58_05085	5.21906	5.20931	5.25062	4.85344	4.87796	5.33005	5.22149	5.24162	5.13806	4.38575	4.07057	3.93628	4.38491	4.16864	4.22276
UG58_05090	9.88316	9.9716	9.92442	10.2129	10.174	10.0555	10.1698	10.0141	10.1883	8.22649	10.7065	11.7315	9.73421	11.2743	11.2665
UG58_05095	4.51385	4.30425	4.78238	4.3906	4.49282	4.37429	4.30073	4.36685	4.28398	3.55967	3.70955	4.46263	4.2867	4.88675	4.9607
UG58_05100	2.96762	2.31593	3.2703	2.88525	3.02456	2.91889	2.91397	2.91969	2.89722	2.07339	1.83276	3.123	2.8209	3.62833	3.7557
UG58_05105	2.86876	3.01517	3.29845	3.03241	3.12704	2.64697	2.68109	2.43426	2.86093	2.07339	2.41346	3.26965	2.92614	3.69487	3.89657
UG58_05110	3.40869	3.4421	3.52978	3.44087	3.45062	3.1324	3.23411	3.03998	3.49112	2.3737	2.81348	3.57757	3.30632	4.03376	4.27061
UG58_05115	3.07794	3.32366	3.13634	2.90449	3.14344	2.70971	2.85918	2.78845	3.20293	2.12031	2.44721	3.52462	3.1537	3.81938	3.84692
UG58_05120	3.43657	3.24437	3.35316	2.9607	3.22273	2.90107	3.21968	3.18123	3.32786	2.3144	2.63463	3.35301	3.02423	3.98142	4.04704
UG58_05125	2.84815	2.71928	2.66024	2.51157	2.39008	2.36457	2.47787	2.33024	2.78548	2.04935	2.02381	2.79064	2.2782	3.29466	3.38156
UG58_05130	3.4227	3.30815	3.00584	2.72137	3.00675	3.11705	2.85918	2.74864	3.06615	2.3737	2.52828	3.15819	2.91157	3.74283	3.97954
UG58_05135	3.4227	3.10769	3.15186	2.6086	2.81538	3.29126	2.85918	2.57746	2.89722	1.92271	2.43044	2.69803	2.86695	3.57634	3.96797
UG58_05140	4.93623	4.85625	5.04998	4.76675	4.94028	4.70715	4.86614	4.62495	4.88598	3.89262	4.36793	4.76614	4.8726	5.26622	5.50572
UG58_05145	5.25864	5.13652	5.35818	5.12346	5.32868	4.92551	5.23948	5.08263	5.10353	4.32696	4.73539	5.41129	5.39412	5.81097	5.93048
UG58_05150	4.23304	4.41701	4.60778	4.09654	4.44732	4.04994	4.23051	3.98538	4.15502	3.34929	3.82315	4.58405	4.46194	4.91144	5.14401
UG58_05155	3.73484	3.81569	3.84814	3.85096	3.87059	3.63085	3.57741	3.47752	3.75118	3.07934	3.33	4.03424	3.82479	4.37548	4.53639
UG58_05160	5.90788	5.88921	5.85881	5.94337	5.84451	5.89096	5.6981	5.81879	5.77454	5.74043	6.4225	6.21986	5.07579	5.2019	5.19698
UG58_05165	2.5747	2.43498	2.66024	2.67731	2.77387	2.33834	2.42854	2.68681	2.62159	2.20981	2.57483	3.06237	2.969	3.34731	3.29164
UG58_05170	3.00534	3.33901	3.12066	3.1173	3.29788	2.93648	3.20511	3.2254	2.66434	2.43065	2.46379	3.36309	2.85176	3.80439	3.98528
UG58_05175	3.21303	3.07139	3.24159	2.997	3.20721	2.86478	3.01768	2.76868	3.09769	2.41192	2.48019	3.215	3.20241	3.68672	3.80203
UG58_05180	2.74044	2.51824	2.39938	2.65477	2.79477	2.36457	2.78273	2.33024	2.8237	2.14321	2.44721	2.83481	2.77333	2.84524	3.21544
UG58_05185	6.81734	6.62617	6.79787	6.40164	6.50793	6.61387	6.67911	6.61737	6.6794	5.58184	5.60597	5.37186	5.39412	5.59715	5.79959
UG58_05190	6.41309	6.41067	6.46527	6.63115	6.5999	6.46118	6.45265	6.49642	6.49038	7.42278	6.92809	6.99625	6.80964	6.94813	6.39511
UG58_05195	2.54939	1.79914	2.31921	1.64336	1.65311	1.83694	1.84984	1.73852	2.04204	1.38335	1.45553	1.53804	1.5563	1.56304	2.19078
UG58_05200	0.858496	0.0246962	1.09682	0.795367	0.43072	0.524354	0.441036	0.54297	0.210163	0.439932	-0.343561	0.407641	1.01744	0.267587	0.792229
UG58_05205	1.22107	0.986222	1.48761	0.189646	0.533814	1.24258	1.13764	0.946325	0.520503	0.512082	-0.343561	0.926108	1.39804	0.837903	1.31465
UG58_05210	0.484101	0.0246962	1.33288	0.951486	0.199395	0.779611	1.07491	0.874175	0.923859	0.108726	-0.463855	0.327471	1.51834	0.951113	1.31465
UG58_05215	-0.811355	-0.522792	0.559159	-0.0859886	0.199395	-1.25992	-0.0246281	0.343661	-0.0413754	-1.14503	-0.23253	-0.714349	0.904226	0.580745	0.437134
UG58_05220	1.75158	1.44919	1.67105	1.15794	1.1021	1.63625	1.77288	1.14336	1.6324	0.98742	1.6125	1.26428	1.82868	1.79305	1.83105
UG58_05225	2.1386	2.18616	1.90874	2.38033	2.27575	1.75998	2.15291	2.27527	2.16622	1.38335	2.02381	1.60758	2.30074	2.4616	2.24927
UG58_05230	3.38026	3.14309	3.57651	3.19747	3.05954	3.14759	3.49594	3.48964	3.4792	2.55541	2.85179	2.35806	3.21433	3.45681	3.43293
UG58_05235	8.30735	8.29616	8.39633	8.44888	8.42424	8.4326	8.45784	8.41631	8.36458	3.28896	4.52631	4.41493	4.35829	4.35505	4.37062
UG58_05240	10.7391	10.829	10.9429	11.1648	11.0902	10.8577	10.9315	10.9331	10.875	5.63935	6.66498	6.58027	6.81161	6.30999	6.35794
UG58_05245	0.121531	0.0246962	0.649357	0.0584013	-0.236704	-0.181915	0.226911	0.232629	0.775761	-0.0905827	0.222036	-0.0469248	1.31188	0.895618	0.73879
UG58_05250	1.83774	1.84286	1.75471	2.84599	2.18363	2.0131	2.24127	2.12793	2.28055	3.25782	4.23899	3.9227	2.8209	2.72304	2.6182
UG58_05255	3.77906	3.94168	3.75978	4.43757	4.08946	4.13621	3.9882	3.86954	4.17733	3.59332	4.09207	5.17404	3.68612	4.46398	4.17326
UG58_05260	3.55576	3.53832	3.45671	4.2548	4.04652	3.9233	3.59986	3.67092	3.93699	3.23668	3.86121	4.98772	3.46444	4.26485	4.0193
UG58_05265	-1.10086	-1.41588	0.35985	-0.246453	-0.0762395	-0.181915	-0.510055	0.343661	-0.0413754	0.198924	-0.463855	0.0561687	0.49897	-0.528879	0.140152
UG58_05270	1.70649	1.79914	1.79479	2.07547	2.05087	1.87394	1.9229	1.37013	2.00925	1.63026	1.42197	1.26428	2.18433	1.90969	2.3596
UG58_05275	3.27611	3.01517	2.91785	3.49263	3.04216	2.91889	3.37096	3.33697	3.18836	3.14888	3.07328	2.9329	3.98648	3.71905	3.69386
UG58_05280	1.45713	1.06217	1.03123	1.85591	0.885286	1.12475	1.77288	1.20348	1.05816	1.75444	1.75405	1.67392	2.46943	2.42287	1.80529
UG58_05285	3.66585	3.72514	3.50583	4.12961	3.90945	3.60908	3.99668	3.86024	3.76106	3.92602	3.92846	4.36058	4.78337	4.68876	4.69912
UG58_05290	4.05564	3.65329	4.00157	4.09654	4.28686	3.57578	3.86383	4.23623	4.04609	4.13467	4.2438	4.71586	5.25097	5.08273	5.15935
UG58_05295	2.86876	3.01517	2.93588	2.90449	2.91424	2.55884	2.93178	2.8649	3.18836	3.27865	3.12632	3.62025	4.02084	4.05924	4.1833
UG58_05300	4.5462	4.3198	4.20115	4.37689	4.72296	4.28783	4.41278	4.46222	4.452	4.55327	4.60691	5.0793	5.5315	5.60582	5.73282
UG58_05305	3.21303	2.83205	2.91785	3.16593	3.38319	2.75007	3.37096	2.91969	3.12855	3.16015	3.15724	3.42219	4.11288	4.18609	4.25166
UG58_05310	2.44346	1.96659	2.63839	2.5609	2.70926	2.31162	2.35124	2.15863	2.43667	2.3737	2.44721	3.123	3.20241	3.30534	3.60706
UG58_05315	2.88908	2.51824	2.93588	2.90449	3.23808	2.78933	2.82146	2.82718	2.96719	2.80558	3.01821	3.18118	4.29795	4.05924	4.03601
UG58_05320	2.41571	1.84286	1.98	2.5609	2.30519	2.0131	2.24127	2.53129	2.22452	2.44915	2.57483	2.49281	3.66889	3.66198	3.56162
UG58_05325	3.0421	3.1255	2.98867	3.24351	3.34117	2.97104	3.23411	3.12015	3.25979	3.33941	3.39196	3.63698	4.2291	4.3653	4.28932
UG58_05330	2.64808	2.34662	2.52383	3.01481	3.09369	2.25666	3.01768	2.6222	2.68525	2.99373	3.09473	3.50653	3.6602	3.67028	3.65833
UG58_05335	2.5747	2.31593	2.42514	2.5609	2.85574	2.39034	2.65987	2.33024	2.55499	2.58916	2.73368	3.06237	3.53269	3.15983	3.38156
UG58_05340	3.93378	3.77112	3.7187	3.93755	4.25703	3.64162	3.99668	3.80309	3.94569	4.24993	4.09207	4.19537	5.05935	4.98641	4.79387
UG58_05345	1.51057	0.300331	1.03123	1.22067	1.60657	0.69944	1.36441	1.20348	1.1209	1.22062	1.48832	0.926108	2.08393	1.96466	2.32375
UG58_05350	2.1386	1.26862	1.67105	2.17388	2.15157	1.4528	1.88684	1.96381	1.6324	2.33444	2.41346	2.33774	2.88197	2.97139	3.26353
UG58_05355	1.87896	1.75405	1.83378	2.14182	2.24569	1.35152	2.15291	1.7786	2.19566	2.33444	2.13152	2.63282	3.17826	3.22882	3.3373
UG58_05360	1.7953	1.55813	1.27739	1.59682	1.86566	0.85556	2.35124	1.47142	1.94135	1.94895	2.11061	2.1407	2.74073	2.85982	2.74558
UG58_05365	3.53011	3.08965	3.07257	3.50529	3.68146	3.24964	3.42226	3.35032	3.52631	3.83752	4.19993	3.96306	4.49653	4.36018	4.5403
UG58_05370	3.63008	3.73677	3.62177	3.27341	3.32688	3.66291	3.49594	3.56032	3.61616	3.3977	2.98413	2.76043	3.59786	3.9271	3.71477
UG58_05375	2.20495	2.40613	2.37315	2.266	2.30519	2.58138	2.61648	2.6	2.4118	2.04935	2.11061	1.88469	1.97602	2.49932	2.17074
UG58_05380	2.76264	2.95668	2.82413	3.04979	2.95196	2.86478	2.96676	3.05638	2.68525	3.01872	3.31179	2.47431	2.95485	2.84524	3.22519
UG58_05385	3.40869	3.73677	3.39287	3.30271	3.45062	3.5417	3.35784	3.35032	3.5493	4.03411	3.80375	3.66986	3.87823	3.934	3.84059
UG58_05390	3.27611	3.36923	3.15186	3.84101	3.58872	3.35806	3.35784	3.54878	3.28741	3.75072	3.88603	3.99585	3.40326	3.57634	3.67265
UG58_05395	2.7845	2.95668	3.00584	3.38718	3.28316	3.16261	3.33125	3.28226	3.35421	2.83401	2.74729	3.65351	2.78936	2.94429	3.03878
UG58_05400	2.90912	2.97644	2.88109	3.44087	3.15965	3.24964	3.01768	2.8649	3.12855	1.97471	2.44721	3.53358	1.88943	2.64105	2.81177
UG58_05410	5.09772	4.5614	4.90188	4.99924	4.84826	4.80617	4.82385	4.73088	5.09574	5.52631	5.90361	4.80367	5.34073	6.18247	6.19512
UG58_05415	2.90912	2.788	3.28444	2.48626	2.52132	2.6891	2.74293	2.91969	2.89722	2.95543	2.99558	2.01837	2.2553	3.07494	3.53835
UG58_05420	0.858496	1.60966	1.58224	0.189646	-0.417276	1.83694	1.07491	1.37013	1.1209	0.198924	0.567172	0.152384	1.82868	1.90969	2.06615
UG58_05425	3.73484	3.49787	3.84814	1.77461	2.15157	3.84162	3.38395	3.61668	3.66959	3.04327	2.63463	1.91243	3.53269	3.79684	4.09568
UG58_05430	3.68922	3.73677	3.87643	3.79021	3.73653	3.9753	3.96243	4.01923	3.93699	4.15171	4.34126	4.41493	3.92251	4.3499	4.52854
UG58_05435	0.484101	0.531656	-0.488147	-0.427025	-0.236704	-0.34238	0.337942	0.232629	0.520503	0.198924	0.222036	-0.0469248	0.844105	0.580745	0.843759
UG58_05440	3.4227	3.19462	3.46915	2.48626	2.68706	2.88304	2.76296	2.70771	2.96719	0.363983	3.26525	3.04994	2.44939	4.52925	4.5403
UG58_05445	3.39455	3.4421	3.46915	2.48626	2.79477	2.84628	2.85918	2.80794	3.06615	0.198924	4.07598	4.45322	2.32294	4.96971	5.05663
UG58_05450	2.64808	2.99594	2.84337	2.29544	2.79477	2.48902	2.68109	2.53129	2.59973	-1.38604	4.00976	4.67189	1.73246	4.88675	5.00381
UG58_05455	2.67173	2.21971	2.34643	2.23594	2.05087	2.66819	2.12221	1.99816	2.0741	-0.93858	4.21471	4.44374	1.82868	4.9219	4.94603
UG58_05460	0.773607	0.531656	0.734246	-0.633476	-1.15424	0.779611	-0.169018	0.718056	0.0898691	-0.93858	-0.343561	-1.34238	-1.25105	-0.528879	-0.345275
UG58_05465	5.00301	4.84016	4.96471	4.11317	3.86071	4.67082	4.49295	4.60836	4.67744	2.39293	3.21715	2.9329	2.30074	2.81565	3.32828
UG58_05475	1.5621	1.33136	0.559159	-0.246453	-1.15424	0.779611	1.00932	0.343661	1.34767	-1.38604	-1.28698	-1.63189	-1.90313	-1.31738	-1.81921
UG58_05480	1.5621	1.60966	1.09682	-0.0859886	-0.236704	1.4528	1.25548	0.874175	1.3992	-0.758007	-1.28698	-1.99446	-1.90313	-1.31738	-1.81921
UG58_05485	2.4974	2.31593	2.42514	1.22067	1.23042	2.64697	2.18297	2.50764	2.48517	1.26305	0.504436	-0.157956	0.647068	0.649458	1.31465
UG58_05490	4.86107	4.98866	5.07053	4.85344	4.85823	4.7869	4.70459	4.73598	4.72365	3.44455	2.98413	2.90555	2.77333	2.48058	3.10363
UG58_05495	5.27804	5.3062	5.4676	5.23404	5.25515	5.223	5.08887	5.23803	5.07212	3.27865	3.00694	2.84924	1.97602	2.34213	2.75906
UG58_05500	3.49076	3.51148	3.80953	3.18178	3.38319	3.33171	3.35784	3.38967	3.23164	1.75444	1.2414	0.407641	0.418799	0.895618	1.16062
UG58_05510	7.24343	7.29493	7.32221	7.47142	7.45842	7.19175	7.26736	7.24475	7.26631	7.83731	7.70498	8.1959	7.77409	7.84318	7.60543
UG58_05515	8.6653	8.75172	8.71136	8.90165	8.88757	8.71625	8.74371	8.69255	8.71494	9.30769	9.19707	9.58047	9.2233	9.26477	9.01395
UG58_05520	7.35081	7.44077	7.50771	7.34688	7.27342	7.41447	7.40841	7.37382	7.40196	7.47336	7.47993	7.45469	7.18698	7.22636	7.23457
UG58_05525	4.48744	4.34282	4.56786	4.55787	4.58573	4.38714	4.3346	4.27877	4.5292	4.06442	4.55755	4.08388	3.98648	4.88675	4.49267
UG58_05530	5.37126	5.43676	5.31405	5.6505	5.51975	5.41094	5.40164	5.41691	5.39761	5.56286	5.22569	5.78033	5.54808	5.33563	5.02349
UG58_05535	3.14707	3.24437	3.12066	2.997	2.85574	3.31835	2.57174	3.29613	2.98416	2.39293	2.70607	1.8564	2.52792	2.55411	3.00522
UG58_05540	6.2019	6.16371	6.13146	6.21201	6.32239	6.16728	6.03323	6.09558	6.21287	5.82784	6.00481	5.37186	5.80423	6.12783	6.18767
UG58_05545	6.35218	6.33996	6.33033	6.31624	6.4012	6.407	6.34044	6.19147	6.35991	6.29216	6.37507	6.30998	6.17292	6.30468	6.46979
UG58_05550	5.19886	5.27861	5.32435	4.61737	4.66167	5.36295	5.20327	5.29786	5.17549	4.30681	4.19	3.74122	4.00719	4.35505	4.56354
UG58_05555	1.01462	1.50469	1.15955	-0.633476	-0.864735	1.18487	1.07491	1.65486	1.1209	-1.38604	-3.40245	-4.80181	-4.71048	-1.96945	-0.465569
UG58_05560	3.27611	2.97644	3.25601	3.34556	3.38319	3.05397	2.91397	3.26825	3.41806	3.36885	4.03772	4.58836	3.89314	4.66821	4.97232
UG58_05565	3.91409	3.48413	3.69772	3.83099	3.79995	3.82282	3.48392	3.57177	3.80948	3.78024	4.2098	4.72762	4.25241	4.79495	5.19202
UG58_05570	6.48494	6.38317	6.46217	6.20815	6.30974	6.43512	6.40563	6.36438	6.32536	5.64939	5.48527	5.61076	5.47067	5.50744	5.57025
UG58_05575	7.31746	7.3575	7.28488	7.53375	7.46822	7.34536	7.49332	7.44792	7.47957	6.64788	6.44981	6.09981	6.66944	6.52297	6.34235
UG58_05580	6.2459	6.28159	6.29758	6.08288	6.18264	6.35561	6.27915	6.24609	6.34849	5.85757	6.5867	6.42159	5.72101	5.52355	5.67176
UG58_05585	1.91904	1.20303	1.5357	1.54873	1.16769	2.19951	1.51379	1.81759	2.0741	2.41192	2.76078	3.04994	2.50868	2.44236	2.60333
UG58_05590	4.69211	4.86688	4.7161	4.52717	4.78697	4.99852	4.8982	4.76619	4.98627	3.03105	7.84725	9.06769	7.66102	8.84444	8.89265
UG58_05595	4.36946	4.54826	4.17861	4.56393	4.47996	4.58418	4.6994	4.51655	4.60248	3.60161	7.49766	8.57716	7.33902	8.36418	8.5321
UG58_05600	5.49243	5.61755	5.49826	5.78373	5.87918	5.92441	5.7815	5.70382	5.8366	5.54147	5.4607	5.41615	6.0419	5.66717	5.56065
UG58_05605	4.98424	4.90347	5.0207	5.15191	5.21693	5.06801	4.95592	5.04615	4.93917	5.79206	5.32886	5.4638	5.73763	5.69385	5.53541
UG58_05610	6.31699	6.14637	6.20395	5.92229	6.06708	6.171	6.06384	6.12696	6.17086	5.42949	5.11456	4.27233	5.55044	5.61013	5.74304
UG58_05615	4.8916	4.82389	4.84098	5.38547	5.47511	5.49348	5.29558	5.5986	5.57614	4.03411	4.26288	3.66986	5.22173	5.14057	5.18455
UG58_05625	2.96762	2.93664	2.68178	3.08394	2.8357	2.82755	2.72261	2.8649	2.91504	3.87221	3.1367	3.34285	3.7366	2.97139	3.09302
UG58_05630	0.938667	0.986222	1.03123	1.02364	1.23042	0.927709	1.07491	1.47142	0.69559	1.97471	1.07867	1.08083	1.2668	1.15393	1.03324
UG58_05635	1.01462	1.50469	0.734246	1.28079	0.961235	1.4528	1.64914	1.14336	1.6324	2.41192	1.12111	0.812898	2.1097	1.24556	1.38591
UG58_05640	0.252775	0.169086	-0.488147	0.189646	0.0681504	0.524354	0.712338	0.874175	0.610701	1.34435	0.793942	0.55574	0.904226	0.267587	0.437134
UG58_05645	0.121531	-0.7638	0.462944	-0.427025	0.0681504	0.214014	0.627449	0.633167	0.0898691	0.646383	-0.129436	0.152384	0.418799	-0.38449	0.296271
UG58_05650	-0.363896	-1.05331	0.462944	-0.246453	-0.417276	0.0937193	-0.510055	0.633167	0.424288	1.45831	-0.463855	-0.0469248	-0.0666274	-1.07637	-0.234243
UG58_05655	1.5621	2.34662	2.14412	1.73217	1.82558	1.83694	1.81187	1.7786	2.00925	2.67023	2.11061	2.29622	3.12872	2.90267	3.06072
UG58_05660	5.49905	5.53666	5.65345	5.84724	5.81666	5.53738	5.60681	5.73216	5.66565	7.4991	6.96204	8.19731	7.99838	7.63232	8.21773
UG58_05665	4.72074	4.65635	4.49066	4.963	4.76595	4.79657	4.66254	4.61391	4.90838	6.4219	6.14251	7.9491	6.76677	6.39374	6.7951
UG58_05670	5.05789	5.11884	5.06644	6.49818	5.967	5.09568	5.21423	5.09061	5.31618	6.8528	7.32348	9.02662	6.74946	6.67492	7.09601
UG58_05675	5.23502	5.38964	5.15378	5.49739	5.36408	5.18303	5.29902	5.33864	5.2263	4.91442	4.82155	4.79624	4.93517	5.0765	4.99244
UG58_05680	2.41571	2.81019	2.31921	2.51157	2.52132	2.58138	2.72261	2.43426	2.4118	2.99373	3.10534	2.18687	3.1033	2.70701	2.79877
UG58_05685	3.24491	3.03416	3.25601	3.08394	2.93322	3.24964	2.96676	3.13567	3.03391	5.78843	5.68766	5.04837	5.46319	5.98058	5.90341
UG58_05690	4.27996	4.35042	4.42833	4.8925	4.66167	4.57859	4.55172	4.55744	4.54072	5.77567	5.49337	5.28432	5.57607	5.89296	5.47337
UG58_05695	3.06013	3.01517	2.89958	3.27341	2.95196	3.22121	3.21968	3.1662	3.18836	4.4832	4.11325	3.96306	4.42651	4.64736	4.19326
UG58_05700	4.03755	4.13871	3.9133	3.8997	4.05521	4.18854	4.14148	4.32687	4.27021	5.55006	5.30375	5.15093	5.39412	5.91755	5.44862
UG58_05710	0.858496	0.906052	1.09682	1.44744	1.1021	1.4528	1.56033	1.08063	0.69559	0.108726	0.504436	-0.894922	-0.318166	0.715046	0.220323
UG58_05715	1.34392	1.39148	1.43785	1.33851	1.45719	1.67868	1.69158	1.14336	1.23873	0.826955	1.03495	0.327471	0.715781	0.508595	1.07696
UG58_05720	1.51057	1.60966	1.27739	1.28079	1.78436	1.59253	1.77288	0.798227	1.34767	1.08527	1.03495	-0.553885	1.12241	0.951113	0.843759
UG58_05725	5.39632	5.23825	5.24701	5.06055	5.13321	5.34	5.29214	5.284	5.33284	4.61191	4.23899	4.00876	4.37432	4.46398	4.60519
UG58_05730	0.938667	1.13432	1.79479	0.710478	0.319689	1.63625	0.940607	1.20348	0.992572	-2.03812	-1.81749	-2.47988	-3.12552	-1.96945	-1.5297
UG58_05735	0.68341	1.39148	0.462944	-0.246453	0.0681504	0.0937193	0.441036	1.01504	0.321195	-0.758007	-0.73949	-1.34238	-1.54056	-1.31738	-1.5297
UG58_05740	0.68341	1.44919	1.27739	0.875537	0.885286	0.927709	1.41594	1.6973	0.851709	0.646383	0.141866	-0.27825	0.243713	0.508595	0.893512
UG58_05745	2.38742	2.11662	2.45045	1.81583	2.01568	2.0131	2.57174	2.53129	2.04204	3.44455	3.0515	3.16973	3.1033	2.64105	2.85007
UG58_05750	1.34392	1.33136	1.43785	2.07547	2.44402	1.29808	1.25548	1.51951	1.71605	4.29152	3.98125	4.14363	3.67753	3.34731	2.83742
UG58_05760	2.67173	2.40613	2.61619	2.23594	2.05087	2.88304	2.42854	2.6	2.64312	2.27347	2.77413	1.73735	1.94773	2.53608	2.32375
UG58_05765	3.6421	3.56467	3.83858	3.50529	3.71475	3.73506	3.54306	3.77365	3.85633	3.65038	3.17749	3.06237	3.26106	3.30534	3.35517
UG58_05770	3.91409	3.80467	3.83858	4.03677	3.82049	4.04994	3.945	3.97679	4.12473	5.72912	5.33789	5.04211	5.39149	5.12858	5.16948
UG58_05775	1.61186	2.11662	2.0807	1.394	1.82558	1.79898	1.69158	2.24698	1.34767	2.41192	2.3789	1.64113	2.2553	1.8814	1.99955
UG58_05780	3.38026	3.2114	3.1672	3.34556	3.32688	3.69428	3.58868	3.45296	3.40551	4.34188	3.87367	3.66986	3.85557	3.6198	3.88431
UG58_05785	0.373069	1.20303	0.734246	1.59682	1.50872	1.24258	0.712338	1.14336	1.05816	2.29408	2.28871	2.04368	2.2782	2.34213	1.64023
UG58_05790	2.20495	2.00559	1.38632	2.04112	2.21499	1.4528	1.64914	2.18869	1.9757	3.24729	3.12632	2.72957	2.969	2.75457	2.79877
UG58_05795	1.34392	0.63475	0.962515	1.02364	1.34826	1.35152	0.940607	1.42166	1.34767	1.63026	1.58244	0.242582	1.2668	0.508595	0.565458
UG58_05805	3.24491	3.01517	3.10481	3.04979	2.73112	3.14759	2.85918	3.08862	3.15876	3.75072	3.88603	3.65351	3.88571	3.36785	3.74896
UG58_05810	1.91904	0.986222	1.58224	0.951486	0.43072	1.50089	1.56033	1.51951	1.90616	1.94895	2.59001	2.682	1.73246	1.93744	1.72511
UG58_05815	4.20089	4.15615	4.65753	4.85344	4.57971	4.48604	4.58023	4.44364	4.5	4.28123	4.69733	4.77373	4.43162	4.70095	4.60519
UG58_05820	9.80761	9.83264	9.80869	9.84887	9.99303	9.81727	9.83491	9.79097	9.81312	7.66059	7.93906	7.83232	8.69399	8.84993	8.71985
UG58_05825	6.94535	7.02647	6.99352	6.3587	6.73855	6.9938	6.94116	6.9314	6.8888	4.70335	4.61806	4.29885	5.46569	5.46518	5.65202
UG58_05830	1.45713	1.06217	1.15955	3.55483	2.8357	1.63625	0.537251	1.20348	0.992572	4.38094	6.15021	6.27967	4.77936	4.31859	3.04979
UG58_05835	6.05452	6.09982	6.08171	6.40502	6.50635	6.31415	6.27915	6.37912	6.20926	5.53931	5.97041	5.81198	5.84122	5.86795	5.69824
UG58_05840	10.2335	10.2751	10.2641	9.84046	10.1839	10.3106	10.3042	10.3047	10.2652	9.08739	8.98906	8.84035	9.8124	9.72944	9.66567
UG58_05845	8.4471	8.41814	8.32585	8.00175	8.31178	8.38334	8.38618	8.42305	8.45524	7.49744	7.79701	7.49252	8.04294	8.10984	8.20455
UG58_05850	5.82593	5.8198	5.68044	5.4293	5.81154	5.74383	5.7467	5.82837	5.85748	5.16715	4.44929	4.32489	4.80719	4.64736	4.63475
UG58_05855	7.52728	7.61084	7.5617	7.04058	7.11618	7.6183	7.55424	7.64439	7.52159	6.8114	6.58954	6.40581	6.79483	6.33368	6.41548
UG58_05860	7.55139	7.54205	7.59684	7.22019	7.46822	7.56628	7.56854	7.58277	7.50405	5.77933	5.24979	4.80367	5.93247	5.75555	5.69824
UG58_05865	6.49822	6.56385	6.41634	6.03786	6.30428	6.62747	6.50564	6.43661	6.43127	4.6201	4.37672	3.95641	4.80719	4.6969	4.64568
UG58_05870	5.67319	5.84151	5.56352	4.67451	4.98189	5.65895	5.63154	5.62906	5.75242	4.36154	4.14957	4.00232	4.29233	4.21471	4.50072
UG58_05875	7.42922	7.43721	7.4095	6.90866	7.18511	7.44706	7.3131	7.47561	7.42701	6.57291	6.57721	6.48763	6.52014	6.53551	6.62971
UG58_05880	9.01707	9.05681	9.0599	9.3224	9.3028	9.06013	9.07303	9.10976	9.07843	9.15708	9.06727	9.3788	9.05946	8.95525	8.6519
UG58_05885	4.72639	4.75118	4.87876	4.6689	4.79737	4.71736	4.90273	4.74106	4.8494	2.86189	3.89217	4.12597	2.969	3.78925	3.80853
UG58_05890	8.04747	8.11244	8.113	7.97414	7.97475	7.87251	7.97295	7.86286	7.94866	4.08231	5.73283	6.15311	5.06595	6.33368	6.09501
UG58_05895	1.5621	1.60966	1.62733	1.64336	1.60657	1.54744	1.51379	1.96381	1.75613	2.20981	2.19249	1.8564	1.88943	2.25662	2.42872
UG58_05900	3.60573	3.33901	3.45671	4.07123	3.8804	3.63085	3.58868	3.74359	3.78063	4.50547	4.52236	4.74701	4.12557	4.43508	3.92675
UG58_05905	5.28955	5.25453	5.21414	5.73083	5.60509	5.43589	5.32621	5.27702	5.37205	6.56551	7.02625	6.94092	6.30702	6.57468	6.54371
UG58_05910	3.65403	3.53832	3.36651	4.00147	3.89015	3.79416	3.64375	3.50166	3.58312	3.71295	3.18751	3.5156	3.23788	3.42776	3.22519
UG58_05915	5.78856	5.8866	5.78611	6.25574	6.25043	6.00999	6.10171	6.06349	6.08102	5.8454	5.35355	6.2254	5.07905	5.75165	5.61171
UG58_05920	6.05452	6.13542	6.03437	6.26321	6.19055	6.2732	6.2475	6.22992	6.23608	5.85757	5.41239	6.14728	5.2335	5.8571	5.81903
UG58_05925	2.20495	2.21971	2.11276	2.63187	2.21499	2.19951	2.05879	2.06451	2.33449	2.62214	2.36131	2.275	1.82868	1.66614	2.04429
UG58_05930	1.2838	1.39148	1.71349	4.23214	3.42403	1.75998	1.4657	1.65486	0.923859	6.51483	4.23899	4.66375	5.20987	2.97139	1.69737
UG58_05935	2.23701	2.18616	2.68178	4.35608	3.28316	1.97955	2.57174	2.33024	2.28055	7.97251	4.54591	5.60652	5.84122	3.27304	1.99955
UG58_05940	1.70649	2.34662	2.37315	2.23594	2.24569	2.17007	2.54884	2.48359	2.22452	6.01639	2.66363	2.275	4.46194	2.36274	2.47847
UG58_05945	1.5621	1.20303	1.5357	1.44744	0.805116	1.4528	1.4657	1.31669	1.05816	4.97311	2.13152	1.93965	3.43417	1.79305	1.51866
UG58_05950	1.15548	1.39148	1.21967	1.73217	0.630029	1.59253	1.36441	1.2612	1.3992	4.9408	2.19249	2.31713	3.71158	2.53608	1.58072
UG58_05955	1.996	2.28456	1.79479	2.35258	2.44402	2.14001	1.99245	2.30302	2.00925	3.72818	3.53222	3.11108	3.98648	3.5224	3.3373
UG58_05960	2.64808	2.81019	2.89958	3.1173	2.77387	2.95386	3.24839	3.12015	2.95001	4.05238	4.03217	4.07777	4.35829	4.09047	4.07426
UG58_05965	1.15548	1.50469	2.04791	1.59682	1.78436	1.75998	1.41594	1.47142	1.9757	3.1029	3.06243	2.79064	3.37167	3.03697	2.70436
UG58_05970	2.10425	1.92652	2.34643	2.40755	2.11878	1.91001	1.81187	1.73852	2.04204	3.60986	3.79722	3.70201	3.91523	3.53153	3.53051
UG58_05975	-0.183324	-1.05331	0.559159	0.189646	-1.15424	0.214014	-1.24702	0.232629	-0.733253	1.49438	1.45553	0.979547	1.88943	1.52697	1.20069
UG58_05980	0.68341	0.821163	0.890365	1.15794	1.03338	1.12475	0.441036	1.08063	1.23873	2.44915	2.3789	2.3781	2.8209	2.36274	2.28699
UG58_05985	5.89789	5.90734	5.98975	3.24351	3.15965	5.72371	5.74922	5.92081	5.72492	3.66628	3.37453	2.80552	3.63381	3.54962	4.40104
UG58_05995	7.33608	7.41927	7.37356	7.28309	7.26127	7.22971	7.34751	7.23578	7.26805	6.55701	6.33056	6.12226	6.61201	6.8738	6.82745
UG58_06000	6.28284	6.27362	6.33203	5.80947	5.90345	6.09078	6.04964	5.98431	6.07113	5.41074	5.2735	5.06083	5.42779	5.42409	5.48762
UG58_06005	5.10642	4.99836	5.02492	4.43096	4.51188	4.99012	5.06485	4.88569	5.1074	4.91109	4.54201	3.77183	4.26966	4.02732	4.29396
UG58_06010	4.92151	5.00799	5.02913	4.69675	4.99551	4.93429	5.06888	5.09855	5.12664	4.5618	4.08136	3.85282	4.4418	4.45921	4.33954
UG58_06015	9.18518	9.18284	9.25993	9.33153	9.29502	9.15524	9.13872	9.11197	9.14739	8.6972	8.68114	8.85204	8.5997	8.66211	8.23833
UG58_06020	10.8605	10.899	10.9461	11.0958	11.0542	10.8774	10.824	10.8141	10.8358	9.77938	10.1263	9.76478	9.63416	9.82491	9.62897
UG58_06025	6.91718	6.83949	6.80033	6.44005	6.62055	6.78265	6.78334	6.7187	6.7788	4.80379	5.0827	4.41977	5.23934	5.67749	5.42978
UG58_06040	10.3612	10.5017	10.4807	11.3622	11.0415	10.4947	10.4938	10.4857	10.4692	13.9528	12.319	12.7961	13.315	12.0679	11.5926
UG58_06045	5.56999	5.47894	5.52829	4.69675	5.17767	5.59668	5.47332	5.67491	5.62565	4.76001	4.29567	4.02155	4.88757	4.74086	4.92226
UG58_06050	6.72003	6.8273	6.84038	6.5946	6.46944	6.43357	6.71684	6.60489	6.53713	8.92736	8.52619	8.60665	8.17883	8.94226	8.60694
UG58_06055	4.75435	4.66855	4.59648	3.93755	4.11462	4.5156	4.67317	4.47447	4.58033	6.58237	6.01047	5.92696	5.71053	6.5057	6.30721
UG58_06060	5.10208	5.16694	5.13439	5.07335	4.91185	4.90778	5.2678	5.03792	5.06814	6.67858	6.37617	6.58567	5.74176	6.78114	6.54954
UG58_06065	5.81003	5.8866	5.79355	5.76806	5.57821	5.62408	5.74166	5.66425	5.65774	7.21691	7.18345	7.54276	6.19716	7.45411	7.23818
UG58_06070	5.5446	5.73242	5.53126	5.75222	5.55388	5.56026	5.66387	5.48511	5.52776	6.78343	7.05253	7.39141	6.03855	7.50657	7.32404
UG58_06075	6.08567	5.99715	6.00691	5.99812	6.10315	6.04082	5.85568	6.00768	5.94893	5.71391	5.66094	5.64837	5.69146	5.55075	5.46517
UG58_06080	6.29432	6.16155	6.27827	6.15894	6.07564	6.22748	6.19684	6.18589	6.20203	6.54738	6.00481	6.0366	6.22394	6.00701	5.98169
UG58_06085	3.56842	3.60332	3.75978	3.51783	3.70374	3.44667	3.6329	3.79334	3.4792	4.27606	4.67614	3.40276	4.52074	4.82496	4.88585
UG58_06090	5.71932	5.58573	5.69904	5.54107	5.35355	5.6268	5.66387	5.5986	5.75242	6.07265	5.91269	5.73638	5.96106	6.13234	5.90189
UG58_06095	4.55894	4.52831	4.62455	5.53799	5.12085	4.69169	4.59707	4.63043	4.51175	6.86491	7.14219	7.68979	6.56506	7.12896	7.1622
UG58_06100	6.58018	6.60887	6.48071	6.53259	6.50318	6.82813	6.63222	6.34616	6.63576	3.25782	4.60691	6.62288	3.05107	5.91406	6.13046
UG58_06105	6.53415	6.29345	6.36568	5.58941	6.03668	6.38794	6.18575	6.24072	6.41728	4.58707	4.25337	3.34285	4.77535	4.74479	5.22154
UG58_06110	6.55973	6.45537	6.57435	6.12038	6.3385	6.29552	6.37666	6.33445	6.37608	5.06592	5.0827	4.86884	5.29935	5.45561	5.47541
UG58_06115	6.85785	6.75905	6.88515	6.37431	6.51109	6.72054	6.71298	6.76183	6.78002	5.47758	5.45033	5.35427	5.61931	5.79779	5.882
UG58_06120	1.65995	2.15181	1.62733	5.03895	4.59171	2.36457	2.32452	2.82718	2.16622	10.4603	8.62257	5.67088	10.5788	4.99633	3.77574
UG58_06125	1.83774	2.15181	1.58224	2.266	2.01568	2.31162	2.12221	2.21813	2.0741	3.59332	3.09473	3.0747	3.37167	2.80062	2.79877
UG58_06130	0.68341	-0.135769	0.890365	0.189646	0.43072	0.69944	0.537251	0.232629	0.775761	0.646383	0.94332	-0.27825	0.147497	0.508595	0.73879
UG58_06135	2.88908	2.74255	2.74451	2.84599	2.61835	2.73003	2.72261	2.72832	2.36072	2.3737	2.25099	2.41736	2.13501	1.99138	2.06615
UG58_06155	0.484101	0.63475	0.890365	1.15794	1.55848	0.779611	0.441036	1.20348	0.851709	1.22062	1.78077	1.22056	0.904226	1.52697	1.31465
UG58_06165	5.85204	5.69115	5.86117	6.01371	6.01234	5.84045	5.71105	5.63453	5.69688	5.46173	5.83037	5.81566	5.7042	5.83698	5.61542
UG58_06170	1.61186	0.821163	1.03123	0.710478	0.885286	1.06201	1.36441	1.20348	0.851709	0.580795	0.438847	0.407641	0.0444039	0.895618	0.625579
UG58_06175	2.1386	1.60966	1.79479	1.394	1.03338	2.04589	1.84984	1.37013	1.58867	1.42132	1.31636	0.690041	1.5563	1.76235	1.51866
UG58_06180	2.695	2.46327	2.39938	2.23594	2.18363	2.46498	2.26956	2.24698	2.46112	2.18795	1.83276	1.50197	2.1097	2.38306	1.80529
UG58_06185	2.62403	2.69563	2.29146	2.23594	2.36233	2.17007	2.09085	2.66559	2.4118	2.25256	2.23175	2.09301	1.88943	2.48058	2.0221
UG58_06190	3.32167	3.05289	3.08878	3.19747	3.23808	3.19221	2.82146	3.2254	3.05012	3.12607	3.28405	2.90555	2.92614	3.46637	3.10363
UG58_06195	2.96762	2.71928	2.89958	2.266	2.4173	2.97104	2.702	2.76868	2.66434	2.88924	2.64921	2.3781	2.23203	2.38306	2.5883
UG58_06200	7.13382	6.98561	7.12116	6.65831	6.93027	7.07944	6.98126	6.99232	7.04962	5.77933	5.84784	5.19113	5.99428	6.05212	5.88046
UG58_06205	8.68177	8.75244	8.63856	9.33818	9.95639	9.77129	9.04645	8.64964	9.49917	10.0459	11.2694	10.9452	10.9415	11.122	11.5558
UG58_06210	6.92459	7.05812	6.86058	7.59793	8.20062	7.95737	7.3599	6.97733	7.7309	8.34513	9.48737	9.27291	9.24471	9.49779	9.81364
UG58_06215	1.996	2.43498	2.01435	1.15794	1.60657	2.44052	2.2973	2.24698	2.36072	0.98742	1.69908	1.08083	1.2668	1.28928	1.72511
UG58_06220	1.40164	1.13432	1.03123	0.30994	1.50872	1.50089	0.940607	0.946325	1.49704	0.0125108	0.297985	0.242582	0.49897	0.081174	0.296271
UG58_06230	1.61186	0.169086	0.962515	1.33851	1.16769	0.779611	1.56033	1.37013	1.23873	1.13181	1.6125	0.55574	1.01744	1.85255	0.625579
UG58_06235	5.20292	5.08738	5.12263	3.93755	4.20331	4.97743	5.10858	4.83433	5.14185	2.77658	3.77081	3.30148	3.11606	3.5224	4.27061
UG58_06240	3.71221	3.41339	3.31232	2.86576	3.22273	3.76491	3.48392	3.41532	3.58312	1.52957	1.93145	1.76804	1.47934	1.76235	1.92973
UG58_06255	3.26059	3.10769	3.43151	2.53645	2.24569	3.29126	3.17551	3.47752	3.56066	3.8515	4.49438	3.39294	3.85557	4.33433	4.36622
UG58_06260	2.90912	3.07139	2.78487	1.8949	1.78436	2.76983	2.72261	2.82718	3.00094	3.11453	3.67436	2.84924	2.89685	3.24	3.50672
UG58_06265	5.30097	5.17551	5.0375	5.27526	5.16166	5.13049	5.34627	5.24162	5.26848	3.80917	4.26761	3.29094	3.7693	4.99963	4.21299
UG58_06270	4.8815	4.62539	4.66295	5.00371	4.88772	4.83928	5.0322	4.82479	4.70841	4.1907	4.89063	4.99098	3.84026	4.83974	4.55583
UG58_06280	2.82725	2.54495	2.76483	1.22067	1.40375	2.64697	2.52557	2.57746	2.50882	1.52957	1.03495	-0.0469248	0.78137	1.10584	0.73879
UG58_06285	2.29907	2.62226	2.26317	2.43427	1.82558	2.2844	2.45342	2.38319	2.43667	1.13181	1.55174	0.55574	0.243713	1.48998	1.03324
UG58_06290	3.4227	3.4421	3.52978	3.21298	3.15965	3.33171	3.35784	3.35032	3.15876	1.56392	1.83276	1.26428	1.39804	1.93744	1.58072
UG58_06295	1.08677	0.63475	1.5357	0.62028	0.630029	0.428138	0.537251	1.47142	1.29423	-1.38604	-1.08053	-1.10137	-0.803593	-0.528879	-0.0349345
UG58_06315	3.92397	4.02943	4.03542	4.17784	3.7473	4.2104	4.02185	4.08463	4.2493	4.58707	4.39413	3.94302	4.32569	4.53381	4.24209
UG58_06320	3.11292	2.93664	3.2703	2.997	3.17568	3.19221	3.24839	3.33697	3.25979	3.75816	3.57864	2.94638	3.44433	3.82682	3.74896
UG58_06325	2.10425	1.06217	1.5357	1.02364	0.199395	0.85556	1.69158	1.73852	1.71605	1.42132	1.55174	1.22056	0.904226	1.37294	1.64023
UG58_06330	5.15338	4.96906	5.18805	2.9607	3.07671	4.87622	4.55747	4.81036	4.96932	4.22867	3.6013	3.97626	2.48919	3.32648	3.97377
UG58_06340	3.45031	3.4421	3.62177	3.1499	3.70374	3.31835	3.24839	3.46529	3.36721	2.12031	2.13152	2.23161	1.97602	2.23442	1.90569
UG58_06345	1.22107	0.986222	0.128524	-0.0859886	0.319689	0.428138	0.712338	1.08063	0.923859	-1.14503	-1.81749	-1.10137	0.243713	-0.132951	-0.234243
UG58_06355	2.7845	2.97644	2.93588	2.38033	2.36233	2.82755	2.78273	3.05638	3.01752	1.08527	1.64194	1.08083	1.17216	1.79305	1.45381
UG58_06360	0.484101	0.730965	0.814416	0.524065	-0.236704	-0.0375252	0.226911	-0.951795	0.520503	0.439932	0.141866	-0.0469248	-0.186922	-0.0219195	-0.234243
UG58_06365	-0.0228592	0.906052	1.09682	0.524065	-0.0762395	0.614552	0.441036	0.343661	0.923859	0.580795	0.438847	0.812898	0.574919	-0.0219195	0.220323
UG58_06370	1.83774	2.04356	1.83378	1.22067	1.45719	1.75998	1.77288	1.99816	2.28055	2.29408	2.26997	2.11705	1.17216	1.56304	1.90569
UG58_06375	2.20495	2.15181	1.94481	2.5609	2.49601	2.10932	2.09085	1.89255	2.16622	4.07637	3.15724	3.68603	3.28387	1.73099	1.99955
UG58_06380	2.7845	2.81019	3.19742	2.97897	3.29788	2.84628	3.05066	2.98965	2.74622	2.20981	2.63463	2.54692	2.6904	1.66614	2.04429
UG58_06385	5.5478	5.66703	5.53718	5.67871	5.67724	5.26886	5.44259	5.36521	5.30946	4.82164	4.57292	4.93459	5.45568	4.44478	4.64568
UG58_06390	5.27804	5.25857	5.07053	5.36826	5.40205	5.02754	5.2359	5.13374	4.92166	4.8567	4.40705	5.12745	5.95218	4.51091	4.99813
UG58_06395	3.94353	4.17337	4.11672	4.28447	4.05521	4.03368	3.99668	3.75368	3.96291	3.89936	4.5919	4.47664	3.95129	4.16277	4.37938
UG58_06400	6.22806	6.20618	6.11968	6.1808	6.19252	6.22031	6.17083	5.98216	6.18561	6.00237	6.57052	6.51503	6.08637	6.09587	6.3175
UG58_06410	-0.0228592	0.0246962	0.128524	1.394	0.533814	-1.25992	-0.0246281	-0.163299	-0.733253	5.95138	5.25695	4.85103	4.751	3.9271	3.18579
UG58_06415	1.87896	1.65941	1.43785	2.35258	1.65311	1.35152	1.25548	1.6973	1.58867	7.06704	5.78819	5.69504	5.66129	4.33433	3.67265
UG58_06420	4.15128	4.13871	4.32948	4.09654	3.89015	4.35479	4.05473	4.22177	4.10158	6.08008	5.11718	4.94806	5.1645	4.7797	4.67443
UG58_06425	7.18608	7.20356	7.24747	7.42805	7.44195	7.27795	7.23724	7.27133	7.13474	6.57922	7.17151	7.6691	7.00762	7.2876	7.17797
UG58_06430	4.1763	4.2964	4.47841	4.34908	4.47349	4.39352	4.25901	4.42482	4.2493	3.74324	4.11325	4.65967	3.89314	4.37548	4.14786
UG58_06435	0.373069	0.169086	0.128524	0.30994	0.319689	0.428138	0.106616	-0.163299	-0.34623	1.75444	0.567172	0.48359	1.43926	0.177389	-0.741203
UG58_06440	2.38742	2.04356	1.98	2.997	2.4173	2.46498	2.09085	2.06451	2.10547	3.65038	3.68854	3.40276	3.49409	3.04974	2.83742
UG58_06445	2.17216	2.67159	2.47533	2.53645	2.27575	2.31162	2.47787	2.03172	2.78548	3.45374	3.34797	3.39294	3.3928	3.67028	4.29396
UG58_06450	2.06906	2.08055	2.31921	1.96986	2.27575	2.36457	2.26956	2.6	2.38649	4.59124	2.99558	2.20941	3.77736	2.55411	2.79877
UG58_06455	0.373069	0.420625	1.21967	0.710478	0.0681504	0.69944	0.627449	0.798227	1.18102	4.77841	1.6125	1.17547	3.55161	0.951113	0.843759
UG58_06460	1.2838	0.420625	0.962515	0.62028	0.199395	1.18487	1.25548	-0.0189094	0.992572	7.08564	3.39196	2.3781	5.67861	1.82311	1.64023
UG58_06465	1.08677	1.60966	1.43785	2.04112	1.65311	0.85556	1.41594	1.51951	0.69559	8.4238	6.1438	5.31843	7.21247	3.24	2.55776
UG58_06470	3.26059	3.05289	3.39287	2.67731	2.81538	2.98801	3.17551	2.90166	3.1132	3.90607	3.54006	3.40276	3.23788	3.0111	3.3373
UG58_06475	2.54939	2.46327	2.47533	2.3243	2.4173	2.36457	2.35124	2.6222	2.36072	4.44685	2.83913	3.06237	3.26106	2.65782	2.52657
UG58_06480	2.7845	2.64713	2.66024	3.06696	2.79477	2.70971	2.80222	2.6	2.57753	4.35175	4.14957	2.87767	4.1934	4.27032	3.68683
UG58_06485	3.36584	3.27661	3.5416	3.37344	3.63583	3.27752	3.34461	3.37668	3.46717	4.48769	4.52631	4.30932	4.41622	4.53381	4.45588
UG58_06490	0.373069	0.531656	0.248819	0.189646	-0.417276	0.214014	0.106616	-0.0189094	0.321195	0.98742	1.16233	0.690041	0.418799	0.267587	0.220323
UG58_06495	3.71221	3.53832	3.63287	3.04979	3.14344	3.55315	3.76793	3.70252	3.74123	4.14037	4.53025	3.90209	4.08068	4.16277	4.25642
UG58_06500	6.10967	6.24539	6.20766	6.60199	6.4743	6.28526	6.27741	6.3445	6.20021	8.39159	7.55731	7.30246	8.25584	7.40279	6.98636
UG58_06505	5.92766	5.90991	5.90988	5.96872	5.9716	5.86363	5.81548	5.89141	5.90058	6.44051	5.63005	5.52124	5.84889	5.69994	5.45485
UG58_06510	7.30523	7.37808	7.31534	7.31579	7.34516	7.18349	7.28393	7.32136	7.26891	7.50409	6.39898	6.36247	6.87307	6.78687	6.54176
UG58_06515	4.82988	5.0318	4.97347	5.3438	5.43572	4.84861	5.08091	4.95291	4.97782	7.17724	5.85886	6.0983	6.39869	5.60149	5.21177
UG58_06520	3.94353	4.08511	4.26674	4.20912	3.55235	4.11319	4.05473	4.0024	3.93699	4.23934	4.48222	4.37561	3.84026	3.95451	3.66551
UG58_06525	4.18454	4.28059	4.26674	4.16991	3.90945	4.2104	4.11053	3.95946	4.26327	4.51866	4.58054	4.80737	3.97951	4.02732	3.96797
UG58_06530	5.06684	5.18828	5.05411	5.55635	5.49122	5.19404	5.49145	5.45451	5.46264	6.4324	6.16423	6.42761	6.36299	6.00701	6.05184
UG58_06535	3.49076	3.73677	3.21229	4.12141	4.02898	3.91445	3.92735	4.0441	4.10158	4.49215	4.53418	4.56669	4.39542	4.12707	4.16822
UG58_06540	7.39233	7.69153	7.35022	8.89985	8.83649	8.58505	8.77889	8.70723	8.65559	6.57712	7.27732	7.90576	6.59273	6.53324	7.37254
UG58_06545	3.38026	3.32366	3.19742	4.70774	4.4864	4.39988	4.59148	4.48662	4.43975	2.52085	4.3232	3.92951	2.20838	2.75457	2.98241
UG58_06550	3.36584	3.05289	2.84337	3.83099	3.72568	3.89659	3.83572	3.81277	3.79993	3.24729	3.33	2.94638	3.55161	2.97139	2.83742
UG58_06555	1.5621	1.60966	1.79479	1.73217	1.34826	1.87394	2.09085	1.56605	1.87009	2.76186	2.69206	2.58189	2.44939	1.90969	2.52657
UG58_06560	2.74044	2.76545	2.70299	3.28814	2.61835	2.78933	2.93178	2.90166	2.59973	5.06592	6.93851	7.22229	4.04106	3.98142	3.6145
UG58_06565	2.03299	2.00559	1.90874	1.49897	0.805116	1.97955	2.12221	2.30302	1.90616	1.08527	1.48832	1.03108	0.715781	0.837903	1.07696
UG58_06570	7.93592	7.95138	7.95839	8.0667	7.99353	7.91695	7.96433	7.9581	7.94866	6.21184	6.90018	6.45734	6.75151	6.97348	6.91211
UG58_06575	6.43571	6.47981	6.5111	6.07654	6.26736	6.43821	6.33544	6.38562	6.42351	5.5902	5.70345	5.49396	5.63492	5.86615	6.03115
UG58_06580	6.2674	6.3227	6.27473	5.66467	6.02345	6.20588	6.21877	6.26737	6.17641	5.63935	5.09872	5.40886	5.74176	5.84616	5.95558
UG58_06585	5.90788	5.95543	5.8517	4.65761	5.0617	5.86363	5.80101	5.86606	5.74994	5.13895	4.86277	4.94806	5.05273	5.01923	5.36732
UG58_06590	1.2838	1.20303	0.814416	1.44744	1.55848	0.779611	1.41594	1.14336	0.69559	5.48657	3.06243	3.47896	3.36098	1.79305	2.12981
UG58_06595	2.35857	2.21971	1.71349	2.72137	2.49601	2.07795	2.2973	2.12793	2.00925	6.64388	4.61806	5.38678	4.68398	3.02409	3.04979
UG58_06605	2.29907	1.60966	2.70299	3.01481	1.65311	2.39034	2.2973	1.37013	2.64312	0.93589	0.94332	3.48821	-0.462556	1.96466	2.5883
UG58_06610	5.47236	5.62383	5.6911	7.14536	6.25232	5.94411	5.89253	5.14528	5.76229	1.45831	4.0041	7.6548	0.78137	5.69588	6.15871
UG58_06615	5.49243	5.3371	5.4676	2.78502	3.04216	5.2619	5.34627	5.08263	5.26501	3.14888	2.57483	2.51107	2.72414	2.84524	4.0193
UG58_06635	3.46392	3.39882	3.56496	2.65477	2.66452	3.35806	3.4718	3.47752	3.09769	1.26305	0.297985	0.752777	1.2668	1.48998	2.0221
UG58_06640	7.83086	7.84588	7.85437	7.40544	7.73484	7.67377	7.7489	7.72544	7.67058	5.99924	5.73283	5.67088	6.15602	6.57137	6.77616
UG58_06645	6.43916	6.38872	6.369	5.98237	6.22946	6.46573	6.49968	6.42087	6.37768	5.07488	4.79885	4.4859	5.52194	5.48411	6.03115
UG58_06650	6.60343	6.61045	6.55698	6.3587	6.47592	6.58905	6.67647	6.5979	6.58659	5.18382	5.16106	4.71192	5.68719	6.05212	6.13951
UG58_06655	6.49491	6.52412	6.47301	6.56771	6.52836	6.47479	6.51748	6.49792	6.46944	5.38215	5.55077	5.28962	6.00634	6.34408	6.25106
UG58_06660	9.32155	9.37657	9.34759	9.44056	9.47157	9.31594	9.36779	9.33245	9.2858	6.18864	7.0539	7.02672	6.74638	7.28827	7.34319
UG58_06665	4.72639	4.79636	4.50884	5.00371	4.85325	4.71736	4.8475	4.71031	4.71351	3.18244	5.28288	6.00796	4.25241	5.54174	5.33842
UG58_06670	2.96762	2.62226	2.61619	2.90449	3.04216	2.64697	3.35784	3.15102	3.1132	1.81274	3.48426	4.18971	2.65584	3.72702	3.5539
UG58_06675	2.67173	3.16047	2.74451	3.33142	2.91424	3.16261	3.05066	3.29613	3.03391	4.30681	3.93442	3.70994	4.07415	3.9271	3.84059
UG58_06680	3.07794	3.14309	2.57075	2.88525	3.42403	3.08586	3.01768	2.98965	3.20293	4.44685	4.32773	4.02155	4.02761	4.00127	4.01368
UG58_06685	2.29907	2.11662	2.17482	2.48626	2.24569	2.36457	2.40323	2.15863	1.94135	7.52603	4.03217	3.38306	6.5309	2.58952	2.63292
UG58_06690	2.7845	2.95668	2.82413	4.6689	4.18759	2.88304	2.61648	2.97248	2.74622	9.05945	6.08337	6.85685	7.94974	3.71905	3.10363
UG58_06695	0.373069	1.06217	1.58224	0.795367	0.720227	1.06201	1.07491	0.54297	1.18102	0.826955	0.438847	1.08083	0.574919	0.352476	0.368421
UG58_06700	5.93745	5.98987	5.91444	6.77787	6.50159	6.03266	6.0353	6.03482	5.85055	8.66591	7.52853	7.87481	8.55557	7.3528	7.1158
UG58_06705	6.01114	6.20827	6.00477	6.10175	6.15055	5.96355	5.95265	6.08163	5.82252	9.30038	7.66161	8.42565	9.30118	7.94749	7.77553
UG58_06710	9.04592	9.02958	9.00651	8.65566	8.47045	8.36964	8.56194	8.44578	8.36052	9.62474	8.14492	9.04083	9.66693	8.58143	8.51532
UG58_06715	9.51334	9.5405	9.52205	9.6842	9.58582	9.29414	9.42805	9.34105	9.31377	10.0153	9.20341	9.97231	10.293	9.50679	9.42681
UG58_06720	5.58252	5.61124	5.61479	5.49422	5.40545	5.5112	5.41436	5.47294	5.41649	5.06592	4.90892	4.69204	5.0888	4.53834	4.55969
UG58_06725	5.48577	5.4152	5.13439	5.61883	5.51975	5.2619	5.45188	5.4264	5.28227	5.89009	5.73965	6.09981	5.92342	5.68365	5.52952
UG58_06730	4.61491	4.63164	4.6301	4.71865	4.60361	4.69686	4.56319	4.76619	4.72365	4.97311	4.95656	4.89689	5.03603	4.81752	4.7774
UG58_06735	7.32773	7.38825	7.35022	7.00982	7.20868	7.33129	7.37625	7.29915	7.26458	6.18589	6.39034	6.31648	6.16219	6.85573	7.05219
UG58_06740	7.51098	7.55197	7.44849	7.36435	7.44608	7.44859	7.54269	7.42127	7.36842	6.88882	7.15373	7.24429	6.58241	7.16387	7.39106
UG58_06745	6.62024	6.54578	6.54821	6.59312	6.53924	6.51633	6.61579	6.47065	6.50809	6.31124	6.68102	6.70846	6.00118	6.51379	6.51817
UG58_06750	10.3683	10.429	10.3712	10.5401	10.5123	10.2869	10.3897	10.3444	10.2578	9.18976	9.45455	9.75667	9.79997	9.66827	9.6787
UG58_06755	6.16488	6.28159	6.3028	6.4351	6.41814	6.26973	6.34211	6.26561	6.28997	7.35451	7.02136	7.55161	7.12911	7.19581	7.14112
UG58_06760	5.07129	5.20093	4.97783	5.0126	5.12498	5.0027	5.02392	5.09458	4.93917	4.66826	4.7923	4.35047	4.35829	4.37548	4.57502
UG58_06765	5.41045	5.47547	5.33118	5.3332	5.4257	5.47554	5.29902	5.37504	5.25805	4.89431	4.86901	4.50425	4.93877	4.76041	4.96942
UG58_06770	7.00708	6.99291	6.87818	6.73285	6.88954	6.94683	6.87019	6.8678	6.78123	6.17898	6.22265	6.18474	6.31258	6.11422	6.16252
UG58_06775	7.26983	7.34994	7.3949	7.84319	7.65061	7.3601	7.3795	7.36479	7.35788	8.27493	8.26628	8.79333	8.45678	8.25438	8.01667
UG58_06780	6.23403	6.17658	6.3235	6.46941	6.41477	6.15606	6.31012	6.31243	6.22898	6.00862	6.09673	5.97873	6.00805	6.13833	5.95997
UG58_06785	6.05001	6.03062	6.05308	6.24068	6.26173	5.98061	6.07791	6.04101	5.82958	5.84191	5.81105	5.75182	5.69572	5.94001	5.73794
UG58_06790	4.57156	4.40248	4.39613	4.3906	4.467	4.28096	4.32789	4.34032	4.19202	4.7072	4.67969	4.20662	4.60467	4.69283	4.57502
UG58_06795	3.70076	3.70158	3.90417	2.92347	3.29788	3.81333	3.84515	3.88798	3.75118	3.66628	3.82957	3.22609	3.60693	3.72702	3.96797
UG58_06800	9.19746	9.23838	9.25613	9.60906	9.47562	9.18843	9.29977	9.20406	9.21478	9.65767	9.24163	9.65871	9.70928	9.07074	8.97024
UG58_06805	7.4711	7.38918	7.52196	7.7782	7.63692	7.39153	7.45226	7.43466	7.44857	7.58263	7.1116	7.36215	7.52344	6.99179	6.98994
UG58_06810	4.72074	4.41701	4.39613	4.11317	4.10629	4.48604	4.31437	4.31329	4.3378	3.84453	4.19	3.74893	4.1065	3.82682	4.06886
UG58_06815	5.10208	5.21348	5.25422	5.51939	5.66877	5.47554	5.39844	5.29786	5.28227	5.23535	6.36848	5.34157	6.13579	6.81612	7.098
UG58_06820	7.0438	7.09813	7.04115	7.17734	7.13065	6.97689	7.16849	7.05179	7.11465	5.73479	6.58386	6.98487	6.26034	6.81892	6.82585
UG58_06825	5.91285	6.00919	6.08777	6.16294	6.05846	6.11029	6.08986	6.00768	6.01442	5.50215	6.08739	6.62498	5.59672	6.06161	6.13176
UG58_06830	6.49822	6.6814	6.53348	6.82153	6.63366	6.52798	6.64578	6.51136	6.50074	6.27671	6.26938	6.9775	6.01999	6.71755	6.62143
UG58_06835	0.938667	1.50469	1.48761	0.524065	0.630029	1.29808	0.226911	0.446754	0.923859	-0.201614	-0.033221	0.48359	-0.803593	-0.689344	0.0552634
UG58_06840	2.94838	2.89571	3.36651	3.25854	2.93322	3.16261	3.09875	3.0234	2.89722	3.14888	3.31179	2.94638	2.8209	3.34731	3.00522
UG58_06845	6.30191	6.37947	6.52009	6.71253	6.59395	6.3507	6.42776	6.34115	6.3237	6.38515	6.80171	6.80875	6.65748	7.09163	6.86846
UG58_06850	3.02383	2.71928	3.22701	4.06269	3.48961	2.84628	3.4348	3.1961	3.05012	6.2793	5.05287	5.86264	5.21877	3.96803	3.99671
UG58_06855	9.86852	9.93766	9.85785	10.236	10.1283	9.80669	9.84478	9.81646	9.82185	11.074	10.9589	11.4725	11.0291	11.1539	10.9758
UG58_06860	6.73133	6.69041	6.69706	6.8676	6.7837	6.6543	6.6295	6.63112	6.64379	6.55594	6.55996	6.77325	6.53685	6.35826	6.21361
UG58_06865	6.50975	6.34757	6.43548	5.41595	5.64594	6.07696	6.24394	6.20624	5.96398	4.05238	4.11325	4.27233	3.83255	3.64526	3.74219
UG58_06870	1.87896	1.55813	1.98	0.875537	1.74192	1.50089	1.51379	1.92862	1.75613	1.78389	1.67079	1.57323	1.47934	1.56304	1.64023
UG58_06875	1.45713	0.821163	0.734246	0.30994	0.43072	0.996422	0.792508	1.37013	0.610701	1.22062	0.989863	-0.27825	1.35561	1.15393	1.27766
UG58_06880	11.4928	11.6804	11.5566	12.084	12.059	11.7455	11.7876	11.8092	11.7505	12.7412	11.3854	12.0081	12.9765	12.6196	12.42
UG58_06885	8.89616	9.07841	8.83303	9.1282	9.34172	9.13609	9.15564	9.16467	9.09317	8.18261	7.39818	7.60784	8.30824	8.41039	8.37678
UG58_06890	6.8107	6.89636	6.82957	7.29772	7.56039	7.2386	7.11979	7.04256	7.14421	6.35604	7.11226	6.281	6.52014	6.80956	7.20655
UG58_06900	1.83774	1.39148	1.71349	1.09235	1.16769	1.35152	1.4657	1.7786	1.58867	1.42132	1.35243	0.0561687	1.31188	0.951113	1.16062
UG58_06905	2.17216	1.75405	2.0807	1.02364	0.961235	2.04589	1.9229	1.92862	1.67483	1.66232	1.31636	1.17547	1.12241	0.777782	1.77905
UG58_06910	8.14627	8.15912	8.20557	7.8034	7.7912	7.74477	7.8372	7.71709	7.74217	5.0387	5.65554	5.93205	5.50747	5.65051	5.92151
UG58_06915	6.52282	6.38132	6.39368	5.75222	5.95776	6.1986	6.26517	6.14048	6.13901	4.70335	4.52236	4.26158	4.81895	5.01598	5.1207
UG58_06920	4.12582	4.03886	4.14024	3.87066	3.70374	3.88757	3.74796	3.83195	3.81897	3.86534	3.69558	3.97626	3.72831	3.6198	3.72168
UG58_06925	1.34392	1.39148	1.58224	0.62028	0.805116	1.63625	1.7328	1.42166	1.3992	0.363983	0.845473	-0.409495	0.243713	0.352476	0.140152
UG58_06930	11.9936	11.909	11.9895	11.5298	11.731	11.8122	11.8452	11.8061	11.8226	8.65301	9.35181	8.33406	9.2356	9.81793	10.1886
UG58_06935	9.21617	9.14623	9.22576	8.64283	8.93572	9.15665	9.10355	9.04526	9.13581	6.36946	6.93777	5.70499	6.77484	7.53749	7.68661
UG58_06940	8.30829	8.34734	8.36506	8.09366	8.1442	8.30169	8.30095	8.28117	8.25521	8.20217	7.91477	7.69129	7.86718	8.08525	8.1525
UG58_06945	10.5754	10.6548	10.5886	10.8216	10.7713	10.5236	10.617	10.5862	10.5289	10.4908	10.3779	10.5582	10.301	10.5849	10.3503
UG58_06950	7.71042	7.74508	7.65923	7.7697	7.75831	7.59426	7.76576	7.70609	7.61921	7.39084	7.56213	7.99929	7.03561	7.5722	7.51941
UG58_06955	6.34668	6.39974	6.28356	5.93871	6.05846	6.19312	6.28263	6.38886	6.27108	5.99924	5.61342	5.96885	5.48304	5.95875	6.03947
UG58_06960	7.18197	7.21608	7.11325	6.8943	7.04707	7.07944	7.20556	7.16479	7.06964	6.52467	6.20302	6.43719	6.13892	6.872	6.82985
UG58_06965	5.07129	5.25453	5.1653	5.35783	5.07884	5.16074	5.18483	5.17186	5.07212	6.96791	6.6828	7.03384	7.23971	5.75165	6.41761
UG58_06970	3.4227	3.51148	3.72908	3.55483	3.48961	3.55315	3.6329	3.37668	3.58312	5.3652	4.68677	5.01996	5.77031	4.27032	4.88892
UG58_06975	6.40075	6.43587	6.41151	6.60787	6.69055	6.40857	6.38638	6.48737	6.3103	6.77154	6.99237	6.98813	6.46756	6.95917	6.85675
UG58_06980	1.01462	0.730965	0.962515	0.951486	0.961235	0.614552	1.19776	1.37013	0.923859	1.49438	1.67079	1.38801	0.647068	1.66614	1.61078
UG58_06990	6.65477	6.9144	6.78922	6.5449	6.55158	6.40542	6.53652	6.56534	6.55712	4.46968	4.80537	5.48243	4.85367	5.84433	6.03532
UG58_06995	7.8361	8.01726	7.84605	7.83382	7.73552	7.61967	7.7293	7.66659	7.58277	5.71963	6.66139	7.82686	6.32363	7.13046	7.33533
UG58_07000	1.5621	2.11662	1.75471	1.8949	1.55848	1.4528	1.25548	1.65486	1.71605	3.27865	2.55948	2.39786	2.42907	1.33172	1.16062
UG58_07005	2.52363	2.40613	2.31921	2.58495	1.60657	2.19951	2.15291	2.15863	2.16622	6.12966	4.37233	3.50653	4.369	3.13608	2.69035
UG58_07010	2.23701	2.00559	2.23432	2.35258	2.15157	2.44052	2.2973	1.92862	2.00925	3.89936	2.87677	2.23161	2.72414	2.30001	2.26826
UG58_07015	1.65995	1.92652	1.43785	1.96986	1.86566	1.83694	2.18297	1.61114	1.87009	2.33444	1.93145	1.30671	1.85937	1.56304	1.85636
UG58_07020	3.67758	3.71341	3.63287	3.8209	3.76859	3.62001	3.49594	3.52541	3.69043	4.67613	4.36793	3.62864	4.56331	4.10278	3.82785
UG58_07025	2.9866	3.01517	2.52383	2.69951	2.87551	3.16261	3.26253	3.2254	3.09769	3.9194	2.98413	2.56451	3.64266	3.07494	2.75906
UG58_07030	3.8325	3.89051	3.99298	3.71593	3.9473	3.98379	4.11053	3.87879	3.8284	5.26436	4.66901	4.31453	5.20091	4.32386	3.99671
UG58_07035	0.858496	0.169086	0.35985	0.420971	0.630029	0.779611	0.868457	0.54297	-0.0413754	2.88924	1.45553	0.624452	2.03098	0.895618	1.45381
UG58_07040	1.7953	1.96659	1.90874	1.15794	1.60657	1.75998	1.88684	1.56605	1.34767	1.59747	1.42197	1.34793	0.904226	0.895618	1.11939
UG58_07045	1.45713	1.79914	1.27739	1.96986	1.86566	1.83694	1.56033	1.42166	1.87009	2.12031	0.845473	1.46497	1.17216	1.41302	0.843759
UG58_07050	1.22107	1.44919	0.814416	1.09235	1.55848	1.63625	1.41594	0.874175	1.05816	2.20981	1.42197	1.8564	1.17216	0.951113	0.565458
UG58_07060	0.773607	-0.522792	0.462944	0.30994	1.1021	1.06201	1.19776	1.20348	1.44895	1.72439	1.52038	1.03108	0.961942	1.00455	1.45381
UG58_07065	3.09554	2.99594	3.03959	3.08394	3.07671	3.10154	2.89594	2.84616	3.01752	3.93261	3.25576	3.15819	3.41364	3.07494	2.82465
UG58_07070	4.83512	4.71635	4.86471	4.74023	4.83822	4.81095	4.8615	4.80066	4.75366	5.40364	5.16106	5.03266	5.18585	4.89739	4.76074
UG58_07075	7.12956	7.09248	7.10132	6.87736	7.00731	7.00322	7.06637	7.03844	6.96238	5.20302	5.40597	5.00715	5.47811	6.00701	6.12786
UG58_07080	5.97358	6.02351	6.03228	5.77852	5.89379	6.02446	5.99351	5.95619	6.00821	5.04479	5.3175	5.09754	5.22173	5.49115	5.32941
UG58_07085	4.74323	4.90863	4.88341	4.48945	4.47996	5.00687	4.97752	4.87186	4.93917	4.4966	4.60691	4.62655	4.59558	4.61766	4.6384
UG58_07090	6.00417	6.15072	6.03018	5.80691	5.91304	6.04488	6.05575	6.09756	6.09476	6.21995	5.93814	5.99016	6.26034	6.28456	6.27941
UG58_07095	6.48159	6.49187	6.51411	6.49343	6.62201	6.59183	6.66587	6.60489	6.61002	6.26501	6.17686	6.26091	6.26894	6.56026	6.31864
UG58_07100	7.82757	7.81809	7.81776	7.64444	7.78599	7.86334	7.89111	7.84528	7.80262	7.1457	7.02136	7.05656	7.2324	7.37326	7.35211
UG58_07105	7.45159	7.46808	7.38591	7.44375	7.43114	7.44706	7.51046	7.49002	7.38928	7.21691	7.1928	7.28598	7.30179	7.39406	7.36594
UG58_07110	9.22594	9.18629	9.13354	9.19686	9.20172	9.03483	9.17071	9.11319	9.03455	8.63014	8.80181	9.14993	8.67928	8.83203	8.70425
UG58_07115	9.40726	9.46709	9.4733	9.36229	9.37052	9.31971	9.42354	9.37085	9.35247	9.11082	8.92986	8.92068	9.0891	9.17147	9.03402
UG58_07120	6.23205	6.27761	6.2818	5.95725	6.06922	6.19495	6.31861	6.2443	6.19657	5.60677	5.87909	5.31583	5.76221	6.06003	5.9275
UG58_07125	7.5625	7.5	7.51972	7.72238	7.65204	7.5269	7.46072	7.45644	7.38689	4.84278	5.98341	6.45616	5.04607	5.85891	5.99029
UG58_07130	9.75997	9.77086	9.77152	9.72686	9.79291	9.66531	9.69704	9.70097	9.61896	6.31755	7.11947	7.6163	6.82139	7.53352	7.76388
UG58_07135	6.31324	6.42153	6.38714	6.24068	6.30792	6.14096	6.29644	6.22449	6.19839	5.64337	6.25873	6.91458	6.40391	6.15023	6.25464
UG58_07140	1.01462	0.300331	0.462944	0.30994	1.29054	1.35152	1.60542	0.446754	0.775761	2.23135	1.6125	2.11705	2.15988	1.73099	1.51866
UG58_07145	2.29907	2.34662	2.11276	1.54873	1.65311	2.04589	1.9229	2.12793	2.28055	4.04023	3.02939	3.04994	3.36098	2.75457	3.04979
UG58_07150	1.95803	1.79914	1.79479	1.64336	1.45719	1.59253	1.69158	1.6973	1.67483	3.94569	3.45967	3.89516	2.88197	1.90969	2.49469
UG58_07155	5.36402	5.33327	5.43627	6.0335	5.59321	5.35643	5.2359	5.20164	5.17918	6.58864	8.24964	8.48835	6.13422	6.02004	5.86963
UG58_07160	0.68341	0.730965	1.15955	-0.427025	0.630029	0.927709	1.19776	1.47142	0.610701	1.52957	0.627293	1.03108	-0.0666274	-0.38449	0.368421
UG58_07165	1.2838	2.18616	2.0807	1.64336	1.78436	2.0131	2.2973	2.18869	1.90616	2.12031	0.989863	0.55574	1.51834	1.37294	1.23969
UG58_07170	1.61186	2.28456	1.71349	2.14182	2.36233	2.07795	1.9229	2.57746	2.28055	2.27347	1.69908	1.53804	2.30074	1.56304	1.77905
UG58_07175	-1.10086	0.169086	0.559159	-0.874484	-1.15424	-0.181915	0.337942	-0.163299	0.923859	-0.0905827	-1.81749	-1.99446	0.418799	-0.528879	-0.0349345
UG58_07180	2.10425	1.92652	2.45045	2.14182	2.01568	2.2844	2.35124	2.35696	2.13616	1.69369	1.27937	0.55574	1.51834	0.895618	1.61078
UG58_07185	4.34024	4.47374	4.37645	3.8209	4.08097	4.39988	4.45033	4.36026	4.59697	3.65038	3.55561	2.682	3.71158	3.68672	4.38808
UG58_07190	5.34208	5.34852	5.11474	5.72001	5.70788	5.70587	5.60125	5.62632	5.64179	4.35665	5.52532	5.47548	5.34344	5.60582	5.60426
UG58_07195	6.53898	6.37389	6.37728	7.01204	7.19694	7.16308	7.17971	7.24564	7.11368	5.68103	6.67481	6.92313	6.56971	7.05093	7.0315
UG58_07200	7.29479	7.41294	7.41191	8.29385	8.49581	8.27428	8.30394	8.38299	8.29699	7.22967	8.07884	8.71721	7.95596	8.56707	8.5021
UG58_07205	5.11076	5.25047	5.25781	5.35083	5.10837	5.04792	5.20694	5.1221	5.04001	4.61191	4.94184	4.9312	4.76727	4.53834	4.36622
UG58_07210	2.20495	2.49101	2.42514	3.13369	3.12704	2.33834	2.74293	2.48359	2.70586	3.06742	5.69118	4.53134	3.53269	5.47231	6.1135
UG58_07215	3.27611	3.14309	3.08878	3.1499	3.15965	2.82755	2.87768	2.90166	2.98416	2.77658	2.83913	3.34285	2.48919	3.0111	3.22519
UG58_07220	3.43657	3.55156	3.81928	4.14586	3.87059	3.58697	3.68634	3.51359	3.4792	3.0554	3.1367	4.01517	2.89685	3.37801	3.49871
UG58_07225	3.30664	3.41339	3.45671	3.57897	3.25326	3.31835	3.73787	3.35032	3.21736	2.90272	2.77413	3.37311	2.46943	2.98474	3.13499
UG58_07230	2.84815	3.52496	3.52978	3.04979	3.23808	2.82755	3.0829	3.29613	3.1132	2.43065	2.96095	3.0747	2.72414	2.42287	2.81177
UG58_07235	0.938667	0.821163	0.462944	1.59682	0.720227	0.85556	0.226911	0.54297	0.520503	1.84103	2.78737	0.926108	1.43926	1.93744	2.69035
UG58_07240	1.95803	1.65941	1.79479	2.07547	1.55848	1.75998	1.84984	1.61114	1.49704	2.3144	2.28871	1.76804	2.15988	2.01761	1.97665
UG58_07245	4.61491	4.65021	4.59648	4.62319	4.467	4.62815	4.60265	4.6359	4.56912	5.33319	5.2735	5.05461	5.1049	5.1933	5.16442
UG58_07250	2.7179	2.71928	2.86235	2.9607	2.70926	3.27752	3.03427	2.98965	3.08201	3.83752	3.70258	3.96968	3.58872	3.87783	3.67975
UG58_07255	-0.0228592	0.63475	0.35985	-1.16399	-0.623727	0.214014	0.106616	-0.504336	0.520503	0.580795	-0.129436	-0.894922	0.49897	0.580745	0.792229
UG58_07260	6.51303	6.55402	6.49142	6.60933	6.66948	6.57789	6.4952	6.6769	6.41728	7.54443	7.49312	7.18723	7.64184	7.02126	6.98994
UG58_07265	8.13675	8.03504	8.15979	7.26925	7.28732	8.06276	7.97403	8.01373	8.01055	7.38965	7.63074	7.19219	7.16872	7.3573	7.53419
UG58_07270	8.66567	8.54846	8.53884	8.08262	8.23401	8.56256	8.53816	8.50968	8.5057	7.96007	8.02782	7.86729	7.66646	7.7514	7.91569
UG58_07275	7.25229	7.04765	7.02334	6.98745	7.05467	7.16588	7.1256	7.01346	7.07658	6.41015	6.62407	6.29028	6.23276	6.35698	6.54954
UG58_07280	8.15102	8.20015	8.14775	7.8593	7.91811	8.10616	8.16496	8.11942	8.03925	7.45517	7.58315	7.20416	7.2302	7.4493	7.64364
UG58_07285	8.66971	8.68234	8.57812	8.60695	8.65472	8.64981	8.70183	8.68203	8.58468	8.10709	7.88622	7.7862	7.73789	7.95896	8.03063
UG58_07290	8.40495	8.45735	8.34748	8.71508	8.59227	8.40047	8.51102	8.46663	8.33263	7.90712	7.74793	7.97318	7.49806	7.90377	7.67732
UG58_07295	7.72533	7.76935	7.61794	7.8964	7.82081	7.72339	7.83365	7.81669	7.76629	7.07227	7.00091	7.21116	6.66184	7.02288	7.03912
UG58_07300	7.93897	7.96628	7.77018	8.22761	8.20013	7.95413	8.05904	8.01163	7.92798	7.50519	7.6652	7.56751	7.28846	7.60176	7.47873
UG58_07305	8.066	8.03974	8.01568	7.85189	7.94174	8.04867	8.16261	8.09731	8.112	7.11417	7.22417	7.15493	6.79384	7.26519	7.3687
UG58_07310	7.9703	7.91919	7.86911	7.64229	7.66274	7.90135	7.95183	7.95919	7.9131	7.07897	7.05458	7.08274	6.67052	7.09471	7.19295
UG58_07315	8.75695	8.70251	8.69359	8.65281	8.73704	8.7264	8.77612	8.77318	8.70634	7.64463	7.89733	7.95328	7.37532	7.92211	8.01105
UG58_07320	8.19758	8.22514	8.19719	8.3624	8.25962	8.21919	8.21127	8.24453	8.22563	7.45688	7.76893	7.75924	7.38985	7.68493	7.69584
UG58_07325	8.11103	8.04619	8.03097	7.68741	7.74897	8.10762	8.07365	8.04384	8.08668	7.34959	7.74157	7.47809	7.20428	7.56499	7.78009
UG58_07330	8.76487	8.67631	8.65736	8.51647	8.6189	8.69735	8.81862	8.73677	8.75783	8.34296	8.64319	8.42535	8.35577	8.7743	8.67898
UG58_07335	9.8316	9.87357	9.8021	10.169	10.1334	9.90924	9.97087	9.9501	9.922	9.92018	9.98435	10.4108	9.79142	9.97217	9.75733
UG58_07340	10.5062	10.4814	10.5078	10.4088	10.4546	10.4384	10.4784	10.4399	10.458	9.93297	10.0042	10.4331	9.79378	10.0527	10.058
UG58_07345	7.26303	7.35467	7.3299	6.92877	6.9537	7.19084	7.32326	7.28357	7.21242	6.63279	6.31007	6.37374	6.60523	6.28726	6.35794
UG58_07350	10.1375	10.0913	10.1233	10.2085	10.144	10.0293	10.1474	10.0611	10.0496	9.51284	9.22013	9.31445	9.56659	9.10612	9.02672
UG58_07355	5.02613	5.09644	4.87876	4.73486	4.7065	4.90778	5.04044	5.00028	5.02369	3.18244	3.34797	2.99909	3.37167	2.91668	3.18579
UG58_07360	5.99248	5.96783	6.03437	6.07229	6.00563	5.85902	5.91956	5.89369	5.82252	4.63633	4.76245	4.59265	4.55864	4.79495	4.58262
UG58_07365	7.20849	7.21504	7.25107	6.88948	7.07297	7.14522	7.27523	7.20762	7.13474	5.77933	5.57005	5.36936	5.61482	5.79589	5.84297
UG58_07370	6.3057	6.34947	6.43706	5.27526	5.49442	6.2732	6.39443	6.25144	6.41728	4.97949	4.65824	4.1726	4.40586	4.45441	5.05936
UG58_07375	6.82659	6.77041	6.70759	7.1803	7.0719	6.89602	6.9866	6.90901	6.82193	9.34381	10.309	10.9992	9.15031	10.6507	10.5542
UG58_07380	1.83774	2.15181	1.58224	1.8949	1.50872	2.10932	2.26956	1.96381	2.13616	3.24729	2.9374	2.71389	2.80522	3.33694	3.53835
UG58_07385	2.03299	1.96659	1.87175	1.59682	1.16769	1.83694	2.21241	2.15863	1.90616	2.3144	1.807	1.67392	1.47934	1.48998	1.85636
UG58_07390	-0.183324	-0.135769	0.559159	0.795367	-0.0762395	-0.522952	0.441036	0.232629	0.0898691	0.580795	-0.033221	0.0561687	-0.623021	-0.38449	0.140152
UG58_07395	1.51057	1.39148	1.58224	1.85591	1.40375	1.18487	1.69158	1.01504	1.1209	2.23135	1.97837	2.01837	2.18433	1.8814	1.90569
UG58_07400	5.74741	5.75548	5.74579	6.15693	6.01902	5.69557	5.77658	5.72705	5.74248	6.70383	6.3249	6.36247	6.68879	6.60852	6.25345
UG58_07405	4.35492	4.50128	4.60214	4.55787	4.11462	4.31499	4.39363	4.23623	4.38329	5.95624	5.82235	5.98364	5.79235	6.01191	5.63017
UG58_07410	5.21906	5.00799	5.09481	5.26414	4.97733	5.03572	5.04044	5.10644	4.90393	6.48489	6.2858	6.49911	6.40261	6.52868	6.33223
UG58_07415	5.37126	5.17551	5.42035	5.08604	4.75532	4.88983	5.20327	4.99604	5.03595	5.14179	4.87522	5.11556	4.91705	4.86524	4.76743
UG58_07420	2.92889	2.18616	2.7239	2.4605	2.66452	2.90107	2.65987	2.64406	2.87919	4.36642	3.26525	2.72957	2.56564	2.75457	2.94751
UG58_07425	1.7953	1.65941	1.79479	1.64336	1.6982	1.7199	1.7328	1.42166	1.58867	3.03105	2.21226	1.88469	2.03098	2.58952	2.47847
UG58_07430	1.01462	1.70751	0.734246	0.951486	0.720227	0.614552	1.13764	0.54297	0.69559	1.94895	1.58244	0.242582	-0.318166	1.41302	1.07696
UG58_07435	2.67173	2.46327	2.31921	2.48626	1.60657	1.91001	2.12221	2.09657	2.36072	2.73196	2.96095	1.91243	1.22025	2.85982	2.66192
UG58_07440	0.938667	-0.522792	-0.14711	-0.0859886	-0.864735	0.428138	0.441036	0.232629	1.1209	0.709119	0.504436	0.0561687	-1.01004	0.352476	0.625579
UG58_07445	0.68341	0.169086	0.890365	0.0584013	-0.0762395	0.69944	0.537251	0.446754	1.1209	1.49438	-0.033221	-0.409495	0.243713	0.895618	0.893512
UG58_07450	1.2838	1.39148	1.09682	1.33851	1.40375	1.06201	0.868457	1.2612	1.6324	1.92271	2.82636	2.54692	2.00376	2.73889	1.90569
UG58_07455	3.46392	3.36923	3.05617	3.53027	3.20721	3.00479	3.24839	3.32348	3.45505	3.85843	4.59942	3.98935	4.00032	4.43994	4.06886
UG58_07460	9.61957	9.61941	9.54757	9.34589	9.4193	9.56919	9.70273	9.65326	9.47085	5.19756	7.11226	6.63854	8.86706	7.79471	6.93605
UG58_07465	13.2399	13.3835	13.2786	13.5153	13.4817	13.2039	13.2981	13.3696	13.1934	9.53965	11.8626	11.2667	11.9715	11.1686	10.0315
UG58_07470	12.5193	12.6764	12.5436	12.8421	12.8098	12.513	12.5817	12.6878	12.5007	8.9778	11.1797	10.5338	10.79	10.2645	9.38503
UG58_07475	11.4857	11.6376	11.4971	11.7772	11.7894	11.4943	11.5592	11.6584	11.5274	8.7226	10.4409	10.7632	10.494	10.6117	10.6102
UG58_07480	2.90912	2.89571	3.10481	2.80564	2.77387	2.88304	3.23411	3.23982	2.87919	3.66628	3.75742	3.74122	3.30632	3.19474	3.32828
UG58_07485	9.74872	9.85817	9.77762	10.054	10.007	9.89862	9.96885	9.88504	9.99499	9.09181	10.9385	11.924	11.0691	11.7051	11.7385
UG58_07490	5.34208	5.44033	5.401	5.88646	5.69959	5.48753	5.37909	5.54733	5.49557	5.46173	6.00623	4.71192	5.67861	5.73198	5.48356
UG58_07495	8.90523	9.02988	8.961	9.25702	9.45257	9.35244	9.39292	9.41065	9.40246	5.33568	5.95729	6.0287	5.59444	6.44659	6.26176
UG58_07500	9.11062	9.28419	9.14424	9.62889	9.72117	9.53152	9.62292	9.61123	9.55809	5.93507	6.28929	6.4679	5.92523	6.63735	6.59818
UG58_07505	4.59649	4.69265	4.74707	4.72408	4.62128	4.61728	4.68896	4.37994	4.7033	4.99845	4.95949	4.81474	4.45191	4.63046	5.28816
UG58_07510	5.44518	5.28258	5.22151	5.76016	5.79088	5.39829	5.6424	5.5958	5.44742	6.38034	6.6176	6.72615	5.89222	6.7384	6.45122
UG58_07515	6.68268	6.55073	6.37397	6.90985	6.96181	6.76676	6.8771	6.88052	6.82664	4.87734	5.68942	5.95724	5.50747	6.45381	5.99315
UG58_07520	8.52586	8.49936	8.5892	8.29567	8.41751	8.40325	8.34772	8.36788	8.33097	7.28349	7.20333	7.02989	7.48827	7.48969	7.53566
UG58_07525	8.82114	8.82781	8.83993	8.43654	8.54793	8.70185	8.6657	8.6449	8.69156	6.88797	7.89274	8.0427	7.7655	8.83341	9.11899
UG58_07530	6.08346	6.13981	6.21506	5.82722	6.00787	5.90889	5.9743	6.00557	6.06316	4.99845	4.53418	4.54026	4.8726	4.71705	4.52064
UG58_07535	5.92766	6.00438	6.08777	6.0335	6.03887	5.7033	5.90836	5.7296	5.76229	5.42249	5.01399	5.07009	5.14594	5.03858	4.86106
UG58_07540	2.92889	3.14309	3.51785	3.28814	2.91424	3.14759	3.00091	3.0234	2.86093	4.71486	5.7052	5.60864	3.48427	3.13608	2.93568
UG58_07545	5.27804	5.25857	5.29321	5.09863	4.92139	5.09568	5.06485	5.07057	5.1074	5.19482	5.08806	5.11854	4.97427	4.90794	5.08099
UG58_07550	7.38787	7.40931	7.5405	7.44539	7.39137	7.31541	7.44453	7.31286	7.2784	7.74254	7.62338	7.63308	7.82309	8.2918	8.3625
UG58_07555	3.09554	2.89571	3.08878	2.86576	2.85574	3.14759	2.87768	3.29613	3.28741	3.55967	3.59378	0.926108	3.69466	3.45681	3.1453
UG58_07560	3.54299	3.16047	3.07257	3.28814	3.36932	3.17749	3.19038	3.26825	3.64846	3.90607	3.94627	3.123	4.1568	3.85619	3.70087
UG58_07565	8.24959	8.34639	8.31038	8.57354	8.40312	8.15535	8.38618	8.27374	8.20406	9.06508	8.9685	9.44515	8.87647	9.10822	8.8145
UG58_07570	7.93348	8.05144	8.04972	8.30067	8.13244	7.83078	8.08514	7.96137	7.86809	8.35221	8.20842	8.6621	8.29426	8.3204	7.97936
UG58_07575	3.39455	3.27661	3.32606	2.5609	2.66452	3.14759	3.23411	3.25411	3.41806	2.62214	2.0894	1.42701	1.97602	1.90969	2.06615
UG58_07580	1.08677	0.730965	1.33288	0.951486	0.630029	1.06201	1.41594	1.37013	0.992572	0.709119	0.567172	0.152384	0.715781	0.895618	0.625579
UG58_07585	1.01462	1.33136	1.33288	0.710478	0.630029	1.29808	1.88684	0.874175	1.23873	1.42132	0.895226	1.12893	1.12241	1.28928	0.502722
UG58_07590	1.45713	0.986222	0.814416	0.795367	0.43072	1.24258	1.13764	1.01504	0.69559	1.13181	0.685008	-0.0469248	0.647068	-0.132951	0.220323
UG58_07595	2.88908	2.64713	2.88109	2.266	1.90465	2.58138	3.09875	2.70771	2.86093	2.18795	2.15213	1.76804	1.31188	1.20047	1.45381
UG58_07600	1.45713	1.55813	1.87175	1.02364	1.16769	1.91001	1.69158	1.47142	2.0741	0.98742	0.94332	0.55574	-0.623021	0.432646	0.625579
UG58_07605	3.13009	2.95668	3.25601	3.04979	3.32688	3.39671	3.20511	3.26825	3.41806	1.78389	2.70607	3.06237	1.47934	3.18319	3.23487
UG58_07610	5.59185	5.51655	5.49218	5.71729	5.68286	5.51998	5.6824	5.63998	5.58729	3.8515	4.09739	3.70201	4.2408	4.71705	4.90113
UG58_07615	8.93088	8.92381	8.8625	8.66767	8.82606	8.8863	8.95932	8.94454	8.84112	6.78161	6.89713	6.52966	7.1885	7.59197	7.79243
UG58_07620	5.70792	5.81432	5.66431	4.62898	5.00899	5.72117	5.79373	5.73979	5.65244	4.31188	3.83595	3.47896	4.13814	4.45921	5.10495
UG58_07625	10.2501	10.1192	10.131	10.268	10.2497	9.99714	10.1647	10.005	10.1003	9.14348	9.58048	9.72389	10.0938	9.55698	9.92062
UG58_07630	5.76401	5.85492	5.71479	5.53182	5.59022	5.83108	5.73661	5.89369	5.89161	6.01639	5.93368	5.49166	5.365	5.23302	5.46722
UG58_07635	4.71506	4.84016	4.73167	4.6801	4.65025	4.67082	4.95156	4.73088	4.78305	4.63633	4.31864	4.12597	4.34751	4.18609	4.47644
UG58_07640	7.39766	7.40658	7.30584	7.12807	7.15106	7.3002	7.34502	7.28618	7.25412	6.79342	7.04979	7.01077	6.86364	6.72652	6.87079
UG58_07645	8.47804	8.43342	8.38571	8.43033	8.43009	8.34515	8.42482	8.37892	8.40019	7.78457	7.92566	7.83005	7.75941	7.92342	7.94843
UG58_07650	3.66585	3.52496	3.64388	2.38033	2.68706	3.42191	3.6652	3.36356	3.79993	3.28896	4.18501	3.70994	3.47439	4.6004	4.74727
UG58_07655	0.773607	0.63475	1.27739	-0.0859886	-0.0762395	0.996422	1.13764	0.946325	1.29423	1.22062	0.845473	1.08083	0.715781	1.20047	2.17074
UG58_07660	2.7179	3.17765	3.36651	2.14182	2.05087	3.1324	2.89594	2.98965	3.09769	2.20981	2.66363	1.91243	1.85937	2.80062	2.85007
UG58_07665	2.9866	2.49101	2.97128	2.4605	2.27575	2.64697	3.11444	2.6222	2.76598	2.27347	2.83913	2.51107	2.00376	2.4616	2.26826
UG58_07670	10.4045	10.4009	10.4528	10.7812	10.305	10.1369	10.573	9.84609	10.1688	4.7072	6.64966	8.94753	4.2867	7.83767	8.0121
UG58_07675	7.11561	7.0639	6.96086	7.02419	6.68496	6.82813	7.27872	6.68087	6.94839	3.04327	3.77745	5.77656	2.6904	4.65573	5.01228
UG58_07680	6.7811	6.90412	6.88979	6.50134	6.46292	6.67803	7.06031	6.48435	6.72429	2.48545	2.81348	4.61815	2.15988	4.09047	4.47644
UG58_07685	7.2562	7.26008	7.16482	7.50095	7.23282	7.13192	7.46379	6.96978	7.10207	3.56816	4.44929	5.23299	3.70314	4.73297	4.99813
UG58_07690	9.42455	9.45548	9.40879	9.62146	9.51317	9.35203	9.43783	9.40105	9.31146	8.42672	8.68689	9.00242	8.64253	8.78555	8.61646
UG58_07695	5.96403	6.00919	5.79849	5.93871	5.82177	5.93539	5.91509	5.98002	5.96398	6.41839	6.25397	5.78784	6.00118	5.8571	5.98026
UG58_07700	8.03784	8.06419	8.00397	7.79182	7.8953	7.93621	8.02211	7.9835	8.01158	6.6825	7.78799	7.66656	6.47005	7.7785	7.62489
UG58_07705	5.94717	5.8198	5.86117	4.81837	5.12498	5.69557	5.80826	5.85673	5.6943	4.26567	4.0041	3.62025	4.60919	4.61766	5.0179
UG58_07710	6.343	6.23312	6.25512	5.86453	5.85201	6.09274	6.15196	6.14815	6.14845	5.82607	5.76329	5.94218	5.99082	5.90706	5.90644
UG58_07715	8.08098	8.08083	7.9884	8.43241	8.31132	8.01388	8.11857	8.0607	7.99807	7.97371	8.16185	8.46102	8.29532	8.05865	7.8998
UG58_07720	5.11508	5.02232	5.17672	5.49104	5.12085	5.00687	5.12027	5.21265	5.02779	6.48152	6.07395	6.31258	6.24299	5.94344	5.76158
UG58_07725	9.11952	9.11258	9.07702	9.08275	9.07871	8.79822	8.80116	8.78214	8.7276	9.22809	8.51106	9.11491	9.33996	8.91701	8.58936
UG58_07730	3.81136	3.90089	3.76987	3.99251	3.50238	3.79416	3.44724	3.79334	3.52631	7.13788	6.68191	6.45263	5.95929	4.73692	5.47541
UG58_07735	5.28572	5.26662	5.26496	5.91993	5.75131	5.19769	5.22511	5.27001	5.24403	7.5331	7.3759	7.24565	7.41719	7.16754	6.73836
UG58_07740	8.52829	8.55792	8.58314	8.89985	8.7488	8.5354	8.58147	8.46087	8.50166	9.44951	9.59196	10.0725	9.02835	9.64282	9.48781
UG58_07745	6.24393	6.35703	6.42115	6.43344	6.35619	6.25403	6.32199	6.32771	6.22719	6.83181	6.60364	7.02195	6.86836	6.80956	6.47286
UG58_07750	8.30357	8.39355	8.41573	8.5829	8.50892	8.32942	8.38537	8.30452	8.31764	6.84409	7.49161	7.71512	6.91203	7.70171	7.56953
UG58_07755	13.2866	13.2446	13.256	13.2916	13.267	13.1725	13.2129	13.1522	13.1937	9.62284	10.6834	11.1659	10.7064	10.6205	10.7239
UG58_07760	12.5637	12.5487	12.5514	12.7081	12.6786	12.4899	12.5419	12.4816	12.4907	9.41081	10.2869	10.738	10.3985	10.0778	10.1871
UG58_07765	9.32038	9.37657	9.344	9.28619	9.35146	9.25194	9.33617	9.37739	9.25095	7.69393	8.04721	8.14235	8.44923	8.2332	7.85066
UG58_07770	10.154	10.1448	10.178	10.1225	10.1881	10.0989	10.1252	10.1261	10.1214	9.40653	9.5976	9.60963	9.61053	9.57088	9.4687
UG58_07775	7.66695	7.68027	7.64902	7.43964	7.62894	7.70747	7.81578	7.78322	7.74963	7.02142	6.75447	6.68653	7.03225	7.25834	7.13983
UG58_07780	8.61434	8.60827	8.59843	7.59719	7.80415	8.53179	8.60212	8.54497	8.54377	7.20336	7.14283	6.66834	7.1077	7.42868	7.82925
UG58_07785	8.35652	8.29763	8.2723	7.77428	7.85667	8.22367	8.33313	8.289	8.27819	6.97591	7.06888	6.53748	6.98344	7.27881	7.48127
UG58_07790	9.13422	9.07469	9.12497	8.67888	8.80624	9.0412	9.13248	9.08175	9.10583	8.1441	8.44838	8.20504	8.15699	8.34294	8.51308
UG58_07795	10.3473	10.4005	10.3793	10.4649	10.4648	10.269	10.421	10.3948	10.3654	9.56875	9.86292	9.90506	9.70228	9.88581	9.76466
UG58_07800	9.38999	9.36794	9.36516	9.5895	9.5641	9.42278	9.53825	9.46539	9.52477	9.65357	9.85587	10.104	9.50437	9.82815	9.75039
UG58_07805	9.99973	10.0819	10.0697	9.93835	10.0581	10.111	10.1808	10.1969	10.1308	9.15708	9.34679	9.36474	9.00901	9.37191	9.55915
UG58_07810	9.70264	9.6987	9.70094	9.6788	9.81258	9.66349	9.76164	9.75564	9.76421	7.96249	8.48718	8.43674	8.34327	8.60108	8.61392
UG58_07815	9.96933	9.97099	9.9608	10.0509	10.1259	9.94784	10.0418	10.0288	9.97018	8.33335	8.84201	8.81852	8.66496	8.864	8.97494
UG58_07820	8.80986	8.84571	8.83573	8.11961	8.25727	8.87494	8.91719	8.91675	8.84083	7.30142	7.4433	7.24019	7.20726	7.3209	7.71629
UG58_07825	7.42922	7.6053	7.43904	6.56469	6.91245	7.51889	7.53543	7.61079	7.48778	5.72344	5.73965	5.45204	5.59216	5.86253	6.22943
UG58_07830	10.0321	10.0339	10.0058	9.6939	9.82137	10.065	10.0867	10.0793	10.0766	8.2415	8.87415	8.86008	8.4674	8.80145	9.13604
UG58_07835	10.0143	10.0027	10.008	9.79351	9.98339	10.0098	10.0454	10.0298	10.0221	8.60664	8.94544	8.95485	8.84038	9.08612	9.44673
UG58_07840	4.1763	4.13871	4.33628	4.35608	4.21886	4.07398	4.38719	4.36685	4.18469	4.92106	4.99415	5.09754	5.09848	5.26622	5.21177
UG58_07845	3.14707	3.1255	3.22701	3.87066	3.43738	3.38394	3.50787	3.42798	3.50295	3.94569	4.13929	4.44374	4.43162	4.67234	4.65292
UG58_07850	5.85204	5.87874	5.80341	5.91757	5.89863	5.75379	5.95047	5.8707	5.81067	5.82784	5.75826	5.63594	6.08312	6.26005	6.20008
UG58_07855	5.37487	5.3101	5.3781	5.6703	5.4257	5.14191	5.35949	5.24162	5.39127	6.92561	6.63143	6.95516	6.64211	6.58349	6.27941
UG58_07860	5.30853	5.23825	5.27915	5.70911	5.34294	5.24435	5.36277	5.35199	5.33945	6.97591	6.71432	7.03068	6.6651	6.65834	6.29916
UG58_07865	5.59495	5.59215	5.51336	5.64479	5.49761	5.38554	5.49445	5.54151	5.48368	5.14179	4.96532	5.19113	5.43035	5.23861	5.02907
UG58_07870	5.03983	4.97889	4.96471	4.83851	4.60952	4.80138	4.90273	4.95728	4.93481	4.67613	4.49438	4.62655	4.54454	4.52925	4.42238
UG58_07875	5.20292	5.20931	5.2434	5.12756	5.1291	5.07199	5.37909	5.23803	5.13046	5.19482	5.0168	4.9447	5.11448	5.04815	4.90113
UG58_07880	2.76264	2.40613	2.76483	2.38033	2.49601	2.98801	2.63834	2.97248	2.55499	2.65438	2.25099	1.70598	2.77333	2.25662	2.4455
UG58_07885	10.2944	10.2886	10.2746	10.4336	10.4091	10.2289	10.2647	10.2188	10.1862	7.95967	8.49854	8.77503	8.6693	8.56318	8.54651
UG58_07890	6.15862	6.19145	6.08777	5.67311	5.90585	6.10446	6.25105	6.19518	6.09085	5.8799	5.26407	5.28698	5.93427	5.5485	5.90037
UG58_07895	6.30002	6.31107	6.40667	6.44662	6.54234	6.34412	6.42933	6.34783	6.25892	6.59696	6.242	6.29688	6.72049	6.59334	6.36897
UG58_07900	8.19554	8.23081	8.20697	8.47444	8.32621	8.10324	8.26319	8.14743	8.1927	6.78252	6.67213	7.29984	6.72258	6.8402	6.65968
UG58_07905	7.44903	7.40931	7.48875	7.49144	7.51228	7.33876	7.48807	7.3925	7.43474	4.97311	5.04463	5.36435	4.86883	4.96297	4.89198
UG58_07910	7.84198	7.90895	7.897	7.97584	7.97361	7.80468	7.88826	7.81549	7.77424	4.28123	4.41559	4.76234	4.33664	4.48294	4.37062
UG58_07915	5.23105	5.27861	5.36817	5.61591	5.4848	5.39829	5.39523	5.38156	5.48069	5.64738	5.60411	5.24122	5.6743	5.74381	5.50772
UG58_07920	0.938667	1.50469	1.38632	-0.427025	-0.623727	1.35152	1.19776	1.6973	1.23873	0.363983	0.141866	-1.99446	-0.318166	-2.45488	-0.0349345
UG58_07930	3.92397	3.98134	4.10879	3.04979	3.51504	3.86937	3.83572	3.78353	4.03798	3.55113	3.36573	2.275	3.26106	3.0624	3.22519
UG58_07935	4.07351	4.1904	3.94926	3.74823	3.72568	3.95817	4.03014	3.9152	3.94569	4.32696	3.80375	4.05306	4.28104	3.85619	4.24209
UG58_07940	4.97951	4.87743	5.00371	4.79279	4.85823	4.76245	4.87997	4.81036	4.7782	5.23001	5.03356	4.85461	5.38095	5.17884	5.26235
UG58_07945	5.78314	5.9379	5.78363	5.15994	5.33226	5.47253	5.42698	5.56462	5.54502	5.54577	5.01117	4.93459	5.67646	5.22741	5.49569
UG58_07950	4.61491	5.10095	4.85999	4.10488	4.30154	4.058	4.1338	4.26473	4.41493	4.6078	4.39413	4.201	4.68398	4.41549	4.62374
UG58_07955	6.28092	6.30522	6.369	6.65548	6.76925	6.30232	6.30842	6.384	6.4204	6.46344	6.20795	5.92355	6.54749	6.271	6.19388
UG58_07960	2.03299	1.70751	1.94481	0.420971	-0.236704	1.9452	1.4657	1.47142	1.44895	1.63026	1.12111	0.407641	1.01744	1.00455	1.64023
UG58_07965	2.59958	2.64713	2.66024	2.40755	2.27575	2.51267	2.63834	2.09657	2.76598	3.46287	3.67436	2.86352	2.969	2.81565	3.39025
UG58_07975	0.252775	0.531656	0.462944	-0.633476	-1.51681	0.214014	-0.0246281	0.633167	-0.34623	0.439932	-0.343561	-0.157956	0.574919	0.081174	0.220323
UG58_07980	1.51057	1.44919	1.71349	0.420971	-0.0762395	1.35152	1.13764	1.37013	1.23873	1.56392	1.55174	1.67392	1.39804	1.10584	1.35072
UG58_07985	4.33284	4.18191	4.35651	3.705	3.39693	4.15136	3.91844	4.13181	4.20655	3.92602	4.07057	3.94973	3.87072	3.54061	3.52262
UG58_07995	2.47068	2.43498	2.14412	2.48626	2.68706	2.10932	1.9229	2.12793	2.04204	2.74699	3.04049	3.02474	2.50868	2.77009	2.17074
UG58_08000	3.30664	3.66551	3.49371	3.56695	3.36932	3.39671	3.58868	3.56032	3.39286	5.25913	4.82797	4.13777	5.34615	4.32386	4.50072
UG58_08005	7.82164	7.6575	7.61304	7.66008	7.76495	7.66654	7.69777	7.60035	7.6541	6.61037	6.88872	6.48878	6.66835	7.07455	7.13013
UG58_08010	7.48118	7.28308	7.22381	6.7973	7.02401	7.31289	7.32663	7.33066	7.26371	6.36703	6.29277	5.92526	6.33596	6.37484	6.45433
UG58_08015	9.47793	9.47536	9.45094	9.46364	9.49711	9.36974	9.46043	9.41542	9.36143	8.9527	9.18837	9.55704	9.17721	9.25308	9.19799
UG58_08020	7.10153	7.28506	7.22381	6.56317	6.86751	7.16402	7.26999	7.28444	7.17318	6.22129	6.11127	6.22402	6.34412	6.47408	6.61125
UG58_08025	10.7057	10.8188	10.7551	10.8955	10.9249	10.7287	10.8219	10.8197	10.6882	9.36177	9.756	9.8889	9.4567	10.0397	9.92689
UG58_08030	2.41571	1.96659	1.94481	1.49897	1.50872	1.67868	1.69158	1.37013	1.71605	1.69369	2.06787	1.26428	1.82868	2.44236	2.91174
UG58_08035	4.99366	5.07826	5.04998	5.1111	5.00899	5.01517	4.92068	4.76619	4.90393	5.57133	5.68058	5.54137	4.95663	5.39687	5.5137
UG58_08040	7.34897	7.26008	7.33586	7.49462	7.49162	7.29083	7.26385	7.20762	7.14892	8.06236	7.80354	7.56533	8.04169	8.11327	7.52386
UG58_08045	2.92889	2.49101	2.78487	2.51157	2.44402	2.73003	2.78273	3.00663	2.43667	3.03105	2.85179	2.31713	2.52792	2.65782	2.94751
UG58_08055	3.87387	3.75976	4.04375	4.27711	4.25703	4.04994	3.89139	3.82239	4.10158	6.10654	4.79885	4.67999	4.98474	4.42532	4.23246
UG58_08060	3.81136	3.95169	3.98434	3.35957	3.75798	4.00061	3.86383	3.85087	4.14751	3.03105	3.27468	2.76043	2.46943	3.3881	3.54614
UG58_08065	3.13009	3.42782	3.48148	2.51157	2.81538	3.10154	3.16048	3.2254	3.17364	2.53823	3.04049	2.87767	2.78936	3.74283	3.56162
UG58_08070	2.88908	2.67159	2.61619	2.00593	2.36233	2.51267	2.702	2.57746	2.62159	2.3542	2.9374	2.6494	2.50868	2.62407	2.87506
UG58_08075	2.03299	2.04356	1.79479	0.710478	0.319689	1.63625	1.25548	1.7786	1.79513	1.63026	1.6125	1.17547	1.17216	1.52697	1.92973
UG58_08080	1.83774	1.84286	1.62733	0.62028	1.23042	0.85556	1.51379	1.73852	1.87009	2.29408	1.38762	0.812898	3.07742	1.33172	1.4866
UG58_08085	3.98188	4.18191	3.98434	4.14586	4.25703	4.17378	4.07891	4.13181	4.10158	6.34002	4.31864	4.58405	7.11964	4.95281	4.80366
UG58_08090	3.6421	3.64095	3.65481	3.66044	3.85076	3.71482	3.68634	3.85087	3.85633	5.85757	4.12372	4.55794	6.67268	4.53381	4.45174
UG58_08095	8.21781	8.24463	8.20882	8.39038	8.38556	8.14499	8.23747	8.16738	8.11778	8.9091	8.58374	9.16856	9.13961	8.45396	8.47427
UG58_08100	9.88427	9.71937	9.75002	9.50401	9.68347	9.70354	9.71435	9.71443	9.69873	6.93384	8.43057	7.9641	6.45379	8.02551	7.7953
UG58_08105	5.71363	5.78939	5.80831	5.66185	5.59916	5.75379	5.57599	5.76993	5.56772	6.30998	6.2456	6.09679	5.98387	5.9988	6.09899
UG58_08110	6.31886	6.37203	6.27119	6.7674	6.51582	5.96569	6.08589	5.91857	6.03085	9.24472	8.76109	8.29078	7.85057	6.27236	6.75948
UG58_08115	6.50975	6.71708	6.54528	6.54183	6.44484	6.38794	6.39282	6.42876	6.38089	8.68725	6.29741	6.36498	8.21674	6.30601	6.70392
UG58_08120	5.02613	5.01756	5.08272	6.97158	6.67513	5.26539	5.21059	5.39452	4.98627	9.30642	8.37055	7.40916	9.39239	6.06003	4.89809
UG58_08125	2.44346	2.46327	2.42514	2.6086	2.30519	2.64697	2.37747	2.50764	2.22452	5.78662	5.05561	3.30148	5.76829	2.64105	2.54225
UG58_08130	6.65477	6.57362	6.71805	6.81773	6.76263	6.53522	6.55675	6.58807	6.62498	5.68494	7.07631	7.38956	5.47563	7.22847	7.12624
UG58_08135	7.1706	7.27112	7.26362	7.56506	7.44526	7.16495	7.15338	7.11869	7.08938	7.53418	7.67814	7.84812	7.62742	7.74847	7.43792
UG58_08140	8.2173	8.11188	8.1703	7.91134	7.99522	8.08117	8.06005	8.03611	8.11248	6.45545	6.96423	6.90942	6.5522	7.1624	7.40077
UG58_08145	8.99965	8.98149	8.96238	9.00969	9.05453	8.91404	8.87494	8.8633	8.8129	8.66616	8.85267	8.55945	8.95541	8.98838	8.86525
UG58_08150	8.24072	8.23132	8.21852	8.54394	8.45945	8.27341	8.3018	8.26891	8.20406	8.83698	9.06439	9.4036	9.1227	9.26682	8.88017
UG58_08155	2.23701	1.79914	2.17482	2.20524	1.60657	2.0131	1.88684	2.12793	2.13616	2.81987	2.4964	2.43659	3.29514	2.83052	2.52657
UG58_08160	0.484101	0.300331	-0.14711	0.62028	0.199395	0.214014	0.868457	0.232629	0.520503	1.86878	1.64194	1.70598	2.15988	1.20047	1.45381
UG58_08165	1.5621	1.92652	1.83378	1.59682	1.50872	1.75998	1.77288	1.92862	1.75613	3.00628	2.98413	2.9329	3.45442	2.84524	2.82465
UG58_08170	1.70649	1.44919	1.67105	1.28079	1.78436	1.59253	1.88684	0.946325	1.3992	2.99373	3.47611	3.29094	3.53269	2.34213	2.52657
UG58_08175	10.4643	10.4415	10.4507	10.6038	10.5769	10.3346	10.3807	10.312	10.306	9.76457	9.716	9.94276	10.2479	9.6448	9.41887
UG58_08180	2.7179	2.8748	2.68178	3.33142	3.19153	2.60358	2.91397	2.8649	2.50882	2.77658	3.94627	3.08693	2.08393	2.6744	2.5883
UG58_08185	2.52363	2.40613	2.49978	2.76412	2.79477	2.46498	2.26956	2.50764	2.0741	2.43065	3.54786	2.51107	1.82868	2.01761	2.34179
UG58_08190	7.39233	7.379	7.42873	6.53876	6.38578	7.28483	7.33919	7.26605	7.33242	7.11199	7.02346	6.79391	6.71631	7.00824	7.45924
UG58_08195	8.10398	8.10123	8.05127	8.00175	7.89046	8.01853	8.04377	8.00478	8.02446	8.01426	8.14589	8.09092	7.71027	7.95557	8.09451
UG58_08200	6.4426	6.43766	6.48684	6.38462	6.36496	6.45356	6.41357	6.36109	6.41571	6.74558	6.77039	6.5139	6.5893	6.68314	6.48305
UG58_08205	3.97239	3.91119	4.02703	3.69399	3.64738	3.9233	3.85452	3.97679	3.83777	4.24993	4.66543	3.79438	4.08718	4.22601	4.12721
UG58_08210	4.41921	4.47374	4.43469	4.94453	4.60952	4.35479	4.74545	4.54006	4.45809	6.47589	6.17056	6.62078	5.96988	6.0804	6.03393
UG58_08215	7.06181	7.03475	7.03803	6.40671	6.74259	7.15465	7.19269	7.19749	7.15362	6.05011	5.96314	5.97215	5.71892	5.76332	5.96143
UG58_08220	5.7585	6.05406	6.13927	6.33585	6.22562	5.84977	5.92402	6.03275	5.81305	6.38034	7.91778	7.92419	5.89592	7.21649	7.17609
UG58_08225	5.35309	5.09192	5.2862	5.04329	4.85325	5.11898	5.18111	5.21995	5.20112	4.36642	4.92098	4.97462	4.68398	4.56081	4.61264
UG58_08230	6.10099	5.9604	6.01965	6.43344	6.04325	5.98484	5.97644	5.92751	6.01855	6.84845	6.79107	6.88688	6.49225	6.27236	6.2087
UG58_08235	6.00184	6.06563	6.13537	6.18474	6.16468	5.96783	6.08986	6.04718	6.10255	8.07953	7.02695	7.53497	7.92274	7.28895	7.22488
UG58_08240	2.35857	2.76545	2.34643	2.266	2.33404	2.60358	2.61648	2.43426	2.72618	2.91608	3.19746	2.63282	2.08393	2.88853	2.64749
UG58_08245	2.92889	2.74255	2.63839	3.1499	2.75265	2.60358	2.65987	2.43426	2.70586	3.76555	3.89217	4.53134	3.17826	4.25937	4.01368
UG58_08250	2.4974	2.8748	2.88109	1.54873	1.40375	2.6891	2.24127	2.57746	2.89722	1.84103	2.51243	2.39786	2.983	3.43751	3.92076
UG58_08255	3.21303	3.26058	3.31232	3.21298	2.87551	3.07	2.89594	3.37668	3.09769	2.90272	3.1367	3.18118	3.0643	3.11194	3.41601
UG58_08260	6.94899	6.85958	6.90703	6.14485	6.17069	6.65031	6.76855	6.6007	6.67679	5.51976	6.06311	6.4679	6.07823	6.71154	7.0515
UG58_08265	7.84133	7.8405	7.82987	8.02391	7.99973	7.77748	7.89849	7.80703	7.76383	7.29184	7.36214	7.35395	7.68157	7.42072	7.50397
UG58_08270	5.60419	5.59535	5.68578	6.34996	6.12395	5.70587	5.62608	5.70121	5.59283	6.61345	7.06345	7.22367	6.68773	6.51724	6.1976
UG58_08275	4.92643	4.82934	4.9559	5.62173	5.30337	4.76245	4.74545	4.78599	4.75366	5.71391	6.27526	6.2636	5.95396	5.92623	5.63384
UG58_08280	-0.0228592	1.20303	1.03123	0.189646	0.0681504	0.69944	0.712338	0.718056	0.0898691	1.30428	1.12111	0.690041	-0.462556	-0.0219195	0.296271
UG58_08285	0.373069	0.63475	-0.14711	-1.16399	0.43072	0.0937193	-0.0246281	0.446754	-0.733253	0.108726	0.222036	-0.157956	0.147497	-0.38449	0.140152
UG58_08290	-0.0228592	0.821163	0.128524	-0.633476	-0.0762395	0.325045	-0.329483	-0.323764	0.210163	0.0125108	-0.129436	0.0561687	-0.462556	-0.132951	0.502722
UG58_08295	2.29907	2.28456	1.83378	2.38033	2.36233	2.33834	1.69158	2.21813	1.90616	2.25256	2.63463	2.45558	2.6024	2.11801	2.3596
UG58_08300	1.75158	1.60966	1.5357	1.54873	0.805116	1.63625	1.64914	1.7786	1.3992	2.52085	2.21226	2.1407	2.03098	1.73099	2.1089
UG58_08305	1.51057	1.33136	1.43785	-0.246453	0.319689	1.40305	0.940607	1.2612	1.44895	-0.0905827	-0.73949	-1.63189	-0.318166	-1.31738	0.140152
UG58_08315	5.38921	5.34472	5.3945	5.13979	5.17368	5.39193	5.39202	5.33864	5.43204	4.07041	4.66901	4.14947	4.21729	4.28659	4.22762
UG58_08320	12.5122	12.5631	12.5671	12.5963	12.6011	12.4333	12.4822	12.4244	12.447	8.49924	10.1717	10.7247	9.44757	9.95563	10.1078
UG58_08325	12.1402	12.2431	12.2397	12.2559	12.2635	12.103	12.147	12.1237	12.1238	8.11072	9.76794	10.2741	9.06605	9.66049	9.69238
UG58_08330	12.284	12.3435	12.3755	12.3828	12.3829	12.2391	12.2696	12.2564	12.2443	8.27396	9.87546	10.3966	9.21739	9.87363	9.88916
UG58_08335	12.7907	12.805	12.8108	12.8029	12.8191	12.7235	12.7348	12.705	12.7041	8.72142	10.2747	10.8148	9.65304	10.3414	10.4503
UG58_08345	0.484101	0.420625	-0.00272004	-0.0859886	-0.417276	0.614552	0.441036	0.718056	0.424288	0.709119	-0.033221	0.242582	0.333911	-0.0219195	0.625579
UG58_08350	3.66585	3.22798	3.39287	3.22833	3.28316	3.49497	3.44724	3.41532	3.17364	4.36642	4.23417	4.34029	4.06101	4.25937	4.24209
UG58_08355	2.59958	2.71928	2.29146	2.6086	2.66452	2.51267	2.68109	2.40895	2.68525	4.15171	3.63829	4.21221	3.97251	3.87065	3.82785
UG58_08360	1.91904	2.21971	1.98	2.07547	1.78436	2.07795	2.26956	1.85556	2.04204	4.20165	3.40919	3.98935	3.77736	3.64526	3.68683
UG58_08365	1.51057	1.75405	1.21967	1.85591	1.60657	1.67868	1.4657	1.37013	1.3992	3.62621	3.00694	3.4974	3.27251	3.15983	3.30089
UG58_08370	0.68341	0.730965	0.734246	1.02364	0.720227	0.69944	0.441036	1.2612	0.851709	3.1029	2.3789	2.61604	2.75712	2.53608	2.39457
UG58_08375	1.70649	2.08055	1.33288	1.96986	1.94262	1.59253	1.69158	1.89255	1.75613	3.57659	3.3026	2.98609	2.65584	2.18898	2.60333
UG58_08380	3.80068	4.09418	4.10879	4.36305	4.06385	4.12858	3.89139	3.92416	3.9017	4.74137	5.03078	5.46848	4.29795	5.00619	5.01228
UG58_08385	5.02153	5.06909	5.07867	5.74423	5.47187	4.92991	4.97322	5.08263	5.14939	4.61191	5.23779	5.09149	4.82285	5.06082	4.4967
UG58_08390	3.89412	3.74831	3.81928	4.36305	3.5767	3.69428	3.71748	3.77365	3.97145	4.62417	4.65463	4.34539	4.10009	4.05292	3.97954
UG58_08395	2.9866	3.3542	3.1672	3.19747	2.8357	3.14759	2.85918	3.0234	3.14374	5.02026	7.03113	6.8152	3.95129	3.57634	3.87196
UG58_08400	2.67173	2.54495	2.47533	2.53645	2.4173	2.60358	2.76296	2.12793	2.72618	4.21252	5.59661	5.4544	3.07742	2.81565	3.1453
UG58_08405	2.80603	2.76545	3.15186	2.90449	3.26829	3.07	2.93178	3.12015	2.80471	4.42366	4.41985	4.12003	3.96547	4.44961	4.28466
UG58_08410	1.95803	1.70751	1.71349	2.00593	1.50872	2.10932	1.88684	2.55456	1.79513	2.87563	3.28405	3.04994	2.91157	2.93055	2.88739
UG58_08415	0.252775	1.06217	0.734246	0.62028	0.0681504	0.779611	0.627449	0.54297	0.775761	1.26305	0.895226	0.870613	1.22025	0.951113	0.296271
UG58_08425	1.08677	-0.7638	-0.00272004	0.30994	0.199395	0.428138	0.441036	1.20348	0.520503	0.93589	0.297985	-0.409495	-1.01004	-0.132951	0.368421
UG58_08430	1.7953	1.13432	1.38632	0.710478	0.533814	1.67868	1.56033	2.03172	1.6324	1.42132	1.07867	1.03108	0.961942	1.63258	1.85636
UG58_08435	-0.570347	0.0246962	0.559159	-0.246453	0.0681504	1.06201	0.712338	0.232629	-0.185765	0.512082	-0.23253	-0.157956	-0.186922	0.267587	0.683295
UG58_08440	7.16019	7.13157	7.11226	6.79214	7.04161	7.17053	7.0824	7.08313	7.03034	7.07971	6.60457	6.7523	6.87964	7.02773	7.07595
UG58_08445	8.34783	8.38202	8.2851	8.56374	8.53167	8.35049	8.30565	8.36993	8.28291	9.25232	8.85051	9.2471	9.02349	8.97902	8.75581
UG58_08450	5.36402	5.46851	5.19555	5.59534	5.43239	5.37267	5.22871	5.50615	5.33615	5.51098	5.59284	5.74605	5.50019	5.37167	5.31807
UG58_08455	10.2823	10.3315	10.3127	10.9242	10.7808	10.4632	10.4941	10.5046	10.4276	12.3128	12.9832	13.3988	12.0829	13.1111	12.7572
UG58_08460	2.76264	3.1255	2.88109	2.266	2.11878	2.76983	2.76296	2.6222	2.87919	2.04935	1.42197	1.57323	1.73246	2.27848	2.75906
UG58_08465	9.45085	9.48661	9.41242	9.64721	9.60481	9.35367	9.45928	9.39603	9.38639	8.74242	8.89628	9.24727	8.37316	9.18111	9.02323
UG58_08470	9.75962	9.75878	9.70324	9.80843	9.81961	9.69193	9.74584	9.6887	9.67557	9.15321	8.98547	9.10329	8.79073	9.42356	9.25739
UG58_08475	9.21843	9.25844	9.23671	8.64961	8.8778	9.15805	9.19212	9.15946	9.17537	8.78696	8.31879	8.08864	8.6494	8.69042	8.84997
UG58_08480	9.2119	9.30363	9.36412	9.5148	9.45113	9.29051	9.35341	9.29387	9.27421	9.15197	9.02686	9.10009	9.15844	9.08844	8.92086
UG58_08485	9.58028	9.61173	9.62325	9.74898	9.67416	9.62451	9.65192	9.58533	9.60771	9.59352	9.26887	9.33686	9.70704	9.49254	9.57341
UG58_08490	8.02067	8.06477	8.00931	7.66925	7.74024	7.89743	7.92929	7.88598	7.86466	7.47561	7.65396	7.64501	7.3826	7.50425	7.67287
UG58_08495	7.11884	7.1194	7.13293	6.78178	6.91364	7.00947	7.04811	6.97625	6.98679	6.58132	6.62775	6.4119	6.47749	6.72453	6.6855
UG58_08500	5.45202	5.61124	5.63976	4.71321	5.09157	5.48454	5.51231	5.42324	5.52486	4.63229	4.19993	4.17833	4.50626	4.49699	4.73368
UG58_08505	5.60726	5.70306	5.66701	5.19941	5.44567	5.6077	5.50638	5.5121	5.59559	5.72344	5.57005	5.47315	5.4456	5.39937	5.41068
UG58_08510	6.07018	6.12217	6.09782	5.5533	5.66594	6.00583	5.85335	5.98002	5.8961	5.28252	5.46894	5.51899	5.43545	5.46279	5.42767
UG58_08530	6.64584	6.52412	6.47147	6.59015	6.60139	6.37671	6.53069	6.40975	6.45885	6.75862	7.23205	6.71339	6.83882	6.90135	6.88008
UG58_08535	7.39144	7.46458	7.31964	7.09497	7.16518	7.32212	7.31395	7.36315	7.33738	7.00745	6.64421	6.55849	6.85224	6.93098	7.02524
UG58_08540	7.93714	7.91728	7.86911	7.84195	7.90255	7.76952	7.88712	7.79792	7.76567	7.1293	6.95985	6.83164	7.12359	7.28355	7.17735
UG58_08545	7.00126	6.93348	6.89556	6.94627	6.99945	6.85845	6.91789	6.81458	6.79212	6.41133	6.61203	6.73006	6.36833	6.64052	6.5812
UG58_08550	4.00068	3.90089	4.07664	3.60272	3.63583	3.89659	4.11833	3.86954	3.73121	3.61805	3.75742	3.80181	3.27251	3.67028	3.68683
UG58_08555	5.59185	5.62383	5.75344	5.59238	5.69125	5.47855	5.59847	5.5386	5.50147	4.86706	4.56525	3.50653	3.95129	4.70095	4.2659
UG58_08560	7.06405	6.96844	7.0923	6.54183	6.86009	6.96623	6.94445	7.01241	7.02112	4.24993	4.14444	3.70201	4.40065	4.56971	5.2835
UG58_08565	5.81535	5.78939	5.73296	7.9018	7.15207	5.82164	5.87192	5.96923	5.67091	12.1781	9.89499	9.78907	11.4508	8.05509	7.84672
UG58_08570	4.6088	4.82389	4.52084	5.47183	5.0703	4.50974	4.6572	4.77613	4.7287	11.0021	8.02887	7.42309	10.4579	7.06594	6.96325
UG58_08575	4.15128	4.35042	3.94035	4.52095	4.33761	4.19587	4.03838	4.48056	4.13995	10.3201	7.38463	6.81703	9.86606	6.40124	6.43241
UG58_08580	3.43657	3.53832	3.69772	3.89009	3.87059	3.66291	3.57741	3.75368	3.80948	9.65941	6.68722	6.22125	9.195	5.82031	5.79959
UG58_08585	4.70935	4.80744	4.88805	4.94453	4.78174	4.73255	4.62471	4.71031	4.64579	4.98584	4.29103	4.07777	4.46194	4.61336	4.5403
UG58_08590	3.90414	3.72514	3.61059	2.88525	2.64162	3.63085	3.61096	3.44052	3.74123	2.70142	3.26525	3.15819	2.40846	2.64105	2.87506
UG58_08595	5.20697	4.8983	5.03332	3.94685	3.9473	5.04792	5.02392	4.83433	4.99885	3.93261	4.51043	4.36561	3.80127	4.27032	4.80691
UG58_08600	4.18454	4.27262	4.28092	3.21298	3.77912	4.00895	3.54306	3.99391	4.04609	1.08527	2.32547	1.60758	1.01744	2.77009	2.85007
UG58_08605	5.44174	5.37482	5.3814	4.59386	5.15763	5.21221	5.22149	5.36849	5.27194	2.80558	2.69206	2.56451	3.01062	3.80439	3.62925
UG58_08610	10.6702	10.6662	10.7258	10.5053	10.6347	10.5685	10.5577	10.5478	10.5679	7.94915	8.697	8.68389	8.59999	8.76924	8.84722
UG58_08615	6.60803	6.54578	6.49142	6.08499	6.28594	6.4823	6.44801	6.50091	6.48144	5.63128	5.60411	5.25753	5.50989	5.7921	5.90796
UG58_08620	5.20292	5.25453	5.30367	5.32251	5.09157	5.26539	5.21059	5.37177	5.23342	5.99767	6.47355	5.75756	5.81406	6.06318	6.14337
UG58_08625	6.279	6.21035	6.15667	6.86391	6.65954	6.12953	6.22059	6.32094	6.19475	7.77314	8.25352	7.76733	7.77157	7.99942	7.67953
UG58_08630	12.2677	12.3986	12.3369	12.7163	12.6937	12.4287	12.5703	12.4865	12.4601	13.1633	12.7846	13.5787	12.9023	13.4376	13.159
UG58_08635	10.0599	10.219	10.1686	10.505	10.5111	10.2604	10.3633	10.3068	10.305	10.9694	10.5444	11.3087	10.8474	11.2681	10.9838
UG58_08640	3.14707	3.2114	3.07257	3.31714	3.29788	3.22121	3.19038	3.03998	3.45505	4.22331	3.90437	3.42219	4.1813	4.00783	4.24688
UG58_08645	5.63159	5.67914	5.62316	5.42264	5.50397	5.61864	5.52116	5.42324	5.67352	5.34312	4.40705	4.39048	6.69306	5.20476	6.02559
UG58_08650	7.43268	7.70714	7.54638	9.13254	8.49382	7.34371	7.34502	7.373	7.30567	13.8025	12.1258	12.7347	13.8018	11.511	11.8337
UG58_08655	7.96553	8.01965	8.00451	8.01343	7.85107	7.88729	7.97993	7.97221	7.96211	11.1321	8.83286	8.75002	10.6551	8.43766	8.10939
UG58_08660	4.15128	4.12992	4.0101	5.03459	4.62128	4.04994	4.14911	3.88798	4.37044	4.82519	5.23054	5.48705	5.06924	5.50975	4.9342
UG58_08665	6.06125	6.12439	5.98542	6.20815	6.2179	6.03061	6.09579	5.98002	6.05916	6.58968	6.84666	6.9426	6.72467	7.15799	6.93754
UG58_08670	5.08015	5.03651	5.09079	5.24162	5.0703	4.99852	5.10858	5.20532	5.08398	6.53877	6.83156	7.0949	6.38557	6.79447	6.42185
UG58_08680	5.11076	5.04121	5.14218	4.89731	4.86813	4.66555	4.92068	4.75116	4.73373	5.57554	4.80212	4.05306	4.97075	4.65573	4.31237
UG58_08685	1.22107	1.92652	1.71349	1.28079	1.03338	1.4528	0.868457	1.2612	1.23873	10.9142	9.22059	7.93141	9.87512	9.07348	6.89237
UG58_08690	4.15128	4.30425	4.11672	4.04546	3.96585	4.09763	3.97107	4.11625	4.05415	11.9307	9.73363	8.36419	10.6152	9.84907	7.66394
UG58_08695	2.84815	3.10769	2.52383	2.86576	2.49601	2.76983	2.85918	2.84616	2.59973	7.23301	6.12437	4.98772	6.49714	6.31925	4.56354
UG58_08700	8.376	8.50064	8.46973	9.05262	8.92569	8.65712	8.75782	8.72528	8.64028	11.6101	10.9461	11.0119	10.9626	10.9335	10.225
UG58_08705	0.484101	0.730965	1.03123	2.43427	1.74192	1.12475	1.25548	1.01504	1.23873	6.30364	3.7371	4.24531	3.58872	2.04337	1.45381
UG58_08710	0.121531	0.63475	0.35985	4.2245	3.46374	1.06201	1.13764	0.798227	1.54359	7.03755	4.83436	5.38678	4.40065	2.4616	1.16062
UG58_08715	1.2838	1.26862	1.21967	1.09235	0.199395	1.4528	1.13764	1.51951	1.1209	2.3144	1.2414	1.17547	1.47934	1.76235	0.893512
UG58_08720	4.86107	4.77958	4.71087	4.68567	4.51818	4.90331	4.70459	4.77117	4.74373	5.28767	5.32886	4.81474	4.96724	4.94941	4.9342
UG58_08725	0.252775	0.906052	0.962515	0.795367	1.34826	1.18487	0.712338	-0.0189094	0.775761	4.58707	6.03426	5.66273	4.38491	5.26622	5.18205
UG58_08730	4.76539	4.82934	4.71087	4.55178	4.74997	4.49794	4.58023	4.81519	4.75366	5.05086	4.62913	2.94638	4.53031	4.22037	4.19326
UG58_08735	3.95321	4.17337	4.21599	4.40418	4.08946	4.10543	4.01351	3.93307	4.10934	3.65038	4.80212	5.32618	3.87072	4.87604	5.00946
UG58_08745	3.72357	3.57767	3.64388	2.84599	3.09369	3.53016	3.76793	3.73343	3.60523	1.63026	2.51243	1.91243	1.62937	2.57192	2.75906
UG58_08750	2.06906	2.11662	2.26317	2.51157	2.30519	2.0131	2.12221	2.48359	2.57753	3.95866	4.07057	2.54692	3.03771	4.05292	3.6145
UG58_08755	1.2838	1.44919	1.62733	1.81583	1.82558	1.79898	1.7328	1.96381	1.83309	3.13752	3.04049	1.46497	2.65584	3.28389	2.78566
UG58_08760	6.40075	6.36455	6.34896	6.51861	6.42821	6.40857	6.31183	6.39048	6.28484	6.49827	7.00587	6.69154	6.69838	6.34796	6.20501
UG58_08765	4.87132	5.12771	5.07867	5.21875	5.07884	5.04386	5.08489	5.03792	4.97782	6.70191	6.43412	6.47954	6.43736	6.04257	5.5568
UG58_08775	2.41571	2.2525	2.34643	3.01481	2.75265	2.76983	2.45342	2.74864	2.33449	10.1294	7.11685	5.92355	8.04085	4.02732	3.7955
UG58_08780	4.40517	4.54164	4.32264	4.81329	4.82304	4.492	4.56319	4.60279	4.3044	10.5253	6.6213	5.38925	8.9594	5.44599	4.91626
UG58_08785	2.86876	2.8748	3.28444	3.57897	3.22273	3.00479	2.59428	2.84616	3.05012	6.79794	5.45863	5.77467	5.74997	5.10431	5.05116
UG58_08790	3.16384	2.83205	3.31232	3.35957	2.97045	2.86478	2.702	3.21083	3.05012	11.208	9.56291	9.81812	10.0437	8.92222	8.8155
UG58_08800	2.80603	2.54495	2.42514	3.37344	3.31246	2.36457	2.2973	2.43426	2.13616	4.22331	6.06447	6.13997	2.95485	2.75457	2.60333
UG58_08805	2.7845	2.64713	2.66024	2.53645	2.68706	2.76983	2.82146	2.53129	2.72618	3.11453	2.83913	2.58189	2.70737	2.55411	2.77242
UG58_08810	1.51057	1.44919	1.43785	3.10071	1.90465	1.29808	1.07491	1.31669	1.3992	5.04175	3.66004	2.71389	2.95485	1.69893	1.11939
UG58_08815	1.91904	2.00559	1.58224	1.68845	1.6982	2.10932	1.77288	2.03172	1.87009	3.68201	2.71994	2.09301	1.88943	1.73099	1.88123
UG58_08820	8.05929	8.17471	8.17173	7.92847	8.09078	8.16145	8.17575	8.14934	8.26653	5.87306	5.57578	5.11556	6.44876	6.28321	5.71909
UG58_08825	6.94657	6.92588	6.93979	6.91697	6.99607	7.04943	6.93012	6.87012	7.11368	5.59436	5.74645	5.6463	6.00805	5.75555	5.47133
UG58_08830	6.79866	6.93348	6.96196	6.61372	6.72227	6.96301	6.97376	6.91689	6.99414	5.69466	5.57768	5.4258	6.21803	5.86795	5.63566
UG58_08835	4.84035	4.91888	4.99082	5.04763	5.1291	5.10349	5.13572	5.09061	5.23696	4.59954	4.7591	4.52237	5.04607	4.99303	4.71304
UG58_08840	8.08704	8.14336	8.10406	8.11497	8.36736	8.50808	8.51361	8.60297	8.61292	6.63279	7.91628	7.86019	7.83617	8.68403	8.40144
UG58_08845	3.47741	3.41339	3.43151	4.53336	4.83822	5.33337	5.15481	5.31839	5.25456	5.99137	5.2617	4.93459	6.12003	5.06711	5.04842
UG58_08850	4.20899	4.16479	4.21599	4.99026	5.0703	5.10349	5.23231	5.1025	5.11127	6.24133	6.46431	6.27967	6.1073	6.21542	6.21727
UG58_08855	6.79463	6.74327	6.82353	7.14839	7.21451	6.81749	6.92791	7.04153	6.8638	6.01329	6.248	5.01996	6.71735	5.87335	5.18953
UG58_08860	2.03299	2.04356	2.04791	1.54873	1.16769	2.0131	1.7328	1.85556	1.49704	1.896	1.35243	0.926108	1.88943	1.28928	1.4866
UG58_08865	0.252775	0.300331	1.09682	0.189646	-0.0762395	0.214014	0.337942	0.343661	0.0898691	0.98742	1.42197	1.22056	1.12241	1.05608	1.11939
UG58_08870	0.773607	0.0246962	0.890365	0.62028	0.319689	0.614552	-0.957514	-0.163299	-0.0413754	0.646383	0.94332	1.30671	0.844105	1.10584	1.03324
UG58_08875	0.121531	0.300331	-0.14711	-0.0859886	-0.0762395	0.428138	0.537251	0.112335	0.210163	0.580795	1.20241	0.870613	0.715781	0.649458	0.565458
UG58_08880	-0.183324	0.730965	0.128524	-0.633476	-0.417276	-0.181915	0.337942	0.343661	-0.34623	-0.453153	0.740503	0.870613	0.0444039	0.580745	-0.234243
UG58_08885	0.121531	-0.316341	-0.307575	0.0584013	-1.51681	0.214014	-0.329483	0.232629	-0.974261	0.363983	0.504436	0.48359	0.333911	-0.253245	-0.13115
UG58_08890	0.68341	0.300331	0.248819	0.951486	0.319689	0.428138	0.868457	0.446754	0.851709	-0.201614	0.627293	0.870613	1.22025	0.580745	0.625579
UG58_08895	1.40164	1.65941	1.75471	1.44744	1.65311	1.7199	2.12221	1.6973	1.49704	1.26305	1.72683	1.91243	1.79731	1.52697	1.72511
UG58_08900	-0.0228592	0.169086	0.248819	0.524065	0.630029	0.0937193	-0.169018	-0.0189094	0.610701	0.580795	0.895226	1.17547	0.904226	1.59823	0.988149
UG58_08905	0.68341	0.420625	0.248819	0.30994	0.961235	0.85556	0.537251	0.798227	0.424288	0.646383	1.48832	1.46497	0.844105	1.59823	0.683295
UG58_08910	1.22107	0.986222	1.62733	1.22067	0.805116	1.24258	0.868457	0.874175	1.29423	1.56392	2.80049	2.63282	2.13501	2.27848	1.99955
UG58_08915	0.252775	1.06217	0.734246	0.710478	0.885286	0.996422	1.31097	0.874175	0.69559	1.30428	1.75405	1.88469	1.88943	1.73099	1.80529
UG58_08920	1.65995	2.00559	1.90874	2.14182	1.60657	1.87394	1.7328	1.96381	1.6324	2.33444	2.59001	2.58189	2.67322	2.4616	2.49469
UG58_08925	3.11292	2.93664	2.86235	3.03241	2.97045	3.10154	2.68109	2.91969	2.59973	3.11453	3.51641	3.47896	3.48427	3.63682	3.51469
UG58_08930	3.22906	2.97644	2.86235	3.04979	3.11046	3.07	2.65987	3.00663	2.57753	3.55113	3.67436	3.33261	3.54218	3.78925	3.70784
UG58_08935	2.67173	2.34662	2.42514	2.92347	2.49601	2.36457	2.45342	2.45914	2.53209	3.23668	2.97258	2.63282	2.95485	2.70701	3.10363
UG58_08940	2.7179	2.49101	2.01435	2.17388	2.01568	2.2844	2.026	2.64406	2.46112	2.58916	2.63463	0.327471	2.18433	1.82311	2.55776
UG58_08945	4.73203	4.61912	4.76735	5.06483	4.86319	4.52144	4.70459	4.44986	4.67744	5.71008	5.69996	5.37685	5.61032	5.50744	5.59677
UG58_08950	2.64808	2.40613	2.52383	2.67731	2.57065	2.17007	2.40323	2.50764	2.66434	3.22599	2.69206	2.69803	4.09365	2.42287	3.27296
UG58_08955	0.773607	1.20303	1.15955	1.22067	1.40375	1.18487	0.868457	1.31669	0.775761	2.20981	1.31636	1.38801	3.11606	1.37294	2.3596
UG58_08960	1.08677	0.730965	-0.488147	0.524065	0.720227	1.06201	0.337942	1.37013	0.424288	1.75444	1.52038	1.26428	3.23788	1.20047	1.90569
UG58_08965	1.45713	1.84286	1.90874	1.59682	2.24569	2.31162	1.77288	2.09657	1.94135	2.62214	2.44721	2.95974	4.1065	2.9579	3.36402
UG58_08970	2.59958	2.37668	2.74451	2.63187	2.57065	2.75007	2.59428	2.6222	2.72618	3.24729	3.1674	3.20381	4.22321	3.32648	3.6145
UG58_08975	1.34392	1.20303	1.5357	1.02364	1.1021	1.12475	1.69158	1.01504	1.23873	1.45831	0.989863	1.03108	0.0444039	0.580745	0.683295
UG58_08985	-0.363896	-0.522792	0.248819	-0.427025	-0.623727	0.214014	-0.510055	0.343661	0.0898691	1.34435	2.17245	1.93965	0.574919	-0.0219195	0.683295
UG58_08990	1.45713	1.33136	1.98	1.93287	1.6982	1.67868	1.36441	1.65486	1.44895	2.91608	2.96095	2.682	2.30074	2.25662	2.46208
UG58_08995	1.51057	0.300331	0.890365	1.49897	1.16769	0.69944	1.31097	0.874175	0.923859	2.14321	2.21226	2.35806	1.88943	1.76235	1.99955
UG58_09000	1.91904	1.92652	1.27739	2.35258	2.47025	1.91001	1.07491	1.92862	1.6324	7.15418	3.69558	3.55133	4.26966	2.11801	1.80529
UG58_09005	4.72639	4.54826	4.57363	4.36305	4.41393	4.49794	4.70976	4.6359	4.73873	8.74617	5.2474	4.7775	6.59273	4.46875	4.64931
UG58_09010	6.47824	6.39607	6.46837	6.80115	6.77715	6.40067	6.6075	6.52909	6.49631	6.65985	6.62315	6.75709	6.42458	6.78687	6.21483
UG58_09015	4.8916	4.82934	4.76231	4.53953	4.76064	4.86707	4.85218	4.77613	4.8678	4.31188	4.2486	4.05306	4.26393	4.63893	4.35738
UG58_09020	4.14284	4.24844	4.14024	4.2548	4.40035	4.23904	4.4809	4.22177	4.07013	4.14037	4.03772	3.71782	4.00719	4.18609	4.05253
UG58_09025	4.22507	4.19883	4.34305	4.61153	4.42738	4.24611	4.40642	4.45605	4.40236	4.59124	4.6903	4.55354	4.46194	4.58733	4.24688
UG58_09030	3.55576	3.56467	3.50583	3.96529	3.96585	3.34494	3.58868	3.51359	3.58312	4.10581	4.31408	4.48128	3.97251	4.10278	3.91475
UG58_09035	5.11076	5.01756	5.13439	4.71865	4.7284	5.16448	5.10465	5.00028	5.1074	5.36276	5.67169	5.49625	5.6743	5.92969	5.94824
UG58_09040	8.45309	8.44233	8.36173	7.85065	7.88254	7.92743	8.08911	7.99205	7.94216	5.76463	6.23839	6.37996	5.83545	6.53891	6.65608
UG58_09045	1.70649	1.75405	1.09682	0.951486	1.29054	1.7199	1.7328	1.56605	1.71605	2.27347	1.9074	1.67392	1.91887	1.52697	2.08768
UG58_09050	0.252775	0.420625	-0.00272004	0.420971	-0.236704	0.214014	0.106616	0.874175	0.424288	1.69369	0.895226	0.327471	0.904226	1.33172	0.502722
UG58_09055	0.773607	0.821163	0.128524	0.189646	0.885286	1.12475	0.940607	0.446754	0.69559	2.68591	1.9074	2.09301	2.1097	2.25662	2.4455
UG58_09060	0.773607	-0.316341	0.35985	0.524065	-0.236704	0.996422	0.627449	0.232629	-0.0413754	3.86534	1.52038	2.16397	2.75712	2.18898	2.42872
UG58_09065	-0.570347	-0.135769	-0.14711	-0.246453	0.199395	0.214014	0.441036	0.343661	-0.185765	3.55113	0.685008	2.49281	2.2782	1.66614	1.92973
UG58_09070	0.484101	0.531656	0.128524	0.62028	0.720227	1.06201	0.226911	0.718056	0.210163	3.78753	1.55174	2.84924	2.40846	2.44236	2.57311
UG58_09075	1.95803	2.18616	1.5357	3.47987	3.02456	1.79898	2.18297	2.09657	2.0741	5.55006	2.92547	5.35932	4.02084	4.20333	3.84692
UG58_09080	3.46392	2.91632	3.10481	3.10071	2.66452	3.00479	3.33125	3.0234	2.98416	3.12607	4.98843	6.38368	5.67214	6.14875	7.12233
UG58_09085	0.587194	1.20303	0.962515	1.09235	0.533814	1.06201	1.07491	1.20348	0.424288	0.198924	0.740503	2.20941	2.42907	1.99138	2.75906
UG58_09090	3.72357	3.4421	3.69772	2.97897	3.26829	3.33171	3.64375	3.58313	3.35421	3.49883	3.82315	4.41008	4.77132	4.11498	4.98385
UG58_09095	3.16384	3.08965	3.1672	2.90449	2.85574	3.23549	2.89594	3.2254	3.1132	4.13467	4.3591	3.80921	3.91523	4.00783	3.93271
UG58_09100	2.29907	2.46327	2.47533	1.44744	1.65311	2.46498	2.05879	2.24698	2.53209	2.43065	2.00127	1.46497	1.51834	2.14206	2.5883
UG58_09105	4.61491	4.46677	4.3896	4.70226	4.53692	4.49794	4.34128	4.40576	4.27021	4.73761	5.06651	5.07317	4.83834	4.8903	4.74049
UG58_09110	6.5692	6.55238	6.36734	6.61664	6.64666	6.4808	6.55244	6.52909	6.33697	7.56736	7.34378	6.93839	7.40163	7.49728	6.99778
UG58_09115	6.57392	6.70677	6.33033	7.35826	7.47228	7.39948	7.35248	7.41413	7.24798	5.76463	6.04944	5.36184	6.00634	6.47408	6.4005
UG58_09120	2.82725	2.97644	3.02282	3.47987	3.31246	2.84628	3.16048	3.21083	3.00094	3.34929	3.14701	3.31193	3.05107	3.17156	2.88739
UG58_09125	4.71506	4.77958	4.89728	5.03459	4.57368	4.492	4.8428	4.63043	4.54072	4.08231	4.8565	5.3843	4.37432	4.68467	5.18704
UG58_09130	4.07351	3.97153	3.97565	4.17784	3.99325	3.91445	4.01351	3.73343	3.84708	4.6643	4.71822	4.84744	4.52553	4.54737	4.60146
UG58_09135	4.8662	4.79079	4.63563	3.45399	3.25326	4.77717	4.60265	4.73088	4.89946	2.14321	1.35243	1.30671	1.97602	2.4031	3.19574
UG58_09140	9.24553	9.16734	9.20963	9.00746	9.10249	9.09016	9.12862	9.08475	9.11886	7.54066	7.88737	8.0005	7.76297	7.64552	7.98295
UG58_09145	8.59823	8.56161	8.51916	8.57879	8.62621	8.36193	8.49088	8.47771	8.38389	8.22011	8.44264	9.05588	8.49455	8.77838	8.72758
UG58_09150	4.12582	4.1032	4.05205	4.71321	4.74461	4.13621	3.88226	4.02757	4.10158	5.9643	6.12958	6.49108	5.66564	5.83145	5.47949
UG58_09155	4.24097	4.60649	4.5851	5.16394	5.066	4.5503	4.4565	4.32009	4.46415	6.23734	6.48477	6.85774	5.93247	6.23232	5.6664
UG58_09160	3.504	3.57767	3.58796	3.30271	3.35531	3.65231	3.34461	3.64947	3.45505	6.31377	6.38163	5.98364	5.22173	4.7797	4.65292
UG58_09165	0.587194	0.821163	0.462944	-0.246453	-0.417276	-0.181915	0.226911	0.446754	0.321195	2.16576	1.58244	1.46497	1.47934	0.951113	0.988149
UG58_09170	1.45713	1.20303	1.5357	1.22067	1.23042	1.50089	1.64914	1.6973	1.79513	2.88924	2.15213	1.82754	2.5469	2.09356	2.12981
UG58_09175	2.10425	1.50469	2.01435	1.8949	1.78436	1.79898	2.32452	2.12793	1.83309	2.52085	2.78737	2.29622	2.50868	2.30001	2.12981
UG58_09180	0.858496	0.821163	0.962515	-0.0859886	0.0681504	0.69944	0.627449	0.343661	0.520503	0.580795	0.504436	0.812898	0.961942	0.177389	0.0552634
UG58_09185	2.84815	2.40613	2.88109	2.58495	2.44402	2.39034	2.63834	2.64406	2.68525	3.06742	3.14701	3.37311	2.80522	3.29466	3.01649
UG58_09190	2.5747	2.95668	2.82413	2.69951	2.75265	2.97104	2.84044	3.13567	3.25979	3.33941	3.07328	3.42219	2.94057	3.50396	3.12461
UG58_09195	2.20495	2.49101	2.39938	2.3243	2.01568	2.73003	2.2973	2.24698	2.50882	2.44915	2.46379	2.275	2.46943	1.76235	2.3596
UG58_09200	1.91904	1.44919	1.27739	0.189646	0.199395	1.50089	1.19776	1.7786	1.49704	2.18795	2.02381	1.53804	0.961942	1.76235	1.64023
UG58_09205	3.66585	3.83746	3.95811	3.75884	3.42403	3.90555	3.88226	3.69206	3.56066	3.97151	4.07057	3.43181	3.81699	3.56749	3.67265
UG58_09210	6.29812	6.37761	6.38222	6.60933	6.44815	6.36863	6.39924	6.36767	6.41728	6.77887	7.07024	7.50054	6.41687	7.42379	7.082
UG58_09215	3.56842	3.79358	3.61059	3.24351	3.12704	3.80378	3.57741	3.46529	3.80948	3.87221	3.62361	3.23711	3.71997	3.81191	3.95045
UG58_09220	3.88403	3.96164	3.92238	3.33142	3.35531	3.88757	3.92735	3.78353	3.98837	3.92602	3.50042	3.40276	3.91523	3.92016	4.31237
UG58_09225	6.87578	6.90283	6.88515	6.91697	6.98701	6.81868	6.80766	6.79028	6.78971	7.19858	7.27615	7.28731	7.24771	7.31826	7.16474
UG58_09230	7.88688	7.95201	7.91074	7.82627	7.91394	7.86507	7.79525	7.90194	7.84389	7.57423	7.59402	7.44463	7.57579	7.71379	7.6954
UG58_09235	5.75019	5.93285	5.91444	6.28355	6.03887	5.95494	5.88341	5.90732	5.90504	6.45774	6.60364	6.31648	6.4688	6.13234	5.914
UG58_09240	2.17216	2.49101	2.20488	2.51157	3.17568	2.39034	2.12221	1.85556	1.94135	2.84802	2.73368	2.63282	2.62043	2.64105	2.17074
UG58_09245	1.22107	0.906052	1.48761	1.54873	0.961235	1.24258	1.19776	1.47142	1.58867	1.72439	1.03495	0.870613	1.39804	0.895618	1.11939
UG58_09250	3.06013	3.03416	2.89958	3.62609	3.12704	3.22121	3.0829	3.30987	3.15876	3.75816	3.83595	3.61182	3.74484	3.53153	3.60706
UG58_09255	4.0999	4.11216	3.96691	4.03677	3.89983	3.94084	4.03838	4.08463	4.06216	4.74885	4.86277	4.68402	4.70103	4.54287	4.59395
UG58_09260	4.90663	4.93412	4.93364	4.86821	4.88772	4.7869	4.97322	4.89939	5.00718	6.85627	6.79271	7.41038	6.54867	6.78591	6.64885
UG58_09265	2.86876	2.95668	2.88109	2.10903	2.18363	2.6891	2.702	2.8649	2.74622	1.38335	1.75405	1.22056	0.961942	1.20047	0.988149
UG58_09270	7.34622	7.349	7.32307	6.25948	6.81602	7.22166	7.12754	7.1138	7.16761	3.65836	3.81671	3.52462	3.82479	4.76816	5.31807
UG58_09275	5.76126	5.74399	5.66431	6.27987	5.94846	5.65364	5.56462	5.66959	5.57053	5.78298	6.39034	6.72615	5.80226	5.61658	5.71044
UG58_09280	5.02613	4.67461	4.96031	4.10488	4.28686	4.61182	4.5285	4.74106	4.66697	4.44685	4.82476	4.47198	4.36366	4.3291	4.75402
UG58_09285	6.71577	6.56222	6.59861	5.89129	5.967	6.53088	6.47104	6.47676	6.3664	5.73101	5.49135	5.55903	5.73142	5.65886	6.05867
UG58_09290	8.53314	8.47959	8.5281	8.39379	8.27226	8.3173	8.31331	8.26539	8.39821	8.00842	8.51852	8.56547	8.27838	8.21312	8.43043
UG58_09295	6.31136	6.38132	6.35064	5.87188	5.95079	6.12571	6.23859	6.0736	6.26935	5.37249	5.71562	5.53246	5.365	5.39437	5.48153
UG58_09300	9.20406	9.22837	9.18298	9.12667	9.21536	9.06514	9.12064	9.10853	9.04318	8.20182	8.26421	8.21969	8.62365	8.38196	8.17907
UG58_09305	6.43571	6.38872	6.45905	6.34468	6.32778	6.37671	6.25989	6.33948	6.35666	5.72912	6.59237	6.436	6.27749	6.6139	6.36346
UG58_09310	6.04323	6.04004	6.19648	6.24823	6.07137	6.05297	5.82026	6.00557	6.10255	5.36763	6.106	5.80829	5.96283	6.30867	6.03947
UG58_09315	3.16384	3.41339	3.1672	2.82596	2.98872	3.1324	3.17551	3.53714	3.09769	9.13868	7.00375	6.84789	9.63027	6.90399	7.38564
UG58_09320	2.06906	2.43498	2.17482	2.35258	2.05087	2.58138	1.99245	1.96381	2.16622	12.0213	9.14372	8.98313	11.6415	9.0676	9.21857
UG58_09325	0.121531	0.906052	0.128524	0.795367	-0.417276	1.29808	0.226911	-0.951795	-0.34623	11.1571	9.33599	8.5701	10.5335	7.82798	8.01597
UG58_09335	2.52363	2.89571	2.57075	3.03241	2.79477	2.86478	2.2973	2.21813	2.30777	11.6337	9.49722	9.19281	11.0627	8.53139	8.6227
UG58_09340	2.41571	2.40613	2.52383	2.4605	2.39008	2.36457	2.26956	2.6222	2.33449	9.72563	7.09107	6.76186	9.18424	6.51609	6.59442
UG58_09345	1.91904	2.49101	2.34643	2.43427	2.39008	2.14001	2.18297	2.09657	2.0741	9.1148	6.69689	6.55629	8.94873	6.24625	6.32205
UG58_09350	0.938667	1.13432	1.75471	2.72137	2.08522	0.85556	1.56033	1.65486	1.05816	3.60986	3.61621	4.08388	4.2291	4.56971	3.96215
UG58_09355	-1.94886	0.0246962	-0.14711	0.524065	0.319689	-0.522952	-0.0246281	-0.163299	-0.974261	0.88245	0.627293	0.690041	1.2668	1.8814	1.45381
UG58_09360	-0.570347	-0.316341	0.462944	-0.874484	0.533814	0.214014	0.537251	-0.504336	-0.185765	0.709119	0.297985	1.91243	-0.318166	1.76235	1.23969
UG58_09365	2.32913	3.03416	2.37315	2.35258	2.73112	2.93648	3.03427	2.9375	2.74622	3.17134	3.48426	3.30148	3.03771	3.0111	3.3373
UG58_09370	0.484101	0.531656	0.248819	0.0584013	-0.417276	-0.34238	0.337942	0.343661	0.321195	-0.201614	-0.463855	0.407641	-0.803593	-0.38449	-0.465569
UG58_09375	0.68341	0.300331	0.462944	-0.633476	0.199395	1.18487	0.537251	0.633167	0.321195	-0.758007	0.222036	0.407641	-0.318166	0.580745	0.220323
UG58_09380	1.2838	1.44919	1.67105	1.85591	1.55848	1.63625	1.13764	1.20348	1.05816	0.76924	1.31636	1.50197	0.418799	0.352476	1.31465
UG58_09385	9.61824	9.6933	9.65779	9.91438	9.79793	9.51807	9.58648	9.5763	9.55526	10.4278	10.057	10.3882	10.2014	10.0878	9.56504
UG58_09390	6.92827	6.98805	6.90131	6.67241	6.76925	6.9917	6.99932	6.93251	7.0077	8.93415	8.09357	8.36451	7.66102	7.90947	8.10643
UG58_09395	4.20899	4.27262	4.10879	4.37689	4.12292	3.94084	3.75798	4.06045	4.10158	5.03564	5.06651	4.80737	4.83061	4.71705	4.33054
UG58_09400	6.69428	6.67234	6.62664	6.21201	6.46455	6.44437	6.39443	6.42719	6.45277	5.72154	6.34741	6.12819	5.69572	5.88764	6.07763
UG58_09405	1.95803	1.75405	1.67105	3.1499	2.66452	1.97955	1.69158	1.92862	1.71605	3.22599	4.50644	4.22885	3.37167	3.51321	3.11416
UG58_09410	0.773607	0.730965	1.15955	0.710478	0.533814	0.524354	0.226911	1.31669	0.923859	0.439932	0.567172	0.0561687	-0.0666274	0.267587	0.502722
UG58_09415	-0.0228592	0.169086	0.462944	0.189646	-0.417276	0.0937193	-0.329483	0.343661	-0.733253	-0.321908	0.141866	0.55574	-0.318166	-0.528879	-0.13115
UG58_09425	0.587194	0.531656	-0.00272004	0.189646	-1.51681	-0.970411	0.627449	0.343661	0.321195	0.439932	0.845473	0.812898	-1.01004	-0.689344	-0.345275
UG58_09430	0.68341	0.63475	0.248819	0.62028	-0.0762395	0.69944	0.627449	0.54297	-0.0413754	0.363983	0.895226	-0.27825	0.647068	0.352476	0.220323
UG58_09435	1.40164	2.15181	1.38632	1.73217	1.45719	1.83694	1.36441	1.65486	1.18102	1.63026	1.6125	1.93965	1.01744	1.85255	1.95338
UG58_09445	2.59958	2.69563	2.34643	3.87066	3.45062	2.64697	2.40323	2.33024	2.46112	8.26289	6.31236	6.52518	7.53596	5.17884	5.16189
UG58_09450	3.5934	3.59055	3.44417	3.77983	3.69264	3.53016	3.45957	3.69206	3.52631	4.09411	4.38109	4.45793	3.61595	4.07182	4.04154
UG58_09455	0.858496	-0.135769	0.128524	-0.0859886	0.199395	1.18487	-0.0246281	1.08063	1.23873	1.13181	0.845473	0.152384	1.39804	1.59823	0.843759
UG58_09460	6.35766	6.57362	6.42913	6.66114	6.66239	6.50163	6.66853	6.58948	6.5443	7.16261	7.70933	7.91394	7.63353	7.95557	7.78504
UG58_09465	6.05227	6.13762	6.1295	6.21971	6.19449	6.05095	6.0291	6.0286	5.93372	6.13681	6.20302	6.17761	5.80028	6.43933	5.996
UG58_09470	3.77906	3.82662	4.03542	3.55483	3.5767	3.72498	3.90047	3.95946	3.9017	4.21792	4.31864	4.47664	3.87823	4.33433	4.31237
UG58_09475	2.7845	2.37668	2.86235	2.82596	2.36233	2.58138	2.21241	2.21813	2.38649	3.46287	4.23417	4.75086	3.91523	4.52011	4.89504
UG58_09480	3.19682	2.81019	3.10481	3.25854	3.00675	2.90107	2.85918	2.78845	3.25979	4.82519	4.56909	4.74701	4.58184	4.86524	4.87969
UG58_09485	3.6421	3.39882	3.31232	4.00147	3.72568	3.51852	3.6329	3.5944	3.79031	2.44915	2.3789	2.47431	2.2553	2.09356	2.73197
UG58_09490	3.14707	2.97644	3.24159	1.49897	1.34826	2.78933	2.93178	2.74864	3.25979	2.3144	2.3072	1.03108	1.66456	1.45201	1.42026
UG58_09495	4.25669	4.35797	4.42195	2.07547	1.86566	4.28096	4.07089	3.96815	4.29082	1.45831	1.64194	1.53804	1.97602	1.52697	1.80529
UG58_09505	3.56842	3.78239	3.80953	3.38718	3.43738	3.31835	3.33125	3.60558	3.58312	2.67023	2.63463	2.45558	3.07742	2.44236	2.98241
UG58_09510	2.84815	2.51824	2.93588	3.25854	2.57065	2.82755	2.91397	2.76868	2.4118	1.52957	2.15213	2.1407	0.844105	1.96466	1.90569
UG58_09515	5.79126	5.87085	5.97238	5.73083	6.06062	5.82637	5.78885	5.77736	5.74994	5.20574	5.45033	5.70499	5.02253	5.67749	5.52361
UG58_09520	0.773607	0.63475	0.734246	-1.16399	-1.15424	0.524354	1.25548	0.718056	0.851709	0.108726	0.0569768	-0.714349	0.147497	-0.38449	0.625579
UG58_09525	1.08677	1.13432	1.5357	0.524065	0.720227	1.29808	1.56033	1.31669	1.1209	1.26305	1.6125	0.0561687	1.31188	0.715046	0.625579
UG58_09535	-4.27079	-2.63827	-0.935606	0.795367	0.0681504	-0.970411	-0.957514	-2.0893	-2.11176	2.80558	2.3789	2.3781	3.65146	1.10584	-2.6672
UG58_09545	0.858496	0.531656	0.649357	0.189646	-2.00224	0.85556	0.712338	0.633167	1.05816	3.41662	2.70607	2.11705	1.79731	0.580745	1.45381
UG58_09550	6.03185	6.07712	6.05514	6.3018	6.30245	6.04285	6.07391	6.01609	5.9831	5.69659	5.29683	5.49625	5.71473	5.20761	4.96361
UG58_09555	6.75781	6.85692	6.71675	6.7234	6.77715	6.63423	6.66853	6.65688	6.6794	4.50988	4.52631	4.47664	4.99169	4.9219	4.94013
UG58_09560	2.44346	2.40613	2.76483	2.997	2.44402	2.84628	3.03427	2.6	3.09769	3.42599	3.04049	3.35301	3.17826	2.9579	3.17578
UG58_09565	3.22906	2.64713	2.66024	3.01481	2.85574	2.82755	3.03427	3.1961	3.05012	3.85843	3.73026	3.76424	3.89314	3.60257	3.85322
UG58_09570	2.5747	2.40613	2.66024	2.997	2.81538	2.86478	2.50192	2.66559	2.59973	4.09411	3.77745	4.07777	3.85557	3.71905	3.71477
UG58_09580	5.46899	5.52328	5.53718	5.8961	5.59321	5.44514	5.43324	5.57319	5.62835	5.38695	6.01469	5.49396	5.17674	5.73	6.0214
UG58_09585	0.938667	0.300331	0.962515	-0.0859886	0.199395	-0.34238	1.25548	0.446754	0.775761	0.198924	0.141866	-0.409495	-0.0666274	-0.253245	-0.596813
UG58_09590	1.34392	1.88529	1.27739	1.96986	1.1021	1.7199	1.56033	1.65486	1.3992	1.08527	1.52038	1.60758	1.35561	0.895618	1.07696
UG58_09595	-0.363896	-1.05331	0.559159	0.524065	0.319689	-0.181915	0.792508	0.718056	0.520503	-0.321908	0.222036	0.752777	0.333911	0.081174	0.140152
UG58_09600	2.32913	1.96659	2.14412	1.8949	1.55848	2.2844	1.7328	2.15863	2.25281	2.43065	2.15213	2.20941	2.15988	1.99138	2.60333
UG58_09605	2.20495	2.21971	2.01435	1.49897	1.78436	2.46498	1.77288	2.30302	2.50882	2.27347	1.97837	2.06855	2.5469	2.18898	2.19078
UG58_09610	6.02957	6.0494	6.06337	4.93521	5.26267	5.96783	5.77904	5.86373	5.82487	4.93096	4.37672	4.56669	5.1949	4.8903	5.1207
UG58_09615	4.41221	4.62539	4.36319	4.13776	4.21111	4.52144	4.40004	4.27177	4.37688	5.52631	5.05013	4.75469	5.88664	4.95281	5.23608
UG58_09620	4.78178	4.73966	4.68977	4.88767	4.62712	4.70201	4.64645	4.56319	4.84476	5.61703	6.13993	5.91157	5.64377	5.07338	5.39996
UG58_09625	1.996	2.28456	2.04791	2.10903	1.97961	2.10932	1.84984	2.24698	2.10547	2.02489	2.43044	1.96637	2.3448	2.44236	2.41175
UG58_09630	2.44346	2.28456	2.37315	2.78502	2.73112	2.53594	2.47787	2.18869	2.50882	0.93589	1.72683	1.17547	2.18433	2.93055	3.38156
UG58_09635	3.0421	2.64713	3.03959	3.19747	3.14344	3.19221	3.17551	2.90166	3.17364	2.12031	2.4964	2.23161	2.78936	3.21755	3.72168
UG58_09640	1.34392	1.50469	1.75471	1.44744	1.82558	1.63625	1.64914	2.03172	1.75613	1.97471	1.83276	1.53804	1.5563	1.59823	1.66908
UG58_09645	2.17216	1.75405	1.87175	1.15794	1.29054	2.25666	1.77288	1.65486	2.16622	1.13181	1.16233	0.55574	1.07088	1.48998	1.31465
UG58_09650	3.00534	3.05289	3.08878	2.53645	2.75265	3.29126	2.96676	3.18123	3.09769	2.88924	2.70607	2.71389	2.3448	2.58952	2.30549
UG58_09655	7.73659	7.69153	7.65787	7.7782	7.80157	7.63524	7.65619	7.64913	7.62057	7.374	7.08906	7.16577	7.39248	7.46904	7.07595
UG58_09660	5.7278	5.6363	5.7252	6.22163	6.23521	5.79777	5.99774	5.98431	5.79151	7.09154	6.68722	7.28598	6.42202	6.80863	6.46671
UG58_09665	6.70004	6.65098	6.73102	6.29817	6.51267	6.7606	6.59358	6.65822	6.63844	6.71534	6.18688	6.09981	6.34276	6.47171	6.49115
UG58_09675	3.32167	3.16047	3.2703	4.24728	4.01122	2.73003	3.30415	2.97248	3.28741	3.9779	4.46173	4.33004	4.10009	4.17448	3.88431
UG58_09680	1.34392	1.13432	1.62733	1.28079	1.03338	1.63625	1.00932	1.2612	1.94135	1.86878	1.75405	1.9926	1.62937	1.48998	1.58072
UG58_09685	1.61186	2.11662	1.98	1.77461	1.45719	2.22837	1.9229	1.92862	2.00925	1.78389	1.9551	1.57323	1.91887	1.41302	2.06615
UG58_09690	2.64808	2.28456	2.54748	2.29544	2.39008	2.51267	2.2973	1.73852	2.46112	1.26305	2.70607	1.73735	1.82868	2.72304	2.4455
UG58_09695	6.41309	6.17658	6.36734	5.16792	5.63728	6.31583	6.28609	6.22811	6.30017	3.25782	3.25576	3.11108	3.57029	4.29197	5.02628
UG58_09700	2.44346	2.57118	2.37315	6.07441	5.4621	2.48902	2.57174	2.55456	2.59973	3.36885	2.60504	2.6494	3.80127	3.42776	2.28699
UG58_09705	2.80603	3.03416	2.95369	5.71184	4.43406	2.97104	3.27654	3.1961	2.78548	3.89262	3.57864	3.88819	4.11924	3.62833	2.93568
UG58_09710	4.53978	4.57443	4.49066	6.37947	5.85201	4.71226	4.82861	4.74612	4.67222	8.15717	7.28083	7.80482	7.67403	7.39406	7.19853
UG58_09715	5.06237	5.18828	5.23614	5.04763	4.76595	5.24081	4.95156	5.16431	4.99467	4.99531	4.92098	4.29885	4.41622	4.28118	4.90417
UG58_09720	3.06013	3.1255	3.07257	3.24351	2.5947	3.20678	3.17551	3.12015	3.06615	3.42599	3.48426	2.56451	3.19038	3.24	3.47439
UG58_09725	1.70649	1.39148	1.15955	0.795367	1.03338	1.29808	1.60542	1.51951	1.71605	7.14215	5.1198	3.57757	5.68933	3.03697	2.93568
UG58_09730	2.20495	1.79914	1.43785	1.8949	1.82558	1.91001	1.84984	1.92862	2.22452	6.72676	3.1674	2.71389	5.64817	3.44719	3.40747
UG58_09735	1.91904	2.21971	2.26317	2.35258	2.08522	2.31162	2.05879	2.03172	2.50882	2.53823	3.20734	3.31193	5.22468	3.42776	4.69211
UG58_09740	2.17216	2.67159	2.49978	1.93287	1.90465	2.25666	2.57174	2.45914	2.53209	3.07934	3.27468	3.123	4.82673	3.57634	4.98098
UG58_09745	2.84815	3.52496	3.24159	2.6086	2.81538	2.98801	3.00091	3.07259	3.20293	4.6722	4.90588	4.55794	6.58586	5.34084	6.32658
UG58_09750	1.75158	1.39148	1.79479	1.33851	1.16769	1.50089	2.026	1.56605	1.44895	2.90272	5.0827	4.76614	3.35021	3.04974	3.65833
UG58_09755	0.587194	1.20303	0.814416	0.62028	0.199395	0.428138	1.19776	0.54297	0.851709	0.826955	2.21226	1.96637	1.5563	1.52697	1.51866
UG58_09760	5.33469	5.5433	5.36485	5.2033	5.14954	5.49645	5.34958	5.4576	5.46868	4.50547	5.00269	5.02949	5.25097	5.60582	5.75654
UG58_09765	7.7218	7.76297	7.81898	7.64729	7.78534	7.82194	7.75079	7.82927	7.84795	6.44167	7.36159	7.55216	7.16872	8.12349	8.08985
UG58_09770	1.65995	1.92652	1.58224	2.43427	2.27575	2.19951	2.32452	1.85556	1.44895	3.76555	4.18501	4.84024	3.91523	4.58294	4.39673
UG58_09775	3.55576	3.57767	3.58796	4.40418	4.17169	3.9233	4.01351	3.5944	3.79993	5.17273	5.88987	6.64475	5.77031	6.28591	6.12135
UG58_09780	5.73343	5.79497	5.93252	6.52639	5.87918	6.2801	6.59078	5.31158	6.17641	2.76186	2.92547	4.81474	2.88197	3.75067	4.32148
UG58_09790	8.27345	8.28926	8.1521	8.08103	8.20258	8.30508	8.28154	8.26274	8.26696	5.48657	4.81186	4.65967	4.71788	5.18175	5.70348
UG58_09795	5.47236	5.2626	5.39123	5.28263	5.35003	5.3662	5.51822	5.34533	5.34931	5.47081	5.15597	5.4778	4.92433	4.99303	5.1207
UG58_09800	4.65699	4.64405	4.3896	4.85344	4.72296	4.82519	4.67317	4.69468	4.71859	4.57449	4.48222	4.49968	4.01403	4.35505	4.55197
UG58_09805	6.04096	6.06563	6.03228	6.27619	6.2333	5.96997	6.03735	6.1347	6.02061	5.772	5.83834	6.57811	5.94505	6.06476	5.82224
UG58_09810	6.07683	6.09982	6.13927	6.04871	6.18462	6.13526	6.09974	6.18776	6.08693	5.58603	5.55658	6.09528	5.93427	6.00865	5.78153
UG58_09815	0.484101	0.531656	0.814416	0.189646	0.43072	0.428138	1.25548	-0.0189094	0.992572	4.09997	3.26525	3.80181	2.99688	2.6744	2.79877
UG58_09820	0.252775	0.169086	1.03123	1.33851	0.630029	1.06201	0.441036	1.01504	0.321195	3.32946	3.87367	3.4974	2.48919	2.18898	2.6182
UG58_09825	1.45713	2.00559	1.5357	1.68845	1.50872	2.17007	1.4657	1.65486	2.36072	2.91608	2.3789	2.31713	2.77333	1.41302	2.1089
UG58_09830	-0.0228592	-0.135769	0.128524	-0.633476	-0.417276	0.0937193	0.537251	-0.323764	-0.34623	2.39293	0.222036	1.67392	2.74073	1.24556	2.08768
UG58_09835	-0.363896	0.0246962	-0.694598	-2.01199	-0.623727	-0.970411	0.106616	0.54297	-0.34623	2.04935	0.94332	0.926108	1.94773	0.432646	0.988149
UG58_09840	8.77617	8.78011	8.58885	9.15128	9.12408	8.71752	8.84177	8.89526	8.73011	11.1247	9.09814	9.87188	11.5188	9.70808	9.88302
UG58_09845	7.87801	7.96257	7.75185	8.37711	8.32801	7.92798	8.01742	8.08088	7.94216	10.3179	8.36311	8.89526	10.5724	8.73037	8.84029
UG58_09850	8.15574	8.27885	8.02887	8.93389	8.78713	8.24722	8.27807	8.35385	8.1895	10.5966	9.37542	9.65602	10.6532	8.9063	9.06131
UG58_09855	3.27611	3.24437	3.2703	3.10071	3.07671	3.34494	3.09875	2.97248	3.00094	4.07041	3.40919	3.25888	3.38227	2.87424	3.47439
UG58_09860	2.9866	2.89571	3.19742	2.86576	2.81538	2.91889	2.65987	3.00663	2.74622	3.55113	3.20734	2.94638	3.03771	2.64105	3.07157
UG58_09865	7.13807	7.07426	7.18097	7.17833	7.13373	7.12331	7.00354	6.98591	7.05966	5.71199	5.91722	5.80089	5.99774	5.85891	5.90947
UG58_09870	4.64509	4.75118	4.92463	5.08604	4.74997	4.53305	4.27305	4.37341	4.66697	2.90272	3.78407	4.9312	5.1049	3.99468	4.31693
UG58_09875	5.88277	6.10881	5.98326	5.72001	5.92732	5.81927	5.72133	5.79944	5.71732	4.89093	4.62545	4.56669	4.92069	5.2019	5.14401
UG58_09880	7.55377	7.59015	7.64765	6.7288	7.07831	7.40186	7.40762	7.47027	7.44014	4.07637	4.03217	3.87414	4.34208	4.79873	4.97232
UG58_09885	8.68722	8.61696	8.75455	7.49779	7.86349	8.59512	8.52978	8.46778	8.60265	8.7342	8.5414	8.07911	8.46085	8.36897	8.73868
UG58_09890	5.0123	4.82389	4.86471	4.63475	4.60361	4.85325	4.95156	4.80552	4.76843	5.25388	4.87832	4.47664	4.90607	4.72503	5.1517
UG58_09895	4.92643	4.76829	4.95148	4.68567	4.74997	4.98167	4.91173	4.82479	4.90393	5.71199	5.41026	5.41857	5.54336	5.35634	5.20931
UG58_09900	3.78991	3.89051	3.94926	3.69399	3.83065	3.80378	4.25194	4.03586	4.05415	4.83577	4.46996	4.36058	4.5014	4.38558	4.25166
UG58_09905	4.20899	4.14746	4.29496	3.66044	3.98417	4.19587	4.20876	4.17749	4.14751	4.98584	4.74898	4.40031	4.63159	4.57413	4.60892
UG58_09910	5.49243	5.47894	5.43627	5.05625	5.14954	5.49942	5.42383	5.42955	5.54216	5.91857	5.62637	5.76138	5.7335	5.81658	5.75654
UG58_09915	6.44088	6.46239	6.44338	5.24917	5.69125	6.26452	6.30842	6.43505	6.47695	3.89262	4.25337	5.12745	4.98822	6.1066	6.56881
UG58_09920	6.20596	6.22901	6.33033	5.70088	5.92732	6.32421	6.37014	6.37749	6.32869	5.73479	4.88449	4.76614	5.62825	5.46518	5.51767
UG58_09925	6.44432	6.48671	6.58296	5.91282	6.30974	6.54529	6.66054	6.69272	6.52993	6.10509	5.27585	5.09754	5.82382	5.69182	5.88662
UG58_09930	4.97477	5.00318	4.93364	4.88283	4.86813	4.9859	4.91173	4.9264	5.01546	4.48769	4.16993	4.283	4.39542	4.30268	4.32602
UG58_09935	10.9022	10.9578	10.9018	11.0264	11.018	10.8578	10.8981	10.8556	10.8583	8.20727	8.54895	8.97698	8.91739	8.38951	8.6392
UG58_09940	8.25057	8.21009	8.1779	8.22427	8.28432	8.1717	8.11224	8.09086	8.10571	6.16226	6.96642	7.17153	6.34954	7.02531	7.12037
UG58_09945	6.66806	6.63708	6.58009	5.52872	5.6716	6.58905	6.51748	6.59088	6.5656	4.87734	4.55755	4.24531	4.78337	4.87962	5.51767
UG58_09950	7.90258	7.77148	7.82564	7.13725	7.24141	7.86277	7.78303	7.83046	7.84968	6.13538	6.10468	5.63386	6.16065	6.52412	6.7951
UG58_09960	3.02383	2.93664	3.02282	1.15794	1.1021	2.82755	3.00091	2.78845	2.72618	1.72439	1.42197	0.752777	0.647068	1.45201	1.38591
UG58_09970	1.51057	1.44919	1.62733	1.54873	1.40375	2.07795	1.84984	1.7786	1.90616	2.58916	2.06787	1.7981	1.5933	2.32123	1.85636
UG58_09975	-0.183324	0.420625	-0.14711	-0.633476	-0.236704	0.325045	0.106616	-0.163299	-0.733253	-0.0905827	0.141866	-0.894922	-1.90313	-0.132951	-0.345275
UG58_09980	3.35127	3.33901	3.43151	2.9607	3.39693	3.38394	3.35784	3.37668	3.17364	3.12607	2.3789	1.12893	3.33936	2.30001	2.19078
UG58_09985	5.61948	5.59215	5.5693	5.58047	5.69125	5.44514	5.67449	5.74991	5.53929	5.62112	4.84072	4.55354	5.71263	4.92537	4.40961
UG58_09990	5.07129	5.01278	4.9691	5.11523	5.07458	5.07993	5.00301	5.1221	4.99467	5.22196	4.64012	5.17976	5.27108	5.04178	4.82945
UG58_09995	4.25669	4.08511	3.95811	4.28447	4.4407	4.1438	4.39363	4.30645	4.36397	4.6078	3.65283	4.41977	4.60013	4.22601	3.95045
UG58_10000	5.73062	5.71488	5.52829	5.77068	5.842	5.64028	5.74166	5.79212	5.75983	6.17759	4.91797	5.19395	5.98213	5.65886	5.29511
UG58_10005	3.99131	3.98134	3.97565	4.20912	4.11462	3.80378	4.03014	4.07661	3.97994	4.80379	3.40919	3.57757	4.58643	4.23162	3.85949
UG58_10010	3.11292	2.8748	3.19742	3.30271	3.46374	3.23549	3.21968	3.2254	3.23164	3.93261	2.51243	2.86352	3.6602	3.47586	3.07157
UG58_10015	4.46731	4.45273	4.28796	4.10488	4.56762	4.27406	4.4809	4.45605	4.55215	5.04175	3.70258	3.87414	4.68398	4.51551	4.11153
UG58_10020	3.71221	3.67764	3.61059	3.1499	3.22273	3.60908	3.72771	3.50166	3.60523	4.16296	3.10534	3.22609	3.54218	3.50396	3.19574
UG58_10025	4.25669	4.09418	4.03542	3.90926	3.97504	4.28783	4.21605	4.16242	4.06216	5.08083	4.52631	5.0007	4.67969	4.50628	4.49267
UG58_10030	3.81136	4.08511	3.78984	4.16194	4.25703	4.07398	4.21605	4.08463	3.94569	5.01406	4.07598	4.85818	4.39542	4.78353	4.14273
UG58_10035	2.47068	2.18616	2.31921	3.28814	3.35531	2.36457	2.702	3.0234	2.38649	2.81987	1.64194	3.22609	3.22615	3.81191	2.67621
UG58_10040	3.09554	2.93664	2.84337	3.50529	3.6242	3.11705	3.20511	3.54878	3.03391	3.50768	2.02381	3.67797	3.71997	4.23162	3.16569
UG58_10045	3.5934	3.22798	2.95369	3.75884	4.03778	3.22121	3.30415	3.78353	3.01752	3.87221	1.9551	3.88118	3.84794	4.34473	3.21544
UG58_10050	5.11076	5.24641	5.06234	6.90389	6.48881	5.30994	5.49145	5.83314	5.08398	6.44972	4.25814	7.02275	5.84122	6.70449	5.49971
UG58_10055	2.32913	2.15181	1.75471	5.2454	4.46047	2.44052	1.95809	2.55456	1.87009	3.50768	0.297985	5.78409	2.1097	3.12406	2.06615
UG58_10060	2.32913	2.40613	2.17482	6.49025	5.78827	2.80856	2.32452	2.98965	2.19566	3.85843	1.64194	7.12263	1.73246	3.85619	2.4455
UG58_10070	6.9801	6.94732	7.01064	7.47142	7.39907	7.06851	7.112	7.08613	7.03442	6.63986	6.5867	6.64785	6.59729	6.4161	6.31522
UG58_10075	6.8423	7.00258	6.91841	7.0076	7.04815	7.27795	7.19546	7.05076	7.3538	4.35665	7.64535	8.98843	5.5668	9.18057	9.13151
UG58_10080	6.67246	6.60887	6.63356	6.31803	6.46292	6.58208	6.5767	6.28661	6.59075	2.20981	3.41772	4.59693	2.00376	4.96297	5.34514
UG58_10085	1.5621	1.60966	1.58224	1.8949	1.78436	1.67868	1.99245	1.61114	1.54359	2.29408	2.67792	2.69803	2.6904	2.73889	2.26826
UG58_10090	3.67758	3.51148	3.55333	3.51783	3.63583	3.49497	3.38395	3.66024	3.50295	3.72058	3.95803	4.21221	3.80915	3.98142	3.76909
UG58_10095	5.05339	4.99351	4.90646	4.48945	4.73382	5.0398	4.94719	4.88569	4.90393	3.67417	3.51641	3.70201	3.29514	4.06554	4.04154
UG58_10100	13.8019	13.7712	13.796	14.2129	14.1717	13.9082	14.052	13.9463	13.958	13.4148	13.6396	13.8337	13.6152	13.7186	13.2386
UG58_10110	0.587194	-0.522792	-0.00272004	-0.874484	-2.00224	0.428138	-0.0246281	0.446754	-0.185765	-0.758007	0.297985	-0.409495	-0.803593	0.649458	0.140152
UG58_10115	7.59456	7.57888	7.60461	7.48905	7.50754	7.55564	7.59533	7.51544	7.58694	7.13002	7.20086	7.13151	7.13304	7.43599	7.34207
UG58_10120	7.67648	7.79879	7.80678	7.75917	7.81506	7.79023	7.85947	7.73248	7.79543	7.48908	7.54907	7.54609	7.40358	7.57662	7.60589
UG58_10125	6.55973	6.38502	6.50205	6.12449	6.12395	6.34577	6.26517	6.29699	6.38728	6.32633	6.37178	6.03818	6.31949	6.45981	6.46053
UG58_10130	1.83774	2.04356	1.94481	2.3243	1.86566	2.07795	1.84984	1.89255	2.00925	4.24464	4.57673	4.7775	2.94057	2.44236	2.26826
UG58_10135	1.7953	1.88529	2.31921	2.3243	2.27575	1.87394	1.88684	1.81759	2.00925	4.7674	2.83913	2.91929	4.40586	2.97139	2.94751
UG58_10140	1.45713	0.986222	0.814416	0.62028	-0.236704	1.54744	0.940607	0.718056	1.29423	0.709119	-0.23253	0.242582	0.418799	0.081174	-0.0349345
UG58_10150	0.252775	-0.7638	-0.307575	0.62028	0.630029	0.614552	-0.510055	0.633167	0.424288	1.22062	1.03495	1.08083	0.904226	0.649458	0.73879
UG58_10155	1.51057	1.20303	0.649357	0.420971	0.630029	1.12475	0.940607	1.51951	1.1209	1.84103	1.69908	1.57323	1.69891	1.45201	2.04429
UG58_10160	0.587194	0.0246962	0.35985	-0.0859886	-0.236704	0.325045	-0.169018	-0.163299	0.0898691	1.03717	0.740503	0.0561687	0.78137	0.432646	0.792229
UG58_10165	2.06906	1.70751	1.79479	1.73217	1.23042	2.10932	1.88684	2.03172	1.83309	2.20981	2.02381	2.06855	2.0577	1.45201	2.24927
UG58_10170	2.695	2.71928	2.45045	2.67731	2.21499	3.00479	2.74293	3.18123	2.74622	3.01872	2.76078	2.89167	2.91157	2.77009	2.75906
UG58_10180	2.06906	2.34662	1.94481	1.85591	1.90465	2.64697	2.76296	2.55456	2.84243	1.75444	1.64194	1.50197	0.961942	1.85255	1.99955
UG58_10185	10.5935	10.6219	10.5615	10.8291	10.8333	10.6348	10.6319	10.6254	10.5867	8.48278	9.07471	9.40878	9.12171	9.14084	9.13782
UG58_10190	6.08346	5.95045	6.06951	6.09549	6.1546	6.00583	6.01664	6.02444	6.11802	5.47081	5.20611	5.0007	5.47067	5.87693	6.06276
UG58_10195	3.55576	3.41339	3.37975	3.63763	3.51504	3.47102	3.53142	3.71289	3.36721	3.84453	3.70955	3.42219	3.75304	3.89915	3.88431
UG58_10200	4.70935	4.93916	5.06234	4.16991	4.33761	4.90331	4.70459	4.72576	4.68265	4.13467	4.77247	4.86175	4.94236	5.31991	5.50972
UG58_10205	10.111	10.1866	10.1495	10.0263	10.1061	9.98966	9.94685	10.0402	9.97444	9.34644	10.1865	10.9751	10.105	10.6656	10.7199
UG58_10210	9.18698	9.25238	9.26529	9.22964	9.29273	9.1092	9.038	9.13916	9.11139	8.62836	9.58783	10.5275	8.94784	9.78442	9.72442
UG58_10215	6.88213	6.91568	6.80279	6.82532	6.82113	6.71673	6.72325	6.81096	6.65576	6.20642	7.14797	8.08636	6.4104	7.30501	7.35267
UG58_10220	4.72074	4.57443	4.5908	4.29908	4.34472	4.57297	4.54595	4.56891	4.47019	4.21252	4.14444	4.15529	5.35964	4.12104	4.62374
UG58_10225	4.53334	4.63786	4.5851	4.61737	4.62128	4.69169	4.3346	4.45605	4.71859	10.3257	7.14476	7.53998	11.1473	7.55775	8.19899
UG58_10230	3.87387	3.82662	3.7187	3.94685	4.0979	3.80378	3.72771	3.92416	3.76106	8.83544	6.63783	6.27032	10.3973	5.69588	6.62971
UG58_10235	1.08677	0.906052	1.09682	1.8949	1.60657	0.927709	1.25548	1.37013	0.520503	5.4434	5.85729	6.31907	5.11129	1.33172	2.21054
UG58_10240	1.01462	0.63475	0.734246	0.524065	1.03338	0.214014	1.31097	0.633167	0.775761	4.1907	2.39629	1.53804	5.20689	0.837903	1.35072
UG58_10245	0.938667	1.55813	1.33288	1.394	1.29054	1.59253	0.940607	1.47142	1.58867	4.38575	1.97837	1.91243	6.18206	1.66614	2.1089
UG58_10250	3.36584	3.68966	3.67642	3.41428	3.64738	3.65231	3.78763	3.63862	3.68005	4.15734	4.3095	3.54248	4.1568	4.57413	4.39241
UG58_10255	2.90912	3.24437	2.88109	3.1499	3.15965	3.03776	2.59428	2.9551	3.08201	3.60986	3.78407	3.13483	3.3928	3.96129	3.76909
UG58_10260	2.10425	2.04356	1.58224	1.68845	2.05087	1.83694	1.56033	1.6973	1.83309	1.84103	2.02381	1.7981	2.1097	2.09356	2.17074
UG58_10265	0.252775	0.0246962	-0.14711	-0.633476	0.319689	-0.522952	0.441036	-0.504336	-0.185765	0.363983	-0.23253	0.242582	-0.803593	0.081174	0.0552634
UG58_10270	-0.570347	0.300331	-0.14711	-0.427025	-1.15424	0.214014	-0.957514	-0.323764	0.0898691	2.3737	0.895226	1.70598	1.79731	0.267587	1.27766
UG58_10275	-0.570347	-0.7638	-0.488147	0.0584013	-0.417276	-0.729403	-0.957514	-0.951795	-0.733253	2.00002	1.64194	1.46497	1.31188	0.177389	0.437134
UG58_10280	5.74463	5.83881	5.76357	5.94104	5.84951	5.76368	5.69549	5.50017	5.70202	6.45545	6.32603	6.35364	5.99774	6.4478	6.14594
UG58_10285	5.52525	5.4152	5.46139	5.23023	5.32509	5.40779	5.29214	5.42324	5.36235	1.94895	2.59001	1.88469	1.94773	2.38306	2.71823
UG58_10290	3.88403	4.20722	3.96691	4.28447	4.13936	4.09763	4.11053	3.83195	3.9106	5.23535	4.87522	5.03266	5.26536	4.76429	4.60892
UG58_10295	4.27225	4.52831	4.51486	3.80051	3.77912	4.67082	4.5285	4.47447	4.87692	2.87563	2.66363	2.20941	3.21433	2.75457	2.83742
UG58_10300	6.62933	6.55402	6.56279	6.05087	6.28409	6.80796	6.82206	6.65284	6.89778	5.21387	4.93294	5.16829	5.62602	5.51666	5.53541
UG58_10305	5.32727	5.40795	5.47379	5.77068	5.75665	5.78083	5.83926	5.79701	5.80112	4.55754	4.22447	4.59265	5.27393	4.98308	4.75065
UG58_10310	6.24787	6.39424	6.31146	6.84537	6.80576	6.75317	6.73724	6.67026	6.80172	5.64738	5.57768	6.26495	6.31811	6.13683	5.76158
UG58_10315	4.8916	4.96906	4.85052	5.0691	5.066	5.36295	5.2678	5.1182	5.41023	4.07637	3.90437	4.42941	4.5111	4.25937	4.30779
UG58_10320	5.07573	5.20093	5.11474	5.14384	5.31427	5.6322	5.37584	5.33864	5.69172	4.74137	4.63646	4.5088	4.93517	4.6599	4.56738
UG58_10325	3.19682	3.3841	2.97128	3.27341	3.36932	3.86937	3.26253	3.52541	3.68005	3.36885	3.41772	3.16973	3.36098	3.12406	2.97087
UG58_10330	4.20899	4.08511	3.9133	4.50213	4.39351	4.33503	4.24483	4.22902	4.37688	3.95219	4.4576	4.04681	3.74484	3.65365	3.7955
UG58_10335	4.42618	4.34282	4.57938	5.06055	5.11254	4.52726	4.5049	4.347	4.6297	4.41897	5.36903	4.59265	4.19941	4.27032	4.51668
UG58_10340	6.81734	6.88595	6.77175	7.06108	7.2509	7.06151	7.01298	7.0061	6.91448	6.12104	6.00198	6.31128	6.74021	5.95026	5.96434
UG58_10345	7.4533	7.45845	7.35609	7.77297	7.81186	7.54134	7.6016	7.60593	7.46906	7.2699	6.72468	7.3951	7.76195	6.64578	6.64885
UG58_10350	7.65068	7.73641	7.72293	8.13598	8.14012	7.82607	7.86585	7.89967	7.72901	7.94427	7.30347	7.86862	8.33066	7.24244	7.12494
UG58_10355	5.3198	5.4824	5.35483	5.79923	5.79866	5.41408	5.50935	5.43583	5.38489	5.52413	5.04187	5.48705	5.71053	5.0545	4.7873
UG58_10360	6.33191	6.44654	6.30627	6.7002	6.65526	6.45356	6.50415	6.44908	6.41101	6.79884	5.91269	5.93881	5.8062	5.52583	5.67532
UG58_10365	6.65031	6.68741	6.66903	6.10799	6.36321	6.83519	6.63494	6.75431	6.75304	5.71963	5.28054	5.15093	5.59444	5.70196	5.90189
UG58_10370	3.22906	2.91632	3.21229	3.62609	3.48961	3.17749	3.21968	2.9551	3.17364	4.53174	4.44929	4.49968	4.09365	4.46875	4.1833
UG58_10375	3.00534	3.22798	3.41874	3.49263	3.04216	3.1324	3.03427	3.30987	3.09769	4.52304	4.12372	4.20662	4.06101	4.27032	3.92076
UG58_10380	5.30475	5.32173	5.36485	5.26414	5.19743	5.17934	5.32621	5.28748	5.29253	4.55327	4.43675	3.80921	4.41105	4.28118	4.31693
UG58_10385	2.7179	2.57118	2.84337	2.82596	2.75265	2.64697	2.96676	2.8649	2.84243	3.58498	3.20734	2.71389	2.983	2.70701	2.67621
UG58_10395	0.938667	0.821163	0.962515	0.710478	-0.623727	1.24258	1.00932	1.92862	1.23873	2.70142	2.66363	2.29622	1.88943	0.352476	1.51866
UG58_10400	8.37465	8.33543	8.23864	8.71576	8.70045	8.37247	8.43187	8.49885	8.42215	9.26852	8.78562	9.5733	8.90618	9.06682	9.06165
UG58_10405	7.82164	7.98165	7.72163	8.32986	8.26291	7.96435	8.05193	8.13832	7.92523	8.81575	8.07951	9.05198	8.75572	8.63986	8.37897
UG58_10410	8.26181	8.30107	8.02834	8.72323	8.63819	8.31184	8.42127	8.43994	8.33304	9.07832	8.63566	9.37179	9.39812	8.92461	8.78019
UG58_10415	5.91533	5.80329	5.55187	6.24068	6.17069	5.80497	5.88798	6.03275	5.86895	6.53228	6.04256	6.65403	7.21692	6.24209	6.16125
UG58_10420	6.92582	6.9067	6.78425	7.43137	7.34605	7.01569	7.11492	7.16289	6.97941	7.66801	7.21868	7.88971	8.3685	7.48499	7.29425
UG58_10425	6.60803	6.65098	6.35064	6.97953	6.94671	6.62476	6.70135	6.85615	6.59904	7.14782	6.93702	7.6163	8.05501	7.24383	6.99493
UG58_10430	7.33701	7.35278	7.29015	7.8994	7.8492	7.36903	7.49407	7.56068	7.44857	7.91836	7.76601	8.39617	8.89488	7.93551	7.8483
UG58_10435	8.86636	8.98698	8.71659	9.30757	9.21317	8.86147	8.98273	9.07146	8.93058	9.18546	9.08931	9.70518	10.4042	9.33555	9.16244
UG58_10440	8.35104	8.40544	8.22999	8.74407	8.73061	8.32024	8.39463	8.48681	8.37989	8.40498	8.52841	8.85361	9.75387	8.60433	8.48496
UG58_10445	7.43268	7.50426	7.31016	7.76904	7.77814	7.43396	7.48581	7.61979	7.54108	7.43675	7.62384	7.85662	8.77346	7.67672	7.41734
UG58_10450	9.22844	9.31217	9.19028	9.50006	9.50169	9.25392	9.30917	9.40546	9.32505	9.17872	9.29979	9.35924	10.4082	9.44017	9.18992
UG58_10455	8.4565	8.50107	8.49845	8.73301	8.76081	8.55831	8.59306	8.66107	8.5619	8.44872	8.57184	8.69367	9.503	8.61725	8.38496
UG58_10460	7.89318	7.9401	7.95009	8.01564	8.08655	8.02882	8.07416	8.08038	8.02548	7.80311	7.91477	8.01057	8.55264	7.66484	7.64318
UG58_10465	5.68195	5.60491	5.7252	4.91164	5.2776	5.67213	5.43011	5.65352	5.51321	6.56445	6.35632	6.35237	6.13892	5.50048	5.50772
UG58_10470	6.99307	7.05812	6.99029	7.14637	7.15309	6.98537	7.01925	6.97194	7.07261	7.86167	7.20148	7.34507	7.35661	7.63709	7.45252
UG58_10475	4.1763	4.28852	4.25242	4.10488	4.40035	4.22479	4.12609	4.26473	4.29082	5.11018	4.41985	4.63906	4.75916	4.65573	4.53247
UG58_10480	2.90912	2.89571	3.02282	3.87066	3.42403	2.98801	2.68109	2.9375	3.09769	6.53985	5.07193	5.3568	5.64156	4.23721	3.85322
UG58_10485	6.4916	6.54081	6.45437	6.80627	6.68076	6.45356	6.57103	6.5437	6.49038	8.4881	8.10484	8.69017	7.75483	8.12009	8.01034
UG58_10490	6.45458	6.59615	6.63632	7.04167	6.93145	6.55955	6.67779	6.5596	6.55144	8.53052	8.20503	8.66184	7.85771	8.20315	7.96416
UG58_10495	4.77087	4.60649	4.70036	4.42431	4.24189	4.76737	4.7998	4.77613	4.72365	4.72628	4.46996	4.66783	4.34208	4.14503	4.55583
UG58_10500	7.69896	7.81191	7.87905	7.44949	7.41604	7.71577	7.8372	7.8034	7.78517	5.26175	5.3266	4.85103	5.53626	5.44357	5.09169
UG58_10505	11.9686	12.0575	12.0274	12.1914	12.1957	11.9066	12.0236	12.0274	11.9144	10.6872	9.38007	9.16694	10.9637	9.51659	8.81005
UG58_10510	11.9726	12.0714	11.9786	12.3312	12.3185	12.0348	12.0886	12.156	11.9838	11.7174	10.7948	10.7881	12.1117	10.8082	10.0893
UG58_10515	2.23701	2.71928	2.74451	4.52717	4.21111	2.93648	2.80222	3.00663	2.46112	6.73054	3.92846	3.94973	5.07905	3.0111	3.11416
UG58_10520	7.50523	7.53957	7.56966	7.54987	7.59953	7.61898	7.63392	7.6191	7.55889	7.81964	8.04824	8.25905	7.94884	8.19886	8.08015
UG58_10525	7.50112	7.53291	7.59187	7.66008	7.7267	7.60736	7.61338	7.57284	7.5011	7.87156	8.13006	8.35474	8.01765	8.21276	8.07948
UG58_10530	1.83774	2.21971	2.0807	2.48626	2.21499	2.14001	2.09085	2.64406	2.0741	4.22867	3.68854	3.87414	4.05439	3.78161	3.78236
UG58_10535	0.773607	0.300331	0.734246	0.420971	0.319689	1.4528	-0.329483	0.874175	0.69559	1.49438	1.07867	1.22056	1.43926	0.777782	0.843759
UG58_10540	6.63686	6.54247	6.62802	6.60493	6.66523	6.58766	6.59777	6.51581	6.60865	5.47758	6.62775	6.75421	5.55747	6.74528	6.7178
UG58_10545	6.86556	6.90412	6.86647	6.78308	6.7399	6.9673	6.8965	6.86082	6.83134	6.51593	7.2919	7.59506	6.28599	6.8872	6.87312
UG58_10550	5.49905	5.37854	5.31059	5.13165	5.17368	5.3433	5.31268	5.3553	5.39444	3.83752	4.64376	5.1769	4.55864	5.01598	5.14144
UG58_10555	5.11508	5.01278	4.93364	4.45072	4.52446	4.91667	4.98607	4.96164	5.1074	3.24729	3.82315	4.27767	4.06101	4.27032	4.5403
UG58_10560	5.42096	5.46502	5.401	4.92583	4.87305	5.34988	5.46417	5.36191	5.48666	3.48992	4.16993	4.78503	4.28104	4.72503	4.8485
UG58_10565	7.30428	7.30082	7.3661	7.50568	7.52953	7.36254	7.34419	7.3103	7.34233	5.74792	6.88256	7.68175	6.55923	7.30567	7.2261
UG58_10570	3.07794	3.33901	3.12066	2.58495	2.5462	2.98801	2.89594	2.9551	3.34109	1.1769	2.32547	4.02155	2.23203	3.94771	4.40104
UG58_10575	4.81933	4.91376	4.72131	4.01923	4.02013	4.72244	4.67317	4.7612	4.81186	4.04023	3.65283	3.62864	4.38491	4.24833	4.60519
UG58_10580	7.20545	7.15777	7.23204	7.56279	7.70408	7.7404	7.66687	7.61495	7.66533	8.97161	9.64279	9.98103	10.4847	10.3441	10.0099
UG58_10585	6.62479	6.57362	6.62386	6.47585	6.64522	7.00531	6.96297	6.91913	6.94839	7.74067	8.5008	8.46483	9.18953	9.09846	9.11964
UG58_10590	7.38071	7.34805	7.26273	7.24964	7.42445	7.40423	7.28219	7.24921	7.30567	6.48936	6.88948	6.69554	7.08677	6.88453	6.88777
UG58_10595	7.79362	7.81329	7.72293	7.70123	7.85978	7.81244	7.73756	7.76089	7.72271	6.72201	6.83396	6.66834	7.40619	7.01232	6.97268
UG58_10600	9.82255	9.69591	9.63434	9.55035	9.781	9.75774	9.737	9.67317	9.73004	8.48922	8.60726	8.44478	8.80977	8.98422	9.12827
UG58_10605	5.17423	5.12328	5.02492	4.98576	5.14954	5.00687	5.05676	5.27352	5.18286	3.78753	3.85493	3.92951	3.80915	4.15688	4.27531
UG58_10610	5.61033	5.52328	5.41071	5.89129	5.78043	5.67476	5.68503	5.65352	5.69945	4.83225	5.02521	5.38182	5.06595	5.12858	5.10495
[truncated: 2,924 more rows]

## Sheet: logRPKM
	UR40_0_U1	UR40_0_U2	UR40_0_U3	UR40_30_T1	UR40_30_T2	UR40_30_T3	UR40_30_U1	UR40_30_U2	UR40_30_U3	UR40_90_T1	UR40_90_T2	UR40_90_T3	UR40_90_U1	UR40_90_U2	UR40_90_U3
[truncated: 4,888 more rows]

[truncated: 2 more sheets: (CT_30-U_0)-(U_30-U_0), (CT_90-U_0)-(U_90-U_0)]
