# Supplementary material for: Transcriptome analysis of extended-spectrum β-lactamase-producing Escherichia coli and methicillin-resistant Staphylococcus aureus exposed to cefotaxime
Source: Sci Rep. 2018 Oct 30;8:16076. doi: 10.1038/s41598-018-34191-3 (PMC6207760; doi:10.1038/s41598-018-34191-3)
Supplement: Supplementary file 6 — Supplementary File 5 [file 41598_2018_34191_MOESM6_ESM.xlsx]

## Sheet: McAleese_Stimulon
NCTC8325	N315	GeneID	Chr	Start	End	Strand	Length	Product	NCTC8325.product
SAOUHSC_00958	htrA	WG79_05600	NODE_3	284427	286736	-	2310	serine protease	serine protease HtrA
SAOUHSC_01838	SA1549	WG79_01760	NODE_1	370867	372141	+	1275	serine protease	conserved hypothetical protein
SAOUHSC_01972	prsA	WG79_12170	NODE_16	22799	23761	-	963	peptidylprolyl isomerase	protein export protein PrsA
SAOUHSC_02012	sgtB	WG79_11020	NODE_12	14683	15492	-	810	glycosyltransferase	Transglycosylase domain protein
SAOUHSC_02099	vraS	WG79_11075	NODE_12	23476	24519	-	1044	histidine kinase	histidine kinase
SAOUHSC_02100	SA1702	WG79_11080	NODE_12	24516	25217	-	702	transporter	conserved hypothetical protein
SAOUHSC_02101	SA1703	WG79_11085	NODE_12	25232	25618	-	387	hypothetical protein	conserved hypothetical protein
SAOUHSC_02112	SA1712	WG79_11150	NODE_12	34157	34687	-	531	permease	conserved hypothetical protein
SAOUHSC_02365	murZ	WG79_11805	NODE_15	13357	14616	+	1260	UDP-N-acetylglucosamine 1-carboxyvinyltransferase	UDP-N-acetylglucosamine 1-carboxyvinyltransferase
SAOUHSC_02583	SA2103	WG79_09325	NODE_7	42840	43787	+	948	LytR family transcriptional regulator	transcriptional regulator
SAOUHSC_02635	tcaA	WG79_13470	NODE_25	1762	3144	-	1383	membrane protein	conserved hypothetical protein
SAOUHSC_02723	SA2220	WG79_02555	NODE_2	66802	67944	+	1143	glycerate kinase	glycerate kinase
SAOUHSC_02724	SA2221	WG79_02560	NODE_2	68004	68663	+	660	membrane protein	conserved hypothetical protein
SAOUHSC_02811	SA2297	WG79_02930	NODE_2	142308	143000	-	693	GTP pyrophosphokinase	conserved hypothetical protein
SAOUHSC_02872	SA2343	WG79_03190	NODE_2	194398	194589	+	192	hypothetical protein	conserved hypothetical protein

## Sheet: Bernal_Stimulon
NCTC8325	N315	MRSA252	GeneID	Chr	Start	End	Strand	Length	Product	NCTC8325.product
SAOUHSC_00174	SA0205	SAR0204	WG79_08770	NODE_6	53640	54218	-	579	peptidase M23	M23
SAOUHSC_00223	SA0244	SAR0251	WG79_07170	NODE_5	366	1535	+	1170	CDP-glycerol:glycerophosphate glycerophosphotransferase	teichoic acid biosynthesis protein F
SAOUHSC_00248	lytM	lytM	WG79_07295	NODE_5	26666	27616	+	951	peptidase M23	peptidoglycan hydrolase
SAOUHSC_00487	SA0470	SAR0513	WG79_12340	NODE_17	5708	6589	-	882	heat shock protein Hsp33	conserved hypothetical protein
SAOUHSC_00505	clpC	clpC	WG79_10750	NODE_11	7312	9768	+	2457	Clp protease ClpX	endopeptidase
SAOUHSC_00557	vraA	SAR0580	WG79_05900	NODE_4	15088	16464	+	1377	long-chain fatty acid--CoA ligase	conserved hypothetical protein
SAOUHSC_00558	vraB	SAR0581	WG79_05905	NODE_4	16466	17605	+	1140	acetyl-CoA acetyltransferase	acetyl-CoA acetyltransferase
SAOUHSC_00559	vraC	SAR0582	WG79_05910	NODE_4	17580	17945	+	366	vraC	conserved hypothetical protein
SAOUHSC_00560	SA0536	SAR0583	WG79_05915	NODE_4	17948	18217	+	270	hypothetical protein	conserved hypothetical protein
SAOUHSC_00580	SA0550	SAR0599	WG79_05990	NODE_4	31703	32044	+	342	hypothetical protein	conserved hypothetical protein
SAOUHSC_00639	SA0591	SAR0645	WG79_06235	NODE_4	75469	76221	-	753	membrane protein	conserved hypothetical protein
SAOUHSC_00901	SA0824	SAR0925	WG79_12645	NODE_18	28497	29072	-	576	membrane protein	conserved hypothetical protein
SAOUHSC_00903	spsB	spsB	WG79_12635	NODE_18	27377	27952	-	576	signal peptidase IB	Signal peptidase IB
SAOUHSC_00912	clpB	clpB	WG79_05815	NODE_3	331812	334421	-	2610	chaperone protein ClpB	ATP-dependent Clp protease
SAOUHSC_00991	SA0903	SAR1024	WG79_05440	NODE_3	258286	259296	+	1011	acyltransferase	conserved hypothetical protein
SAOUHSC_01005	SA0914	SAR1035	WG79_05375	NODE_3	244370	244687	+	318	chitinase	conserved hypothetical protein
SAOUHSC_01321	thrC	thrC	WG79_10105	NODE_9	11830	12891	+	1062	threonine synthase	threonine synthase
SAOUHSC_01322	thrB	thrB	WG79_10110	NODE_9	12893	13807	+	915	serine kinase	homoserine kinase
SAOUHSC_01361	msrR	SAR1374	WG79_10290	NODE_9	52034	53017	+	984	LytR family transcriptional regulator	transcriptional regulator
SAOUHSC_01396	dapA	dapA	WG79_00060	NODE_1	11685	12572	+	888	dihydrodipicolinate synthase	dihydrodipicolinate synthase
SAOUHSC_01397	dapB	dapB	WG79_00065	NODE_1	12569	13291	+	723	dihydrodipicolinate reductase	dihydrodipicolinate reductase
SAOUHSC_01467	pbp2	pbp2	WG79_00350	NODE_1	96166	98349	+	2184	transglycosylase	penicillin-binding protein 2
SAOUHSC_01684	grpE	grpE	WG79_01030	NODE_1	223061	223687	-	627	heat shock protein GrpE	co-chaperone GrpE
SAOUHSC_01761	SA1476	SAR1730	WG79_01375	NODE_1	290715	291188	-	474	membrane protein	conserved hypothetical protein
SAOUHSC_01838	SA1549	SAR1805	WG79_01760	NODE_1	370867	372141	+	1275	serine protease	conserved hypothetical protein
SAOUHSC_01887	ribA	ribA	WG79_01980	NODE_1	425002	426183	-	1182	GTP cyclohydrolase	riboflavin biosynthesis protein
SAOUHSC_01972	prsA	SAR1932	WG79_12170	NODE_16	22799	23761	-	963	peptidylprolyl isomerase	protein export protein PrsA
SAOUHSC_02012	sgtB	SAR1964	WG79_11020	NODE_12	14683	15492	-	810	glycosyltransferase	Transglycosylase domain protein
SAOUHSC_02098	vraR	SAR1974	WG79_11070	NODE_12	22857	23486	-	630	LuxR family transcriptional regulator	DNA-binding response regulator VraR
SAOUHSC_02099	vraS	vraS	WG79_11075	NODE_12	23476	24519	-	1044	histidine kinase	histidine kinase
SAOUHSC_02100	SA1702	SAR1976	WG79_11080	NODE_12	24516	25217	-	702	transporter	conserved hypothetical protein
SAOUHSC_02101	SA1703	SAR1977	WG79_11085	NODE_12	25232	25618	-	387	hypothetical protein	conserved hypothetical protein
SAOUHSC_02112	SA1712	SAR1987	WG79_11150	NODE_12	34157	34687	-	531	permease	conserved hypothetical protein
SAOUHSC_02255	groES	groES	WG79_09780	NODE_8	34616	34900	+	285	molecular chaperone GroES	chaperonin
SAOUHSC_02333	SA1898	SAR2184	WG79_11945	NODE_15	38014	38709	+	696	transglycosylase	sceD protein
SAOUHSC_02576	SA2097	SAR2388	WG79_09370	NODE_7	52283	52783	-	501	secretory antigen precursor	secretory antigen precursor SsaA
SAOUHSC_02583	SA2103	SAR2394	WG79_09325	NODE_7	42840	43787	+	948	LytR family transcriptional regulator	transcriptional regulator
SAOUHSC_02596	SA2113	SAR2407	WG79_09265	NODE_7	33067	33597	-	531	hypothetical protein	conserved hypothetical protein
SAOUHSC_02635	tcaA	tcaA	WG79_13470	NODE_25	1762	3144	-	1383	membrane protein	conserved hypothetical protein
SAOUHSC_02670	SA2175	SAR2475	WG79_02305	NODE_2	18645	19082	+	438	crystallin	conserved hypothetical protein
SAOUHSC_02708	hlgA	hlgA	WG79_02475	NODE_2	52450	53379	+	930	gamma-hemolysin subunit A	gamma-hemolysin h-gamma-ii subunit
SAOUHSC_02709	hlgC	hlgC	WG79_02480	NODE_2	53947	54894	+	948	gamma-hemolysin subunit A	leukocidin s subunit precursor
SAOUHSC_02710	hlgB	hlgB	WG79_02485	NODE_2	54896	55873	+	978	gamma-hemolysin subunit B	leukocidin f subunit precursor
SAOUHSC_02723	SA2220	SAR2522	WG79_02555	NODE_2	66802	67944	+	1143	glycerate kinase	glycerate kinase
SAOUHSC_02724	SA2221	SAR2523	WG79_02560	NODE_2	68004	68663	+	660	membrane protein	conserved hypothetical protein
SAOUHSC_02810	SA2296	SAR2585	WG79_02925	NODE_2	141379	142143	-	765	MerR family transcriptional regulator	conserved hypothetical protein
SAOUHSC_02811	SA2297	SAR2586	WG79_02930	NODE_2	142308	143000	-	693	GTP pyrophosphokinase	conserved hypothetical protein
SAOUHSC_02872	SA2343	SAR2636	WG79_03190	NODE_2	194398	194589	+	192	hypothetical protein	conserved hypothetical protein
SAOUHSC_03023	drp35	drp35	WG79_03890	NODE_2	343487	344461	-	975	lactonase	Drp35
SAOUHSC_03024	SA2481	SAR2771	WG79_03895	NODE_2	344706	345662	+	957	sulfurtransferase	conserved hypothetical protein

## Sheet: McAleese_sigGenes
GeneID	NCTC8325	N315	Chr	ct	Start	End	Strand	Product
WG79_01760	SAOUHSC_01838	SA1549	NODE_1	2	370867	372141	+	serine protease
WG79_02555	SAOUHSC_02723	SA2220	NODE_2	2	66802	67944	+	glycerate kinase
WG79_02560	SAOUHSC_02724	SA2221	NODE_2	2	68004	68663	+	membrane protein
WG79_02930	SAOUHSC_02811	SA2297	NODE_2	2	142308	143000	-	GTP pyrophosphokinase
WG79_03190	SAOUHSC_02872	SA2343	NODE_2	2	194398	194589	+	hypothetical protein
WG79_05600	SAOUHSC_00958	htrA	NODE_3	5	284427	286736	-	serine protease
WG79_09325	SAOUHSC_02583	SA2103	NODE_7	2	42840	43787	+	LytR family transcriptional regulator
WG79_11020	SAOUHSC_02012	sgtB	NODE_12	2	14683	15492	-	glycosyltransferase
WG79_11075	SAOUHSC_02099	vraS	NODE_12	2	23476	24519	-	histidine kinase
WG79_11080	SAOUHSC_02100	SA1702	NODE_12	2	24516	25217	-	transporter
WG79_11085	SAOUHSC_02101	SA1703	NODE_12	2	25232	25618	-	hypothetical protein
WG79_11150	SAOUHSC_02112	SA1712	NODE_12	2	34157	34687	-	permease
WG79_11805	SAOUHSC_02365	murZ	NODE_15	2	13357	14616	+	UDP-N-acetylglucosamine 1-carboxyvinyltransferase
WG79_12170	SAOUHSC_01972	prsA	NODE_16	2	22799	23761	-	peptidylprolyl isomerase
WG79_13470	SAOUHSC_02635	tcaA	NODE_25	2	1762	3144	-	membrane protein

## Sheet: Bernal_sigGenes
GeneID	NCTC8325	N315	MRSA252	ct	mycolhc	Start	End	Strand	Product
WG79_00060	SAOUHSC_01396	dapA	dapA	1	orange	11685	12572	+	dihydrodipicolinate synthase
WG79_00065	SAOUHSC_01397	dapB	dapB	1	orange	12569	13291	+	dihydrodipicolinate reductase
WG79_00350	SAOUHSC_01467	pbp2	pbp2	2	gray65	96166	98349	+	transglycosylase
WG79_01030	SAOUHSC_01684	grpE	grpE	2	gray65	223061	223687	-	heat shock protein GrpE
WG79_01375	SAOUHSC_01761	SA1476	SAR1730	2	gray65	290715	291188	-	membrane protein
WG79_01760	SAOUHSC_01838	SA1549	SAR1805	2	gray65	370867	372141	+	serine protease
WG79_01980	SAOUHSC_01887	ribA	ribA
WG79_02305	SAOUHSC_02670	SA2175	SAR2475	2	gray65	18645	19082	+	crystallin
WG79_02475	SAOUHSC_02708	hlgA	hlgA	2	gray65	52450	53379	+	gamma-hemolysin subunit A
WG79_02480	SAOUHSC_02709	hlgC	hlgC
WG79_02485	SAOUHSC_02710	hlgB	hlgB
WG79_02555	SAOUHSC_02723	SA2220	SAR2522	2	gray65	66802	67944	+	glycerate kinase
WG79_02560	SAOUHSC_02724	SA2221	SAR2523	2	gray65	68004	68663	+	membrane protein
WG79_02925	SAOUHSC_02810	SA2296	SAR2585	2	gray65	141379	142143	-	MerR family transcriptional regulator
WG79_02930	SAOUHSC_02811	SA2297	SAR2586	2	gray65	142308	143000	-	GTP pyrophosphokinase
WG79_03190	SAOUHSC_02872	SA2343	SAR2636	2	gray65	194398	194589	+	hypothetical protein
WG79_03890	SAOUHSC_03023	drp35	drp35	2	gray65	343487	344461	-	lactonase
WG79_03895	SAOUHSC_03024	SA2481	SAR2771	2	gray65	344706	345662	+	sulfurtransferase
WG79_05375	SAOUHSC_01005	SA0914	SAR1035	2	gray65	244370	244687	+	chitinase
WG79_05440	SAOUHSC_00991	SA0903	SAR1024	2	gray65	258286	259296	+	acyltransferase
WG79_05815	SAOUHSC_00912	clpB	clpB	2	gray65	331812	334421	-	chaperone protein ClpB
WG79_05900	SAOUHSC_00557	vraA	SAR0580
WG79_05905	SAOUHSC_00558	vraB	SAR0581	2	gray65	16466	17605	+	acetyl-CoA acetyltransferase
WG79_05910	SAOUHSC_00559	vraC	SAR0582	2	gray65	17580	17945	+	vraC
WG79_05915	SAOUHSC_00560	SA0536	SAR0583	2	gray65	17948	18217	+	hypothetical protein
WG79_05990	SAOUHSC_00580	SA0550	SAR0599
WG79_06235	SAOUHSC_00639	SA0591	SAR0645	2	gray65	75469	76221	-	membrane protein
WG79_07170	SAOUHSC_00223	SA0244	SAR0251	2	gray65	366	1535	+	CDP-glycerol:glycerophosphate glycerophosphotransferase
WG79_07295	SAOUHSC_00248	lytM	lytM	6	red4	26666	27616	+	peptidase M23
WG79_08770	SAOUHSC_00174	SA0205	SAR0204	2	gray65	53640	54218	-	peptidase M23
WG79_09265	SAOUHSC_02596	SA2113	SAR2407	2	gray65	33067	33597	-	hypothetical protein
WG79_09325	SAOUHSC_02583	SA2103	SAR2394	2	gray65	42840	43787	+	LytR family transcriptional regulator
WG79_09370	SAOUHSC_02576	SA2097	SAR2388	6	red4	52283	52783	-	secretory antigen precursor
WG79_09780	SAOUHSC_02255	groES	groES	2	gray65	34616	34900	+	molecular chaperone GroES
WG79_10105	SAOUHSC_01321	thrC	thrC	2	gray65	11830	12891	+	threonine synthase
WG79_10110	SAOUHSC_01322	thrB	thrB	2	gray65	12893	13807	+	serine kinase
WG79_10290	SAOUHSC_01361	msrR	SAR1374	2	gray65	52034	53017	+	LytR family transcriptional regulator
WG79_10750	SAOUHSC_00505	clpC	clpC	2	gray65	7312	9768	+	Clp protease ClpX
WG79_11020	SAOUHSC_02012	sgtB	SAR1964	2	gray65	14683	15492	-	glycosyltransferase
WG79_11070	SAOUHSC_02098	vraR	SAR1974	2	gray65	22857	23486	-	LuxR family transcriptional regulator
WG79_11075	SAOUHSC_02099	vraS	vraS	2	gray65	23476	24519	-	histidine kinase
WG79_11080	SAOUHSC_02100	SA1702	SAR1976	2	gray65	24516	25217	-	transporter
WG79_11085	SAOUHSC_02101	SA1703	SAR1977	2	gray65	25232	25618	-	hypothetical protein
WG79_11150	SAOUHSC_02112	SA1712	SAR1987	2	gray65	34157	34687	-	permease
WG79_11945	SAOUHSC_02333	SA1898	SAR2184	6	red4	38014	38709	+	transglycosylase
WG79_12170	SAOUHSC_01972	prsA	SAR1932	2	gray65	22799	23761	-	peptidylprolyl isomerase
WG79_12340	SAOUHSC_00487	SA0470	SAR0513
WG79_12635	SAOUHSC_00903	spsB	spsB	2	gray65	27377	27952	-	signal peptidase IB
WG79_12645	SAOUHSC_00901	SA0824	SAR0925	2	gray65	28497	29072	-	membrane protein
WG79_13470	SAOUHSC_02635	tcaA	tcaA	2	gray65	1762	3144	-	membrane protein
