# Supplementary material for: Transcriptome analysis of extended-spectrum β-lactamase-producing Escherichia coli and methicillin-resistant Staphylococcus aureus exposed to cefotaxime
Source: Sci Rep. 2018 Oct 30;8:16076. doi: 10.1038/s41598-018-34191-3 (PMC6207760; doi:10.1038/s41598-018-34191-3)
Supplement: Supplementary file 7 — Supplementary File 6 [file 41598_2018_34191_MOESM7_ESM.xlsx]

## Sheet: TRT.sig.ST398.Cluster
hr.labels	ct	Start	End	Strand	Product
WG79_00055	1	10694	11683	+	aspartate-semialdehyde dehydrogenase
WG79_00060	1	11685	12572	+	dihydrodipicolinate synthase
WG79_00065	1	12569	13291	+	dihydrodipicolinate reductase
WG79_00070	1	13318	14037	+	2,3,4,5-tetrahydropyridine-2,6-carboxylate N-succinyltransferase
WG79_00075	1	14180	15331	+	hydrolase
WG79_00155	1	28180	29451	-	dihydrolipoamide succinyltransferase
WG79_00160	1	29465	32263	-	2-oxoglutarate dehydrogenase
WG79_00570	1	139108	140037	-	lipoprotein
WG79_01155	1	246022	246471	-	acetyl-CoA carboxylase
WG79_01160	1	246473	247483	-	allophanate hydrolase
WG79_01165	1	247473	248207	-	allophanate hydrolase
WG79_02280	1	14517	14939	+	general stress protein
WG79_02675	1	93939	94715	-	membrane protein
WG79_02680	1	94708	95370	-	methionine ABC transporter ATP-binding protein
WG79_02690	1	97031	97486	+	lipoprotein
WG79_02760	1	112280	113818	+	aminobenzoyl-glutamate transporter
WG79_02920	1	140545	141222	-	GntR family transcriptional regulator
WG79_03095	1	172021	174087	-	PTS system glucose-specific transporter subunit IICBA
WG79_03145	1	183480	185588	+	Clp protease ClpX
WG79_03225	1	202915	204042	-	4,4'-diaponeurosporenoate glycosyltransferase
WG79_03230	1	204048	205541	-	diapolycopene oxygenase
WG79_03235	1	205534	206031	-	glycosyl-4,4'-diaponeurosporenoate acyltransferase
WG79_04930	1	156378	156992	-	succinate dehydrogenase
WG79_05275	1	223916	224458	-	hypothetical protein
WG79_05635	1	294249	294758	-	hypothetical protein
WG79_05755	1	320192	321847	-	peptide ABC transporter substrate-binding protein
WG79_05765	1	322796	323878	-	peptide ABC transporter ATP-binding protein
WG79_05770	1	323894	324964	-	peptide ABC transporter permease
WG79_05775	1	324964	325890	-	peptide ABC transporter permease
WG79_06850	1	196677	197249	+	sigma-54 modulation protein
WG79_07130	1	255071	255493	-	peroxiredoxin
WG79_07440	1	56904	57137	-	hypothetical protein
WG79_07445	1	57136	58185	+	peptide ABC transporter permease
WG79_07450	1	58198	58875	+	peptide ABC transporter ATP-binding protein
WG79_08650	1	22072	23634	+	CoA-transferase
WG79_09235	1	26094	26975	+	oxidoreductase
WG79_10095	1	8971	10353	-	aspartate kinase
WG79_10430	1	3418	4143	-	cell wall surface anchor family protein
WG79_11485	1	46609	47799	+	ornithine--oxo-acid aminotransferase
WG79_11490	1	47908	49152	+	glutamate dehydrogenase
WG79_00080	2	15336	16421	+	alanine racemase
WG79_00115	2	19961	20230	+	acylphosphatase
WG79_00120	2	20255	20878	+	5-bromo-4-chloroindolyl phosphate hydrolase
WG79_00125	2	20910	22046	+	tellurite resistance protein TelA
WG79_00200	2	37974	39464	-	serine protease
WG79_00210	2	39649	39870	-	hypothetical protein
WG79_00215	2	39870	40370	-	PTS glucose transporter subunit IIA
WG79_00220	2	40382	40810	-	methionine sulfoxide reductase B
WG79_00225	2	40803	41336	-	peptide methionine sulfoxide reductase
WG79_00335	2	94654	95004	-	hypothetical protein
WG79_00345	2	95543	96169	+	Holliday junction resolvase
WG79_00350	2	96166	98349	+	transglycosylase
WG79_00400	2	109411	110091	-	zinc metallopeptidase
WG79_00535	2	132292	132540	+	ferredoxin
WG79_00600	2	144960	145466	+	hypothetical protein
WG79_01025	2	221160	222992	-	molecular chaperone DnaK
WG79_01030	2	223061	223687	-	heat shock protein GrpE
WG79_01035	2	223719	224696	-	HrcA family transcriptional regulator
WG79_01370	2	290522	290641	-	hypothetical protein
WG79_01375	2	290715	291188	-	membrane protein
WG79_01385	2	292013	292699	-	hypothetical protein
WG79_01415	2	298765	299838	-	aminopeptidase
WG79_01470	2	309909	310019	-	hypothetical protein
WG79_01665	2	352392	352892	+	universal stress protein UspA
WG79_01760	2	370867	372141	+	serine protease
WG79_02250	2	5708	6985	-	phage infection protein
WG79_02260	2	7815	8759	+	magnesium transporter CorA
WG79_02305	2	18645	19082	+	crystallin
WG79_02475	2	52450	53379	+	gamma-hemolysin subunit A
WG79_02555	2	66802	67944	+	glycerate kinase
WG79_02560	2	68004	68663	+	membrane protein
WG79_02655	2	88219	88818	-	hypothetical protein
WG79_02900	2	133979	137047	-	fibronectin-binding protein
WG79_02925	2	141379	142143	-	MerR family transcriptional regulator
WG79_02930	2	142308	143000	-	GTP pyrophosphokinase
WG79_02950	2	148345	148956	+	alkaline phosphatase
WG79_03060	2	166073	166753	-	serine dehydratase
WG79_03085	2	170852	171196	-	thioredoxin
WG79_03090	2	171237	171647	-	acyl-CoA thioester hydrolase
WG79_03165	2	188287	190776	-	membrane protein
WG79_03175	2	191520	191690	-	hypothetical protein
WG79_03190	2	194398	194589	+	hypothetical protein
WG79_03205	2	197893	198891	-	lactate dehydrogenase
WG79_03210	2	198914	200068	-	N-succinyldiaminopimelate aminotransferase
WG79_03355	2	225807	226871	+	dihydroorotate dehydrogenase
WG79_03360	2	227026	227301	+	membrane protein
WG79_03370	2	228563	229012	+	3-demethylubiquinone-9 3-methyltransferase
WG79_03385	2	229823	231505	+	acyl esterase
WG79_03430	2	238855	240192	-	4-aminobutyrate aminotransferase
WG79_03520	2	258146	258259	-	hypothetical protein
WG79_03525	2	258332	258940	-	precorrin-2 dehydrogenase
WG79_03530	2	259006	260886	-	sulfite reductase [NADPH] flavoprotein alpha-component
WG79_03535	2	261077	261169	+	hypothetical protein
WG79_03615	2	275280	276221	-	carbamate kinase
WG79_03670	2	288527	289465	+	mannose-6-phosphate isomerase
WG79_03745	2	317840	318724	+	hypothetical protein
WG79_03805	2	328209	328514	+	poly-beta-1,6-N-acetyl-D-glucosamine synthesis protein IcaD
WG79_03890	2	343487	344461	-	lactonase
WG79_03895	2	344706	345662	+	sulfurtransferase
WG79_03945	2	356355	357155	+	acetyltransferase
WG79_03955	2	358260	359018	+	bacitracin ABC transporter ATP-binding protein
WG79_03960	2	359008	360888	+	bacitracin ABC transporter permease
WG79_03965	2	360980	361171	+	membrane protein
WG79_04195	2	3859	4074	+	hypothetical protein
WG79_04315	2	34287	35990	-	prolyl-tRNA synthetase
WG79_04320	2	36010	37296	-	zinc metalloprotease
WG79_04325	2	37508	38290	-	phosphatidate cytidylyltransferase
WG79_04330	2	38297	39067	-	UDP pyrophosphate synthase
WG79_04420	2	55836	56603	-	ribonuclease HII
WG79_04425	2	56587	57471	-	GTPase
WG79_04620	2	99048	99260	-	hypothetical protein
WG79_04970	2	165214	166152	+	ribonuclease HIII
WG79_05075	2	183906	184835	+	glycerophosphodiester phosphodiesterase
WG79_05105	2	188564	189475	+	heme A synthase
WG79_05115	2	193627	194853	-	cell division protein FtsW
WG79_05145	2	198667	199494	-	inositol monophosphatase
WG79_05220	2	213646	214272	-	lipoprotein
WG79_05225	2	214637	215188	+	peptide deformylase
WG79_05250	2	218729	219748	-	cytochrome D ubiquinol oxidase subunit II
WG79_05255	2	219745	221106	-	cytochrome D ubiquinol oxidase subunit I
WG79_05285	2	226109	227404	-	membrane protein
WG79_05375	2	244370	244687	+	chitinase
WG79_05380	2	244835	244954	-	hypothetical protein
WG79_05405	2	249573	250766	-	methicillin resistance protein FmtA
WG79_05410	2	251207	252424	+	hypothetical protein
WG79_05415	2	252472	252942	+	hypothetical protein
WG79_05440	2	258286	259296	+	acyltransferase
WG79_05565	2	278849	279835	+	lipoate--protein ligase
WG79_05570	2	279916	280134	-	IDEAL domain protein
WG79_05715	2	311528	312247	-	competence negative regulator MecA
WG79_05790	2	327815	328756	-	3-oxoacyl-ACP synthase
WG79_05815	2	331812	334421	-	chaperone protein ClpB
WG79_05905	2	16466	17605	+	acetyl-CoA acetyltransferase
WG79_05910	2	17580	17945	+	vraC
WG79_05915	2	17948	18217	+	hypothetical protein
WG79_05920	2	18418	18585	-	vraX
WG79_05975	2	28529	29449	+	mevalonate kinase
WG79_05980	2	29454	30437	+	diphosphomevalonate decarboxylase
WG79_05985	2	30450	31526	+	phosphomevalonate kinase
WG79_06150	2	59194	59568	-	transcriptional regulator
WG79_06235	2	75469	76221	-	membrane protein
WG79_06245	2	77281	78075	-	teichoic acids export protein ATP-binding subunit
WG79_06325	2	93892	94389	+	hypothetical protein
WG79_06335	2	96063	97106	+	lipase LipA
WG79_06395	2	108120	108764	+	membrane protein
WG79_06485	2	122451	123326	-	UDP pyrophosphate phosphatase
WG79_06530	2	133354	133638	-	membrane protein
WG79_06535	2	133635	134252	-	hypothetical protein
WG79_06545	2	135072	136238	+	multidrug MFS transporter
WG79_06670	2	157809	159749	+	glycerol phosphate lipoteichoic acid synthase
WG79_06710	2	169137	170054	-	lipid kinase
WG79_06825	2	191633	192688	+	UDP-phosphate N-acetylglucosaminyl 1-phosphate transferase
WG79_06845	2	195942	196616	+	competence protein ComF
WG79_06855	2	197663	200194	+	preprotein translocase subunit SecA
WG79_06950	2	218852	219439	+	Clp protease
WG79_06955	2	219622	221256	+	malate dehydrogenase
WG79_06960	2	221463	222365	-	epimerase
WG79_07080	2	249871	250089	-	hypothetical protein
WG79_07085	2	250150	250434	-	hypothetical protein
WG79_07090	2	250522	251091	-	orthopoxovirus protein, PF05708 family
WG79_07170	2	366	1535	+	CDP-glycerol:glycerophosphate glycerophosphotransferase
WG79_07230	2	15532	16323	+	PTS glucose transporter subunit IIABC
WG79_07285	2	23738	25114	-	quinolone resistance protein
WG79_07990	2	144553	144768	-	preprotein translocase subunit TatA
WG79_07995	2	144877	145266	-	hypothetical protein
WG79_08025	2	149826	149984	-	hypothetical protein
WG79_08030	2	149957	151138	+	acetyl-CoA acetyltransferase
WG79_08110	2	165324	165692	+	hypothetical protein
WG79_08245	2	190127	190807	+	superantigen-like protein
WG79_08250	2	191091	191792	+	superantigen-like protein
WG79_08255	2	192079	193110	+	superantigen-like protein
WG79_08265	2	194771	195475	+	superantigen-like protein 5
WG79_08270	2	195379	195660	-	hypothetical protein
WG79_08275	2	195922	196617	+	superantigen-like protein
WG79_08280	2	196958	197656	+	superantigen-like protein
WG79_08285	2	198023	198706	+	superantigen-like protein
WG79_08300	2	202097	202777	+	superantigen-like protein
WG79_08305	2	202799	204286	+	hypothetical protein
WG79_08380	2	216452	217936	+	NADH dehydrogenase
WG79_08385	2	217949	220654	+	hypothetical protein
WG79_08460	2	233086	233868	-	YibE/F-like protein
WG79_08465	2	233865	234977	-	YibE/F-like protein
WG79_08505	2	247262	247363	+	hypothetical protein
WG79_08565	2	5395	6450	-	sorbitol dehydrogenase
WG79_08570	2	6468	7727	-	PTS system galactitol-specific transporter subunit IIC
WG79_08680	2	30447	30554	+	hypothetical protein
WG79_08685	2	30736	32832	-	coagulase
WG79_08690	2	33022	33366	+	complement inhibitor
WG79_08770	2	53640	54218	-	peptidase M23
WG79_09265	2	33067	33597	-	hypothetical protein
WG79_09270	2	33865	34782	+	symporter
WG79_09305	2	39693	40022	-	hypothetical protein
WG79_09310	2	40071	40808	+	CAAX protease
WG79_09325	2	42840	43787	+	LytR family transcriptional regulator
WG79_09595	2	89126	92293	+	multidrug transporter
WG79_09620	2	1941	2513	-	isopropylmalate isomerase
WG79_09625	2	2514	3884	-	isopropylmalate isomerase
WG79_09635	2	4947	6476	-	2-isopropylmalate synthase
WG79_09640	2	6506	7510	-	ketol-acid reductoisomerase
WG79_09645	2	7647	7901	-	acetolactate synthase 1 regulatory subunit
WG79_09650	2	7901	9670	-	acetolactate synthase catalytic subunit
WG79_09655	2	9697	11385	-	dihydroxy-acid dehydratase
WG79_09715	2	21436	22686	+	ammonia permease
WG79_09780	2	34616	34900	+	molecular chaperone GroES
WG79_09785	2	34976	36592	+	molecular chaperone GroEL
WG79_09935	2	64406	65251	-	beta-lactamase
WG79_09940	2	65358	67115	+	beta-lactamase
WG79_09945	2	67105	67485	+	CopY family transcriptional regulator
WG79_09950	2	67945	68973	+	hypothetical protein
WG79_10085	2	7157	8011	-	hypothetical protein
WG79_10100	2	10544	11824	+	homoserine dehydrogenase
WG79_10105	2	11830	12891	+	threonine synthase
WG79_10110	2	12893	13807	+	serine kinase
WG79_10150	2	19787	20764	+	guanosine 5'-monophosphate oxidoreductase
WG79_10155	2	20761	20865	-	hypothetical protein
WG79_10160	2	20939	21802	+	secretion protein
WG79_10235	2	37899	38195	-	hypothetical protein
WG79_10275	2	46975	48183	+	membrane protein
WG79_10290	2	52034	53017	+	LytR family transcriptional regulator
WG79_10345	2	63205	63933	+	tryptophan synthase subunit alpha
WG79_10395	2	72426	72770	-	membrane protein
WG79_10470	2	11361	12137	-	acetoin reductase
WG79_10615	2	47173	47727	-	transcriptional regulator
WG79_10635	2	51311	51862	+	flavodoxin
WG79_10640	2	51855	53075	+	MFS transporter
WG79_10735	2	5255	5716	+	CtsR family transcriptional regulator
WG79_10740	2	5735	6301	+	excinuclease ABC subunit B
WG79_10745	2	6291	7298	+	ATP:guanido phosphotransferase
WG79_10750	2	7312	9768	+	Clp protease ClpX
WG79_10965	2	4351	5445	+	membrane protein
WG79_10990	2	9697	10674	+	metal-dependent hydrolase
WG79_11020	2	14683	15492	-	glycosyltransferase
WG79_11070	2	22857	23486	-	LuxR family transcriptional regulator
WG79_11075	2	23476	24519	-	histidine kinase
WG79_11080	2	24516	25217	-	transporter
WG79_11085	2	25232	25618	-	hypothetical protein
WG79_11140	2	32219	32773	+	DNA polymerase III subunit epsilon
WG79_11145	2	32840	33910	-	DNA polymerase IV
WG79_11150	2	34157	34687	-	permease
WG79_11155	2	34857	36218	-	RNA methyltransferase
WG79_11255	2	5193	6044	-	membrane protein
WG79_11425	2	35670	36824	-	pyridine nucleotide-disulfide oxidoreductase
WG79_11430	2	37085	37441	-	monovalent cation/H+ antiporter subunit G
WG79_11505	2	1620	3062	-	multidrug MFS transporter
WG79_11615	2	25591	26475	-	alpha/beta hydrolase
WG79_11640	2	31191	32123	-	tagatose-6-phosphate kinase
WG79_11680	2	36686	37534	-	2,5-diketo-D-gluconic acid reductase
WG79_11685	2	37604	38020	-	MerR family transcriptional regulator
WG79_11715	2	44681	45496	-	hydrolase
WG79_11805	2	13357	14616	+	UDP-N-acetylglucosamine 1-carboxyvinyltransferase
WG79_11810	2	14705	15040	+	HxlR family transcriptional regulator
WG79_12170	2	22799	23761	-	peptidylprolyl isomerase
WG79_12190	2	26319	27059	+	multidrug ABC transporter ATP-binding protein
WG79_12195	2	27052	28275	+	multidrug ABC transporter ATP-binding protein
WG79_12575	2	9996	10997	+	peptidase P60
WG79_12580	2	10994	11926	+	conjugal transfer protein
WG79_12605	2	16536	16739	+	excisionase
WG79_12635	2	27377	27952	-	signal peptidase IB
WG79_12640	2	27968	28492	-	signal peptidase I
WG79_12645	2	28497	29072	-	membrane protein
WG79_13170	2	25298	25561	+	hypothetical protein
WG79_13210	2	7243	7563	+	ArsR family transcriptional regulator
WG79_13215	2	7565	8545	+	cation transporter
WG79_13375	2	16632	18170	-	hypothetical protein
WG79_13420	2	6379	7707	-	Zn-dependent hydrolase
WG79_13425	2	7726	8793	-	dihydroneopterin aldolase
WG79_13470	2	1762	3144	-	membrane protein
WG79_13475	2	3054	3323	+	hypothetical protein
WG79_13485	2	4034	5002	+	membrane protein
WG79_13490	2	5232	5897	-	hemin ABC transporter ATP-binding protein
WG79_13495	2	5897	6952	-	hemin ABC transporter permease
WG79_13515	2	9730	10185	+	membrane protein
WG79_13595	2	2465	3409	+	replication initiation protein
WG79_13600	2	3417	4265	+	aminoglycoside adenylyltransferase
WG79_13610	2	2348	2776	-	hypothetical protein
WG79_13630	2	1	469	+	hypothetical protein
WG79_13725	2	1	738	+	fibronectin-binding protein
WG79_00085	3	16411	17676	+	diaminopimelate decarboxylase
WG79_01720	3	362963	363706	-	glycerophosphodiester phosphodiesterase
WG79_02450	3	48028	48714	-	phosphoglyceromutase
WG79_02635	3	84733	85674	-	glycine/betaine ABC transporter substrate-binding protein
WG79_02640	3	85691	86326	-	choline ABC transporter permease
WG79_03185	3	193560	194159	-	maltose acetyltransferase
WG79_03820	3	330534	330716	-	nitrogen fixation protein NifR
WG79_03825	3	330926	332971	-	lipase
WG79_04850	3	144924	145883	+	alpha-hemolysin
WG79_05575	3	280344	280913	+	competence protein ComK
WG79_05800	3	329493	329927	-	hypothetical protein
WG79_07060	3	246048	246974	+	extracellular matrix protein-binding protein emp
WG79_07115	3	252758	253339	+	phosphoglycerate mutase
WG79_07535	3	76316	76528	+	DNA-binding protein
WG79_07540	3	76576	76941	+	hypothetical protein
WG79_08165	3	174143	174898	+	NADPH-dependent oxidoreductase
WG79_08170	3	174978	176366	-	sodium:dicarboxylate symporter
WG79_08310	3	204396	204704	-	hypothetical protein
WG79_08370	3	213662	214864	+	cobalamin biosynthesis protein CobW
WG79_08375	3	215133	215261	+	hypothetical protein
WG79_08415	3	225234	226139	+	cysteine synthase
WG79_08420	3	226132	227274	+	cystathionine gamma-synthase
WG79_08595	3	11141	12076	-	nucleoside hydrolase
WG79_08920	3	99503	99862	-	hypothetical protein
WG79_08940	3	102869	103609	-	sulfonate ABC transporter ATP-binding protein
WG79_08945	3	103951	104463	-	alpha-helical coiled-coil protein
WG79_08995	3	113200	114405	-	glycosyl transferase family 1
WG79_09005	3	115604	116770	-	capsular biosynthesis protein
WG79_09010	3	116784	117893	-	capsular biosynthesis protein
WG79_09015	3	117898	118524	-	acetyltransferase
WG79_09020	3	118527	119651	-	UDP-N-acetylglucosamine 2-epimerase
WG79_09025	3	119655	120764	-	capsular biosynthesis protein
WG79_09030	3	120777	121805	-	UDP-glucose 4-epimerase
WG79_09035	3	121795	123618	-	polysaccharide biosynthesis protein EpsC
WG79_09040	3	123638	124402	-	capsular biosynthesis protein
WG79_09045	3	124405	125091	-	capsular biosynthesis protein
WG79_09050	3	125107	125775	-	capsular biosynthesis protein
WG79_09055	3	126119	128728	-	acetaldehyde dehydrogenase
WG79_09440	3	64346	64798	-	urease accessory protein UreE
WG79_09445	3	64811	66526	-	Urease subunit alpha
WG79_09450	3	66523	66933	-	urease subunit beta
WG79_09455	3	66947	67249	-	urease subunit gamma
WG79_09810	3	41819	42874	+	succinyl-diaminopimelate desuccinylase
WG79_09815	3	42896	43912	+	gamma-hemolysin subunit B
WG79_10035	3	317	490	-	transposase
WG79_10405	3	74934	75113	-	nitrogen fixation protein NifR
WG79_11720	3	45791	46216	+	toxin
WG79_11725	3	46607	47311	-	alpha-acetolactate decarboxylase
WG79_11730	3	47348	49012	-	acetolactate synthase
WG79_12335	3	4597	5529	-	cysteine synthase
WG79_13605	3	296	2302	+	peptidase
WG79_13615	3	2873	3616	-	glycerophosphodiester phosphodiesterase
WG79_00100	4	19119	19319	-	cold-shock protein
WG79_00105	4	19354	19542	+	hypothetical protein
WG79_00265	4	46652	47356	+	membrane protein
WG79_00440	4	116937	117386	-	nucleoside diphosphate kinase
WG79_01245	4	264682	264864	-	hypothetical protein
WG79_01535	4	320380	321405	-	glyceraldehyde-3-phosphate dehydrogenase
WG79_01635	4	347979	348392	+	universal stress protein UspA
WG79_01645	4	348898	349587	-	metal-dependent hydrolase
WG79_01820	4	385445	386536	-	chorismate mutase
WG79_01830	4	387230	388741	-	hypothetical protein
WG79_01835	4	388815	389306	-	hypothetical protein
WG79_01955	4	421367	421768	-	MarR family transcriptional regulator
WG79_02125	4	452272	452898	+	lipoprotein
WG79_02385	4	37458	38282	-	formate/nitrite transporter
WG79_02420	4	42482	43732	+	methicillin resistance protein
WG79_02795	4	117778	118092	+	hypothetical protein
WG79_02970	4	151111	151806	+	lantibiotic ABC transporter ATP-binding protein
WG79_02975	4	151808	152578	+	membrane protein
WG79_03015	4	159226	160032	+	glyoxalase
WG79_03120	4	178501	178719	+	hypothetical protein
WG79_03415	4	235681	236640	-	lactate dehydrogenase
WG79_03440	4	240985	241875	+	fructose-1,6-bisphosphate aldolase
WG79_03915	4	347835	348299	+	damage-inducible protein DinB
WG79_03925	4	351267	352685	+	2-oxoglutarate translocator
WG79_03935	4	354365	354940	+	DNA-binding protein
WG79_03970	4	361563	361763	+	cold-shock protein
WG79_04060	4	382525	383811	+	seryl-tRNA synthetase
WG79_04065	4	384458	385153	+	azaleucine resistance protein AzlC
WG79_04070	4	385150	385479	+	membrane protein
WG79_04145	4	403542	404021	+	50S rRNA methyltransferase
WG79_04190	4	2888	3685	-	metallophosphoesterase
WG79_04790	4	134745	134933	-	DNA-binding protein
WG79_04795	4	135181	136128	+	permease
WG79_04880	4	148869	149375	-	membrane protein
WG79_05025	4	176438	177502	+	heme transporter IsdA
WG79_05300	4	228211	228786	+	thiamine ABC transporter permease
WG79_05305	4	228801	230201	+	ABC transporter ATP-binding protein
WG79_05310	4	230194	231000	+	cobalt ABC transporter permease
WG79_05385	4	245259	246359	+	quinol oxidase subunit 2
WG79_05390	4	246359	248347	+	quinol oxidase subunit 1
WG79_05395	4	248337	248942	+	cytochrome C oxidase subunit III
WG79_05400	4	248939	249229	+	quinol oxidase subunit 4
WG79_05425	4	253760	257506	+	mannosyl-glycoprotein endo-beta-N-acetylglucosamidase
WG79_05435	4	257714	258133	-	MarR family transcriptional regulator
WG79_05515	4	272491	272847	+	hypothetical protein
WG79_05650	4	297762	298847	+	membrane protein
WG79_06115	4	52919	53806	+	Vitamin B12 ABC transporter substrate-binding protein
WG79_06170	4	62237	62797	+	recombinase
WG79_06550	4	136536	136988	+	hypothetical protein
WG79_06720	4	170324	171829	-	peptide ABC transporter permease
WG79_06735	4	174357	174755	+	ribonucleotide reductase stimulatory protein
WG79_06740	4	174718	176823	+	ribonucleotide-diphosphate reductase subunit alpha
WG79_06745	4	176943	177914	+	ribonucleotide-diphosphate reductase subunit beta
WG79_06755	4	178284	179255	+	iron ABC transporter permease
WG79_06760	4	179242	180198	+	iron ABC transporter permease
WG79_07075	4	249174	249374	+	cold-shock protein
WG79_07155	4	258107	258487	+	glycine cleavage system protein H
WG79_07300	4	27668	28327	-	multidrug ABC transporter ATP-binding protein
WG79_07305	4	28341	29261	-	ABC transporter
WG79_07310	4	29258	30424	-	membrane protein
WG79_07315	4	30492	32015	-	hypothetical protein
WG79_07320	4	32346	33239	-	staphyloxanthin biosynthesis protein
WG79_07515	4	74385	74999	+	ATPase
WG79_07965	4	138985	139530	+	50S ribosomal protein L7 serine acetyltransferase
WG79_08020	4	148285	149418	-	low temperature requirement protein A
WG79_08080	4	162283	162474	-	hypothetical protein
WG79_08115	4	165872	166444	+	peptidase
WG79_08125	4	167139	167390	+	membrane protein
WG79_08155	4	171543	173066	-	NADH dehydrogenase
WG79_08160	4	173082	173651	-	alkyl hydroperoxide reductase
WG79_08440	4	230439	231443	+	N-acetylmuramoyl-L-alanine amidase
WG79_08775	4	54427	55053	+	FMN-dependent NADH-azoreductase
WG79_08780	4	55243	56016	+	hypothetical protein
WG79_08860	4	79415	80770	+	branched-chain amino acid transporter II carrier protein
WG79_09080	4	134579	135535	+	phosphonate ABC transporter substrate-binding protein
WG79_09175	4	13043	14275	+	sodium ABC transporter permease
WG79_09345	4	48366	49142	+	autolysin
WG79_09400	4	58123	60078	+	AraC family transcriptional regulator
WG79_09475	4	71305	72246	+	purine nucleosidase
WG79_09495	4	75026	75808	+	molybdenum ABC transporter substrate-binding protein
WG79_09500	4	75822	76493	+	molybdenum ABC transporter permease
WG79_09505	4	76494	77099	+	molybdenum ABC transporter ATP-binding protein
WG79_09765	4	31606	32232	-	nitroreductase
WG79_09800	4	38474	39781	-	potassium transporter KtrB
WG79_10130	4	15492	16946	-	gamma-aminobutyrate permease
WG79_10210	4	31179	31541	-	mechanosensitive ion channel protein MscL
WG79_10295	4	53105	53290	-	4-oxalocrotonate tautomerase
WG79_10475	4	12349	12975	-	membrane protein
WG79_10480	4	13025	13459	-	membrane protein
WG79_10535	4	25097	26089	+	iron ABC transporter substrate-binding protein
WG79_10540	4	26105	27100	+	siderophore ABC transporter permease
WG79_10550	4	28464	29216	+	MarR family transcriptional regulator
WG79_10575	4	36192	37859	+	Na/Pi cotransporter
WG79_10730	4	3883	5097	-	nucleoside permease
WG79_11025	4	15833	16348	-	general stress protein
WG79_11030	4	16478	16639	-	hypothetical protein
WG79_11055	4	20502	20966	+	protein tyrosine phosphatase
WG79_11060	4	20973	21248	+	hypothetical protein
WG79_11065	4	21527	22744	+	ribonuclease BN
WG79_11245	4	3136	3957	+	methionine ABC transporter substrate-binding protein
WG79_11250	4	4765	4959	+	hypothetical protein
WG79_11355	4	22986	23138	+	D-alanyl-lipoteichoic acid biosynthesis protein
WG79_11360	4	23154	24611	+	alanine-phosphoribitol ligase
WG79_11365	4	24608	25822	+	D-alanine transfer protein DltB
WG79_11370	4	25840	26076	+	alanine-phosphoribitol ligase
WG79_11375	4	26073	27248	+	D-alanyl-lipoteichoic acid biosynthesis protein
WG79_11555	4	11994	12977	-	iron citrate ABC transporter substrate-binding protein
WG79_11585	4	19623	20132	-	alkaline shock protein 23
WG79_11590	4	20195	20434	-	membrane protein
WG79_11595	4	20447	20983	-	hypothetical protein
WG79_11600	4	21158	22720	-	choline transporter
WG79_12070	4	2254	3315	+	membrane protein
WG79_12275	4	35793	36257	-	hypothetical protein
WG79_12420	4	23071	23373	-	stage V sporulation protein G
WG79_12425	4	23445	23825	-	endoribonuclease L-PSP
WG79_12590	4	14568	14921	-	DNA-binding protein
WG79_12610	4	16821	18038	+	integrase
WG79_12780	4	22728	22898	+	antitoxin MazE
WG79_12785	4	22895	23257	+	PemK family transcriptional regulator
WG79_12790	4	23228	23455	-	hypothetical protein
WG79_12795	4	23606	24607	+	serine/threonine protein phosphatase
WG79_13085	4	8906	9724	+	glycerol transporter
WG79_13140	4	21240	21437	+	XRE family transcriptional regulator
WG79_13240	4	13997	14605	-	MTH538 TIR-like domain protein
WG79_13250	4	15761	17230	-	hypothetical protein
WG79_13255	4	17290	17592	-	hypothetical protein
WG79_00135	5	23687	25573	-	hypothetical protein
WG79_00140	5	25587	26378	-	hypothetical protein
WG79_00145	5	26559	26762	-	hypothetical protein
WG79_00150	5	26791	27600	-	lactoylglutathione lyase
WG79_01790	5	378009	379676	-	formate--tetrahydrofolate ligase
WG79_02115	5	450494	451120	+	calcium-binding protein
WG79_02120	5	451201	452196	+	hypothetical protein
WG79_02190	5	461178	461621	-	hypothetical protein
WG79_02710	5	101601	102350	-	peptide ABC transporter ATP-binding protein
WG79_02715	5	102343	103158	-	peptide ABC transporter ATP-binding protein
WG79_02720	5	103155	104024	-	peptide ABC transporter permease
WG79_02725	5	104021	104956	-	nickel transporter permease NikB
WG79_02730	5	104969	106567	-	nickel ABC transporter substrate-binding protein
WG79_02790	5	116564	117772	+	hypothetical protein
WG79_02815	5	119969	120388	-	hypothetical protein
WG79_02870	5	127760	128689	-	restriction endonuclease
WG79_02895	5	132933	133799	-	UTP--glucose-1-phosphate uridylyltransferase
WG79_03110	5	176848	177243	-	holin
WG79_03470	5	247258	248967	-	choline dehydrogenase
WG79_03475	5	249228	250718	-	betaine-aldehyde dehydrogenase
WG79_03485	5	250971	251534	+	transcriptional regulator
WG79_03490	5	251703	253325	-	choline transporter
WG79_03515	5	256473	257843	-	citrate transporter
WG79_03645	5	281202	282731	-	aureolysin
WG79_03675	5	289577	292558	-	phage infection protein
WG79_03730	5	308416	315105	-	adhesin
WG79_03885	5	342826	343341	+	hypothetical protein
WG79_03975	5	361881	362450	-	Cro/Cl family transcriptional regulator
WG79_04115	5	394784	395485	+	PhoP family transcriptional regulator
WG79_04120	5	395498	397324	+	histidine kinase
WG79_04125	5	397317	398651	+	hypothetical protein
WG79_04140	5	400855	403176	+	5'-nucleotidase
WG79_04530	5	79674	79862	+	50S ribosomal protein L28
WG79_04840	5	143925	144125	-	hypothetical protein
WG79_04920	5	153745	154560	-	succinate dehydrogenase
WG79_04925	5	154560	156326	-	succinate dehydrogenase
WG79_04985	5	170355	171095	-	RNA methyltransferase
WG79_05000	5	171821	172549	-	sortase B
WG79_05005	5	172617	173585	-	heme ABC transporter permease
WG79_05010	5	173595	174473	-	heme ABC transporter substrate-binding protein
WG79_05015	5	174470	175546	-	heme ABC transporter permease
WG79_05020	5	175543	176229	-	heme transporter IsdC
WG79_05170	5	203677	204750	-	spermidine/putrescine ABC transporter substrate-binding protein
WG79_05175	5	204750	205559	-	spermidine/purescine ABC transporter permease
WG79_05180	5	205565	206362	-	spermidine/putrescine ABC transporter permease
WG79_05185	5	206355	207449	-	spermidine/putrescine ABC transporter ATP-binding protein
WG79_05190	5	207462	208001	-	Cro/Cl family transcriptional regulator
WG79_05455	5	261174	262202	+	glutamyl endopeptidase
WG79_05460	5	262284	263465	+	cysteine protease
WG79_05600	5	284427	286736	-	serine protease
WG79_05810	5	330884	331753	+	LysR family transcriptional regulator
WG79_06010	5	34470	35876	+	transposase
WG79_06015	5	35880	36497	+	tandem five-TM protein
WG79_06030	5	38202	38834	+	tandem five-TM protein
WG79_06215	5	72124	73053	-	manganese ABC transporter substrate-binding protein
WG79_06220	5	73050	73886	-	manganese ABC transporter permease
WG79_06225	5	73880	74623	-	phosphonate ABC transporter ATP-binding protein
WG79_07025	5	237382	237927	+	hypothetical protein
WG79_07030	5	238358	239086	-	hypothetical protein
WG79_07070	5	248131	248817	+	thermonuclease
WG79_07330	5	33863	36892	+	type VII secretion protein EsaA
WG79_07335	5	36892	37350	+	secretion protein EssA
WG79_07340	5	37322	37564	+	type VII secretion protein EsaB
WG79_07345	5	37577	38911	+	type VII secretion protein EssB
WG79_07350	5	38933	43378	+	cell division protein FtsK
WG79_07360	5	43704	44099	+	type VII secretion protein EsxB
WG79_07415	5	51905	52279	+	hypothetical protein
WG79_07420	5	52429	52827	+	membrane protein
WG79_07435	5	55997	56887	+	5'-nucleotidase
WG79_07505	5	71026	72963	+	lipase
WG79_07580	5	79091	79306	+	phage protein
WG79_07595	5	79847	80170	+	TrmB family transcriptional regulator
WG79_07600	5	80185	80547	+	phage protein
WG79_07605	5	80544	81710	+	nuclease
WG79_07615	5	82352	84313	+	DNA polymerase
WG79_07725	5	93836	94141	+	terminase
WG79_07730	5	94131	95822	+	terminase
WG79_07735	5	95827	97065	+	portal protein
WG79_07740	5	97049	97822	+	Clp protease ClpP
WG79_07745	5	97834	98997	+	phage capsid protein
WG79_07750	5	99066	99344	+	phage head-tail adapter protein
WG79_07755	5	99356	99688	+	phage protein
WG79_07760	5	99685	100086	+	phage protein
WG79_07765	5	100087	100482	+	hypothetical protein
WG79_07780	5	101763	102113	+	phage protein
WG79_07785	5	102155	102313	+	phage protein
WG79_07790	5	102327	108527	+	tail protein
WG79_07795	5	108527	109351	+	holin
WG79_07810	5	111249	113159	+	minor structural protein
WG79_07815	5	113159	114625	+	phage protein
WG79_07820	5	114625	115014	+	phiSLT ORF129-like protein
WG79_07825	5	115007	115171	+	phage protein
WG79_07830	5	115217	115516	+	phage protein
WG79_07835	5	115652	115954	+	holin
WG79_07840	5	115966	117420	+	amidase
WG79_07935	5	133259	134617	-	glycerol-3-phosphate ABC transporter
WG79_09165	5	11273	11920	+	hypothetical protein
WG79_09375	5	53020	53442	-	membrane protein
WG79_09420	5	61665	62012	+	MarR family transcriptional regulator
WG79_09685	5	14772	16382	-	DNA mismatch repair protein MutS
WG79_09805	5	40164	41387	-	succinyl-diaminopimelate desuccinylase
WG79_09925	5	62269	63639	+	hypothetical protein
WG79_10020	5	81534	81857	-	staphostatin A
WG79_10025	5	81888	83054	-	cysteine protease
WG79_10560	5	31420	33012	-	L-lactate permease
WG79_10600	5	44382	45368	-	1-phosphatidylinositol phosphodiesterase
WG79_10895	5	42572	43537	+	UDP-glucose 4-epimerase
WG79_12115	5	9566	10951	+	fumarate hydratase
WG79_12665	5	33895	34824	+	glycerophosphodiester phosphodiesterase
WG79_12670	5	34756	35086	-	hypothetical protein
WG79_12725	5	10398	11093	-	PhoB family transcriptional regulator
WG79_12730	5	11093	13750	-	histidine kinase
WG79_12800	5	24726	25052	+	anti-sigma-B factor antagonist
WG79_12805	5	25054	25533	+	serine/threonine protein kinase
WG79_12810	5	25508	26278	+	RNA polymerase sigma factor SigB
WG79_13150	5	22652	22858	+	hypothetical protein
WG79_13155	5	23559	23669	+	hypothetical protein
WG79_13160	5	24062	24247	+	XRE family transcriptional regulator
WG79_13445	5	11170	12960	+	hypothetical protein
WG79_13450	5	13001	14158	+	hypothetical protein
WG79_13455	5	14412	16616	+	ATP-binding protein
WG79_00445	6	117478	118437	-	heptaprenyl diphosphate synthase
WG79_00450	6	118439	119164	-	ubiquinone biosynthesis methyltransferase UbiE
WG79_00455	6	119167	119739	-	heptaprenyl pyrophosphate synthase subunit A
WG79_00460	6	119666	119980	+	hypothetical protein
WG79_01235	6	263246	264259	+	hypothetical protein
WG79_01270	6	268140	269906	-	aspartate--tRNA ligase
WG79_01275	6	269922	271184	-	histidyl-tRNA synthetase
WG79_01290	6	272981	275170	-	GTP pyrophosphokinase
WG79_01400	6	293665	294936	-	folylpolyglutamate synthase
WG79_01405	6	294949	297579	-	valine--tRNA ligase
WG79_01485	6	311657	311758	+	hypothetical protein
WG79_01490	6	311722	312078	-	50S ribosomal protein L20
WG79_01495	6	312125	312325	-	50S ribosomal protein L35
WG79_01500	6	312354	312881	-	translation initiation factor IF-3
WG79_01510	6	315029	316966	-	threonyl-tRNA synthase
WG79_01670	6	353139	354341	-	acetate kinase
WG79_01710	6	362143	362745	+	30S ribosomal protein S4
WG79_02195	6	461664	461969	+	hypothetical protein
WG79_02200	6	462039	462428	+	hypothetical protein
WG79_02400	6	39407	40954	-	zinc ABC transporter substrate-binding protein
WG79_02670	6	92357	93544	-	chloramphenicol resistance protein DHA1
WG79_02840	6	122861	123091	-	hypothetical protein
WG79_02945	6	146521	147798	-	glucarate transporter
WG79_03020	6	160152	160823	-	NAD(P)H nitroreductase
WG79_03040	6	164176	164667	+	phosphinothricin acetyltransferase
WG79_03125	6	179107	179538	+	peptidase M23B
WG79_03245	6	207326	209137	-	acetyltransferase
WG79_03250	6	209812	210513	-	transglycosylase
WG79_03335	6	223437	223733	-	type II secretion protein
WG79_03365	6	227487	228209	-	DNA integration/recombination/inversion protein
WG79_03445	6	242070	243566	-	malate:quinone oxidoreductase
WG79_03605	6	271338	274127	-	clumping factor B
WG79_03920	6	348460	350889	-	adhesin
WG79_04130	6	398652	399440	+	hypothetical protein
WG79_04260	6	19361	21457	-	polynucleotide phosphorylase
WG79_04445	6	61173	61910	-	tRNA (guanine-N1)-methyltransferase
WG79_04450	6	61910	62413	-	16S rRNA processing protein RimM
WG79_04660	6	108697	109224	-	phosphoribosyl transferase
WG79_04680	6	112412	115165	-	isoleucine--tRNA ligase
WG79_04860	6	146760	146978	+	membrane protein
WG79_04865	6	147179	147364	+	membrane protein
WG79_04875	6	148114	148611	-	fibrinogen-binding protein
WG79_04975	6	166514	168916	-	phenylalanyl-tRNA synthase subunit beta
WG79_04980	6	168916	169974	-	phenylalanine--tRNA ligase
WG79_04995	6	171479	171802	-	heme-degrading monooxygenase IsdI
WG79_05110	6	189622	193074	-	pyruvate carboxylase
WG79_05315	6	231266	232513	-	phosphoribosylamine--glycine ligase
WG79_05320	6	232535	234013	-	phosphoribosylaminoimidazolecarboxamide formyltransferase
WG79_05325	6	234028	234594	-	phosphoribosylglycinamide formyltransferase
WG79_05330	6	234597	235625	-	phosphoribosylaminoimidazole synthetase
WG79_05335	6	235618	237102	-	amidophosphoribosyltransferase
WG79_05340	6	237081	239270	-	phosphoribosylformylglycinamidine synthase
WG79_05345	6	239263	239934	-	phosphoribosylformylglycinamidine synthase
WG79_05350	6	239936	240199	-	phosphoribosylformylglycinamidine synthase
WG79_05355	6	240199	240903	-	phosphoribosylaminoimidazole-succinocarboxamide synthase
WG79_05360	6	240907	242031	-	phosphoribosylaminoimidazole carboxylase
WG79_05365	6	242018	242500	-	phosphoribosylaminoimidazole carboxylase
WG79_05430	6	257577	257687	-	hypothetical protein
WG79_05495	6	269866	270417	-	acetyltransferase
WG79_05525	6	273316	273504	+	membrane protein
WG79_05605	6	286970	287773	-	membrane protein
WG79_05890	6	11993	12640	+	haloacid dehalogenase
WG79_06145	6	58154	58942	+	lysophospholipase
WG79_06390	6	106962	107759	-	peptidase M23B
WG79_06500	6	126973	127416	-	MarR family transcriptional regulator
WG79_06625	6	150785	151498	-	7-carboxy-7-deazaguanine synthase
WG79_06630	6	151502	151921	-	6-carboxy-5,6,7,8-tetrahydropterin synthase
WG79_06635	6	151923	152591	-	7-cyano-7-deazaguanine synthase
WG79_06765	6	180195	180956	+	iron ABC transporter ATP-binding protein
WG79_06865	6	200628	201620	+	peptide chain release factor 2
WG79_06875	6	202225	203064	+	peptidase M23B
WG79_06925	6	214904	215131	-	nitrogen fixation protein NifR
WG79_07165	6	258667	259545	+	hypothetical protein
WG79_07295	6	26666	27616	+	peptidase M23
WG79_07325	6	33487	33780	+	type VII secretion protein EsxA
WG79_07405	6	50469	50687	+	membrane protein
WG79_07720	6	93411	93725	+	HNH endonuclease
WG79_07770	6	100517	101158	+	tail protein
WG79_07775	6	101250	101705	+	tail protein
WG79_07845	6	117618	117785	+	hypothetical protein
WG79_08010	6	146445	147287	+	multidrug ABC transporter ATP-binding protein
WG79_08085	6	162718	163014	+	30S ribosomal protein S6
WG79_08090	6	163035	163538	+	single-stranded DNA-binding protein
WG79_08095	6	163590	163832	+	30S ribosomal protein S18
WG79_08195	6	180159	180737	+	xanthine phosphoribosyltransferase
WG79_08200	6	180737	182005	+	xanthine permease
WG79_08205	6	182043	183509	+	inosine-5-monophosphate dehydrogenase
WG79_08210	6	183534	185075	+	GMP synthase
WG79_08410	6	223680	225017	+	sodium-dependent transporter
WG79_08610	6	14288	15241	-	lactate dehydrogenase
WG79_08640	6	19659	20888	-	membrane protein
WG79_08845	6	74555	76600	+	PTS system glucose-specific transporter subunit IICBA
WG79_09170	6	12151	13050	+	sodium ABC transporter ATP-binding protein
WG79_09205	6	17680	18939	-	lysostaphin resistance protein A
WG79_09355	6	49751	50875	+	hypothetical protein
WG79_09365	6	51994	52272	-	hypothetical protein
WG79_09370	6	52283	52783	-	secretory antigen precursor
WG79_09380	6	53690	54772	+	octopine dehydrogenase
WG79_09385	6	54870	56267	+	sodium:proton antiporter
WG79_09395	6	56704	57513	-	hypothetical protein
WG79_09880	6	54466	54990	+	membrane protein
WG79_09930	6	63682	64092	-	hypothetical protein
WG79_10435	6	4512	5111	-	superoxide dismutase
WG79_10555	6	29637	31091	+	peptigoglycan-binding protein LysM
WG79_10720	6	2226	3113	+	pyridoxal biosynthesis protein
WG79_10725	6	3117	3677	+	glutamine amidotransferase
WG79_10825	6	22338	22838	+	50S ribosomal protein L10
WG79_10830	6	22881	23249	+	50S ribosomal protein L7/L12
WG79_10850	6	31695	31949	+	ribosomal protein L7Ae
WG79_10855	6	32047	32460	+	30S ribosomal protein S12
WG79_10860	6	32526	32996	+	30S ribosomal protein S7
WG79_10865	6	33119	35200	+	elongation factor G
WG79_10940	6	53190	57013	+	hydrolase
WG79_11130	6	31328	31828	+	ferritin
WG79_11820	6	16952	18268	+	transcription termination factor Rho
WG79_11830	6	18987	19586	+	thymidine kinase
WG79_11835	6	19587	20663	+	peptide chain release factor 1
WG79_11840	6	20650	21486	+	SAM-dependent methyltransferase
WG79_11945	6	38014	38709	+	transglycosylase
WG79_12085	6	5895	7022	+	iron-sulfur cluster-binding protein
WG79_12860	6	4716	6050	+	guanine permease
WG79_12870	6	6990	7298	+	30S ribosomal protein S10
WG79_12895	6	9846	10124	+	30S ribosomal protein S19
WG79_12900	6	10153	10506	+	50S ribosomal protein L22
WG79_12905	6	10530	11183	+	30S ribosomal protein S3
WG79_12910	6	11186	11620	+	50S ribosomal protein L16
WG79_12915	6	11610	11819	+	50S ribosomal protein L29
WG79_12920	6	11843	12106	+	30S ribosomal protein S17
WG79_12925	6	12138	12506	+	50S ribosomal protein L14
WG79_12930	6	12542	12859	+	50S ribosomal protein L24
WG79_12935	6	12886	13425	+	50S ribosomal protein L5
WG79_12940	6	13448	13633	+	30S ribosomal protein S14
WG79_12945	6	13665	14063	+	30S ribosomal protein S8
WG79_12950	6	14088	14624	+	50S ribosomal protein L6
WG79_12955	6	14655	15014	+	50S ribosomal protein L18
WG79_12960	6	15035	15535	+	30S ribosomal protein S5
WG79_12965	6	15552	15731	+	50S ribosomal protein L30
WG79_13010	6	20537	20905	+	50S ribosomal protein L17
WG79_13130	6	18997	19362	+	MerR family transcriptional regulator
WG79_13135	6	19381	20721	+	glutamine synthetase
WG79_13190	6	2748	4121	-	EVE domain protein
WG79_13525	6	12105	13703	-	L-lactate permease
WG79_02240	7	5071	5502	-	membrane protein
WG79_02765	7	113930	114352	-	alkylhydroperoxidase
WG79_03255	7	211120	212175	-	membrane protein
WG79_03260	7	212302	212430	-	hypothetical protein
WG79_03425	7	237327	238775	+	amino acid permease
WG79_03950	7	357458	357970	-	membrane protein
WG79_05645	7	295852	297420	-	sodium:alanine symporter
WG79_07210	7	10684	11127	+	murein hydrolase transporter LrgA
WG79_07215	7	11120	11821	+	antiholin LrgB
WG79_08475	7	236163	240662	+	glutamate synthase
WG79_08480	7	240680	242143	+	glutamate synthase
WG79_09330	7	44389	47343	+	oxidoreductase
WG79_09335	7	47343	47816	+	hypothetical protein
WG79_11235	7	1405	2430	+	methionine ABC transporter ATP-binding protein
WG79_11240	7	2423	3118	+	methionine ABC transporter permease
WG79_12140	7	15148	16272	+	membrane protein

## Sheet: TRT.sigLIST.ST398.ct1.GOSEQres
	category	over_represented_pvalue	under_represented_pvalue	numDEInCat	numInCat	term	ontology	SA.ID	genes
1	GO:0006553	2.11141e-09	1	6	9	lysine metabolic process	BP	SAOUHSC_01319 SAOUHSC_01395 SAOUHSC_01396 SAOUHSC_01397 SAOUHSC_01398 SAOUHSC_01416	WG79_00055 WG79_00060 WG79_00065 WG79_00070 WG79_00155 WG79_10095
2	GO:0009089	3.50468e-08	1	5	7	lysine biosynthetic process via diaminopimelate	BP	SAOUHSC_01319 SAOUHSC_01395 SAOUHSC_01396 SAOUHSC_01397 SAOUHSC_01398	WG79_00055 WG79_00060 WG79_00065 WG79_00070 WG79_10095
3	GO:0046451	3.50468e-08	1	5	7	diaminopimelate metabolic process	BP	SAOUHSC_01319 SAOUHSC_01395 SAOUHSC_01396 SAOUHSC_01397 SAOUHSC_01398	WG79_00055 WG79_00060 WG79_00065 WG79_00070 WG79_10095
4	GO:0009085	8.71238e-08	1	5	8	lysine biosynthetic process	BP	SAOUHSC_01319 SAOUHSC_01395 SAOUHSC_01396 SAOUHSC_01397 SAOUHSC_01398	WG79_00055 WG79_00060 WG79_00065 WG79_00070 WG79_10095
5	GO:0019877	9.54514e-08	1	4	4	diaminopimelate biosynthetic process	BP	SAOUHSC_01395 SAOUHSC_01396 SAOUHSC_01397 SAOUHSC_01398	WG79_00055 WG79_00060 WG79_00065 WG79_00070
6	GO:0009066	9.45086e-06	1	6	29	aspartate family amino acid metabolic process	BP	SAOUHSC_01319 SAOUHSC_01395 SAOUHSC_01396 SAOUHSC_01397 SAOUHSC_01398 SAOUHSC_01416	WG79_00055 WG79_00060 WG79_00065 WG79_00070 WG79_00155 WG79_10095
7	GO:0043648	2.3446e-05	0.999999	6	34	dicarboxylic acid metabolic process	BP	SAOUHSC_00894 SAOUHSC_01319 SAOUHSC_01395 SAOUHSC_01396 SAOUHSC_01397 SAOUHSC_01398	WG79_00055 WG79_00060 WG79_00065 WG79_00070 WG79_10095 WG79_11485
8	GO:0009067	3.55018e-05	0.999998	5	22	aspartate family amino acid biosynthetic process	BP	SAOUHSC_01319 SAOUHSC_01395 SAOUHSC_01396 SAOUHSC_01397 SAOUHSC_01398	WG79_00055 WG79_00060 WG79_00065 WG79_00070 WG79_10095
9	GO:0016108	5.44986e-05	1	3	5	tetraterpenoid metabolic process	BP	SAOUHSC_02880 SAOUHSC_02881 SAOUHSC_02882	WG79_03225 WG79_03230 WG79_03235
10	GO:0016109	5.44986e-05	1	3	5	tetraterpenoid biosynthetic process	BP	SAOUHSC_02880 SAOUHSC_02881 SAOUHSC_02882	WG79_03225 WG79_03230 WG79_03235
11	GO:0016116	5.44986e-05	1	3	5	carotenoid metabolic process	BP	SAOUHSC_02880 SAOUHSC_02881 SAOUHSC_02882	WG79_03225 WG79_03230 WG79_03235
12	GO:0016117	5.44986e-05	1	3	5	carotenoid biosynthetic process	BP	SAOUHSC_02880 SAOUHSC_02881 SAOUHSC_02882	WG79_03225 WG79_03230 WG79_03235
13	GO:0015833	9.5287e-05	0.999997	4	14	peptide transport	BP	SAOUHSC_00923 SAOUHSC_00925 SAOUHSC_00927 SAOUHSC_02773	WG79_02760 WG79_05755 WG79_05765 WG79_05775
14	GO:0006721	0.000108733	0.999999	3	6	terpenoid metabolic process	BP	SAOUHSC_02880 SAOUHSC_02881 SAOUHSC_02882	WG79_03225 WG79_03230 WG79_03235
15	GO:0016114	0.000108733	0.999999	3	6	terpenoid biosynthetic process	BP	SAOUHSC_02880 SAOUHSC_02881 SAOUHSC_02882	WG79_03225 WG79_03230 WG79_03235
16	GO:0042886	0.000161637	0.999994	4	16	amide transport	BP	SAOUHSC_00923 SAOUHSC_00925 SAOUHSC_00927 SAOUHSC_02773	WG79_02760 WG79_05755 WG79_05765 WG79_05775
17	GO:0015197	0.00034299	0.999992	3	8	peptide transporter activity	MF	SAOUHSC_00923 SAOUHSC_00927 SAOUHSC_02773	WG79_02760 WG79_05755 WG79_05775
18	GO:0043650	0.000360761	0.999981	4	20	dicarboxylic acid biosynthetic process	BP	SAOUHSC_01395 SAOUHSC_01396 SAOUHSC_01397 SAOUHSC_01398	WG79_00055 WG79_00060 WG79_00065 WG79_00070
19	GO:0045240	0.000362875	1	2	2	dihydrolipoyl dehydrogenase complex	CC	SAOUHSC_01416 SAOUHSC_01418	WG79_00155 WG79_00160
20	GO:0045252	0.000362875	1	2	2	oxoglutarate dehydrogenase complex	CC	SAOUHSC_01416 SAOUHSC_01418	WG79_00155 WG79_00160
21	GO:0015198	0.00106177	0.999994	2	3	oligopeptide transporter activity	MF	SAOUHSC_00923 SAOUHSC_02773	WG79_02760 WG79_05775
22	GO:0035672	0.00106177	0.999994	2	3	oligopeptide transmembrane transport	BP	SAOUHSC_00923 SAOUHSC_02773	WG79_02760 WG79_05775
23	GO:0035673	0.00106177	0.999994	2	3	oligopeptide transmembrane transporter activity	MF	SAOUHSC_00923 SAOUHSC_02773	WG79_02760 WG79_05775
24	GO:0042887	0.00208109	0.999975	2	4	amide transmembrane transporter activity	MF	SAOUHSC_00923 SAOUHSC_02773	WG79_02760 WG79_05775
25	GO:0045239	0.00210168	0.999974	2	4	tricarboxylic acid cycle enzyme complex	CC	SAOUHSC_01416 SAOUHSC_01418	WG79_00155 WG79_00160
26	GO:0006857	0.00210472	0.999974	2	4	oligopeptide transport	BP	SAOUHSC_00923 SAOUHSC_02773	WG79_02760 WG79_05775
27	GO:0006720	0.00228085	0.999884	3	15	isoprenoid metabolic process	BP	SAOUHSC_02880 SAOUHSC_02881 SAOUHSC_02882	WG79_03225 WG79_03230 WG79_03235
28	GO:0008299	0.00228085	0.999884	3	15	isoprenoid biosynthetic process	BP	SAOUHSC_02880 SAOUHSC_02881 SAOUHSC_02882	WG79_03225 WG79_03230 WG79_03235
29	GO:1901607	0.00450563	0.999182	6	89	alpha-amino acid biosynthetic process	BP	SAOUHSC_00894 SAOUHSC_01319 SAOUHSC_01395 SAOUHSC_01396 SAOUHSC_01397 SAOUHSC_01398	WG79_00055 WG79_00060 WG79_00065 WG79_00070 WG79_10095 WG79_11485
30	GO:0009088	0.00512132	0.999876	2	6	threonine biosynthetic process	BP	SAOUHSC_01319 SAOUHSC_01395	WG79_00055 WG79_10095
31	GO:0006520	0.00555163	0.99866	8	155	cellular amino acid metabolic process	BP	SAOUHSC_00894 SAOUHSC_00895 SAOUHSC_01319 SAOUHSC_01395 SAOUHSC_01396 SAOUHSC_01397 SAOUHSC_01398 SAOUHSC_01416	WG79_00055 WG79_00060 WG79_00065 WG79_00070 WG79_00155 WG79_10095 WG79_11485 WG79_11490
32	GO:1901605	0.00599901	0.998673	7	125	alpha-amino acid metabolic process	BP	SAOUHSC_00894 SAOUHSC_01319 SAOUHSC_01395 SAOUHSC_01396 SAOUHSC_01397 SAOUHSC_01398 SAOUHSC_01416	WG79_00055 WG79_00060 WG79_00065 WG79_00070 WG79_00155 WG79_10095 WG79_11485
33	GO:0046148	0.00618914	0.999527	3	21	pigment biosynthetic process	BP	SAOUHSC_02880 SAOUHSC_02881 SAOUHSC_02882	WG79_03225 WG79_03230 WG79_03235
34	GO:0008652	0.00657937	0.998702	6	96	cellular amino acid biosynthetic process	BP	SAOUHSC_00894 SAOUHSC_01319 SAOUHSC_01395 SAOUHSC_01396 SAOUHSC_01397 SAOUHSC_01398	WG79_00055 WG79_00060 WG79_00065 WG79_00070 WG79_10095 WG79_11485
35	GO:0042440	0.00723642	0.99941	3	23	pigment metabolic process	BP	SAOUHSC_02880 SAOUHSC_02881 SAOUHSC_02882	WG79_03225 WG79_03230 WG79_03235
36	GO:0055114	0.00975092	0.997198	9	211	oxidation-reduction process	BP	SAOUHSC_00895 SAOUHSC_01103 SAOUHSC_01395 SAOUHSC_01397 SAOUHSC_01416 SAOUHSC_01418 SAOUHSC_02604 SAOUHSC_02665 SAOUHSC_02881	WG79_00055 WG79_00065 WG79_00155 WG79_00160 WG79_02280 WG79_03230 WG79_04930 WG79_09235 WG79_11490
37	GO:0006566	0.0118865	0.999496	2	9	threonine metabolic process	BP	SAOUHSC_01319 SAOUHSC_01395	WG79_00055 WG79_10095
38	GO:0004733	0.0131444	1	1	1	pyridoxamine-phosphate oxidase activity	MF	SAOUHSC_02665	WG79_02280
39	GO:0016641	0.0131444	1	1	1	oxidoreductase activity, acting on the CH-NH2 group of donors, oxygen as acceptor	MF	SAOUHSC_02665	WG79_02280
40	GO:0016638	0.0138917	0.999347	2	10	oxidoreductase activity, acting on the CH-NH2 group of donors	MF	SAOUHSC_00895 SAOUHSC_02665	WG79_02280 WG79_11490
41	GO:0006099	0.0146285	0.999293	2	10	tricarboxylic acid cycle	BP	SAOUHSC_01416 SAOUHSC_01418	WG79_00155 WG79_00160
42	GO:0006101	0.0146285	0.999293	2	10	citrate metabolic process	BP	SAOUHSC_01416 SAOUHSC_01418	WG79_00155 WG79_00160
43	GO:0045900	0.0161331	1	1	1	negative regulation of translational elongation	BP	SAOUHSC_00767	WG79_06850
44	GO:0072350	0.0176858	0.999039	2	11	tricarboxylic acid metabolic process	BP	SAOUHSC_01416 SAOUHSC_01418	WG79_00155 WG79_00160
45	GO:0047200	0.0178711	1	1	1	tetrahydrodipicolinate N-acetyltransferase activity	MF	SAOUHSC_01398	WG79_00070
46	GO:0008839	0.0178965	1	1	1	4-hydroxy-tetrahydrodipicolinate reductase	MF	SAOUHSC_01397	WG79_00065
47	GO:0016726	0.0178965	1	1	1	oxidoreductase activity, acting on CH or CH2 groups, NAD or NADP as acceptor	MF	SAOUHSC_01397	WG79_00065
48	GO:0008840	0.0188465	1	1	1	4-hydroxy-tetrahydrodipicolinate synthase	MF	SAOUHSC_01396	WG79_00060
49	GO:0042937	0.018975	1	1	1	tripeptide transporter activity	MF	SAOUHSC_00923	WG79_05775
50	GO:0042939	0.018975	1	1	1	tripeptide transport	BP	SAOUHSC_00923	WG79_05775
51	GO:0019752	0.0191251	0.993814	9	230	carboxylic acid metabolic process	BP	SAOUHSC_00894 SAOUHSC_00895 SAOUHSC_01319 SAOUHSC_01395 SAOUHSC_01396 SAOUHSC_01397 SAOUHSC_01398 SAOUHSC_01416 SAOUHSC_01418	WG79_00055 WG79_00060 WG79_00065 WG79_00070 WG79_00155 WG79_00160 WG79_10095 WG79_11485 WG79_11490
52	GO:0004073	0.0191327	1	1	1	aspartate-semialdehyde dehydrogenase activity	MF	SAOUHSC_01395	WG79_00055
53	GO:0010121	0.0193378	1	1	1	arginine catabolic process to proline via ornithine	BP	SAOUHSC_00894	WG79_11485
54	GO:0019493	0.0193378	1	1	1	arginine catabolic process to proline	BP	SAOUHSC_00894	WG79_11485
55	GO:0019544	0.0193378	1	1	1	arginine catabolic process to glutamate	BP	SAOUHSC_00894	WG79_11485
56	GO:0004352	0.0193463	1	1	1	glutamate dehydrogenase (NAD+) activity	MF	SAOUHSC_00895	WG79_11490
57	GO:0004149	0.0193475	1	1	1	dihydrolipoyllysine-residue succinyltransferase activity	MF	SAOUHSC_01416	WG79_00155
58	GO:0006554	0.0193475	1	1	1	lysine catabolic process	BP	SAOUHSC_01416	WG79_00155
59	GO:0019474	0.0193475	1	1	1	L-lysine catabolic process to acetyl-CoA	BP	SAOUHSC_01416	WG79_00155
60	GO:0019477	0.0193475	1	1	1	L-lysine catabolic process	BP	SAOUHSC_01416	WG79_00155
61	GO:0033512	0.0193475	1	1	1	L-lysine catabolic process to acetyl-CoA via saccharopine	BP	SAOUHSC_01416	WG79_00155
62	GO:0046440	0.0193475	1	1	1	L-lysine metabolic process	BP	SAOUHSC_01416	WG79_00155
63	GO:0015558	0.0193477	1	1	1	p-aminobenzoyl-glutamate uptake transmembrane transporter activity	MF	SAOUHSC_02773	WG79_02760
64	GO:0015569	0.0193477	1	1	1	p-aminobenzoyl-glutamate transmembrane transporter activity	MF	SAOUHSC_02773	WG79_02760
65	GO:0015814	0.0193477	1	1	1	p-aminobenzoyl-glutamate transport	BP	SAOUHSC_02773	WG79_02760
66	GO:0035442	0.0193477	1	1	1	dipeptide transmembrane transport	BP	SAOUHSC_02773	WG79_02760
67	GO:0042936	0.0193477	1	1	1	dipeptide transporter activity	MF	SAOUHSC_02773	WG79_02760
68	GO:0042938	0.0193477	1	1	1	dipeptide transport	BP	SAOUHSC_02773	WG79_02760
69	GO:0071916	0.0193477	1	1	1	dipeptide transmembrane transporter activity	MF	SAOUHSC_02773	WG79_02760
70	GO:0072349	0.0193477	1	1	1	modified amino acid transmembrane transporter activity	MF	SAOUHSC_02773	WG79_02760
71	GO:1902604	0.0193477	1	1	1	p-aminobenzoyl-glutamate transmembrane transport	BP	SAOUHSC_02773	WG79_02760
72	GO:0008410	0.0193477	1	1	1	CoA-transferase activity	MF	SAOUHSC_00199	WG79_08650
73	GO:0046950	0.0193477	1	1	1	cellular ketone body metabolic process	BP	SAOUHSC_00199	WG79_08650
74	GO:0046952	0.0193477	1	1	1	ketone body catabolic process	BP	SAOUHSC_00199	WG79_08650
75	GO:1902224	0.0193477	1	1	1	ketone body metabolic process	BP	SAOUHSC_00199	WG79_08650
76	GO:0004591	0.0193477	1	1	1	oxoglutarate dehydrogenase (succinyl-transferring) activity	MF	SAOUHSC_01418	WG79_00160
77	GO:0016491	0.0209381	0.993527	8	199	oxidoreductase activity	MF	SAOUHSC_00895 SAOUHSC_01103 SAOUHSC_01395 SAOUHSC_01397 SAOUHSC_01418 SAOUHSC_02604 SAOUHSC_02665 SAOUHSC_02881	WG79_00055 WG79_00065 WG79_00160 WG79_02280 WG79_03230 WG79_04930 WG79_09235 WG79_11490
78	GO:0043436	0.0221727	0.992633	9	236	oxoacid metabolic process	BP	SAOUHSC_00894 SAOUHSC_00895 SAOUHSC_01319 SAOUHSC_01395 SAOUHSC_01396 SAOUHSC_01397 SAOUHSC_01398 SAOUHSC_01416 SAOUHSC_01418	WG79_00055 WG79_00060 WG79_00065 WG79_00070 WG79_00155 WG79_00160 WG79_10095 WG79_11485 WG79_11490
79	GO:0046394	0.0254093	0.993177	6	129	carboxylic acid biosynthetic process	BP	SAOUHSC_00894 SAOUHSC_01319 SAOUHSC_01395 SAOUHSC_01396 SAOUHSC_01397 SAOUHSC_01398	WG79_00055 WG79_00060 WG79_00065 WG79_00070 WG79_10095 WG79_11485
80	GO:0017148	0.0273284	0.999817	1	2	negative regulation of translation	BP	SAOUHSC_00767	WG79_06850
81	GO:0034249	0.0273284	0.999817	1	2	negative regulation of cellular amide metabolic process	BP	SAOUHSC_00767	WG79_06850
82	GO:0009060	0.02777	0.998013	2	14	aerobic respiration	BP	SAOUHSC_01416 SAOUHSC_01418	WG79_00155 WG79_00160
83	GO:1990204	0.0288472	0.997876	2	15	oxidoreductase complex	CC	SAOUHSC_01416 SAOUHSC_01418	WG79_00155 WG79_00160
84	GO:0006082	0.0295026	0.989664	9	248	organic acid metabolic process	BP	SAOUHSC_00894 SAOUHSC_00895 SAOUHSC_01319 SAOUHSC_01395 SAOUHSC_01396 SAOUHSC_01397 SAOUHSC_01398 SAOUHSC_01416 SAOUHSC_01418	WG79_00055 WG79_00060 WG79_00065 WG79_00070 WG79_00155 WG79_00160 WG79_10095 WG79_11485 WG79_11490
85	GO:0044699	0.0324682	0.986893	23	965	single-organism process	BP	SAOUHSC_00199 SAOUHSC_00894 SAOUHSC_00895 SAOUHSC_00923 SAOUHSC_00924 SAOUHSC_00925 SAOUHSC_00927 SAOUHSC_01103 SAOUHSC_01319 SAOUHSC_01395 SAOUHSC_01396 SAOUHSC_01397 SAOUHSC_01398 SAOUHSC_01416 SAOUHSC_01418 SAOUHSC_02604 SAOUHSC_02665 SAOUHSC_02753 SAOUHSC_02773 SAOUHSC_02848 SAOUHSC_02880 SAOUHSC_02881 SAOUHSC_02882	WG79_00055 WG79_00060 WG79_00065 WG79_00070 WG79_00155 WG79_00160 WG79_02280 WG79_02675 WG79_02760 WG79_03095 WG79_03225 WG79_03230 WG79_03235 WG79_04930 WG79_05755 WG79_05765 WG79_05770 WG79_05775 WG79_08650 WG79_09235 WG79_10095 WG79_11485 WG79_11490
86	GO:0071705	0.0331138	0.993178	4	66	nitrogen compound transport	BP	SAOUHSC_00923 SAOUHSC_00925 SAOUHSC_00927 SAOUHSC_02773	WG79_02760 WG79_05755 WG79_05765 WG79_05775
87	GO:0016627	0.0346859	0.997159	2	16	oxidoreductase activity, acting on the CH-CH group of donors	MF	SAOUHSC_01103 SAOUHSC_01397	WG79_00065 WG79_04930
88	GO:0043024	0.0347265	0.999703	1	2	ribosomal small subunit binding	MF	SAOUHSC_00767	WG79_06850
89	GO:0016053	0.0357477	0.989574	6	140	organic acid biosynthetic process	BP	SAOUHSC_00894 SAOUHSC_01319 SAOUHSC_01395 SAOUHSC_01396 SAOUHSC_01397 SAOUHSC_01398	WG79_00055 WG79_00060 WG79_00065 WG79_00070 WG79_10095 WG79_11485
90	GO:0015421	0.0379668	0.999644	1	2	oligopeptide-transporting ATPase activity	MF	SAOUHSC_00923	WG79_05775
91	GO:0015440	0.0379668	0.999644	1	2	peptide-transporting ATPase activity	MF	SAOUHSC_00923	WG79_05775
92	GO:0003942	0.0379845	0.999644	1	2	N-acetyl-gamma-glutamyl-phosphate reductase activity	MF	SAOUHSC_01395	WG79_00055
93	GO:0004587	0.0383114	0.999638	1	2	ornithine-oxo-acid transaminase activity	MF	SAOUHSC_00894	WG79_11485
94	GO:0004072	0.0383262	0.999637	1	2	aspartate kinase activity	MF	SAOUHSC_01319	WG79_10095
95	GO:0005310	0.0383267	0.999637	1	2	dicarboxylic acid transmembrane transporter activity	MF	SAOUHSC_02773	WG79_02760
96	GO:0005355	0.0383325	0.999637	1	2	glucose transmembrane transporter activity	MF	SAOUHSC_02848	WG79_03095
97	GO:0015758	0.0383325	0.999637	1	2	glucose transport	BP	SAOUHSC_02848	WG79_03095
98	GO:0035428	0.0383325	0.999637	1	2	hexose transmembrane transport	BP	SAOUHSC_02848	WG79_03095
99	GO:1904659	0.0383325	0.999637	1	2	glucose transmembrane transport	BP	SAOUHSC_02848	WG79_03095
100	GO:0050661	0.0388755	0.996592	2	17	NADP binding	MF	SAOUHSC_01395 SAOUHSC_01397	WG79_00055 WG79_00065
101	GO:0044763	0.0415094	0.981861	20	812	single-organism cellular process	BP	SAOUHSC_00199 SAOUHSC_00894 SAOUHSC_00895 SAOUHSC_00923 SAOUHSC_00924 SAOUHSC_00927 SAOUHSC_01319 SAOUHSC_01395 SAOUHSC_01396 SAOUHSC_01397 SAOUHSC_01398 SAOUHSC_01416 SAOUHSC_01418 SAOUHSC_02665 SAOUHSC_02753 SAOUHSC_02773 SAOUHSC_02848 SAOUHSC_02880 SAOUHSC_02881 SAOUHSC_02882	WG79_00055 WG79_00060 WG79_00065 WG79_00070 WG79_00155 WG79_00160 WG79_02280 WG79_02675 WG79_02760 WG79_03095 WG79_03225 WG79_03230 WG79_03235 WG79_05755 WG79_05770 WG79_05775 WG79_08650 WG79_10095 WG79_11485 WG79_11490
102	GO:0042822	0.0472025	0.999265	1	3	pyridoxal phosphate metabolic process	BP	SAOUHSC_02665	WG79_02280
103	GO:0042823	0.0472025	0.999265	1	3	pyridoxal phosphate biosynthetic process	BP	SAOUHSC_02665	WG79_02280
104	GO:0032269	0.0479063	0.999149	1	4	negative regulation of cellular protein metabolic process	BP	SAOUHSC_00767	WG79_06850
105	GO:0051248	0.0479063	0.999149	1	4	negative regulation of protein metabolic process	BP	SAOUHSC_00767	WG79_06850
106	GO:0044711	0.0502866	0.979671	10	321	single-organism biosynthetic process	BP	SAOUHSC_00894 SAOUHSC_01319 SAOUHSC_01395 SAOUHSC_01396 SAOUHSC_01397 SAOUHSC_01398 SAOUHSC_02665 SAOUHSC_02880 SAOUHSC_02881 SAOUHSC_02882	WG79_00055 WG79_00060 WG79_00065 WG79_00070 WG79_02280 WG79_03225 WG79_03230 WG79_03235 WG79_10095 WG79_11485
107	GO:1901564	0.0518267	0.977708	12	435	organonitrogen compound metabolic process	BP	SAOUHSC_00767 SAOUHSC_00894 SAOUHSC_00895 SAOUHSC_01319 SAOUHSC_01395 SAOUHSC_01396 SAOUHSC_01397 SAOUHSC_01398 SAOUHSC_01399 SAOUHSC_01416 SAOUHSC_01418 SAOUHSC_02665	WG79_00055 WG79_00060 WG79_00065 WG79_00070 WG79_00075 WG79_00155 WG79_00160 WG79_02280 WG79_06850 WG79_10095 WG79_11485 WG79_11490
108	GO:0016748	0.0541567	0.999029	1	3	succinyltransferase activity	MF	SAOUHSC_01416	WG79_00155
109	GO:0016751	0.0541567	0.999029	1	3	S-succinyltransferase activity	MF	SAOUHSC_01416	WG79_00155
110	GO:0008610	0.0546898	0.989893	3	49	lipid biosynthetic process	BP	SAOUHSC_02880 SAOUHSC_02881 SAOUHSC_02882	WG79_03225 WG79_03230 WG79_03235
111	GO:0050662	0.0552519	0.986514	4	78	coenzyme binding	MF	SAOUHSC_01395 SAOUHSC_01397 SAOUHSC_01418 SAOUHSC_02665	WG79_00055 WG79_00065 WG79_00160 WG79_02280
112	GO:0072337	0.0553282	0.998986	1	3	modified amino acid transport	BP	SAOUHSC_02773	WG79_02760
113	GO:0015563	0.055471	0.998981	1	3	uptake transmembrane transporter activity	MF	SAOUHSC_02773	WG79_02760
114	GO:0003674	0.0559825	0.986032	30	1495	molecular_function	MF	SAOUHSC_00199 SAOUHSC_00287 SAOUHSC_00767 SAOUHSC_00894 SAOUHSC_00895 SAOUHSC_00923 SAOUHSC_00924 SAOUHSC_00925 SAOUHSC_00927 SAOUHSC_00951 SAOUHSC_01103 SAOUHSC_01319 SAOUHSC_01395 SAOUHSC_01396 SAOUHSC_01397 SAOUHSC_01398 SAOUHSC_01399 SAOUHSC_01416 SAOUHSC_01418 SAOUHSC_02604 SAOUHSC_02665 SAOUHSC_02753 SAOUHSC_02754 SAOUHSC_02773 SAOUHSC_02809 SAOUHSC_02848 SAOUHSC_02862 SAOUHSC_02880 SAOUHSC…	WG79_00055 WG79_00060 WG79_00065 WG79_00070 WG79_00075 WG79_00155 WG79_00160 WG79_02280 WG79_02675 WG79_02680 WG79_02760 WG79_02920 WG79_03095 WG79_03145 WG79_03225 WG79_03230 WG79_03235 WG79_04930 WG79_05635 WG79_05755 WG79_05765 WG79_05770 WG79_05775 WG79_06850 WG79_07450 WG79_08650 WG79_09235 WG79_10095 WG79_11485 WG79_11490
115	GO:0006561	0.0561505	0.998955	1	3	proline biosynthetic process	BP	SAOUHSC_00894	WG79_11485
116	GO:0055129	0.0561505	0.998955	1	3	L-proline biosynthetic process	BP	SAOUHSC_00894	WG79_11485
117	GO:0019202	0.0565606	0.99894	1	3	amino acid kinase activity	MF	SAOUHSC_01319	WG79_10095
118	GO:1990234	0.0568203	0.993693	2	24	transferase complex	CC	SAOUHSC_01416 SAOUHSC_01418	WG79_00155 WG79_00160
119	GO:0008375	0.0568386	0.998929	1	3	acetylglucosaminyltransferase activity	MF	SAOUHSC_02880	WG79_03225
120	GO:0006835	0.0569553	0.998925	1	3	dicarboxylic acid transport	BP	SAOUHSC_02773	WG79_02760
121	GO:1901565	0.0610919	0.988174	3	51	organonitrogen compound catabolic process	BP	SAOUHSC_00894 SAOUHSC_01399 SAOUHSC_01416	WG79_00075 WG79_00155 WG79_11485
122	GO:0048037	0.0614847	0.981646	5	116	cofactor binding	MF	SAOUHSC_00894 SAOUHSC_01395 SAOUHSC_01397 SAOUHSC_01418 SAOUHSC_02665	WG79_00055 WG79_00065 WG79_00160 WG79_02280 WG79_11485
123	GO:0046184	0.0645658	0.998443	1	4	aldehyde biosynthetic process	BP	SAOUHSC_02665	WG79_02280
124	GO:0016903	0.0653961	0.992192	2	22	oxidoreductase activity, acting on the aldehyde or oxo group of donors	MF	SAOUHSC_01395 SAOUHSC_01418	WG79_00055 WG79_00160
125	GO:0044459	0.0682956	0.982076	4	85	plasma membrane part	CC	SAOUHSC_00923 SAOUHSC_00924 SAOUHSC_00927 SAOUHSC_02753	WG79_02675 WG79_05755 WG79_05770 WG79_05775
126	GO:0051287	0.069415	0.991404	2	23	NAD binding	MF	SAOUHSC_01395 SAOUHSC_01397	WG79_00055 WG79_00065
127	GO:0071702	0.0709567	0.977895	5	125	organic substance transport	BP	SAOUHSC_00923 SAOUHSC_00925 SAOUHSC_00927 SAOUHSC_02773 SAOUHSC_02848	WG79_02760 WG79_03095 WG79_05755 WG79_05765 WG79_05775
128	GO:0015980	0.0717649	0.990897	2	25	energy derivation by oxidation of organic compounds	BP	SAOUHSC_01416 SAOUHSC_01418	WG79_00155 WG79_00160
129	GO:0045333	0.0717649	0.990897	2	25	cellular respiration	BP	SAOUHSC_01416 SAOUHSC_01418	WG79_00155 WG79_00160
130	GO:0016417	0.072135	0.99805	1	4	S-acyltransferase activity	MF	SAOUHSC_01416	WG79_00155
131	GO:0006084	0.0746485	0.997909	1	4	acetyl-CoA metabolic process	BP	SAOUHSC_01416	WG79_00155
132	GO:0009068	0.0748735	0.997896	1	4	aspartate family amino acid catabolic process	BP	SAOUHSC_01416	WG79_00155
133	GO:0008645	0.0752397	0.997875	1	4	hexose transport	BP	SAOUHSC_02848	WG79_03095
134	GO:0015145	0.0752397	0.997875	1	4	monosaccharide transmembrane transporter activity	MF	SAOUHSC_02848	WG79_03095
135	GO:0015149	0.0752397	0.997875	1	4	hexose transmembrane transporter activity	MF	SAOUHSC_02848	WG79_03095
136	GO:0015749	0.0752397	0.997875	1	4	monosaccharide transport	BP	SAOUHSC_02848	WG79_03095
137	GO:0009063	0.0801264	0.989156	2	26	cellular amino acid catabolic process	BP	SAOUHSC_00894 SAOUHSC_01416	WG79_00155 WG79_11485
138	GO:1901606	0.0801264	0.989156	2	26	alpha-amino acid catabolic process	BP	SAOUHSC_00894 SAOUHSC_01416	WG79_00155 WG79_11485
139	GO:0044255	0.0873815	0.98029	3	59	cellular lipid metabolic process	BP	SAOUHSC_02880 SAOUHSC_02881 SAOUHSC_02882	WG79_03225 WG79_03230 WG79_03235
140	GO:0016725	0.0880542	0.996882	1	5	oxidoreductase activity, acting on CH or CH2 groups	MF	SAOUHSC_01397	WG79_00065
141	GO:0016628	0.0882559	0.996868	1	5	oxidoreductase activity, acting on the CH-CH group of donors, NAD or NADP as acceptor	MF	SAOUHSC_01397	WG79_00065
142	GO:0008194	0.0919956	0.996591	1	5	UDP-glycosyltransferase activity	MF	SAOUHSC_02880	WG79_03225
143	GO:0006560	0.0922172	0.996574	1	5	proline metabolic process	BP	SAOUHSC_00894	WG79_11485
144	GO:0016624	0.0925024	0.996553	1	5	oxidoreductase activity, acting on the aldehyde or oxo group of donors, disulfide as acceptor	MF	SAOUHSC_01418	WG79_00160
145	GO:0071266	0.0928773	0.996524	1	5	'de novo' L-methionine biosynthetic process	BP	SAOUHSC_01395	WG79_00055
146	GO:0016639	0.0930118	0.996514	1	5	oxidoreductase activity, acting on the CH-NH2 group of donors, NAD or NADP as acceptor	MF	SAOUHSC_00895	WG79_11490
147	GO:0006879	0.0972682	0.995916	1	7	cellular iron ion homeostasis	BP	SAOUHSC_02753	WG79_02675
148	GO:1901575	0.098602	0.966079	5	137	organic substance catabolic process	BP	SAOUHSC_00199 SAOUHSC_00894 SAOUHSC_01399 SAOUHSC_01416 SAOUHSC_01418	WG79_00075 WG79_00155 WG79_00160 WG79_08650 WG79_11485
149	GO:0044283	0.0995916	0.962135	6	180	small molecule biosynthetic process	BP	SAOUHSC_00894 SAOUHSC_01319 SAOUHSC_01395 SAOUHSC_01396 SAOUHSC_01397 SAOUHSC_01398	WG79_00055 WG79_00060 WG79_00065 WG79_00070 WG79_10095 WG79_11485
150	GO:0005515	0.101415	0.984144	2	31	protein binding	MF	SAOUHSC_00894 SAOUHSC_01395	WG79_00055 WG79_11485
151	GO:0009056	0.103703	0.963764	5	139	catabolic process	BP	SAOUHSC_00199 SAOUHSC_00894 SAOUHSC_01399 SAOUHSC_01416 SAOUHSC_01418	WG79_00075 WG79_00155 WG79_00160 WG79_08650 WG79_11485
152	GO:0016746	0.107071	0.973585	3	66	transferase activity, transferring acyl groups	MF	SAOUHSC_01398 SAOUHSC_01416 SAOUHSC_02882	WG79_00070 WG79_00155 WG79_03235
153	GO:0071265	0.108862	0.994997	1	6	L-methionine biosynthetic process	BP	SAOUHSC_01395	WG79_00055
154	GO:0016758	0.109616	0.994926	1	6	transferase activity, transferring hexosyl groups	MF	SAOUHSC_02880	WG79_03225
155	GO:0006527	0.10998	0.994891	1	6	arginine catabolic process	BP	SAOUHSC_00894	WG79_11485
156	GO:0044282	0.110514	0.972371	3	65	small molecule catabolic process	BP	SAOUHSC_00199 SAOUHSC_00894 SAOUHSC_01416	WG79_00155 WG79_08650 WG79_11485
157	GO:1902494	0.112677	0.971562	3	68	catalytic complex	CC	SAOUHSC_00927 SAOUHSC_01416 SAOUHSC_01418	WG79_00155 WG79_00160 WG79_05755
158	GO:0016887	0.113381	0.964417	4	101	ATPase activity	MF	SAOUHSC_00287 SAOUHSC_00923 SAOUHSC_00925 SAOUHSC_02754	WG79_02680 WG79_05765 WG79_05775 WG79_07450
159	GO:0072524	0.113552	0.98101	2	32	pyridine-containing compound metabolic process	BP	SAOUHSC_01418 SAOUHSC_02665	WG79_00160 WG79_02280
160	GO:0072525	0.11457	0.994291	1	7	pyridine-containing compound biosynthetic process	BP	SAOUHSC_02665	WG79_02280
161	GO:0055072	0.114789	0.994154	1	8	iron ion homeostasis	BP	SAOUHSC_02753	WG79_02675
162	GO:0044248	0.117316	0.962704	4	105	cellular catabolic process	BP	SAOUHSC_00199 SAOUHSC_00894 SAOUHSC_01399 SAOUHSC_01416	WG79_00075 WG79_00155 WG79_08650 WG79_11485
163	GO:0044710	0.118859	0.938012	16	678	single-organism metabolic process	BP	SAOUHSC_00199 SAOUHSC_00894 SAOUHSC_00895 SAOUHSC_01103 SAOUHSC_01319 SAOUHSC_01395 SAOUHSC_01396 SAOUHSC_01397 SAOUHSC_01398 SAOUHSC_01416 SAOUHSC_01418 SAOUHSC_02604 SAOUHSC_02665 SAOUHSC_02880 SAOUHSC_02881 SAOUHSC_02882	WG79_00055 WG79_00060 WG79_00065 WG79_00070 WG79_00155 WG79_00160 WG79_02280 WG79_03225 WG79_03230 WG79_03235 WG79_04930 WG79_08650 WG79_09235 WG79_10095 WG79_11485 WG79_11490
164	GO:0005887	0.123253	0.967662	3	67	integral component of plasma membrane	CC	SAOUHSC_00923 SAOUHSC_00924 SAOUHSC_02753	WG79_02675 WG79_05770 WG79_05775
165	GO:0042802	0.125841	0.99308	1	7	identical protein binding	MF	SAOUHSC_00894	WG79_11485
166	GO:0044712	0.125942	0.958912	4	107	single-organism catabolic process	BP	SAOUHSC_00199 SAOUHSC_00894 SAOUHSC_01416 SAOUHSC_01418	WG79_00155 WG79_00160 WG79_08650 WG79_11485
167	GO:0016774	0.126435	0.993012	1	7	phosphotransferase activity, carboxyl group as acceptor	MF	SAOUHSC_01319	WG79_10095
168	GO:0030976	0.127521	0.992889	1	7	thiamine pyrophosphate binding	MF	SAOUHSC_01418	WG79_00160
169	GO:0031226	0.127579	0.966004	3	68	intrinsic component of plasma membrane	CC	SAOUHSC_00923 SAOUHSC_00924 SAOUHSC_02753	WG79_02675 WG79_05770 WG79_05775
170	GO:0006549	0.135051	0.991838	1	8	isoleucine metabolic process	BP	SAOUHSC_01395	WG79_00055
171	GO:0009097	0.135051	0.991838	1	8	isoleucine biosynthetic process	BP	SAOUHSC_01395	WG79_00055
172	GO:0005886	0.136492	0.936664	8	289	plasma membrane	CC	SAOUHSC_00285 SAOUHSC_00923 SAOUHSC_00924 SAOUHSC_00927 SAOUHSC_02753 SAOUHSC_02848 SAOUHSC_02880 SAOUHSC_02882	WG79_02675 WG79_03095 WG79_03225 WG79_03235 WG79_05755 WG79_05770 WG79_05775 WG79_07445
173	GO:0006629	0.139796	0.961157	3	72	lipid metabolic process	BP	SAOUHSC_02880 SAOUHSC_02881 SAOUHSC_02882	WG79_03225 WG79_03230 WG79_03235
174	GO:0022627	0.140657	0.990723	1	12	cytosolic small ribosomal subunit	CC	SAOUHSC_00767	WG79_06850
175	GO:0030288	0.142709	0.990857	1	8	outer membrane-bounded periplasmic space	CC	SAOUHSC_00927	WG79_05755
176	GO:0051119	0.143261	0.990783	1	8	sugar transmembrane transporter activity	MF	SAOUHSC_02848	WG79_03095
177	GO:0043171	0.144865	0.990569	1	8	peptide catabolic process	BP	SAOUHSC_01399	WG79_00075
178	GO:0070573	0.144865	0.990569	1	8	metallodipeptidase activity	MF	SAOUHSC_01399	WG79_00075
179	GO:0003824	0.147413	0.923713	23	1086	catalytic activity	MF	SAOUHSC_00199 SAOUHSC_00287 SAOUHSC_00894 SAOUHSC_00895 SAOUHSC_00923 SAOUHSC_00925 SAOUHSC_00951 SAOUHSC_01103 SAOUHSC_01319 SAOUHSC_01395 SAOUHSC_01396 SAOUHSC_01397 SAOUHSC_01398 SAOUHSC_01399 SAOUHSC_01416 SAOUHSC_01418 SAOUHSC_02604 SAOUHSC_02665 SAOUHSC_02754 SAOUHSC_02848 SAOUHSC_02880 SAOUHSC_02881 SAOUHSC_02882	WG79_00055 WG79_00060 WG79_00065 WG79_00070 WG79_00075 WG79_00155 WG79_00160 WG79_02280 WG79_02680 WG79_03095 WG79_03225 WG79_03230 WG79_03235 WG79_04930 WG79_05635 WG79_05765 WG79_05775 WG79_07450 WG79_08650 WG79_09235 WG79_10095 WG79_11485 WG79_11490
180	GO:0006875	0.14789	0.989891	1	10	cellular metal ion homeostasis	BP	SAOUHSC_02753	WG79_02675
181	GO:0046916	0.14789	0.989891	1	10	cellular transition metal ion homeostasis	BP	SAOUHSC_02753	WG79_02675
182	GO:0022892	0.151924	0.940027	5	159	substrate-specific transporter activity	MF	SAOUHSC_00923 SAOUHSC_00927 SAOUHSC_02753 SAOUHSC_02773 SAOUHSC_02848	WG79_02675 WG79_02760 WG79_03095 WG79_05755 WG79_05775
183	GO:0016054	0.154517	0.968745	2	38	organic acid catabolic process	BP	SAOUHSC_00894 SAOUHSC_01416	WG79_00155 WG79_11485
184	GO:0046395	0.154517	0.968745	2	38	carboxylic acid catabolic process	BP	SAOUHSC_00894 SAOUHSC_01416	WG79_00155 WG79_11485
185	GO:0006448	0.155888	0.98873	1	10	regulation of translational elongation	BP	SAOUHSC_00767	WG79_06850
186	GO:0006637	0.156515	0.988769	1	9	acyl-CoA metabolic process	BP	SAOUHSC_01416	WG79_00155
187	GO:0035383	0.156515	0.988769	1	9	thioester metabolic process	BP	SAOUHSC_01416	WG79_00155
188	GO:0043022	0.157565	0.988478	1	10	ribosome binding	MF	SAOUHSC_00767	WG79_06850
189	GO:0030313	0.158952	0.988405	1	9	cell envelope	CC	SAOUHSC_00927	WG79_05755
190	GO:0044462	0.158952	0.988405	1	9	external encapsulating structure part	CC	SAOUHSC_00927	WG79_05755
191	GO:0019842	0.159154	0.988374	1	9	vitamin binding	MF	SAOUHSC_01418	WG79_00160
192	GO:0042597	0.159302	0.988352	1	9	periplasmic space	CC	SAOUHSC_00927	WG79_05755
193	GO:0016805	0.161405	0.988031	1	9	dipeptidase activity	MF	SAOUHSC_01399	WG79_00075
194	GO:0044765	0.16389	0.923804	7	254	single-organism transport	BP	SAOUHSC_00923 SAOUHSC_00924 SAOUHSC_00925 SAOUHSC_00927 SAOUHSC_02753 SAOUHSC_02773 SAOUHSC_02848	WG79_02675 WG79_02760 WG79_03095 WG79_05755 WG79_05765 WG79_05770 WG79_05775
195	GO:0055065	0.164459	0.987291	1	11	metal ion homeostasis	BP	SAOUHSC_02753	WG79_02675
196	GO:0055076	0.164459	0.987291	1	11	transition metal ion homeostasis	BP	SAOUHSC_02753	WG79_02675
197	GO:0030003	0.164459	0.987291	1	11	cellular cation homeostasis	BP	SAOUHSC_02753	WG79_02675
198	GO:0055085	0.164585	0.927734	6	206	transmembrane transport	BP	SAOUHSC_00923 SAOUHSC_00924 SAOUHSC_00927 SAOUHSC_02753 SAOUHSC_02773 SAOUHSC_02848	WG79_02675 WG79_02760 WG79_03095 WG79_05755 WG79_05770 WG79_05775
199	GO:0006091	0.164683	0.965312	2	40	generation of precursor metabolites and energy	BP	SAOUHSC_01416 SAOUHSC_01418	WG79_00155 WG79_00160
200	GO:1902578	0.166421	0.922301	7	255	single-organism localization	BP	SAOUHSC_00923 SAOUHSC_00924 SAOUHSC_00925 SAOUHSC_00927 SAOUHSC_02753 SAOUHSC_02773 SAOUHSC_02848	WG79_02675 WG79_02760 WG79_03095 WG79_05755 WG79_05765 WG79_05770 WG79_05775
201	GO:0071944	0.170631	0.916231	8	304	cell periphery	CC	SAOUHSC_00285 SAOUHSC_00923 SAOUHSC_00924 SAOUHSC_00927 SAOUHSC_02753 SAOUHSC_02848 SAOUHSC_02880 SAOUHSC_02882	WG79_02675 WG79_03095 WG79_03225 WG79_03235 WG79_05755 WG79_05770 WG79_05775 WG79_07445
202	GO:0009890	0.172842	0.985802	1	12	negative regulation of biosynthetic process	BP	SAOUHSC_00767	WG79_06850
203	GO:0010558	0.172842	0.985802	1	12	negative regulation of macromolecule biosynthetic process	BP	SAOUHSC_00767	WG79_06850
204	GO:0010629	0.172842	0.985802	1	12	negative regulation of gene expression	BP	SAOUHSC_00767	WG79_06850
205	GO:0031327	0.172842	0.985802	1	12	negative regulation of cellular biosynthetic process	BP	SAOUHSC_00767	WG79_06850
206	GO:2000113	0.172842	0.985802	1	12	negative regulation of cellular macromolecule biosynthetic process	BP	SAOUHSC_00767	WG79_06850
207	GO:0046983	0.173126	0.985997	1	10	protein dimerization activity	MF	SAOUHSC_01395	WG79_00055
208	GO:0009065	0.173924	0.985863	1	10	glutamine family amino acid catabolic process	BP	SAOUHSC_00894	WG79_11485
209	GO:0008235	0.176813	0.985371	1	10	metalloexopeptidase activity	MF	SAOUHSC_01399	WG79_00075
210	GO:0006536	0.177451	0.985261	1	10	glutamate metabolic process	BP	SAOUHSC_00894	WG79_11485
211	GO:1901617	0.179763	0.984716	1	11	organic hydroxy compound biosynthetic process	BP	SAOUHSC_02665	WG79_02280
212	GO:1901566	0.183759	0.907993	8	328	organonitrogen compound biosynthetic process	BP	SAOUHSC_00767 SAOUHSC_00894 SAOUHSC_01319 SAOUHSC_01395 SAOUHSC_01396 SAOUHSC_01397 SAOUHSC_01398 SAOUHSC_02665	WG79_00055 WG79_00060 WG79_00065 WG79_00070 WG79_02280 WG79_06850 WG79_10095 WG79_11485
213	GO:0031975	0.183842	0.983987	1	11	envelope	CC	SAOUHSC_00927	WG79_05755
214	GO:0051172	0.18894	0.982805	1	13	negative regulation of nitrogen compound metabolic process	BP	SAOUHSC_00767	WG79_06850
215	GO:0010181	0.190525	0.982617	1	12	FMN binding	MF	SAOUHSC_02665	WG79_02280
216	GO:0009086	0.191119	0.982639	1	11	methionine biosynthetic process	BP	SAOUHSC_01395	WG79_00055
217	GO:0006873	0.194793	0.981677	1	13	cellular ion homeostasis	BP	SAOUHSC_02753	WG79_02675
218	GO:0016782	0.195558	0.981647	1	12	transferase activity, transferring sulfur-containing groups	MF	SAOUHSC_00199	WG79_08650
219	GO:0015935	0.195824	0.981076	1	18	small ribosomal subunit	CC	SAOUHSC_00767	WG79_06850
220	GO:0043021	0.196043	0.981432	1	13	ribonucleoprotein complex binding	MF	SAOUHSC_00767	WG79_06850
221	GO:0055080	0.196664	0.981309	1	13	cation homeostasis	BP	SAOUHSC_02753	WG79_02675
222	GO:0006732	0.203927	0.932355	3	88	coenzyme metabolic process	BP	SAOUHSC_01416 SAOUHSC_01418 SAOUHSC_02665	WG79_00155 WG79_00160 WG79_02280
223	GO:0010605	0.206196	0.979156	1	15	negative regulation of macromolecule metabolic process	BP	SAOUHSC_00767	WG79_06850
224	GO:0006555	0.206872	0.979361	1	12	methionine metabolic process	BP	SAOUHSC_01395	WG79_00055
225	GO:0055082	0.209825	0.978484	1	14	cellular chemical homeostasis	BP	SAOUHSC_02753	WG79_02675
226	GO:0006417	0.211942	0.978028	1	14	regulation of translation	BP	SAOUHSC_00767	WG79_06850
227	GO:0010608	0.211942	0.978028	1	14	posttranscriptional regulation of gene expression	BP	SAOUHSC_00767	WG79_06850
228	GO:0017111	0.2148	0.913982	4	129	nucleoside-triphosphatase activity	MF	SAOUHSC_00287 SAOUHSC_00923 SAOUHSC_00925 SAOUHSC_02754	WG79_02680 WG79_05765 WG79_05775 WG79_07450
229	GO:0005215	0.217938	0.895651	6	225	transporter activity	MF	SAOUHSC_00923 SAOUHSC_00924 SAOUHSC_00927 SAOUHSC_02753 SAOUHSC_02773 SAOUHSC_02848	WG79_02675 WG79_02760 WG79_03095 WG79_05755 WG79_05770 WG79_05775
230	GO:0009892	0.21985	0.976066	1	16	negative regulation of metabolic process	BP	SAOUHSC_00767	WG79_06850
231	GO:0031324	0.21985	0.976066	1	16	negative regulation of cellular metabolic process	BP	SAOUHSC_00767	WG79_06850
232	GO:0048523	0.21985	0.976066	1	16	negative regulation of cellular process	BP	SAOUHSC_00767	WG79_06850
233	GO:0044281	0.221425	0.877144	10	428	small molecule metabolic process	BP	SAOUHSC_00199 SAOUHSC_00894 SAOUHSC_00895 SAOUHSC_01319 SAOUHSC_01395 SAOUHSC_01396 SAOUHSC_01397 SAOUHSC_01398 SAOUHSC_01416 SAOUHSC_01418	WG79_00055 WG79_00060 WG79_00065 WG79_00070 WG79_00155 WG79_00160 WG79_08650 WG79_10095 WG79_11485 WG79_11490
234	GO:0008150	0.223257	0.896577	28	1465	biological_process	BP	SAOUHSC_00199 SAOUHSC_00767 SAOUHSC_00831 SAOUHSC_00894 SAOUHSC_00895 SAOUHSC_00923 SAOUHSC_00924 SAOUHSC_00925 SAOUHSC_00927 SAOUHSC_01103 SAOUHSC_01319 SAOUHSC_01395 SAOUHSC_01396 SAOUHSC_01397 SAOUHSC_01398 SAOUHSC_01399 SAOUHSC_01416 SAOUHSC_01418 SAOUHSC_02604 SAOUHSC_02665 SAOUHSC_02753 SAOUHSC_02773 SAOUHSC_02809 SAOUHSC_02848 SAOUHSC_02862 SAOUHSC_02880 SAOUHSC_02881 SAOUHSC_02882	WG79_00055 WG79_00060 WG79_00065 WG79_00070 WG79_00075 WG79_00155 WG79_00160 WG79_02280 WG79_02675 WG79_02760 WG79_02920 WG79_03095 WG79_03145 WG79_03225 WG79_03230 WG79_03235 WG79_04930 WG79_05755 WG79_05765 WG79_05770 WG79_05775 WG79_06850 WG79_07130 WG79_08650 WG79_09235 WG79_10095 WG79_11485 WG79_11490
235	GO:0022857	0.225309	0.898258	5	181	transmembrane transporter activity	MF	SAOUHSC_00923 SAOUHSC_00924 SAOUHSC_02753 SAOUHSC_02773 SAOUHSC_02848	WG79_02675 WG79_02760 WG79_03095 WG79_05770 WG79_05775
236	GO:0050801	0.225864	0.974776	1	15	ion homeostasis	BP	SAOUHSC_02753	WG79_02675
237	GO:0098771	0.225864	0.974776	1	15	inorganic ion homeostasis	BP	SAOUHSC_02753	WG79_02675
238	GO:0034248	0.225889	0.97477	1	15	regulation of cellular amide metabolic process	BP	SAOUHSC_00767	WG79_06850
239	GO:0009082	0.225987	0.974866	1	14	branched-chain amino acid biosynthetic process	BP	SAOUHSC_01395	WG79_00055
240	GO:0044877	0.227068	0.974493	1	15	macromolecular complex binding	MF	SAOUHSC_00767	WG79_06850
241	GO:0032991	0.22751	0.906568	4	157	macromolecular complex	CC	SAOUHSC_00767 SAOUHSC_00927 SAOUHSC_01416 SAOUHSC_01418	WG79_00155 WG79_00160 WG79_05755 WG79_06850
242	GO:0032268	0.228724	0.973995	1	16	regulation of cellular protein metabolic process	BP	SAOUHSC_00767	WG79_06850
243	GO:0051246	0.228724	0.973995	1	16	regulation of protein metabolic process	BP	SAOUHSC_00767	WG79_06850
244	GO:0006790	0.229525	0.940157	2	49	sulfur compound metabolic process	BP	SAOUHSC_01395 SAOUHSC_01416	WG79_00055 WG79_00155
245	GO:0048519	0.231486	0.973235	1	17	negative regulation of biological process	BP	SAOUHSC_00767	WG79_06850
246	GO:0016462	0.235458	0.902118	4	134	pyrophosphatase activity	MF	SAOUHSC_00287 SAOUHSC_00923 SAOUHSC_00925 SAOUHSC_02754	WG79_02680 WG79_05765 WG79_05775 WG79_07450
247	GO:1901681	0.236703	0.972296	1	14	sulfur compound binding	MF	SAOUHSC_01418	WG79_00160
248	GO:0016817	0.237454	0.900941	4	135	hydrolase activity, acting on acid anhydrides	MF	SAOUHSC_00287 SAOUHSC_00923 SAOUHSC_00925 SAOUHSC_02754	WG79_02680 WG79_05765 WG79_05775 WG79_07450
249	GO:0016818	0.237454	0.900941	4	135	hydrolase activity, acting on acid anhydrides, in phosphorus-containing anhydrides	MF	SAOUHSC_00287 SAOUHSC_00923 SAOUHSC_00925 SAOUHSC_02754	WG79_02680 WG79_05765 WG79_05775 WG79_07450
250	GO:0016747	0.238826	0.935973	2	54	transferase activity, transferring acyl groups other than amino-acyl groups	MF	SAOUHSC_01398 SAOUHSC_01416	WG79_00070 WG79_00155
251	GO:0006414	0.242726	0.970534	1	16	translational elongation	BP	SAOUHSC_00767	WG79_06850
252	GO:0043190	0.249753	0.968832	1	15	ATP-binding cassette (ABC) transporter complex	CC	SAOUHSC_00927	WG79_05755
253	GO:0098533	0.249753	0.968832	1	15	ATPase dependent transmembrane transport complex	CC	SAOUHSC_00927	WG79_05755
254	GO:1902495	0.249753	0.968832	1	15	transmembrane transporter complex	CC	SAOUHSC_00927	WG79_05755
255	GO:1904564	0.249753	0.968832	1	15	Nbp35-Cfd1 ATPase complex	CC	SAOUHSC_00927	WG79_05755
256	GO:1990351	0.249753	0.968832	1	15	transporter complex	CC	SAOUHSC_00927	WG79_05755
257	GO:0008238	0.252113	0.968207	1	15	exopeptidase activity	MF	SAOUHSC_01399	WG79_00075
258	GO:0016620	0.254179	0.967654	1	15	oxidoreductase activity, acting on the aldehyde or oxo group of donors, NAD or NADP as acceptor	MF	SAOUHSC_01395	WG79_00055
259	GO:0048878	0.255152	0.967143	1	17	chemical homeostasis	BP	SAOUHSC_02753	WG79_02675
260	GO:0044249	0.25881	0.846055	12	577	cellular biosynthetic process	BP	SAOUHSC_00767 SAOUHSC_00894 SAOUHSC_01319 SAOUHSC_01395 SAOUHSC_01396 SAOUHSC_01397 SAOUHSC_01398 SAOUHSC_02665 SAOUHSC_02809 SAOUHSC_02880 SAOUHSC_02881 SAOUHSC_02882	WG79_00055 WG79_00060 WG79_00065 WG79_00070 WG79_02280 WG79_02920 WG79_03225 WG79_03230 WG79_03235 WG79_06850 WG79_10095 WG79_11485
261	GO:0000097	0.264474	0.964677	1	16	sulfur amino acid biosynthetic process	BP	SAOUHSC_01395	WG79_00055
262	GO:0006096	0.265663	0.96434	1	16	glycolytic process	BP	SAOUHSC_01418	WG79_00160
263	GO:0006757	0.265663	0.96434	1	16	ATP generation from ADP	BP	SAOUHSC_01418	WG79_00160
264	GO:0046031	0.265663	0.96434	1	16	ADP metabolic process	BP	SAOUHSC_01418	WG79_00160
265	GO:0043234	0.266008	0.899355	3	103	protein complex	CC	SAOUHSC_00927 SAOUHSC_01416 SAOUHSC_01418	WG79_00155 WG79_00160 WG79_05755
266	GO:0009987	0.266856	0.843495	23	1193	cellular process	BP	SAOUHSC_00199 SAOUHSC_00767 SAOUHSC_00894 SAOUHSC_00895 SAOUHSC_00923 SAOUHSC_00924 SAOUHSC_00927 SAOUHSC_01319 SAOUHSC_01395 SAOUHSC_01396 SAOUHSC_01397 SAOUHSC_01398 SAOUHSC_01399 SAOUHSC_01416 SAOUHSC_01418 SAOUHSC_02665 SAOUHSC_02753 SAOUHSC_02773 SAOUHSC_02809 SAOUHSC_02848 SAOUHSC_02880 SAOUHSC_02881 SAOUHSC_02882	WG79_00055 WG79_00060 WG79_00065 WG79_00070 WG79_00075 WG79_00155 WG79_00160 WG79_02280 WG79_02675 WG79_02760 WG79_02920 WG79_03095 WG79_03225 WG79_03230 WG79_03235 WG79_05755 WG79_05770 WG79_05775 WG79_06850 WG79_08650 WG79_10095 WG79_11485 WG79_11490
267	GO:0009081	0.269218	0.963191	1	17	branched-chain amino acid metabolic process	BP	SAOUHSC_01395	WG79_00055
268	GO:0022891	0.273197	0.879103	4	148	substrate-specific transmembrane transporter activity	MF	SAOUHSC_00923 SAOUHSC_02753 SAOUHSC_02773 SAOUHSC_02848	WG79_02675 WG79_02760 WG79_03095 WG79_05775
269	GO:0006165	0.275876	0.961232	1	17	nucleoside diphosphate phosphorylation	BP	SAOUHSC_01418	WG79_00160
270	GO:0006979	0.277626	0.960288	1	21	response to oxidative stress	BP	SAOUHSC_00831	WG79_07130
271	GO:0009135	0.278159	0.960547	1	17	purine nucleoside diphosphate metabolic process	BP	SAOUHSC_01418	WG79_00160
272	GO:0009179	0.278159	0.960547	1	17	purine ribonucleoside diphosphate metabolic process	BP	SAOUHSC_01418	WG79_00160
273	GO:1901576	0.278416	0.831411	12	585	organic substance biosynthetic process	BP	SAOUHSC_00767 SAOUHSC_00894 SAOUHSC_01319 SAOUHSC_01395 SAOUHSC_01396 SAOUHSC_01397 SAOUHSC_01398 SAOUHSC_02665 SAOUHSC_02809 SAOUHSC_02880 SAOUHSC_02881 SAOUHSC_02882	WG79_00055 WG79_00060 WG79_00065 WG79_00070 WG79_02280 WG79_02920 WG79_03225 WG79_03230 WG79_03235 WG79_06850 WG79_10095 WG79_11485
274	GO:0098797	0.279166	0.960119	1	18	plasma membrane protein complex	CC	SAOUHSC_00927	WG79_05755
275	GO:0009185	0.291209	0.956366	1	18	ribonucleoside diphosphate metabolic process	BP	SAOUHSC_01418	WG79_00160
276	GO:0000096	0.292934	0.955812	1	18	sulfur amino acid metabolic process	BP	SAOUHSC_01395	WG79_00055
277	GO:0006810	0.297635	0.835028	7	301	transport	BP	SAOUHSC_00923 SAOUHSC_00924 SAOUHSC_00925 SAOUHSC_00927 SAOUHSC_02753 SAOUHSC_02773 SAOUHSC_02848	WG79_02675 WG79_02760 WG79_03095 WG79_05755 WG79_05765 WG79_05770 WG79_05775
278	GO:0051179	0.297635	0.835028	7	301	localization	BP	SAOUHSC_00923 SAOUHSC_00924 SAOUHSC_00925 SAOUHSC_00927 SAOUHSC_02753 SAOUHSC_02773 SAOUHSC_02848	WG79_02675 WG79_02760 WG79_03095 WG79_05755 WG79_05765 WG79_05770 WG79_05775
279	GO:0051234	0.297635	0.835028	7	301	establishment of localization	BP	SAOUHSC_00923 SAOUHSC_00924 SAOUHSC_00925 SAOUHSC_00927 SAOUHSC_02753 SAOUHSC_02773 SAOUHSC_02848	WG79_02675 WG79_02760 WG79_03095 WG79_05755 WG79_05765 WG79_05770 WG79_05775
280	GO:0008483	0.304129	0.951994	1	19	transaminase activity	MF	SAOUHSC_00894	WG79_11485
281	GO:0016769	0.304129	0.951994	1	19	transferase activity, transferring nitrogenous groups	MF	SAOUHSC_00894	WG79_11485
282	GO:0008237	0.306584	0.95116	1	19	metallopeptidase activity	MF	SAOUHSC_01399	WG79_00075
283	GO:0009132	0.312935	0.948841	1	20	nucleoside diphosphate metabolic process	BP	SAOUHSC_01418	WG79_00160
284	GO:0016740	0.313972	0.817275	8	359	transferase activity	MF	SAOUHSC_00199 SAOUHSC_00894 SAOUHSC_01319 SAOUHSC_01398 SAOUHSC_01416 SAOUHSC_02848 SAOUHSC_02880 SAOUHSC_02882	WG79_00070 WG79_00155 WG79_03095 WG79_03225 WG79_03235 WG79_08650 WG79_10095 WG79_11485
285	GO:0016310	0.314452	0.87034	3	108	phosphorylation	BP	SAOUHSC_01319 SAOUHSC_01418 SAOUHSC_02848	WG79_00160 WG79_03095 WG79_10095
286	GO:0006525	0.315158	0.948058	1	20	arginine metabolic process	BP	SAOUHSC_00894	WG79_11485
287	GO:0009084	0.31549	0.94794	1	20	glutamine family amino acid biosynthetic process	BP	SAOUHSC_00894	WG79_11485
288	GO:0006090	0.318862	0.946738	1	20	pyruvate metabolic process	BP	SAOUHSC_01418	WG79_00160
289	GO:0030312	0.32108	0.945939	1	20	external encapsulating structure	CC	SAOUHSC_00927	WG79_05755
290	GO:0046939	0.325153	0.944331	1	21	nucleotide phosphorylation	BP	SAOUHSC_01418	WG79_00160
291	GO:0009058	0.33145	0.790175	12	607	biosynthetic process	BP	SAOUHSC_00767 SAOUHSC_00894 SAOUHSC_01319 SAOUHSC_01395 SAOUHSC_01396 SAOUHSC_01397 SAOUHSC_01398 SAOUHSC_02665 SAOUHSC_02809 SAOUHSC_02880 SAOUHSC_02881 SAOUHSC_02882	WG79_00055 WG79_00060 WG79_00065 WG79_00070 WG79_02280 WG79_02920 WG79_03225 WG79_03230 WG79_03235 WG79_06850 WG79_10095 WG79_11485
292	GO:0051186	0.340165	0.853697	3	115	cofactor metabolic process	BP	SAOUHSC_01416 SAOUHSC_01418 SAOUHSC_02665	WG79_00155 WG79_00160 WG79_02280
293	GO:0008982	0.346354	0.935959	1	23	protein-N(PI)-phosphohistidine-sugar phosphotransferase activity	MF	SAOUHSC_02848	WG79_03095
294	GO:0006081	0.356112	0.931872	1	24	cellular aldehyde metabolic process	BP	SAOUHSC_02665	WG79_02280
295	GO:0019725	0.356172	0.931483	1	28	cellular homeostasis	BP	SAOUHSC_02753	WG79_02675
296	GO:0022626	0.362962	0.928113	1	36	cytosolic ribosome	CC	SAOUHSC_00767	WG79_06850
297	GO:0008080	0.363001	0.928599	1	28	N-acetyltransferase activity	MF	SAOUHSC_01398	WG79_00070
298	GO:0016410	0.363001	0.928599	1	28	N-acyltransferase activity	MF	SAOUHSC_01398	WG79_00070
299	GO:0044237	0.368007	0.756319	18	954	cellular metabolic process	BP	SAOUHSC_00199 SAOUHSC_00767 SAOUHSC_00894 SAOUHSC_00895 SAOUHSC_01319 SAOUHSC_01395 SAOUHSC_01396 SAOUHSC_01397 SAOUHSC_01398 SAOUHSC_01399 SAOUHSC_01416 SAOUHSC_01418 SAOUHSC_02665 SAOUHSC_02809 SAOUHSC_02848 SAOUHSC_02880 SAOUHSC_02881 SAOUHSC_02882	WG79_00055 WG79_00060 WG79_00065 WG79_00070 WG79_00075 WG79_00155 WG79_00160 WG79_02280 WG79_02920 WG79_03095 WG79_03225 WG79_03230 WG79_03235 WG79_06850 WG79_08650 WG79_10095 WG79_11485 WG79_11490
300	GO:0003333	0.371737	0.925201	1	24	amino acid transmembrane transport	BP	SAOUHSC_02773	WG79_02760
301	GO:0098796	0.382357	0.920128	1	27	membrane protein complex	CC	SAOUHSC_00927	WG79_05755
302	GO:0016836	0.395801	0.913844	1	27	hydro-lyase activity	MF	SAOUHSC_01396	WG79_00060
303	GO:0044391	0.397557	0.912001	1	42	ribosomal subunit	CC	SAOUHSC_00767	WG79_06850
304	GO:0016757	0.403778	0.909876	1	28	transferase activity, transferring glycosyl groups	MF	SAOUHSC_02880	WG79_03225
305	GO:0009401	0.403991	0.909675	1	29	phosphoenolpyruvate-dependent sugar phosphotransferase system	BP	SAOUHSC_02848	WG79_03095
306	GO:0034219	0.404592	0.909475	1	28	carbohydrate transmembrane transport	BP	SAOUHSC_02848	WG79_03095
307	GO:0042592	0.411882	0.9054	1	33	homeostatic process	BP	SAOUHSC_02753	WG79_02675
308	GO:0036094	0.411994	0.738498	8	382	small molecule binding	MF	SAOUHSC_00287 SAOUHSC_00925 SAOUHSC_01395 SAOUHSC_01397 SAOUHSC_01418 SAOUHSC_02665 SAOUHSC_02754 SAOUHSC_02862	WG79_00055 WG79_00065 WG79_00160 WG79_02280 WG79_02680 WG79_03145 WG79_05765 WG79_07450
309	GO:0044445	0.413018	0.904342	1	41	cytosolic part	CC	SAOUHSC_00767	WG79_06850
310	GO:1901615	0.416184	0.903551	1	29	organic hydroxy compound metabolic process	BP	SAOUHSC_02665	WG79_02280
311	GO:1903825	0.419431	0.901983	1	28	organic acid transmembrane transport	BP	SAOUHSC_02773	WG79_02760
312	GO:0006733	0.419504	0.901841	1	29	oxidoreduction coenzyme metabolic process	BP	SAOUHSC_01418	WG79_00160
313	GO:0019362	0.419504	0.901841	1	29	pyridine nucleotide metabolic process	BP	SAOUHSC_01418	WG79_00160
314	GO:0046496	0.419504	0.901841	1	29	nicotinamide nucleotide metabolic process	BP	SAOUHSC_01418	WG79_00160
315	GO:0006865	0.428872	0.896917	1	29	amino acid transport	BP	SAOUHSC_02773	WG79_02760
316	GO:0016407	0.43123	0.895204	1	34	acetyltransferase activity	MF	SAOUHSC_01398	WG79_00070
317	GO:0015144	0.437432	0.892084	1	31	carbohydrate transmembrane transporter activity	MF	SAOUHSC_02848	WG79_03095
318	GO:1901476	0.437432	0.892084	1	31	carbohydrate transporter activity	MF	SAOUHSC_02848	WG79_03095
319	GO:0046943	0.44229	0.889496	1	30	carboxylic acid transmembrane transporter activity	MF	SAOUHSC_02773	WG79_02760
320	GO:0046034	0.443493	0.88854	1	33	ATP metabolic process	BP	SAOUHSC_01418	WG79_00160
321	GO:0005342	0.45305	0.883294	1	31	organic acid transmembrane transporter activity	MF	SAOUHSC_02773	WG79_02760
322	GO:0008514	0.453277	0.883163	1	31	organic anion transmembrane transporter activity	MF	SAOUHSC_02773	WG79_02760
323	GO:0044724	0.453815	0.882754	1	32	single-organism carbohydrate catabolic process	BP	SAOUHSC_01418	WG79_00160
324	GO:0006793	0.458795	0.72582	5	247	phosphorus metabolic process	BP	SAOUHSC_01319 SAOUHSC_01416 SAOUHSC_01418 SAOUHSC_02665 SAOUHSC_02848	WG79_00155 WG79_00160 WG79_02280 WG79_03095 WG79_10095
325	GO:0009205	0.462115	0.87762	1	35	purine ribonucleoside triphosphate metabolic process	BP	SAOUHSC_01418	WG79_00160
326	GO:0016052	0.463039	0.877247	1	33	carbohydrate catabolic process	BP	SAOUHSC_01418	WG79_00160
327	GO:0034220	0.475253	0.79225	2	88	ion transmembrane transport	BP	SAOUHSC_02753 SAOUHSC_02773	WG79_02675 WG79_02760
328	GO:0008643	0.476161	0.869005	1	36	carbohydrate transport	BP	SAOUHSC_02848	WG79_03095
329	GO:0016820	0.476928	0.868614	1	35	hydrolase activity, acting on acid anhydrides, catalyzing transmembrane movement of substances	MF	SAOUHSC_00923	WG79_05775
330	GO:0042626	0.476928	0.868614	1	35	ATPase activity, coupled to transmembrane movement of substances	MF	SAOUHSC_00923	WG79_05775
331	GO:0043492	0.476928	0.868614	1	35	ATPase activity, coupled to movement of substances	MF	SAOUHSC_00923	WG79_05775
332	GO:0005840	0.479071	0.866227	1	53	ribosome	CC	SAOUHSC_00767	WG79_06850
333	GO:0046942	0.481096	0.866099	1	34	carboxylic acid transport	BP	SAOUHSC_02773	WG79_02760
334	GO:0009144	0.483124	0.864556	1	37	purine nucleoside triphosphate metabolic process	BP	SAOUHSC_01418	WG79_00160
335	GO:0016301	0.485318	0.784364	2	88	kinase activity	MF	SAOUHSC_01319 SAOUHSC_02848	WG79_03095 WG79_10095
336	GO:0030529	0.489356	0.859608	1	54	ribonucleoprotein complex	CC	SAOUHSC_00767	WG79_06850
337	GO:0015849	0.491129	0.859595	1	35	organic acid transport	BP	SAOUHSC_02773	WG79_02760
338	GO:0015399	0.494582	0.857084	1	38	primary active transmembrane transporter activity	MF	SAOUHSC_00923	WG79_05775
339	GO:0015405	0.494582	0.857084	1	38	P-P-bond-hydrolysis-driven transmembrane transporter activity	MF	SAOUHSC_00923	WG79_05775
340	GO:0044272	0.496761	0.855819	1	36	sulfur compound biosynthetic process	BP	SAOUHSC_01395	WG79_00055
341	GO:0015711	0.499492	0.854009	1	36	organic anion transport	BP	SAOUHSC_02773	WG79_02760
342	GO:0009199	0.501299	0.852551	1	39	ribonucleoside triphosphate metabolic process	BP	SAOUHSC_01418	WG79_00160
343	GO:0030170	0.503312	0.851454	1	36	pyridoxal phosphate binding	MF	SAOUHSC_00894	WG79_11485
344	GO:0044422	0.507317	0.847667	1	53	organelle part	CC	SAOUHSC_00767	WG79_06850
345	GO:0044446	0.507317	0.847667	1	53	intracellular organelle part	CC	SAOUHSC_00767	WG79_06850
346	GO:0000166	0.508098	0.659908	7	358	nucleotide binding	MF	SAOUHSC_00287 SAOUHSC_00925 SAOUHSC_01395 SAOUHSC_01397 SAOUHSC_02665 SAOUHSC_02754 SAOUHSC_02862	WG79_00055 WG79_00065 WG79_02280 WG79_02680 WG79_03145 WG79_05765 WG79_07450
347	GO:1901265	0.508098	0.659908	7	358	nucleoside phosphate binding	MF	SAOUHSC_00287 SAOUHSC_00925 SAOUHSC_01395 SAOUHSC_01397 SAOUHSC_02665 SAOUHSC_02754 SAOUHSC_02862	WG79_00055 WG79_00065 WG79_02280 WG79_02680 WG79_03145 WG79_05765 WG79_07450
348	GO:0006807	0.508337	0.633764	13	731	nitrogen compound metabolic process	BP	SAOUHSC_00767 SAOUHSC_00894 SAOUHSC_00895 SAOUHSC_01319 SAOUHSC_01395 SAOUHSC_01396 SAOUHSC_01397 SAOUHSC_01398 SAOUHSC_01399 SAOUHSC_01416 SAOUHSC_01418 SAOUHSC_02665 SAOUHSC_02809	WG79_00055 WG79_00060 WG79_00065 WG79_00070 WG79_00075 WG79_00155 WG79_00160 WG79_02280 WG79_02920 WG79_06850 WG79_10095 WG79_11485 WG79_11490
349	GO:0016021	0.513553	0.637113	10	572	integral component of membrane	CC	NA SAOUHSC_00285 SAOUHSC_00923 SAOUHSC_00924 SAOUHSC_00927 SAOUHSC_01103 SAOUHSC_02753 SAOUHSC_02773 SAOUHSC_02848 SAOUHSC_02880 SAOUHSC_02882	WG79_02675 WG79_02760 WG79_03095 WG79_03225 WG79_03235 WG79_04930 WG79_05755 WG79_05770 WG79_05775 WG79_07445
350	GO:0031224	0.51657	0.634243	10	573	intrinsic component of membrane	CC	NA SAOUHSC_00285 SAOUHSC_00923 SAOUHSC_00924 SAOUHSC_00927 SAOUHSC_01103 SAOUHSC_02753 SAOUHSC_02773 SAOUHSC_02848 SAOUHSC_02880 SAOUHSC_02882	WG79_02675 WG79_02760 WG79_03095 WG79_03225 WG79_03235 WG79_04930 WG79_05755 WG79_05770 WG79_05775 WG79_07445
351	GO:0016835	0.520447	0.839361	1	39	carbon-oxygen lyase activity	MF	SAOUHSC_01396	WG79_00060
352	GO:0044464	0.52565	0.614625	16	903	cell part	CC	SAOUHSC_00285 SAOUHSC_00767 SAOUHSC_00894 SAOUHSC_00923 SAOUHSC_00924 SAOUHSC_00927 SAOUHSC_01319 SAOUHSC_01395 SAOUHSC_01396 SAOUHSC_01397 SAOUHSC_01416 SAOUHSC_01418 SAOUHSC_02753 SAOUHSC_02848 SAOUHSC_02880 SAOUHSC_02882	WG79_00055 WG79_00060 WG79_00065 WG79_00155 WG79_00160 WG79_02675 WG79_03095 WG79_03225 WG79_03235 WG79_05755 WG79_05770 WG79_05775 WG79_06850 WG79_07445 WG79_10095 WG79_11485
353	GO:0044444	0.531604	0.677348	4	230	cytoplasmic part	CC	SAOUHSC_00767 SAOUHSC_01397 SAOUHSC_01416 SAOUHSC_01418	WG79_00065 WG79_00155 WG79_00160 WG79_06850
354	GO:0044425	0.538759	0.612877	10	581	membrane part	CC	NA SAOUHSC_00285 SAOUHSC_00923 SAOUHSC_00924 SAOUHSC_00927 SAOUHSC_01103 SAOUHSC_02753 SAOUHSC_02773 SAOUHSC_02848 SAOUHSC_02880 SAOUHSC_02882	WG79_02675 WG79_02760 WG79_03095 WG79_03225 WG79_03235 WG79_04930 WG79_05755 WG79_05770 WG79_05775 WG79_07445
355	GO:0009064	0.542861	0.82279	1	41	glutamine family amino acid metabolic process	BP	SAOUHSC_00894	WG79_11485
356	GO:0009141	0.545773	0.820349	1	44	nucleoside triphosphate metabolic process	BP	SAOUHSC_01418	WG79_00160
357	GO:0006518	0.549158	0.729864	2	117	peptide metabolic process	BP	SAOUHSC_00767 SAOUHSC_01399	WG79_00075 WG79_06850
358	GO:0070011	0.549277	0.817814	1	42	peptidase activity, acting on L-amino acid peptides	MF	SAOUHSC_01399	WG79_00075
359	GO:0005623	0.5505	0.590488	16	914	cell	CC	SAOUHSC_00285 SAOUHSC_00767 SAOUHSC_00894 SAOUHSC_00923 SAOUHSC_00924 SAOUHSC_00927 SAOUHSC_01319 SAOUHSC_01395 SAOUHSC_01396 SAOUHSC_01397 SAOUHSC_01416 SAOUHSC_01418 SAOUHSC_02753 SAOUHSC_02848 SAOUHSC_02880 SAOUHSC_02882	WG79_00055 WG79_00060 WG79_00065 WG79_00155 WG79_00160 WG79_02675 WG79_03095 WG79_03225 WG79_03235 WG79_05755 WG79_05770 WG79_05775 WG79_06850 WG79_07445 WG79_10095 WG79_11485
360	GO:0098656	0.552079	0.815647	1	42	anion transmembrane transport	BP	SAOUHSC_02773	WG79_02760
361	GO:0043168	0.565332	0.604668	7	375	anion binding	MF	SAOUHSC_00287 SAOUHSC_00894 SAOUHSC_00925 SAOUHSC_01418 SAOUHSC_02665 SAOUHSC_02754 SAOUHSC_02862	WG79_00160 WG79_02280 WG79_02680 WG79_03145 WG79_05765 WG79_07450 WG79_11485
362	GO:0044238	0.575177	0.566247	15	869	primary metabolic process	BP	SAOUHSC_00767 SAOUHSC_00894 SAOUHSC_00895 SAOUHSC_01319 SAOUHSC_01395 SAOUHSC_01396 SAOUHSC_01397 SAOUHSC_01398 SAOUHSC_01399 SAOUHSC_01416 SAOUHSC_01418 SAOUHSC_02809 SAOUHSC_02880 SAOUHSC_02881 SAOUHSC_02882	WG79_00055 WG79_00060 WG79_00065 WG79_00070 WG79_00075 WG79_00155 WG79_00160 WG79_02920 WG79_03225 WG79_03230 WG79_03235 WG79_06850 WG79_10095 WG79_11485 WG79_11490
363	GO:0008509	0.575841	0.79632	1	45	anion transmembrane transporter activity	MF	SAOUHSC_02773	WG79_02760
364	GO:0071704	0.582043	0.559349	17	983	organic substance metabolic process	BP	SAOUHSC_00199 SAOUHSC_00767 SAOUHSC_00894 SAOUHSC_00895 SAOUHSC_01319 SAOUHSC_01395 SAOUHSC_01396 SAOUHSC_01397 SAOUHSC_01398 SAOUHSC_01399 SAOUHSC_01416 SAOUHSC_01418 SAOUHSC_02665 SAOUHSC_02809 SAOUHSC_02880 SAOUHSC_02881 SAOUHSC_02882	WG79_00055 WG79_00060 WG79_00065 WG79_00070 WG79_00075 WG79_00155 WG79_00160 WG79_02280 WG79_02920 WG79_03225 WG79_03230 WG79_03235 WG79_06850 WG79_08650 WG79_10095 WG79_11485 WG79_11490
365	GO:0008152	0.582264	0.563413	20	1146	metabolic process	BP	SAOUHSC_00199 SAOUHSC_00767 SAOUHSC_00894 SAOUHSC_00895 SAOUHSC_01103 SAOUHSC_01319 SAOUHSC_01395 SAOUHSC_01396 SAOUHSC_01397 SAOUHSC_01398 SAOUHSC_01399 SAOUHSC_01416 SAOUHSC_01418 SAOUHSC_02604 SAOUHSC_02665 SAOUHSC_02809 SAOUHSC_02848 SAOUHSC_02880 SAOUHSC_02881 SAOUHSC_02882	WG79_00055 WG79_00060 WG79_00065 WG79_00070 WG79_00075 WG79_00155 WG79_00160 WG79_02280 WG79_02920 WG79_03095 WG79_03225 WG79_03230 WG79_03235 WG79_04930 WG79_06850 WG79_08650 WG79_09235 WG79_10095 WG79_11485 WG79_11490
366	GO:0009405	0.582881	0.790127	1	49	pathogenesis	BP	SAOUHSC_02862	WG79_03145
367	GO:0015075	0.588271	0.693586	2	107	ion transmembrane transporter activity	MF	SAOUHSC_02753 SAOUHSC_02773	WG79_02675 WG79_02760
368	GO:0008233	0.590721	0.783539	1	47	peptidase activity	MF	SAOUHSC_01399	WG79_00075
369	GO:0009126	0.598458	0.776484	1	51	purine nucleoside monophosphate metabolic process	BP	SAOUHSC_01418	WG79_00160
370	GO:0009167	0.598458	0.776484	1	51	purine ribonucleoside monophosphate metabolic process	BP	SAOUHSC_01418	WG79_00160
371	GO:0006508	0.599616	0.775587	1	49	proteolysis	BP	SAOUHSC_01399	WG79_00075
372	GO:0022804	0.600352	0.681666	2	111	active transmembrane transporter activity	MF	SAOUHSC_00923 SAOUHSC_02848	WG79_03095 WG79_05775
373	GO:0001071	0.610744	0.765049	1	57	nucleic acid binding transcription factor activity	MF	SAOUHSC_02809	WG79_02920
374	GO:0003700	0.610744	0.765049	1	57	transcription factor activity, sequence-specific DNA binding	MF	SAOUHSC_02809	WG79_02920
375	GO:0009108	0.61675	0.759652	1	54	coenzyme biosynthetic process	BP	SAOUHSC_02665	WG79_02280
376	GO:0043228	0.61822	0.75758	1	69	non-membrane-bounded organelle	CC	SAOUHSC_00767	WG79_06850
377	GO:0043232	0.61822	0.75758	1	69	intracellular non-membrane-bounded organelle	CC	SAOUHSC_00767	WG79_06850
378	GO:0046128	0.621205	0.755466	1	54	purine ribonucleoside metabolic process	BP	SAOUHSC_01418	WG79_00160
379	GO:0005829	0.628612	0.607336	3	190	cytosol	CC	SAOUHSC_00767 SAOUHSC_01397 SAOUHSC_01418	WG79_00065 WG79_00160 WG79_06850
380	GO:0051704	0.639188	0.737796	1	58	multi-organism process	BP	SAOUHSC_02862	WG79_03145
381	GO:0042278	0.649144	0.727754	1	58	purine nucleoside metabolic process	BP	SAOUHSC_01418	WG79_00160
382	GO:0008270	0.65278	0.724074	1	57	zinc ion binding	MF	SAOUHSC_01399	WG79_00075
383	GO:0006796	0.65416	0.552527	4	244	phosphate-containing compound metabolic process	BP	SAOUHSC_01319 SAOUHSC_01418 SAOUHSC_02665 SAOUHSC_02848	WG79_00160 WG79_02280 WG79_03095 WG79_10095
384	GO:0006820	0.656489	0.720283	1	56	anion transport	BP	SAOUHSC_02773	WG79_02760
385	GO:0042623	0.656582	0.720185	1	56	ATPase activity, coupled	MF	SAOUHSC_00923	WG79_05775
386	GO:2000112	0.658592	0.620099	2	136	regulation of cellular macromolecule biosynthetic process	BP	SAOUHSC_00767 SAOUHSC_02809	WG79_02920 WG79_06850
387	GO:0009889	0.660865	0.617555	2	137	regulation of biosynthetic process	BP	SAOUHSC_00767 SAOUHSC_02809	WG79_02920 WG79_06850
388	GO:0010556	0.660865	0.617555	2	137	regulation of macromolecule biosynthetic process	BP	SAOUHSC_00767 SAOUHSC_02809	WG79_02920 WG79_06850
389	GO:0031326	0.660865	0.617555	2	137	regulation of cellular biosynthetic process	BP	SAOUHSC_00767 SAOUHSC_02809	WG79_02920 WG79_06850
390	GO:0032553	0.664325	0.523106	5	296	ribonucleotide binding	MF	SAOUHSC_00287 SAOUHSC_00925 SAOUHSC_02665 SAOUHSC_02754 SAOUHSC_02862	WG79_02280 WG79_02680 WG79_03145 WG79_05765 WG79_07450
391	GO:0016787	0.667284	0.506813	6	362	hydrolase activity	MF	SAOUHSC_00287 SAOUHSC_00923 SAOUHSC_00925 SAOUHSC_00951 SAOUHSC_01399 SAOUHSC_02754	WG79_00075 WG79_02680 WG79_05635 WG79_05765 WG79_05775 WG79_07450
392	GO:0097367	0.667613	0.519413	5	297	carbohydrate derivative binding	MF	SAOUHSC_00287 SAOUHSC_00925 SAOUHSC_02665 SAOUHSC_02754 SAOUHSC_02862	WG79_02280 WG79_02680 WG79_03145 WG79_05765 WG79_07450
393	GO:0010468	0.668149	0.609359	2	138	regulation of gene expression	BP	SAOUHSC_00767 SAOUHSC_02809	WG79_02920 WG79_06850
394	GO:0051171	0.674564	0.602026	2	140	regulation of nitrogen compound metabolic process	BP	SAOUHSC_00767 SAOUHSC_02809	WG79_02920 WG79_06850
395	GO:0009161	0.674767	0.700363	1	62	ribonucleoside monophosphate metabolic process	BP	SAOUHSC_01418	WG79_00160
396	GO:0006811	0.680828	0.595004	2	128	ion transport	BP	SAOUHSC_02753 SAOUHSC_02773	WG79_02675 WG79_02760
397	GO:0031323	0.683771	0.591336	2	143	regulation of cellular metabolic process	BP	SAOUHSC_00767 SAOUHSC_02809	WG79_02920 WG79_06850
398	GO:0080090	0.684228	0.590802	2	143	regulation of primary metabolic process	BP	SAOUHSC_00767 SAOUHSC_02809	WG79_02920 WG79_06850
399	GO:0009150	0.68455	0.689354	1	64	purine ribonucleotide metabolic process	BP	SAOUHSC_01418	WG79_00160
400	GO:0009123	0.686645	0.686979	1	64	nucleoside monophosphate metabolic process	BP	SAOUHSC_01418	WG79_00160
401	GO:0043226	0.687551	0.685302	1	80	organelle	CC	SAOUHSC_00767	WG79_06850
402	GO:0043229	0.687551	0.685302	1	80	intracellular organelle	CC	SAOUHSC_00767	WG79_06850
403	GO:0016020	0.689725	0.454433	10	637	membrane	CC	NA SAOUHSC_00285 SAOUHSC_00923 SAOUHSC_00924 SAOUHSC_00927 SAOUHSC_01103 SAOUHSC_02753 SAOUHSC_02773 SAOUHSC_02848 SAOUHSC_02880 SAOUHSC_02882	WG79_02675 WG79_02760 WG79_03095 WG79_03225 WG79_03235 WG79_04930 WG79_05755 WG79_05770 WG79_05775 WG79_07445
404	GO:0060255	0.693308	0.580072	2	145	regulation of macromolecule metabolic process	BP	SAOUHSC_00767 SAOUHSC_02809	WG79_02920 WG79_06850
405	GO:0019222	0.70541	0.565458	2	148	regulation of metabolic process	BP	SAOUHSC_00767 SAOUHSC_02809	WG79_02920 WG79_06850
406	GO:0006163	0.708011	0.661735	1	68	purine nucleotide metabolic process	BP	SAOUHSC_01418	WG79_00160
407	GO:0005524	0.72306	0.47218	4	256	ATP binding	MF	SAOUHSC_00287 SAOUHSC_00925 SAOUHSC_02754 SAOUHSC_02862	WG79_02680 WG79_03145 WG79_05765 WG79_07450
408	GO:0044723	0.725297	0.640312	1	68	single-organism carbohydrate metabolic process	BP	SAOUHSC_01418	WG79_00160
409	GO:0032559	0.725952	0.468621	4	257	adenyl ribonucleotide binding	MF	SAOUHSC_00287 SAOUHSC_00925 SAOUHSC_02754 SAOUHSC_02862	WG79_02680 WG79_03145 WG79_05765 WG79_07450
410	GO:0030554	0.728686	0.46524	4	258	adenyl nucleotide binding	MF	SAOUHSC_00287 SAOUHSC_00925 SAOUHSC_02754 SAOUHSC_02862	WG79_02680 WG79_03145 WG79_05765 WG79_07450
411	GO:0043603	0.729788	0.534872	2	157	cellular amide metabolic process	BP	SAOUHSC_00767 SAOUHSC_01399	WG79_00075 WG79_06850
412	GO:0065008	0.736211	0.62587	1	76	regulation of biological quality	BP	SAOUHSC_02753	WG79_02675
413	GO:0009119	0.738532	0.622895	1	74	ribonucleoside metabolic process	BP	SAOUHSC_01418	WG79_00160
414	GO:0051188	0.742894	0.617095	1	74	cofactor biosynthetic process	BP	SAOUHSC_02665	WG79_02280
415	GO:0032787	0.747393	0.611079	1	73	monocarboxylic acid metabolic process	BP	SAOUHSC_01418	WG79_00160
416	GO:0072521	0.754253	0.601513	1	77	purine-containing compound metabolic process	BP	SAOUHSC_01418	WG79_00160
417	GO:0009259	0.754792	0.600766	1	77	ribonucleotide metabolic process	BP	SAOUHSC_01418	WG79_00160
418	GO:0097159	0.76737	0.362614	10	657	organic cyclic compound binding	MF	SAOUHSC_00287 SAOUHSC_00894 SAOUHSC_00925 SAOUHSC_01395 SAOUHSC_01397 SAOUHSC_01418 SAOUHSC_02665 SAOUHSC_02754 SAOUHSC_02809 SAOUHSC_02862	WG79_00055 WG79_00065 WG79_00160 WG79_02280 WG79_02680 WG79_02920 WG79_03145 WG79_05765 WG79_07450 WG79_11485
419	GO:1901363	0.76737	0.362614	10	657	heterocyclic compound binding	MF	SAOUHSC_00287 SAOUHSC_00894 SAOUHSC_00925 SAOUHSC_01395 SAOUHSC_01397 SAOUHSC_01418 SAOUHSC_02665 SAOUHSC_02754 SAOUHSC_02809 SAOUHSC_02862	WG79_00055 WG79_00065 WG79_00160 WG79_02280 WG79_02680 WG79_02920 WG79_03145 WG79_05765 WG79_07450 WG79_11485
420	GO:0006412	0.772083	0.575504	1	97	translation	BP	SAOUHSC_00767	WG79_06850
421	GO:0016773	0.775926	0.570428	1	79	phosphotransferase activity, alcohol group as acceptor	MF	SAOUHSC_02848	WG79_03095
422	GO:0065007	0.780646	0.422933	3	238	biological regulation	BP	SAOUHSC_00767 SAOUHSC_02753 SAOUHSC_02809	WG79_02675 WG79_02920 WG79_06850
423	GO:0005737	0.783561	0.351202	8	561	cytoplasm	CC	SAOUHSC_00767 SAOUHSC_00894 SAOUHSC_01319 SAOUHSC_01395 SAOUHSC_01396 SAOUHSC_01397 SAOUHSC_01416 SAOUHSC_01418	WG79_00055 WG79_00060 WG79_00065 WG79_00155 WG79_00160 WG79_06850 WG79_10095 WG79_11485
424	GO:0019693	0.786175	0.554843	1	84	ribose phosphate metabolic process	BP	SAOUHSC_01418	WG79_00160
425	GO:0016772	0.79112	0.450866	2	156	transferase activity, transferring phosphorus-containing groups	MF	SAOUHSC_01319 SAOUHSC_02848	WG79_03095 WG79_10095
426	GO:0009116	0.792433	0.545126	1	86	nucleoside metabolic process	BP	SAOUHSC_01418	WG79_00160
427	GO:0043043	0.794275	0.541791	1	102	peptide biosynthetic process	BP	SAOUHSC_00767	WG79_06850
428	GO:0001883	0.797198	0.375538	4	283	purine nucleoside binding	MF	SAOUHSC_00287 SAOUHSC_00925 SAOUHSC_02754 SAOUHSC_02862	WG79_02680 WG79_03145 WG79_05765 WG79_07450
429	GO:0032550	0.797198	0.375538	4	283	purine ribonucleoside binding	MF	SAOUHSC_00287 SAOUHSC_00925 SAOUHSC_02754 SAOUHSC_02862	WG79_02680 WG79_03145 WG79_05765 WG79_07450
430	GO:0035639	0.797198	0.375538	4	283	purine ribonucleoside triphosphate binding	MF	SAOUHSC_00287 SAOUHSC_00925 SAOUHSC_02754 SAOUHSC_02862	WG79_02680 WG79_03145 WG79_05765 WG79_07450
431	GO:0032555	0.799508	0.37233	4	284	purine ribonucleotide binding	MF	SAOUHSC_00287 SAOUHSC_00925 SAOUHSC_02754 SAOUHSC_02862	WG79_02680 WG79_03145 WG79_05765 WG79_07450
432	GO:0001882	0.799717	0.372039	4	284	nucleoside binding	MF	SAOUHSC_00287 SAOUHSC_00925 SAOUHSC_02754 SAOUHSC_02862	WG79_02680 WG79_03145 WG79_05765 WG79_07450
433	GO:0032549	0.799717	0.372039	4	284	ribonucleoside binding	MF	SAOUHSC_00287 SAOUHSC_00925 SAOUHSC_02754 SAOUHSC_02862	WG79_02680 WG79_03145 WG79_05765 WG79_07450
434	GO:0017076	0.801689	0.369288	4	285	purine nucleotide binding	MF	SAOUHSC_00287 SAOUHSC_00925 SAOUHSC_02754 SAOUHSC_02862	WG79_02680 WG79_03145 WG79_05765 WG79_07450
435	GO:1901657	0.804827	0.525339	1	89	glycosyl compound metabolic process	BP	SAOUHSC_01418	WG79_00160
436	GO:0006950	0.809464	0.517675	1	92	response to stress	BP	SAOUHSC_00831	WG79_07130
437	GO:0019637	0.814453	0.415568	2	168	organophosphate metabolic process	BP	SAOUHSC_01418 SAOUHSC_02665	WG79_00160 WG79_02280
438	GO:0046914	0.837446	0.469182	1	100	transition metal ion binding	MF	SAOUHSC_01399	WG79_00075
439	GO:0005975	0.837474	0.469269	1	95	carbohydrate metabolic process	BP	SAOUHSC_01418	WG79_00160
440	GO:0043167	0.837905	0.278956	8	551	ion binding	MF	SAOUHSC_00287 SAOUHSC_00894 SAOUHSC_00925 SAOUHSC_01399 SAOUHSC_01418 SAOUHSC_02665 SAOUHSC_02754 SAOUHSC_02862	WG79_00075 WG79_00160 WG79_02280 WG79_02680 WG79_03145 WG79_05765 WG79_07450 WG79_11485
441	GO:0016829	0.840487	0.463732	1	97	lyase activity	MF	SAOUHSC_01396	WG79_00060
442	GO:0044424	0.847838	0.265043	8	598	intracellular part	CC	SAOUHSC_00767 SAOUHSC_00894 SAOUHSC_01319 SAOUHSC_01395 SAOUHSC_01396 SAOUHSC_01397 SAOUHSC_01416 SAOUHSC_01418	WG79_00055 WG79_00060 WG79_00065 WG79_00155 WG79_00160 WG79_06850 WG79_10095 WG79_11485
443	GO:0016788	0.848602	0.448517	1	103	hydrolase activity, acting on ester bonds	MF	SAOUHSC_00951	WG79_05635
444	GO:0090407	0.852074	0.441891	1	105	organophosphate biosynthetic process	BP	SAOUHSC_02665	WG79_02280
445	GO:0006355	0.868025	0.410213	1	121	regulation of transcription, DNA-templated	BP	SAOUHSC_02809	WG79_02920
446	GO:0051252	0.869297	0.407613	1	122	regulation of RNA metabolic process	BP	SAOUHSC_02809	WG79_02920
447	GO:1903506	0.869297	0.407613	1	122	regulation of nucleic acid-templated transcription	BP	SAOUHSC_02809	WG79_02920
448	GO:2001141	0.869297	0.407613	1	122	regulation of RNA biosynthetic process	BP	SAOUHSC_02809	WG79_02920
449	GO:0043604	0.871872	0.402261	1	127	amide biosynthetic process	BP	SAOUHSC_00767	WG79_06850
450	GO:0050794	0.872533	0.318135	2	206	regulation of cellular process	BP	SAOUHSC_00767 SAOUHSC_02809	WG79_02920 WG79_06850
451	GO:0005488	0.87689	0.212779	12	842	binding	MF	SAOUHSC_00287 SAOUHSC_00767 SAOUHSC_00894 SAOUHSC_00925 SAOUHSC_01395 SAOUHSC_01397 SAOUHSC_01399 SAOUHSC_01418 SAOUHSC_02665 SAOUHSC_02754 SAOUHSC_02809 SAOUHSC_02862	WG79_00055 WG79_00065 WG79_00075 WG79_00160 WG79_02280 WG79_02680 WG79_02920 WG79_03145 WG79_05765 WG79_06850 WG79_07450 WG79_11485
452	GO:0006351	0.876951	0.391743	1	125	transcription, DNA-templated	BP	SAOUHSC_02809	WG79_02920
453	GO:0097659	0.87814	0.389226	1	126	nucleic acid-templated transcription	BP	SAOUHSC_02809	WG79_02920
454	GO:0019219	0.879412	0.386536	1	126	regulation of nucleobase-containing compound metabolic process	BP	SAOUHSC_02809	WG79_02920
455	GO:0032774	0.887907	0.368148	1	130	RNA biosynthetic process	BP	SAOUHSC_02809	WG79_02920
456	GO:0050789	0.889431	0.286685	2	215	regulation of biological process	BP	SAOUHSC_00767 SAOUHSC_02809	WG79_02920 WG79_06850
457	GO:0009117	0.894753	0.353041	1	121	nucleotide metabolic process	BP	SAOUHSC_01418	WG79_00160
458	GO:0018130	0.896821	0.240769	3	292	heterocycle biosynthetic process	BP	SAOUHSC_00894 SAOUHSC_02665 SAOUHSC_02809	WG79_02280 WG79_02920 WG79_11485
459	GO:0006753	0.898717	0.34396	1	123	nucleoside phosphate metabolic process	BP	SAOUHSC_01418	WG79_00160
460	GO:0005622	0.89917	0.189356	8	636	intracellular	CC	SAOUHSC_00767 SAOUHSC_00894 SAOUHSC_01319 SAOUHSC_01395 SAOUHSC_01396 SAOUHSC_01397 SAOUHSC_01416 SAOUHSC_01418	WG79_00055 WG79_00060 WG79_00065 WG79_00155 WG79_00160 WG79_06850 WG79_10095 WG79_11485
461	GO:0019538	0.910363	0.2452	2	234	protein metabolic process	BP	SAOUHSC_00767 SAOUHSC_01399	WG79_00075 WG79_06850
462	GO:1901362	0.914867	0.207341	3	305	organic cyclic compound biosynthetic process	BP	SAOUHSC_00894 SAOUHSC_02665 SAOUHSC_02809	WG79_02280 WG79_02920 WG79_11485
463	GO:0005575	0.930517	0.13222	18	1260	cellular_component	CC	NA SAOUHSC_00285 SAOUHSC_00767 SAOUHSC_00894 SAOUHSC_00923 SAOUHSC_00924 SAOUHSC_00927 SAOUHSC_01103 SAOUHSC_01319 SAOUHSC_01395 SAOUHSC_01396 SAOUHSC_01397 SAOUHSC_01416 SAOUHSC_01418 SAOUHSC_02753 SAOUHSC_02773 SAOUHSC_02848 SAOUHSC_02880 SAOUHSC_02882	WG79_00055 WG79_00060 WG79_00065 WG79_00155 WG79_00160 WG79_02675 WG79_02760 WG79_03095 WG79_03225 WG79_03235 WG79_04930 WG79_05755 WG79_05770 WG79_05775 WG79_06850 WG79_07445 WG79_10095 WG79_11485
464	GO:0055086	0.932072	0.260308	1	144	nucleobase-containing small molecule metabolic process	BP	SAOUHSC_01418	WG79_00160
465	GO:0050896	0.947745	0.215375	1	157	response to stimulus	BP	SAOUHSC_00831	WG79_07130
466	GO:0010467	0.958678	0.134826	2	290	gene expression	BP	SAOUHSC_00767 SAOUHSC_02809	WG79_02920 WG79_06850
467	GO:0044267	0.961061	0.173116	1	193	cellular protein metabolic process	BP	SAOUHSC_00767	WG79_06850
468	GO:0043169	0.961183	0.12839	2	263	cation binding	MF	SAOUHSC_01399 SAOUHSC_01418	WG79_00075 WG79_00160
469	GO:1901135	0.963544	0.164899	1	173	carbohydrate derivative metabolic process	BP	SAOUHSC_01418	WG79_00160
470	GO:0019438	0.963575	0.122031	2	279	aromatic compound biosynthetic process	BP	SAOUHSC_02665 SAOUHSC_02809	WG79_02280 WG79_02920
471	GO:0003677	0.965556	0.157909	1	190	DNA binding	MF	SAOUHSC_02809	WG79_02920
472	GO:0044271	0.96663	0.097739	3	381	cellular nitrogen compound biosynthetic process	BP	SAOUHSC_00767 SAOUHSC_02665 SAOUHSC_02809	WG79_02280 WG79_02920 WG79_06850
473	GO:0034645	0.969156	0.10682	2	303	cellular macromolecule biosynthetic process	BP	SAOUHSC_00767 SAOUHSC_02809	WG79_02920 WG79_06850
474	GO:0009059	0.970372	0.103423	2	306	macromolecule biosynthetic process	BP	SAOUHSC_00767 SAOUHSC_02809	WG79_02920 WG79_06850
475	GO:0034654	0.980443	0.102201	1	218	nucleobase-containing compound biosynthetic process	BP	SAOUHSC_02809	WG79_02920
476	GO:0016070	0.98245	0.0938906	1	223	RNA metabolic process	BP	SAOUHSC_02809	WG79_02920
477	GO:0046483	0.991339	0.0282874	4	522	heterocycle metabolic process	BP	SAOUHSC_00894 SAOUHSC_01418 SAOUHSC_02665 SAOUHSC_02809	WG79_00160 WG79_02280 WG79_02920 WG79_11485
478	GO:0034641	0.991661	0.025383	5	613	cellular nitrogen compound metabolic process	BP	SAOUHSC_00767 SAOUHSC_01399 SAOUHSC_01418 SAOUHSC_02665 SAOUHSC_02809	WG79_00075 WG79_00160 WG79_02280 WG79_02920 WG79_06850
479	GO:0046872	0.99308	0.0445335	1	255	metal ion binding	MF	SAOUHSC_01399	WG79_00075
480	GO:1901360	0.99319	0.0229741	4	535	organic cyclic compound metabolic process	BP	SAOUHSC_00894 SAOUHSC_01418 SAOUHSC_02665 SAOUHSC_02809	WG79_00160 WG79_02280 WG79_02920 WG79_11485
481	GO:0003676	0.996629	0.0245799	1	315	nucleic acid binding	MF	SAOUHSC_02809	WG79_02920
482	GO:0090304	0.996784	0.0236378	1	303	nucleic acid metabolic process	BP	SAOUHSC_02809	WG79_02920
483	GO:0006725	0.99754	0.0106321	3	510	cellular aromatic compound metabolic process	BP	SAOUHSC_01418 SAOUHSC_02665 SAOUHSC_02809	WG79_00160 WG79_02280 WG79_02920
484	GO:0006139	0.998328	0.00922395	2	440	nucleobase-containing compound metabolic process	BP	SAOUHSC_01418 SAOUHSC_02809	WG79_00160 WG79_02920
485	GO:0043170	0.99841	0.00725273	3	550	macromolecule metabolic process	BP	SAOUHSC_00767 SAOUHSC_01399 SAOUHSC_02809	WG79_00075 WG79_02920 WG79_06850
486	GO:0044260	0.999311	0.00424693	2	501	cellular macromolecule metabolic process	BP	SAOUHSC_00767 SAOUHSC_02809	WG79_02920 WG79_06850
487	GO:0042221	1	0.477657	0	41	response to chemical	BP
488	GO:0071554	1	0.485594	0	38	cell wall organization or biogenesis	BP
489	GO:0009653	1	0.623006	0	26	anatomical structure morphogenesis	BP
490	GO:0048856	1	0.623006	0	26	anatomical structure development	BP
491	GO:0048869	1	0.623006	0	26	cellular developmental process	BP
492	GO:0045229	1	0.532747	0	33	external encapsulating structure organization	BP
493	GO:0071555	1	0.532747	0	33	cell wall organization	BP
494	GO:1901137	1	0.137887	0	106	carbohydrate derivative biosynthetic process	BP
495	GO:0000003	1	0.916337	0	5	reproduction	BP
496	GO:0000015	1	0.980652	0	1	phosphopyruvate hydratase complex	CC
497	GO:0000018	1	0.980652	0	1	regulation of DNA recombination	BP
498	GO:0000027	1	0.933108	0	5	ribosomal large subunit assembly	BP
499	GO:0000028	1	0.93294	0	5	ribosomal small subunit assembly	BP
500	GO:0000036	1	0.99216	0	1	ACP phosphopantetheine attachment site binding involved in fatty acid biosynthetic process	MF
501	GO:0000041	1	0.751266	0	15	transition metal ion transport	BP
502	GO:0000049	1	0.733091	0	18	tRNA binding	MF
503	GO:0000050	1	0.907532	0	5	urea cycle	BP
504	GO:0000052	1	0.980654	0	1	citrulline metabolic process	BP
505	GO:0000053	1	0.980659	0	1	argininosuccinate metabolic process	BP
506	GO:0000062	1	0.980658	0	1	fatty-acyl-CoA binding	MF
507	GO:0000101	1	0.928594	0	4	sulfur amino acid transport	BP
508	GO:0000103	1	0.980652	0	1	sulfate assimilation	BP
509	GO:0000104	1	0.962472	0	2	succinate dehydrogenase activity	MF
510	GO:0000105	1	0.849753	0	9	histidine biosynthetic process	BP
511	GO:0000107	1	0.965885	0	2	imidazoleglycerol-phosphate synthase activity	MF
512	GO:0000150	1	0.980774	0	1	recombinase activity	MF
513	GO:0000154	1	0.745588	0	16	rRNA modification	BP
514	GO:0000155	1	0.731231	0	16	phosphorelay sensor kinase activity	MF
515	GO:0000160	1	0.558676	0	31	phosphorelay signal transduction system	BP
516	GO:0000162	1	0.894252	0	6	tryptophan biosynthetic process	BP
517	GO:0000175	1	0.961668	0	2	3'-5'-exoribonuclease activity	MF
518	GO:0000178	1	0.980652	0	1	exosome (RNase complex)	CC
519	GO:0000179	1	0.981143	0	1	rRNA (adenine-N6,N6-)-dimethyltransferase activity	MF
520	GO:0000217	1	0.980774	0	1	DNA secondary structure binding	MF
521	GO:0000270	1	0.651586	0	22	peptidoglycan metabolic process	BP
522	GO:0000271	1	0.787257	0	13	polysaccharide biosynthetic process	BP
523	GO:0000286	1	0.961753	0	2	alanine dehydrogenase activity	MF
524	GO:0000287	1	0.300444	0	63	magnesium ion binding	MF
525	GO:0000302	1	0.894672	0	6	response to reactive oxygen species	BP
526	GO:0000303	1	0.948803	0	3	response to superoxide	BP
527	GO:0000305	1	0.930416	0	4	response to oxygen radical	BP
528	GO:0000309	1	0.983914	0	1	nicotinamide-nucleotide adenylyltransferase activity	MF
529	GO:0000310	1	0.983775	0	1	xanthine phosphoribosyltransferase activity	MF
530	GO:0000400	1	0.980774	0	1	four-way junction DNA binding	MF
531	GO:0000408	1	0.963806	0	2	EKC/KEOPS complex	CC
532	GO:0000413	1	0.946098	0	3	protein peptidyl-prolyl isomerization	BP
533	GO:0000428	1	0.961668	0	2	DNA-directed RNA polymerase complex	CC
534	GO:0000451	1	0.963592	0	2	rRNA 2'-O-methylation	BP
535	GO:0000453	1	0.963592	0	2	enzyme-directed rRNA 2'-O-methylation	BP
536	GO:0000455	1	0.89445	0	6	enzyme-directed rRNA pseudouridine synthesis	BP
537	GO:0000462	1	0.975422	0	2	maturation of SSU-rRNA from tricistronic rRNA transcript (SSU-rRNA, 5.8S rRNA, LSU-rRNA)	BP
538	GO:0000470	1	0.982374	0	1	maturation of LSU-rRNA	BP
539	GO:0000502	1	0.965254	0	2	proteasome complex	CC
540	GO:0000700	1	0.983961	0	1	mismatch base pair DNA N-glycosylase activity	MF
541	GO:0000701	1	0.983961	0	1	purine-specific mismatch base pair DNA N-glycosylase activity	MF
542	GO:0000702	1	0.98121	0	1	oxidized base lesion DNA N-glycosylase activity	MF
543	GO:0000715	1	0.980652	0	1	nucleotide-excision repair, DNA damage recognition	BP
544	GO:0000716	1	0.980652	0	1	transcription-coupled nucleotide-excision repair, DNA damage recognition	BP
545	GO:0000724	1	0.943156	0	3	double-strand break repair via homologous recombination	BP
546	GO:0000725	1	0.924875	0	4	recombinational repair	BP
547	GO:0000730	1	0.980774	0	1	DNA recombinase assembly	BP
548	GO:0000731	1	0.9807	0	1	DNA synthesis involved in DNA repair	BP
549	GO:0000774	1	0.983107	0	1	adenyl-nucleotide exchange factor activity	MF
550	GO:0000902	1	0.629349	0	25	cell morphogenesis	BP
551	GO:0000906	1	0.986023	0	1	6,7-dimethyl-8-ribityllumazine synthase activity	MF
552	GO:0000910	1	0.874958	0	8	cytokinesis	BP
553	GO:0000921	1	0.980652	0	1	septin ring assembly	BP
554	GO:0000966	1	0.986712	0	1	RNA 5'-end processing	BP
555	GO:0000967	1	0.986712	0	1	rRNA 5'-end processing	BP
556	GO:0000975	1	0.892084	0	8	regulatory region DNA binding	MF
557	GO:0000976	1	0.949323	0	3	transcription regulatory region sequence-specific DNA binding	MF
558	GO:0000984	1	0.981187	0	1	bacterial-type RNA polymerase regulatory region sequence-specific DNA binding	MF
559	GO:0000986	1	0.981187	0	1	bacterial-type RNA polymerase core promoter proximal region sequence-specific DNA binding	MF
560	GO:0000987	1	0.962192	0	2	core promoter proximal region sequence-specific DNA binding	MF
561	GO:0000988	1	0.923492	0	5	transcription factor activity, protein binding	MF
562	GO:0000989	1	0.985569	0	1	transcription factor activity, transcription factor binding	MF
563	GO:0000990	1	0.937042	0	4	transcription factor activity, core RNA polymerase binding	MF
564	GO:0000996	1	0.937042	0	4	core DNA-dependent RNA polymerase binding promoter specificity activity	MF
565	GO:0001017	1	0.981187	0	1	bacterial-type RNA polymerase regulatory region DNA binding	MF
566	GO:0001067	1	0.892084	0	8	regulatory region nucleic acid binding	MF
567	GO:0001121	1	0.980705	0	1	transcription from bacterial-type RNA polymerase promoter	BP
568	GO:0001123	1	0.980705	0	1	transcription initiation from bacterial-type RNA polymerase promoter	BP
569	GO:0001159	1	0.962192	0	2	core promoter proximal region DNA binding	MF
570	GO:0001510	1	0.695741	0	20	RNA methylation	BP
571	GO:0001522	1	0.844771	0	9	pseudouridine synthesis	BP
572	GO:0001680	1	0.980659	0	1	tRNA 3'-terminal CCA addition	BP
573	GO:0001682	1	0.988791	0	1	tRNA 5'-leader removal	BP
574	GO:0001848	1	0.974981	0	2	complement binding	MF
575	GO:0001887	1	0.980652	0	1	selenium compound metabolic process	BP
576	GO:0001906	1	0.890566	0	6	cell killing	BP
577	GO:0002084	1	0.983553	0	1	protein depalmitoylation	BP
578	GO:0002094	1	0.946074	0	3	polyprenyltransferase activity	MF
579	GO:0002097	1	0.894049	0	6	tRNA wobble base modification	BP
580	GO:0002098	1	0.924802	0	4	tRNA wobble uridine modification	BP
581	GO:0002099	1	0.980801	0	1	tRNA wobble guanine modification	BP
582	GO:0002100	1	0.985761	0	1	tRNA wobble adenosine to inosine editing	BP
583	GO:0002128	1	0.985761	0	1	tRNA nucleoside ribose methylation	BP
584	GO:0002130	1	0.985761	0	1	wobble position ribose methylation	BP
585	GO:0002131	1	0.985761	0	1	wobble position cytosine ribose methylation	BP
586	GO:0002132	1	0.985761	0	1	wobble position uridine ribose methylation	BP
587	GO:0002143	1	0.980696	0	1	tRNA wobble position uridine thiolation	BP
588	GO:0002161	1	0.898672	0	6	aminoacyl-tRNA editing activity	MF
589	GO:0002181	1	0.950802	0	3	cytoplasmic translation	BP
590	GO:0002184	1	0.984156	0	1	cytoplasmic translational termination	BP
591	GO:0002935	1	0.980715	0	1	tRNA (adenine-C2-)-methyltransferase activity	MF
592	GO:0002937	1	0.980656	0	1	tRNA 4-thiouridine biosynthesis	BP
593	GO:0002943	1	0.980874	0	1	tRNA dihydrouridine synthesis	BP
594	GO:0002949	1	0.931293	0	4	tRNA threonylcarbamoyladenosine modification	BP
595	GO:0003678	1	0.795915	0	12	DNA helicase activity	MF
596	GO:0003684	1	0.842566	0	9	damaged DNA binding	MF
597	GO:0003688	1	0.962051	0	2	DNA replication origin binding	MF
598	GO:0003689	1	0.962033	0	2	DNA clamp loader activity	MF
599	GO:0003690	1	0.872069	0	7	double-stranded DNA binding	MF
600	GO:0003697	1	0.917486	0	5	single-stranded DNA binding	MF
601	GO:0003723	1	0.175826	0	106	RNA binding	MF
602	GO:0003724	1	0.943039	0	3	RNA helicase activity	MF
603	GO:0003725	1	0.963134	0	2	double-stranded RNA binding	MF
604	GO:0003729	1	0.943894	0	4	mRNA binding	MF
605	GO:0003735	1	0.542523	0	50	structural constituent of ribosome	MF
606	GO:0003743	1	0.958446	0	3	translation initiation factor activity	MF
607	GO:0003746	1	0.910525	0	5	translation elongation factor activity	MF
608	GO:0003747	1	0.943318	0	3	translation release factor activity	MF
609	GO:0003755	1	0.946098	0	3	peptidyl-prolyl cis-trans isomerase activity	MF
610	GO:0003756	1	0.980652	0	1	protein disulfide isomerase activity	MF
611	GO:0003840	1	0.980652	0	1	gamma-glutamyltransferase activity	MF
612	GO:0003841	1	0.983223	0	1	1-acylglycerol-3-phosphate O-acyltransferase activity	MF
613	GO:0003842	1	0.980652	0	1	1-pyrroline-5-carboxylate dehydrogenase activity	MF
614	GO:0003848	1	0.985632	0	1	2-amino-4-hydroxy-6-hydroxymethyldihydropteridine diphosphokinase activity	MF
615	GO:0003850	1	0.982995	0	1	2-deoxyglucose-6-phosphatase activity	MF
616	GO:0003852	1	0.980652	0	1	2-isopropylmalate synthase activity	MF
617	GO:0003854	1	0.980801	0	1	3-beta-hydroxy-delta5-steroid dehydrogenase activity	MF
618	GO:0003855	1	0.982155	0	1	3-dehydroquinate dehydratase activity	MF
619	GO:0003856	1	0.980747	0	1	3-dehydroquinate synthase activity	MF
620	GO:0003857	1	0.980652	0	1	3-hydroxyacyl-CoA dehydrogenase activity	MF
621	GO:0003861	1	0.964822	0	2	3-isopropylmalate dehydratase activity	MF
622	GO:0003862	1	0.98077	0	1	3-isopropylmalate dehydrogenase activity	MF
623	GO:0003863	1	0.980861	0	1	3-methyl-2-oxobutanoate dehydrogenase (2-methylpropanoyl-transferring) activity	MF
624	GO:0003864	1	0.981457	0	1	3-methyl-2-oxobutanoate hydroxymethyltransferase activity	MF
625	GO:0003866	1	0.980652	0	1	3-phosphoshikimate 1-carboxyvinyltransferase activity	MF
626	GO:0003871	1	0.980652	0	1	5-methyltetrahydropteroyltriglutamate-homocysteine S-methyltransferase activity	MF
627	GO:0003872	1	0.980914	0	1	6-phosphofructokinase activity	MF
628	GO:0003879	1	0.983262	0	1	ATP phosphoribosyltransferase activity	MF
629	GO:0003880	1	0.98526	0	1	protein C-terminal carboxyl O-methyltransferase activity	MF
630	GO:0003883	1	0.980652	0	1	CTP synthase activity	MF
631	GO:0003887	1	0.806697	0	11	DNA-directed DNA polymerase activity	MF
632	GO:0003896	1	0.980652	0	1	DNA primase activity	MF
633	GO:0003899	1	0.904029	0	6	DNA-directed RNA polymerase activity	MF
634	GO:0003904	1	0.980652	0	1	deoxyribodipyrimidine photo-lyase activity	MF
635	GO:0003905	1	0.952122	0	3	alkylbase DNA N-glycosylase activity	MF
636	GO:0003906	1	0.929921	0	4	DNA-(apurinic or apyrimidinic site) lyase activity	MF
637	GO:0003908	1	0.984736	0	1	methylated-DNA-[protein]-cysteine S-methyltransferase activity	MF
638	GO:0003909	1	0.980652	0	1	DNA ligase activity	MF
639	GO:0003911	1	0.980652	0	1	DNA ligase (NAD+) activity	MF
640	GO:0003913	1	0.980652	0	1	DNA photolyase activity	MF
641	GO:0003916	1	0.889227	0	6	DNA topoisomerase activity	MF
642	GO:0003917	1	0.961668	0	2	DNA topoisomerase type I activity	MF
643	GO:0003918	1	0.92476	0	4	DNA topoisomerase type II (ATP-hydrolyzing) activity	MF
644	GO:0003919	1	0.980907	0	1	FMN adenylyltransferase activity	MF
645	GO:0003920	1	0.980893	0	1	GMP reductase activity	MF
646	GO:0003921	1	0.980652	0	1	GMP synthase activity	MF
647	GO:0003922	1	0.980652	0	1	GMP synthase (glutamine-hydrolyzing) activity	MF
648	GO:0003924	1	0.680008	0	20	GTPase activity	MF
649	GO:0003933	1	0.962204	0	2	GTP cyclohydrolase activity	MF
650	GO:0003934	1	0.981187	0	1	GTP cyclohydrolase I activity	MF
651	GO:0003935	1	0.980665	0	1	GTP cyclohydrolase II activity	MF
652	GO:0003937	1	0.980652	0	1	IMP cyclohydrolase activity	MF
653	GO:0003938	1	0.980652	0	1	IMP dehydrogenase activity	MF
654	GO:0003939	1	0.980758	0	1	L-iditol 2-dehydrogenase activity	MF
655	GO:0003941	1	0.945375	0	3	L-serine ammonia-lyase activity	MF
656	GO:0003949	1	0.982261	0	1	1-(5-phosphoribosyl)-5-[(5-phosphoribosylamino)methylideneamino]imidazole-4-carboxamide isomerase activity	MF
657	GO:0003951	1	0.944548	0	3	NAD+ kinase activity	MF
658	GO:0003952	1	0.981441	0	1	NAD+ synthase (glutamine-hydrolyzing) activity	MF
659	GO:0003954	1	0.92476	0	4	NADH dehydrogenase activity	MF
660	GO:0003955	1	0.980658	0	1	NAD(P)H dehydrogenase (quinone) activity	MF
661	GO:0003959	1	0.961709	0	2	NADPH dehydrogenase activity	MF
662	GO:0003961	1	0.980654	0	1	O-acetylhomoserine aminocarboxypropyltransferase activity	MF
663	GO:0003962	1	0.96175	0	2	cystathionine gamma-synthase activity	MF
664	GO:0003977	1	0.980652	0	1	UDP-N-acetylglucosamine diphosphorylase activity	MF
665	GO:0003978	1	0.962301	0	2	UDP-glucose 4-epimerase activity	MF
666	GO:0003979	1	0.980653	0	1	UDP-glucose 6-dehydrogenase activity	MF
667	GO:0003983	1	0.981234	0	1	UTP:glucose-1-phosphate uridylyltransferase activity	MF
668	GO:0003984	1	0.95349	0	3	acetolactate synthase activity	MF
669	GO:0003985	1	0.980665	0	1	acetyl-CoA C-acetyltransferase activity	MF
670	GO:0003988	1	0.925123	0	4	acetyl-CoA C-acyltransferase activity	MF
671	GO:0003989	1	0.912558	0	5	acetyl-CoA carboxylase activity	MF
672	GO:0003991	1	0.981742	0	1	acetylglutamate kinase activity	MF
673	GO:0003994	1	0.980652	0	1	aconitate hydratase activity	MF
674	GO:0003995	1	0.961695	0	2	acyl-CoA dehydrogenase activity	MF
675	GO:0003996	1	0.980652	0	1	acyl-CoA ligase activity	MF
676	GO:0003998	1	0.991048	0	1	acylphosphatase activity	MF
677	GO:0003999	1	0.984792	0	1	adenine phosphoribosyltransferase activity	MF
678	GO:0004000	1	0.985761	0	1	adenosine deaminase activity	MF
679	GO:0004003	1	0.87196	0	7	ATP-dependent DNA helicase activity	MF
680	GO:0004004	1	0.943039	0	3	ATP-dependent RNA helicase activity	MF
681	GO:0004015	1	0.980652	0	1	adenosylmethionine-8-amino-7-oxononanoate transaminase activity	MF
682	GO:0004016	1	0.981505	0	1	adenylate cyclase activity	MF
683	GO:0004017	1	0.982851	0	1	adenylate kinase activity	MF
684	GO:0004018	1	0.980652	0	1	N6-(1,2-dicarboxyethyl)AMP AMP-lyase (fumarate-forming) activity	MF
685	GO:0004019	1	0.980652	0	1	adenylosuccinate synthase activity	MF
686	GO:0004022	1	0.961839	0	2	alcohol dehydrogenase (NAD) activity	MF
687	GO:0004028	1	0.980652	0	1	3-chloroallyl aldehyde dehydrogenase activity	MF
688	GO:0004029	1	0.872131	0	7	aldehyde dehydrogenase (NAD) activity	MF
689	GO:0004030	1	0.961668	0	2	aldehyde dehydrogenase [NAD(P)+] activity	MF
690	GO:0004034	1	0.980811	0	1	aldose 1-epimerase activity	MF
691	GO:0004038	1	0.980652	0	1	allantoinase activity	MF
692	GO:0004040	1	0.908385	0	5	amidase activity	MF
693	GO:0004042	1	0.980654	0	1	acetyl-CoA:L-glutamate N-acetyltransferase activity	MF
694	GO:0004044	1	0.980652	0	1	amidophosphoribosyltransferase activity	MF
695	GO:0004045	1	0.983867	0	1	aminoacyl-tRNA hydrolase activity	MF
696	GO:0004047	1	0.980718	0	1	aminomethyltransferase activity	MF
697	GO:0004048	1	0.980849	0	1	anthranilate phosphoribosyltransferase activity	MF
698	GO:0004049	1	0.964513	0	2	anthranilate synthase activity	MF
699	GO:0004053	1	0.981081	0	1	arginase activity	MF
700	GO:0004055	1	0.980659	0	1	argininosuccinate synthase activity	MF
701	GO:0004056	1	0.980652	0	1	argininosuccinate lyase activity	MF
702	GO:0004059	1	0.98514	0	1	aralkylamine N-acetyltransferase activity	MF
703	GO:0004061	1	0.981868	0	1	arylformamidase activity	MF
704	GO:0004067	1	0.980914	0	1	asparaginase activity	MF
705	GO:0004068	1	0.98783	0	1	aspartate 1-decarboxylase activity	MF
706	GO:0004070	1	0.981176	0	1	aspartate carbamoyltransferase activity	MF
707	GO:0004075	1	0.943039	0	3	biotin carboxylase activity	MF
708	GO:0004076	1	0.980832	0	1	biotin synthase activity	MF
709	GO:0004077	1	0.980907	0	1	biotin-[acetyl-CoA-carboxylase] ligase activity	MF
710	GO:0004084	1	0.946344	0	3	branched-chain-amino-acid transaminase activity	MF
711	GO:0004087	1	0.980652	0	1	carbamoyl-phosphate synthase (ammonia) activity	MF
712	GO:0004088	1	0.961724	0	2	carbamoyl-phosphate synthase (glutamine-hydrolyzing) activity	MF
713	GO:0004096	1	0.980652	0	1	catalase activity	MF
714	GO:0004107	1	0.98067	0	1	chorismate synthase activity	MF
715	GO:0004109	1	0.980692	0	1	coproporphyrinogen oxidase activity	MF
716	GO:0004121	1	0.980672	0	1	cystathionine beta-lyase activity	MF
717	GO:0004123	1	0.96175	0	2	cystathionine gamma-lyase activity	MF
718	GO:0004124	1	0.943608	0	3	cysteine synthase activity	MF
719	GO:0004126	1	0.987296	0	1	cytidine deaminase activity	MF
720	GO:0004127	1	0.982715	0	1	cytidylate kinase activity	MF
721	GO:0004129	1	0.932421	0	4	cytochrome-c oxidase activity	MF
722	GO:0004132	1	0.985957	0	1	dCMP deaminase activity	MF
723	GO:0004139	1	0.983425	0	1	deoxyribose-phosphate aldolase activity	MF
724	GO:0004140	1	0.983145	0	1	dephospho-CoA kinase activity	MF
725	GO:0004141	1	0.964768	0	2	dethiobiotin synthase activity	MF
726	GO:0004143	1	0.970045	0	2	diacylglycerol kinase activity	MF
727	GO:0004146	1	0.985569	0	1	dihydrofolate reductase activity	MF
728	GO:0004147	1	0.964525	0	2	dihydrolipoamide branched chain acyltransferase activity	MF
729	GO:0004148	1	0.961668	0	2	dihydrolipoyl dehydrogenase activity	MF
730	GO:0004150	1	0.988303	0	1	dihydroneopterin aldolase activity	MF
731	GO:0004151	1	0.980652	0	1	dihydroorotase activity	MF
732	GO:0004152	1	0.980747	0	1	dihydroorotate dehydrogenase activity	MF
733	GO:0004156	1	0.981539	0	1	dihydropteroate synthase activity	MF
734	GO:0004160	1	0.980652	0	1	dihydroxy-acid dehydratase activity	MF
735	GO:0004163	1	0.98088	0	1	diphosphomevalonate decarboxylase activity	MF
736	GO:0004175	1	0.694416	0	20	endopeptidase activity	MF
737	GO:0004176	1	0.961668	0	2	ATP-dependent peptidase activity	MF
738	GO:0004177	1	0.890328	0	6	aminopeptidase activity	MF
739	GO:0004180	1	0.980652	0	1	carboxypeptidase activity	MF
740	GO:0004185	1	0.980652	0	1	serine-type carboxypeptidase activity	MF
741	GO:0004190	1	0.985321	0	1	aspartic-type endopeptidase activity	MF
742	GO:0004222	1	0.859679	0	8	metalloendopeptidase activity	MF
743	GO:0004252	1	0.850393	0	9	serine-type endopeptidase activity	MF
744	GO:0004298	1	0.984308	0	1	threonine-type endopeptidase activity	MF
745	GO:0004310	1	0.981247	0	1	farnesyl-diphosphate farnesyltransferase activity	MF
746	GO:0004311	1	0.945674	0	3	farnesyltranstransferase activity	MF
747	GO:0004312	1	0.91072	0	5	fatty acid synthase activity	MF
748	GO:0004314	1	0.981025	0	1	[acyl-carrier-protein] S-malonyltransferase activity	MF
749	GO:0004315	1	0.980982	0	1	3-oxoacyl-[acyl-carrier-protein] synthase activity	MF
750	GO:0004316	1	0.964027	0	2	3-oxoacyl-[acyl-carrier-protein] reductase (NADPH) activity	MF
751	GO:0004318	1	0.981742	0	1	enoyl-[acyl-carrier-protein] reductase (NADH) activity	MF
752	GO:0004321	1	0.980652	0	1	fatty-acyl-CoA synthase activity	MF
753	GO:0004324	1	0.980787	0	1	ferredoxin-NADP+ reductase activity	MF
754	GO:0004325	1	0.981034	0	1	ferrochelatase activity	MF
755	GO:0004326	1	0.980653	0	1	tetrahydrofolylpolyglutamate synthase activity	MF
756	GO:0004329	1	0.980652	0	1	formate-tetrahydrofolate ligase activity	MF
757	GO:0004332	1	0.962744	0	2	fructose-bisphosphate aldolase activity	MF
758	GO:0004333	1	0.980652	0	1	fumarate hydratase activity	MF
759	GO:0004337	1	0.963871	0	2	geranyltranstransferase activity	MF
760	GO:0004340	1	0.980874	0	1	glucokinase activity	MF
761	GO:0004342	1	0.981825	0	1	glucosamine-6-phosphate deaminase activity	MF
762	GO:0004345	1	0.980652	0	1	glucose-6-phosphate dehydrogenase activity	MF
763	GO:0004346	1	0.982995	0	1	glucose-6-phosphatase activity	MF
764	GO:0004347	1	0.980652	0	1	glucose-6-phosphate isomerase activity	MF
765	GO:0004355	1	0.961668	0	2	glutamate synthase (NADPH) activity	MF
766	GO:0004356	1	0.980652	0	1	glutamate-ammonia ligase activity	MF
767	GO:0004358	1	0.980654	0	1	glutamate N-acetyltransferase activity	MF
768	GO:0004359	1	0.966912	0	2	glutaminase activity	MF
769	GO:0004360	1	0.965204	0	2	glutamine-fructose-6-phosphate transaminase (isomerizing) activity	MF
770	GO:0004364	1	0.965285	0	2	glutathione transferase activity	MF
771	GO:0004367	1	0.980849	0	1	glycerol-3-phosphate dehydrogenase [NAD+] activity	MF
772	GO:0004368	1	0.980652	0	1	glycerol-3-phosphate dehydrogenase activity	MF
773	GO:0004370	1	0.980652	0	1	glycerol kinase activity	MF
774	GO:0004371	1	0.946211	0	3	glycerone kinase activity	MF
775	GO:0004372	1	0.980654	0	1	glycine hydroxymethyltransferase activity	MF
776	GO:0004375	1	0.961668	0	2	glycine dehydrogenase (decarboxylating) activity	MF
777	GO:0004385	1	0.983145	0	1	guanylate kinase activity	MF
778	GO:0004386	1	0.707155	0	18	helicase activity	MF
779	GO:0004392	1	0.978946	0	2	heme oxygenase (decyclizing) activity	MF
780	GO:0004396	1	0.980874	0	1	hexokinase activity	MF
781	GO:0004397	1	0.980652	0	1	histidine ammonia-lyase activity	MF
782	GO:0004399	1	0.980653	0	1	histidinol dehydrogenase activity	MF
783	GO:0004400	1	0.961934	0	2	histidinol-phosphate transaminase activity	MF
784	GO:0004412	1	0.980652	0	1	homoserine dehydrogenase activity	MF
785	GO:0004413	1	0.981062	0	1	homoserine kinase activity	MF
786	GO:0004414	1	0.980914	0	1	homoserine O-acetyltransferase activity	MF
787	GO:0004417	1	0.981609	0	1	hydroxyethylthiazole kinase activity	MF
788	GO:0004418	1	0.981025	0	1	hydroxymethylbilane synthase activity	MF
789	GO:0004420	1	0.980652	0	1	hydroxymethylglutaryl-CoA reductase (NADPH) activity	MF
790	GO:0004421	1	0.98067	0	1	hydroxymethylglutaryl-CoA synthase activity	MF
791	GO:0004422	1	0.984412	0	1	hypoxanthine phosphoribosyltransferase activity	MF
792	GO:0004424	1	0.983775	0	1	imidazoleglycerol-phosphate dehydratase activity	MF
793	GO:0004425	1	0.981664	0	1	indole-3-glycerol-phosphate synthase activity	MF
794	GO:0004427	1	0.981016	0	1	inorganic diphosphatase activity	MF
795	GO:0004436	1	0.980874	0	1	phosphatidylinositol diacylglycerol-lyase activity	MF
796	GO:0004448	1	0.980653	0	1	isocitrate dehydrogenase activity	MF
797	GO:0004450	1	0.980653	0	1	isocitrate dehydrogenase (NADP+) activity	MF
798	GO:0004452	1	0.980766	0	1	isopentenyl-diphosphate delta-isomerase activity	MF
799	GO:0004455	1	0.980838	0	1	ketol-acid reductoisomerase activity	MF
800	GO:0004457	1	0.925693	0	4	lactate dehydrogenase activity	MF
801	GO:0004459	1	0.962238	0	2	L-lactate dehydrogenase activity	MF
802	GO:0004470	1	0.980655	0	1	malic enzyme activity	MF
803	GO:0004471	1	0.980655	0	1	malate dehydrogenase (decarboxylating) (NAD+) activity	MF
804	GO:0004476	1	0.962331	0	2	mannose-6-phosphate isomerase activity	MF
805	GO:0004477	1	0.981259	0	1	methenyltetrahydrofolate cyclohydrolase activity	MF
806	GO:0004478	1	0.980661	0	1	methionine adenosyltransferase activity	MF
807	GO:0004479	1	0.980999	0	1	methionyl-tRNA formyltransferase activity	MF
808	GO:0004488	1	0.981259	0	1	methylenetetrahydrofolate dehydrogenase (NADP+) activity	MF
809	GO:0004489	1	0.980652	0	1	methylenetetrahydrofolate reductase (NAD(P)H) activity	MF
810	GO:0004496	1	0.981043	0	1	mevalonate kinase activity	MF
811	GO:0004497	1	0.888116	0	7	monooxygenase activity	MF
812	GO:0004514	1	0.980652	0	1	nicotinate-nucleotide diphosphorylase (carboxylating) activity	MF
813	GO:0004515	1	0.983914	0	1	nicotinate-nucleotide adenylyltransferase activity	MF
814	GO:0004516	1	0.980652	0	1	nicotinate phosphoribosyltransferase activity	MF
815	GO:0004517	1	0.980733	0	1	nitric-oxide synthase activity	MF
816	GO:0004518	1	0.448341	0	45	nuclease activity	MF
817	GO:0004519	1	0.601711	0	29	endonuclease activity	MF
818	GO:0004520	1	0.8277	0	10	endodeoxyribonuclease activity	MF
819	GO:0004521	1	0.819356	0	12	endoribonuclease activity	MF
820	GO:0004523	1	0.950912	0	3	RNA-DNA hybrid ribonuclease activity	MF
821	GO:0004525	1	0.971015	0	2	ribonuclease III activity	MF
822	GO:0004526	1	0.988791	0	1	ribonuclease P activity	MF
823	GO:0004527	1	0.739273	0	16	exonuclease activity	MF
824	GO:0004529	1	0.973052	0	2	exodeoxyribonuclease activity	MF
825	GO:0004532	1	0.92476	0	4	exoribonuclease activity	MF
826	GO:0004534	1	0.961668	0	2	5'-3' exoribonuclease activity	MF
827	GO:0004536	1	0.805265	0	12	deoxyribonuclease activity	MF
828	GO:0004540	1	0.787755	0	14	ribonuclease activity	MF
829	GO:0004549	1	0.988791	0	1	tRNA-specific ribonuclease activity	MF
830	GO:0004550	1	0.986225	0	1	nucleoside diphosphate kinase activity	MF
831	GO:0004551	1	0.98364	0	1	nucleotide diphosphatase activity	MF
832	GO:0004553	1	0.889227	0	6	hydrolase activity, hydrolyzing O-glycosyl compounds	MF
833	GO:0004556	1	0.980652	0	1	alpha-amylase activity	MF
834	GO:0004564	1	0.980652	0	1	beta-fructofuranosidase activity	MF
835	GO:0004575	1	0.980652	0	1	sucrose alpha-glucosidase activity	MF
836	GO:0004585	1	0.962027	0	2	ornithine carbamoyltransferase activity	MF
837	GO:0004588	1	0.983302	0	1	orotate phosphoribosyltransferase activity	MF
838	GO:0004590	1	0.965695	0	2	orotidine-5'-phosphate decarboxylase activity	MF
839	GO:0004592	1	0.981298	0	1	pantoate-beta-alanine ligase activity	MF
840	GO:0004594	1	0.981539	0	1	pantothenate kinase activity	MF
841	GO:0004595	1	0.985506	0	1	pantetheine-phosphate adenylyltransferase activity	MF
842	GO:0004596	1	0.819491	0	13	peptide alpha-N-acetyltransferase activity	MF
843	GO:0004601	1	0.876966	0	8	peroxidase activity	MF
844	GO:0004602	1	0.971038	0	2	glutathione peroxidase activity	MF
845	GO:0004605	1	0.981664	0	1	phosphatidate cytidylyltransferase activity	MF
846	GO:0004611	1	0.980652	0	1	phosphoenolpyruvate carboxykinase activity	MF
847	GO:0004612	1	0.980652	0	1	phosphoenolpyruvate carboxykinase (ATP) activity	MF
848	GO:0004614	1	0.980652	0	1	phosphoglucomutase activity	MF
849	GO:0004616	1	0.980652	0	1	phosphogluconate dehydrogenase (decarboxylating) activity	MF
850	GO:0004617	1	0.961814	0	2	phosphoglycerate dehydrogenase activity	MF
851	GO:0004618	1	0.980662	0	1	phosphoglycerate kinase activity	MF
852	GO:0004619	1	0.963414	0	2	phosphoglycerate mutase activity	MF
853	GO:0004631	1	0.980733	0	1	phosphomevalonate kinase activity	MF
854	GO:0004632	1	0.98066	0	1	phosphopantothenate--cysteine ligase activity	MF
855	GO:0004633	1	0.98066	0	1	phosphopantothenoylcysteine decarboxylase activity	MF
856	GO:0004634	1	0.980652	0	1	phosphopyruvate hydratase activity	MF
857	GO:0004635	1	0.981825	0	1	phosphoribosyl-AMP cyclohydrolase activity	MF
858	GO:0004636	1	0.981825	0	1	phosphoribosyl-ATP diphosphatase activity	MF
859	GO:0004637	1	0.980654	0	1	phosphoribosylamine-glycine ligase activity	MF
860	GO:0004638	1	0.949307	0	3	phosphoribosylaminoimidazole carboxylase activity	MF
861	GO:0004639	1	0.963285	0	2	phosphoribosylaminoimidazolesuccinocarboxamide synthase activity	MF
862	GO:0004640	1	0.981664	0	1	phosphoribosylanthranilate isomerase activity	MF
863	GO:0004641	1	0.980797	0	1	phosphoribosylformylglycinamidine cyclo-ligase activity	MF
864	GO:0004642	1	0.955105	0	3	phosphoribosylformylglycinamidine synthase activity	MF
865	GO:0004643	1	0.980652	0	1	phosphoribosylaminoimidazolecarboxamide formyltransferase activity	MF
866	GO:0004644	1	0.983961	0	1	phosphoribosylglycinamide formyltransferase activity	MF
867	GO:0004645	1	0.980652	0	1	phosphorylase activity	MF
868	GO:0004654	1	0.980652	0	1	polyribonucleotide nucleotidyltransferase activity	MF
869	GO:0004655	1	0.9809	0	1	porphobilinogen synthase activity	MF
870	GO:0004657	1	0.980844	0	1	proline dehydrogenase activity	MF
871	GO:0004659	1	0.893497	0	6	prenyltransferase activity	MF
872	GO:0004661	1	0.982374	0	1	protein geranylgeranyltransferase activity	MF
873	GO:0004664	1	0.981591	0	1	prephenate dehydratase activity	MF
874	GO:0004665	1	0.980718	0	1	prephenate dehydrogenase (NADP+) activity	MF
875	GO:0004671	1	0.98526	0	1	protein C-terminal S-isoprenylcysteine carboxyl O-methyltransferase activity	MF
876	GO:0004672	1	0.650249	0	23	protein kinase activity	MF
877	GO:0004673	1	0.731231	0	16	protein histidine kinase activity	MF
878	GO:0004674	1	0.940473	0	4	protein serine/threonine kinase activity	MF
879	GO:0004712	1	0.981007	0	1	protein serine/threonine/tyrosine kinase activity	MF
880	GO:0004713	1	0.965591	0	2	protein tyrosine kinase activity	MF
881	GO:0004721	1	0.920836	0	5	phosphoprotein phosphatase activity	MF
882	GO:0004722	1	0.981935	0	1	protein serine/threonine phosphatase activity	MF
883	GO:0004725	1	0.937811	0	4	protein tyrosine phosphatase activity	MF
884	GO:0004729	1	0.980652	0	1	oxygen-dependent protoporphyrinogen oxidase activity	MF
885	GO:0004730	1	0.962816	0	2	pseudouridylate synthase activity	MF
886	GO:0004731	1	0.964748	0	2	purine-nucleoside phosphorylase activity	MF
887	GO:0004735	1	0.981473	0	1	pyrroline-5-carboxylate reductase activity	MF
888	GO:0004736	1	0.980652	0	1	pyruvate carboxylase activity	MF
889	GO:0004738	1	0.943536	0	3	pyruvate dehydrogenase activity	MF
890	GO:0004739	1	0.943536	0	3	pyruvate dehydrogenase (acetyl-transferring) activity	MF
891	GO:0004743	1	0.980652	0	1	pyruvate kinase activity	MF
892	GO:0004746	1	0.983031	0	1	riboflavin synthase activity	MF
893	GO:0004747	1	0.981062	0	1	ribokinase activity	MF
894	GO:0004748	1	0.946955	0	3	ribonucleoside-diphosphate reductase activity, thioredoxin disulfide as acceptor	MF
895	GO:0004749	1	0.980921	0	1	ribose phosphate diphosphokinase activity	MF
896	GO:0004750	1	0.982887	0	1	ribulose-phosphate 3-epimerase activity	MF
897	GO:0004751	1	0.982432	0	1	ribose-5-phosphate isomerase activity	MF
898	GO:0004764	1	0.981522	0	1	shikimate 3-dehydrogenase (NADP+) activity	MF
899	GO:0004765	1	0.984681	0	1	shikimate kinase activity	MF
900	GO:0004772	1	0.964525	0	2	sterol O-acyltransferase activity	MF
901	GO:0004774	1	0.962106	0	2	succinate-CoA ligase activity	MF
902	GO:0004775	1	0.962106	0	2	succinate-CoA ligase (ADP-forming) activity	MF
903	GO:0004783	1	0.980652	0	1	sulfite reductase (NADPH) activity	MF
904	GO:0004784	1	0.9672	0	2	superoxide dismutase activity	MF
905	GO:0004788	1	0.982922	0	1	thiamine diphosphokinase activity	MF
906	GO:0004789	1	0.982922	0	1	thiamine-phosphate diphosphorylase activity	MF
907	GO:0004791	1	0.941647	0	5	thioredoxin-disulfide reductase activity	MF
908	GO:0004794	1	0.961792	0	2	L-threonine ammonia-lyase activity	MF
909	GO:0004795	1	0.980751	0	1	threonine synthase activity	MF
910	GO:0004797	1	0.983467	0	1	thymidine kinase activity	MF
911	GO:0004798	1	0.983223	0	1	thymidylate kinase activity	MF
912	GO:0004799	1	0.980943	0	1	thymidylate synthase activity	MF
913	GO:0004801	1	0.982181	0	1	sedoheptulose-7-phosphate:D-glyceraldehyde-3-phosphate glyceronetransferase activity	MF
914	GO:0004802	1	0.980652	0	1	transketolase activity	MF
915	GO:0004803	1	0.990958	0	1	transposase activity	MF
916	GO:0004806	1	0.961668	0	2	triglyceride lipase activity	MF
917	GO:0004807	1	0.981804	0	1	triose-phosphate isomerase activity	MF
918	GO:0004810	1	0.961678	0	2	tRNA adenylyltransferase activity	MF
919	GO:0004812	1	0.675233	0	20	aminoacyl-tRNA ligase activity	MF
920	GO:0004813	1	0.980652	0	1	alanine-tRNA ligase activity	MF
921	GO:0004814	1	0.980652	0	1	arginine-tRNA ligase activity	MF
922	GO:0004815	1	0.980652	0	1	aspartate-tRNA ligase activity	MF
923	GO:0004816	1	0.980652	0	1	asparagine-tRNA ligase activity	MF
924	GO:0004817	1	0.980652	0	1	cysteine-tRNA ligase activity	MF
925	GO:0004818	1	0.980652	0	1	glutamate-tRNA ligase activity	MF
926	GO:0004820	1	0.980652	0	1	glycine-tRNA ligase activity	MF
927	GO:0004821	1	0.980653	0	1	histidine-tRNA ligase activity	MF
928	GO:0004822	1	0.980652	0	1	isoleucine-tRNA ligase activity	MF
929	GO:0004823	1	0.980652	0	1	leucine-tRNA ligase activity	MF
930	GO:0004824	1	0.980652	0	1	lysine-tRNA ligase activity	MF
931	GO:0004825	1	0.980652	0	1	methionine-tRNA ligase activity	MF
932	GO:0004826	1	0.961768	0	2	phenylalanine-tRNA ligase activity	MF
933	GO:0004827	1	0.980652	0	1	proline-tRNA ligase activity	MF
934	GO:0004828	1	0.980652	0	1	serine-tRNA ligase activity	MF
935	GO:0004829	1	0.980652	0	1	threonine-tRNA ligase activity	MF
936	GO:0004830	1	0.980867	0	1	tryptophan-tRNA ligase activity	MF
937	GO:0004831	1	0.980653	0	1	tyrosine-tRNA ligase activity	MF
938	GO:0004832	1	0.980652	0	1	valine-tRNA ligase activity	MF
939	GO:0004834	1	0.963047	0	2	tryptophan synthase activity	MF
940	GO:0004844	1	0.966978	0	2	uracil DNA N-glycosylase activity	MF
941	GO:0004845	1	0.967947	0	2	uracil phosphoribosyltransferase activity	MF
942	GO:0004849	1	0.96649	0	2	uridine kinase activity	MF
943	GO:0004851	1	0.980893	0	1	uroporphyrin-III C-methyltransferase activity	MF
944	GO:0004852	1	0.982617	0	1	uroporphyrinogen-III synthase activity	MF
945	GO:0004853	1	0.980783	0	1	uroporphyrinogen decarboxylase activity	MF
946	GO:0004857	1	0.978862	0	2	enzyme inhibitor activity	MF
947	GO:0004866	1	0.978862	0	2	endopeptidase inhibitor activity	MF
948	GO:0004869	1	0.978862	0	2	cysteine-type endopeptidase inhibitor activity	MF
949	GO:0004871	1	0.703838	0	18	signal transducer activity	MF
950	GO:0004872	1	0.717707	0	17	receptor activity	MF
951	GO:0004888	1	0.981683	0	1	transmembrane signaling receptor activity	MF
952	GO:0004970	1	0.981683	0	1	ionotropic glutamate receptor activity	MF
953	GO:0005057	1	0.731231	0	16	receptor signaling protein activity	MF
954	GO:0005198	1	0.536144	0	51	structural molecule activity	MF
955	GO:0005216	1	0.963193	0	2	ion channel activity	MF
956	GO:0005230	1	0.981683	0	1	extracellular ligand-gated ion channel activity	MF
957	GO:0005275	1	0.927717	0	4	amine transmembrane transporter activity	MF
958	GO:0005283	1	0.924766	0	4	sodium:amino acid symporter activity	MF
959	GO:0005294	1	0.961668	0	2	neutral L-amino acid secondary active transmembrane transporter activity	MF
960	GO:0005298	1	0.980652	0	1	proline:sodium symporter activity	MF
961	GO:0005304	1	0.943039	0	3	L-valine transmembrane transporter activity	MF
962	GO:0005313	1	0.980658	0	1	L-glutamate transmembrane transporter activity	MF
963	GO:0005315	1	0.892749	0	6	inorganic phosphate transmembrane transporter activity	MF
964	GO:0005319	1	0.92476	0	4	lipid transporter activity	MF
965	GO:0005326	1	0.980652	0	1	neurotransmitter transporter activity	MF
966	GO:0005328	1	0.980652	0	1	neurotransmitter:sodium symporter activity	MF
967	GO:0005337	1	0.94305	0	3	nucleoside transmembrane transporter activity	MF
968	GO:0005343	1	0.924766	0	4	organic acid:sodium symporter activity	MF
969	GO:0005344	1	0.98068	0	1	oxygen transporter activity	MF
970	GO:0005345	1	0.980652	0	1	purine nucleobase transmembrane transporter activity	MF
971	GO:0005351	1	0.944931	0	3	sugar:proton symporter activity	MF
972	GO:0005353	1	0.961668	0	2	fructose transmembrane transporter activity	MF
973	GO:0005363	1	0.980653	0	1	maltose transmembrane transporter activity	MF
974	GO:0005372	1	0.981457	0	1	water transmembrane transporter activity	MF
975	GO:0005375	1	0.980652	0	1	copper ion transmembrane transporter activity	MF
976	GO:0005381	1	0.87196	0	7	iron ion transmembrane transporter activity	MF
977	GO:0005385	1	0.944098	0	3	zinc ion transmembrane transporter activity	MF
978	GO:0005402	1	0.944931	0	3	cation:sugar symporter activity	MF
979	GO:0005416	1	0.924766	0	4	cation:amino acid symporter activity	MF
980	GO:0005436	1	0.963895	0	2	sodium:phosphate symporter activity	MF
981	GO:0005451	1	0.937785	0	4	monovalent cation:proton antiporter activity	MF
982	GO:0005506	1	0.80597	0	14	iron ion binding	MF
983	GO:0005507	1	0.904457	0	6	copper ion binding	MF
984	GO:0005509	1	0.980652	0	1	calcium ion binding	MF
985	GO:0005525	1	0.575853	0	29	GTP binding	MF
986	GO:0005576	1	0.46036	0	41	extracellular region	CC
987	GO:0005615	1	0.974981	0	2	extracellular space	CC
988	GO:0005618	1	0.808166	0	11	cell wall	CC
989	GO:0005634	1	0.963724	0	2	nucleus	CC
990	GO:0005657	1	0.90717	0	5	replication fork	CC
991	GO:0005663	1	0.962033	0	2	DNA replication factor C complex	CC
992	GO:0005694	1	0.775277	0	13	chromosome	CC
993	GO:0005730	1	0.980652	0	1	nucleolus	CC
994	GO:0005739	1	0.906635	0	6	mitochondrion	CC
995	GO:0005740	1	0.989719	0	1	mitochondrial envelope	CC
996	GO:0005758	1	0.989719	0	1	mitochondrial intermembrane space	CC
997	GO:0005759	1	0.969333	0	2	mitochondrial matrix	CC
998	GO:0005783	1	0.9809	0	1	endoplasmic reticulum	CC
999	GO:0005839	1	0.984308	0	1	proteasome core complex	CC
1000	GO:0005856	1	0.980652	0	1	cytoskeleton	CC
1001	GO:0005938	1	0.980652	0	1	cell cortex	CC
1002	GO:0005940	1	0.980652	0	1	septin ring	CC
1003	GO:0005948	1	0.991507	0	1	acetolactate synthase complex	CC
1004	GO:0005950	1	0.964513	0	2	anthranilate synthase complex	CC
1005	GO:0005951	1	0.98071	0	1	carbamoyl-phosphate synthase complex	CC
1006	GO:0005960	1	0.939755	0	4	glycine cleavage complex	CC
1007	GO:0005971	1	0.961917	0	2	ribonucleoside-diphosphate reductase complex	CC
1008	GO:0005976	1	0.760912	0	15	polysaccharide metabolic process	BP
1009	GO:0005984	1	0.849116	0	9	disaccharide metabolic process	BP
1010	GO:0005985	1	0.980652	0	1	sucrose metabolic process	BP
1011	GO:0005987	1	0.980652	0	1	sucrose catabolic process	BP
1012	GO:0005988	1	0.883097	0	7	lactose metabolic process	BP
1013	GO:0005990	1	0.916907	0	5	lactose catabolic process	BP
1014	GO:0005991	1	0.980652	0	1	trehalose metabolic process	BP
1015	GO:0005993	1	0.980652	0	1	trehalose catabolic process	BP
1016	GO:0005996	1	0.666747	0	22	monosaccharide metabolic process	BP
1017	GO:0006002	1	0.946762	0	3	fructose 6-phosphate metabolic process	BP
1018	GO:0006006	1	0.7357	0	16	glucose metabolic process	BP
1019	GO:0006007	1	0.980652	0	1	glucose catabolic process	BP
1020	GO:0006011	1	0.981234	0	1	UDP-glucose metabolic process	BP
1021	GO:0006012	1	0.953093	0	3	galactose metabolic process	BP
1022	GO:0006014	1	0.968591	0	2	D-ribose metabolic process	BP
1023	GO:0006015	1	0.961944	0	2	5-phosphoribose 1-diphosphate biosynthetic process	BP
1024	GO:0006020	1	0.963316	0	2	inositol metabolic process	BP
1025	GO:0006022	1	0.651586	0	22	aminoglycan metabolic process	BP
1026	GO:0006023	1	0.691023	0	19	aminoglycan biosynthetic process	BP
1027	GO:0006024	1	0.691023	0	19	glycosaminoglycan biosynthetic process	BP
1028	GO:0006026	1	0.943565	0	3	aminoglycan catabolic process	BP
1029	GO:0006027	1	0.943565	0	3	glycosaminoglycan catabolic process	BP
1030	GO:0006040	1	0.812508	0	11	amino sugar metabolic process	BP
1031	GO:0006044	1	0.96283	0	2	N-acetylglucosamine metabolic process	BP
1032	GO:0006046	1	0.96283	0	2	N-acetylglucosamine catabolic process	BP
1033	GO:0006047	1	0.911257	0	5	UDP-N-acetylglucosamine metabolic process	BP
1034	GO:0006048	1	0.944168	0	3	UDP-N-acetylglucosamine biosynthetic process	BP
1035	GO:0006050	1	0.982617	0	1	mannosamine metabolic process	BP
1036	GO:0006051	1	0.982617	0	1	N-acetylmannosamine metabolic process	BP
1037	GO:0006054	1	0.946567	0	3	N-acetylneuraminate metabolic process	BP
1038	GO:0006059	1	0.980705	0	1	hexitol metabolic process	BP
1039	GO:0006065	1	0.980653	0	1	UDP-glucuronate biosynthetic process	BP
1040	GO:0006066	1	0.725085	0	17	alcohol metabolic process	BP
1041	GO:0006071	1	0.879253	0	7	glycerol metabolic process	BP
1042	GO:0006072	1	0.943229	0	3	glycerol-3-phosphate metabolic process	BP
1043	GO:0006085	1	0.980659	0	1	acetyl-CoA biosynthetic process	BP
1044	GO:0006089	1	0.89397	0	6	lactate metabolic process	BP
1045	GO:0006094	1	0.859606	0	8	gluconeogenesis	BP
1046	GO:0006097	1	0.980653	0	1	glyoxylate cycle	BP
1047	GO:0006098	1	0.879547	0	7	pentose-phosphate shunt	BP
1048	GO:0006104	1	0.981081	0	1	succinyl-CoA metabolic process	BP
1049	GO:0006105	1	0.981081	0	1	succinate metabolic process	BP
1050	GO:0006106	1	0.980652	0	1	fumarate metabolic process	BP
1051	GO:0006108	1	0.96167	0	2	malate metabolic process	BP
1052	GO:0006109	1	0.963763	0	2	regulation of carbohydrate metabolic process	BP
1053	GO:0006119	1	0.863639	0	9	oxidative phosphorylation	BP
1054	GO:0006140	1	0.982432	0	1	regulation of nucleotide metabolic process	BP
1055	GO:0006141	1	0.981426	0	1	regulation of purine nucleobase metabolic process	BP
1056	GO:0006144	1	0.863526	0	8	purine nucleobase metabolic process	BP
1057	GO:0006145	1	0.980652	0	1	purine nucleobase catabolic process	BP
1058	GO:0006152	1	0.962331	0	2	purine nucleoside catabolic process	BP
1059	GO:0006166	1	0.953689	0	3	purine ribonucleoside salvage	BP
1060	GO:0006167	1	0.947025	0	3	AMP biosynthetic process	BP
1061	GO:0006168	1	0.984792	0	1	adenine salvage	BP
1062	GO:0006171	1	0.981505	0	1	cAMP biosynthetic process	BP
1063	GO:0006177	1	0.961668	0	2	GMP biosynthetic process	BP
1064	GO:0006183	1	0.967135	0	2	GTP biosynthetic process	BP
1065	GO:0006188	1	0.808757	0	12	IMP biosynthetic process	BP
1066	GO:0006189	1	0.808757	0	12	'de novo' IMP biosynthetic process	BP
1067	GO:0006195	1	0.961676	0	2	purine nucleotide catabolic process	BP
1068	GO:0006203	1	0.961676	0	2	dGTP catabolic process	BP
1069	GO:0006206	1	0.86353	0	8	pyrimidine nucleobase metabolic process	BP
1070	GO:0006207	1	0.911259	0	5	'de novo' pyrimidine nucleobase biosynthetic process	BP
1071	GO:0006213	1	0.750599	0	16	pyrimidine nucleoside metabolic process	BP
1072	GO:0006216	1	0.987296	0	1	cytidine catabolic process	BP
1073	GO:0006220	1	0.734975	0	17	pyrimidine nucleotide metabolic process	BP
1074	GO:0006221	1	0.775493	0	14	pyrimidine nucleotide biosynthetic process	BP
1075	GO:0006222	1	0.846981	0	9	UMP biosynthetic process	BP
1076	GO:0006223	1	0.983069	0	1	uracil salvage	BP
1077	GO:0006225	1	0.982104	0	1	UDP biosynthetic process	BP
1078	GO:0006227	1	0.983223	0	1	dUDP biosynthetic process	BP
1079	GO:0006228	1	0.986225	0	1	UTP biosynthetic process	BP
1080	GO:0006231	1	0.980943	0	1	dTMP biosynthetic process	BP
1081	GO:0006233	1	0.983223	0	1	dTDP biosynthetic process	BP
1082	GO:0006235	1	0.964475	0	2	dTTP biosynthetic process	BP
1083	GO:0006241	1	0.933774	0	4	CTP biosynthetic process	BP
1084	GO:0006244	1	0.980661	0	1	pyrimidine nucleotide catabolic process	BP
1085	GO:0006260	1	0.469548	0	40	DNA replication	BP
1086	GO:0006261	1	0.692857	0	19	DNA-dependent DNA replication	BP
1087	GO:0006265	1	0.889227	0	6	DNA topological change	BP
1088	GO:0006266	1	0.980652	0	1	DNA ligation	BP
1089	GO:0006268	1	0.858387	0	8	DNA unwinding involved in DNA replication	BP
1090	GO:0006269	1	0.943039	0	3	DNA replication, synthesis of RNA primer	BP
1091	GO:0006270	1	0.943415	0	3	DNA replication initiation	BP
1092	GO:0006271	1	0.963089	0	2	DNA strand elongation involved in DNA replication	BP
1093	GO:0006273	1	0.963089	0	2	lagging strand elongation	BP
1094	GO:0006275	1	0.980652	0	1	regulation of DNA replication	BP
1095	GO:0006281	1	0.402139	0	48	DNA repair	BP
1096	GO:0006282	1	0.981457	0	1	regulation of DNA repair	BP
1097	GO:0006283	1	0.980652	0	1	transcription-coupled nucleotide-excision repair	BP
1098	GO:0006284	1	0.850297	0	9	base-excision repair	BP
1099	GO:0006285	1	0.982748	0	1	base-excision repair, AP site formation	BP
1100	GO:0006288	1	0.980652	0	1	base-excision repair, DNA ligation	BP
1101	GO:0006289	1	0.907342	0	5	nucleotide-excision repair	BP
1102	GO:0006298	1	0.890544	0	6	mismatch repair	BP
1103	GO:0006302	1	0.906983	0	5	double-strand break repair	BP
1104	GO:0006304	1	0.928916	0	4	DNA modification	BP
1105	GO:0006305	1	0.961975	0	2	DNA alkylation	BP
1106	GO:0006306	1	0.961975	0	2	DNA methylation	BP
1107	GO:0006307	1	0.984736	0	1	DNA dealkylation involved in DNA repair	BP
1108	GO:0006308	1	0.955251	0	3	DNA catabolic process	BP
1109	GO:0006310	1	0.652932	0	23	DNA recombination	BP
1110	GO:0006312	1	0.980774	0	1	mitotic recombination	BP
1111	GO:0006313	1	0.953905	0	3	transposition, DNA-mediated	BP
1112	GO:0006323	1	0.971779	0	2	DNA packaging	BP
1113	GO:0006352	1	0.924499	0	5	DNA-templated transcription, initiation	BP
1114	GO:0006353	1	0.920435	0	5	DNA-templated transcription, termination	BP
1115	GO:0006354	1	0.970108	0	2	DNA-templated transcription, elongation	BP
1116	GO:0006364	1	0.596767	0	30	rRNA processing	BP
1117	GO:0006396	1	0.31436	0	64	RNA processing	BP
1118	GO:0006397	1	0.944365	0	3	mRNA processing	BP
1119	GO:0006399	1	0.366005	0	53	tRNA metabolic process	BP
1120	GO:0006400	1	0.605547	0	27	tRNA modification	BP
1121	GO:0006401	1	0.829246	0	10	RNA catabolic process	BP
1122	GO:0006402	1	0.961668	0	2	mRNA catabolic process	BP
1123	GO:0006413	1	0.940211	0	4	translational initiation	BP
1124	GO:0006415	1	0.928345	0	4	translational termination	BP
1125	GO:0006418	1	0.675233	0	20	tRNA aminoacylation for protein translation	BP
1126	GO:0006419	1	0.980652	0	1	alanyl-tRNA aminoacylation	BP
1127	GO:0006420	1	0.980652	0	1	arginyl-tRNA aminoacylation	BP
1128	GO:0006421	1	0.980652	0	1	asparaginyl-tRNA aminoacylation	BP
1129	GO:0006423	1	0.980652	0	1	cysteinyl-tRNA aminoacylation	BP
1130	GO:0006424	1	0.980652	0	1	glutamyl-tRNA aminoacylation	BP
1131	GO:0006426	1	0.980652	0	1	glycyl-tRNA aminoacylation	BP
1132	GO:0006427	1	0.980653	0	1	histidyl-tRNA aminoacylation	BP
1133	GO:0006428	1	0.980652	0	1	isoleucyl-tRNA aminoacylation	BP
1134	GO:0006429	1	0.980652	0	1	leucyl-tRNA aminoacylation	BP
1135	GO:0006430	1	0.980652	0	1	lysyl-tRNA aminoacylation	BP
1136	GO:0006431	1	0.980652	0	1	methionyl-tRNA aminoacylation	BP
1137	GO:0006432	1	0.961768	0	2	phenylalanyl-tRNA aminoacylation	BP
1138	GO:0006433	1	0.980652	0	1	prolyl-tRNA aminoacylation	BP
1139	GO:0006434	1	0.980652	0	1	seryl-tRNA aminoacylation	BP
1140	GO:0006435	1	0.980652	0	1	threonyl-tRNA aminoacylation	BP
1141	GO:0006436	1	0.980867	0	1	tryptophanyl-tRNA aminoacylation	BP
1142	GO:0006437	1	0.980653	0	1	tyrosyl-tRNA aminoacylation	BP
1143	GO:0006438	1	0.980652	0	1	valyl-tRNA aminoacylation	BP
1144	GO:0006449	1	0.980652	0	1	regulation of translational termination	BP
1145	GO:0006450	1	0.858021	0	9	regulation of translational fidelity	BP
1146	GO:0006457	1	0.824109	0	11	protein folding	BP
1147	GO:0006458	1	0.990597	0	1	'de novo' protein folding	BP
1148	GO:0006461	1	0.813084	0	12	protein complex assembly	BP
1149	GO:0006465	1	0.931571	0	4	signal peptide processing	BP
1150	GO:0006468	1	0.650249	0	23	protein phosphorylation	BP
1151	GO:0006470	1	0.903717	0	6	protein dephosphorylation	BP
1152	GO:0006473	1	0.806594	0	14	protein acetylation	BP
1153	GO:0006474	1	0.806594	0	14	N-terminal protein amino acid acetylation	BP
1154	GO:0006476	1	0.982029	0	1	protein deacetylation	BP
1155	GO:0006479	1	0.948493	0	3	protein methylation	BP
1156	GO:0006481	1	0.98526	0	1	C-terminal protein methylation	BP
1157	GO:0006522	1	0.913651	0	5	alanine metabolic process	BP
1158	GO:0006523	1	0.950044	0	3	alanine biosynthetic process	BP
1159	GO:0006524	1	0.961753	0	2	alanine catabolic process	BP
1160	GO:0006526	1	0.800759	0	12	arginine biosynthetic process	BP
1161	GO:0006528	1	0.980914	0	1	asparagine metabolic process	BP
1162	GO:0006530	1	0.980914	0	1	asparagine catabolic process	BP
1163	GO:0006531	1	0.931095	0	4	aspartate metabolic process	BP
1164	GO:0006532	1	0.946344	0	3	aspartate biosynthetic process	BP
1165	GO:0006534	1	0.824958	0	10	cysteine metabolic process	BP
1166	GO:0006535	1	0.927878	0	4	cysteine biosynthetic process from serine	BP
1167	GO:0006537	1	0.92476	0	4	glutamate biosynthetic process	BP
1168	GO:0006541	1	0.799688	0	12	glutamine metabolic process	BP
1169	GO:0006542	1	0.980652	0	1	glutamine biosynthetic process	BP
1170	GO:0006543	1	0.984058	0	1	glutamine catabolic process	BP
1171	GO:0006544	1	0.890643	0	7	glycine metabolic process	BP
1172	GO:0006545	1	0.966494	0	2	glycine biosynthetic process	BP
1173	GO:0006546	1	0.9216	0	5	glycine catabolic process	BP
1174	GO:0006547	1	0.785786	0	13	histidine metabolic process	BP
1175	GO:0006548	1	0.925089	0	4	histidine catabolic process	BP
1176	GO:0006551	1	0.878007	0	7	leucine metabolic process	BP
1177	GO:0006556	1	0.980661	0	1	S-adenosylmethionine biosynthetic process	BP
1178	GO:0006558	1	0.967929	0	2	L-phenylalanine metabolic process	BP
1179	GO:0006562	1	0.961855	0	2	proline catabolic process	BP
1180	GO:0006563	1	0.87502	0	7	L-serine metabolic process	BP
1181	GO:0006564	1	0.980652	0	1	L-serine biosynthetic process	BP
1182	GO:0006565	1	0.980778	0	1	L-serine catabolic process	BP
1183	GO:0006567	1	0.961791	0	2	threonine catabolic process	BP
1184	GO:0006568	1	0.877981	0	7	tryptophan metabolic process	BP
1185	GO:0006569	1	0.981868	0	1	tryptophan catabolic process	BP
1186	GO:0006570	1	0.980718	0	1	tyrosine metabolic process	BP
1187	GO:0006571	1	0.980718	0	1	tyrosine biosynthetic process	BP
1188	GO:0006573	1	0.835686	0	10	valine metabolic process	BP
1189	GO:0006575	1	0.544263	0	33	cellular modified amino acid metabolic process	BP
1190	GO:0006576	1	0.827779	0	10	cellular biogenic amine metabolic process	BP
1191	GO:0006577	1	0.961668	0	2	amino-acid betaine metabolic process	BP
1192	GO:0006578	1	0.961668	0	2	amino-acid betaine biosynthetic process	BP
1193	GO:0006586	1	0.877981	0	7	indolalkylamine metabolic process	BP
1194	GO:0006591	1	0.907168	0	5	ornithine metabolic process	BP
1195	GO:0006592	1	0.980654	0	1	ornithine biosynthetic process	BP
1196	GO:0006595	1	0.980659	0	1	polyamine metabolic process	BP
1197	GO:0006596	1	0.980659	0	1	polyamine biosynthetic process	BP
1198	GO:0006605	1	0.874574	0	8	protein targeting	BP
1199	GO:0006612	1	0.961669	0	2	protein targeting to membrane	BP
1200	GO:0006613	1	0.961669	0	2	cotranslational protein targeting to membrane	BP
1201	GO:0006614	1	0.961669	0	2	SRP-dependent cotranslational protein targeting to membrane	BP
1202	GO:0006626	1	0.989719	0	1	protein targeting to mitochondrion	BP
1203	GO:0006631	1	0.652328	0	24	fatty acid metabolic process	BP
1204	GO:0006633	1	0.760742	0	16	fatty acid biosynthetic process	BP
1205	GO:0006635	1	0.889581	0	6	fatty acid beta-oxidation	BP
1206	GO:0006643	1	0.948617	0	3	membrane lipid metabolic process	BP
1207	GO:0006644	1	0.695913	0	20	phospholipid metabolic process	BP
1208	GO:0006650	1	0.861807	0	8	glycerophospholipid metabolic process	BP
1209	GO:0006655	1	0.944013	0	3	phosphatidylglycerol biosynthetic process	BP
1210	GO:0006662	1	0.949215	0	5	glycerol ether metabolic process	BP
1211	GO:0006664	1	0.948617	0	3	glycolipid metabolic process	BP
1212	GO:0006694	1	0.962397	0	2	steroid biosynthetic process	BP
1213	GO:0006696	1	0.981247	0	1	ergosterol biosynthetic process	BP
1214	GO:0006730	1	0.881645	0	7	one-carbon metabolic process	BP
1215	GO:0006739	1	0.863216	0	8	NADP metabolic process	BP
1216	GO:0006741	1	0.981505	0	1	NADP biosynthetic process	BP
1217	GO:0006747	1	0.980907	0	1	FAD biosynthetic process	BP
1218	GO:0006749	1	0.946589	0	3	glutathione metabolic process	BP
1219	GO:0006754	1	0.880358	0	8	ATP biosynthetic process	BP
1220	GO:0006760	1	0.826853	0	11	folic acid-containing compound metabolic process	BP
1221	GO:0006761	1	0.980653	0	1	dihydrofolate biosynthetic process	BP
1222	GO:0006766	1	0.552827	0	33	vitamin metabolic process	BP
1223	GO:0006767	1	0.552827	0	33	water-soluble vitamin metabolic process	BP
1224	GO:0006768	1	0.911522	0	5	biotin metabolic process	BP
1225	GO:0006769	1	0.952956	0	3	nicotinamide metabolic process	BP
1226	GO:0006771	1	0.914383	0	5	riboflavin metabolic process	BP
1227	GO:0006772	1	0.879784	0	7	thiamine metabolic process	BP
1228	GO:0006777	1	0.868717	0	9	Mo-molybdopterin cofactor biosynthetic process	BP
1229	GO:0006778	1	0.762393	0	15	porphyrin-containing compound metabolic process	BP
1230	GO:0006779	1	0.77892	0	13	porphyrin-containing compound biosynthetic process	BP
1231	GO:0006782	1	0.88991	0	6	protoporphyrinogen IX biosynthetic process	BP
1232	GO:0006783	1	0.810144	0	11	heme biosynthetic process	BP
1233	GO:0006784	1	0.981071	0	1	heme a biosynthetic process	BP
1234	GO:0006787	1	0.978946	0	2	porphyrin-containing compound catabolic process	BP
1235	GO:0006801	1	0.948803	0	3	superoxide metabolic process	BP
1236	GO:0006809	1	0.980733	0	1	nitric oxide biosynthetic process	BP
1237	GO:0006812	1	0.223533	0	82	cation transport	BP
1238	GO:0006813	1	0.894176	0	6	potassium ion transport	BP
1239	GO:0006814	1	0.775494	0	15	sodium ion transport	BP
1240	GO:0006817	1	0.875457	0	7	phosphate ion transport	BP
1241	GO:0006818	1	0.614204	0	29	hydrogen transport	BP
1242	GO:0006824	1	0.980966	0	1	cobalt ion transport	BP
1243	GO:0006825	1	0.980652	0	1	copper ion transport	BP
1244	GO:0006826	1	0.894021	0	6	iron ion transport	BP
1245	GO:0006827	1	0.980652	0	1	high-affinity iron ion transmembrane transport	BP
1246	GO:0006829	1	0.944098	0	3	zinc II ion transport	BP
1247	GO:0006833	1	0.981457	0	1	water transport	BP
1248	GO:0006836	1	0.980652	0	1	neurotransmitter transport	BP
1249	GO:0006839	1	0.989719	0	1	mitochondrial transport	BP
1250	GO:0006842	1	0.980652	0	1	tricarboxylic acid transport	BP
1251	GO:0006855	1	0.924778	0	4	drug transmembrane transport	BP
1252	GO:0006858	1	0.982617	0	1	extracellular transport	BP
1253	GO:0006859	1	0.982617	0	1	extracellular carbohydrate transport	BP
1254	GO:0006863	1	0.980652	0	1	purine nucleobase transport	BP
1255	GO:0006869	1	0.9076	0	5	lipid transport	BP
1256	GO:0006880	1	0.98514	0	1	intracellular sequestering of iron ion	BP
1257	GO:0006882	1	0.944098	0	3	cellular zinc ion homeostasis	BP
1258	GO:0006884	1	0.981457	0	1	cell volume homeostasis	BP
1259	GO:0006885	1	0.980652	0	1	regulation of pH	BP
1260	GO:0006886	1	0.850827	0	10	intracellular protein transport	BP
1261	GO:0006952	1	0.943218	0	3	defense response	BP
1262	GO:0006970	1	0.981176	0	1	response to osmotic stress	BP
1263	GO:0006974	1	0.402139	0	48	cellular response to DNA damage stimulus	BP
1264	GO:0006986	1	0.990597	0	1	response to unfolded protein	BP
1265	GO:0006996	1	0.530803	0	37	organelle organization	BP
1266	GO:0007005	1	0.951768	0	3	mitochondrion organization	BP
1267	GO:0007010	1	0.980652	0	1	cytoskeleton organization	BP
1268	GO:0007049	1	0.611441	0	28	cell cycle	BP
1269	GO:0007059	1	0.829279	0	10	chromosome segregation	BP
1270	GO:0007062	1	0.980652	0	1	sister chromatid cohesion	BP
1271	GO:0007154	1	0.379705	0	52	cell communication	BP
1272	GO:0007155	1	0.925104	0	4	cell adhesion	BP
1273	GO:0007165	1	0.517475	0	35	signal transduction	BP
1274	GO:0007166	1	0.981683	0	1	cell surface receptor signaling pathway	BP
1275	GO:0007215	1	0.981683	0	1	glutamate receptor signaling pathway	BP
1276	GO:0007596	1	0.985199	0	1	blood coagulation	BP
1277	GO:0007599	1	0.985199	0	1	hemostasis	BP
1278	GO:0008026	1	0.822086	0	10	ATP-dependent helicase activity	MF
1279	GO:0008028	1	0.943039	0	3	monocarboxylic acid transmembrane transporter activity	MF
1280	GO:0008033	1	0.543036	0	33	tRNA processing	BP
1281	GO:0008066	1	0.981683	0	1	glutamate receptor activity	MF
1282	GO:0008079	1	0.943318	0	3	translation termination factor activity	MF
1283	GO:0008081	1	0.891705	0	6	phosphoric diester hydrolase activity	MF
1284	GO:0008094	1	0.745419	0	15	DNA-dependent ATPase activity	MF
1285	GO:0008097	1	0.971439	0	2	5S rRNA binding	MF
1286	GO:0008104	1	0.689728	0	22	protein localization	BP
1287	GO:0008113	1	0.955761	0	3	peptide-methionine (S)-S-oxide reductase activity	MF
1288	GO:0008135	1	0.822916	0	11	translation factor activity, RNA binding	MF
1289	GO:0008137	1	0.92476	0	4	NADH dehydrogenase (ubiquinone) activity	MF
1290	GO:0008144	1	0.943039	0	3	drug binding	MF
1291	GO:0008168	1	0.507473	0	37	methyltransferase activity	MF
1292	GO:0008169	1	0.943332	0	3	C-methyltransferase activity	MF
1293	GO:0008170	1	0.876034	0	7	N-methyltransferase activity	MF
1294	GO:0008171	1	0.933167	0	4	O-methyltransferase activity	MF
1295	GO:0008172	1	0.965675	0	2	S-methyltransferase activity	MF
1296	GO:0008173	1	0.735372	0	17	RNA methyltransferase activity	MF
1297	GO:0008175	1	0.884485	0	7	tRNA methyltransferase activity	MF
1298	GO:0008176	1	0.982887	0	1	tRNA (guanine-N7-)-methyltransferase activity	MF
1299	GO:0008186	1	0.92476	0	4	RNA-dependent ATPase activity	MF
1300	GO:0008198	1	0.974513	0	2	ferrous iron binding	MF
1301	GO:0008199	1	0.971698	0	2	ferric iron binding	MF
1302	GO:0008202	1	0.944131	0	3	steroid metabolic process	BP
1303	GO:0008204	1	0.981247	0	1	ergosterol metabolic process	BP
1304	GO:0008213	1	0.948493	0	3	protein alkylation	BP
1305	GO:0008219	1	0.956784	0	3	cell death	BP
1306	GO:0008234	1	0.945288	0	3	cysteine-type peptidase activity	MF
1307	GO:0008236	1	0.786977	0	13	serine-type peptidase activity	MF
1308	GO:0008239	1	0.980652	0	1	dipeptidyl-peptidase activity	MF
1309	GO:0008242	1	0.982958	0	1	omega peptidase activity	MF
1310	GO:0008251	1	0.985761	0	1	tRNA-specific adenosine deaminase activity	MF
1311	GO:0008252	1	0.984359	0	1	nucleotidase activity	MF
1312	GO:0008253	1	0.984359	0	1	5'-nucleotidase activity	MF
1313	GO:0008276	1	0.948493	0	3	protein methyltransferase activity	MF
1314	GO:0008289	1	0.974308	0	2	lipid binding	MF
1315	GO:0008312	1	0.980652	0	1	7S RNA binding	MF
1316	GO:0008318	1	0.982374	0	1	protein prenyltransferase activity	MF
1317	GO:0008320	1	0.923039	0	6	protein transmembrane transporter activity	MF
1318	GO:0008324	1	0.277643	0	69	cation transmembrane transporter activity	MF
1319	GO:0008360	1	0.629349	0	25	regulation of cell shape	BP
1320	GO:0008361	1	0.981457	0	1	regulation of cell size	BP
1321	GO:0008374	1	0.914274	0	5	O-acyltransferase activity	MF
1322	GO:0008379	1	0.98526	0	1	thioredoxin peroxidase activity	MF
1323	GO:0008381	1	0.981176	0	1	mechanically-gated ion channel activity	MF
1324	GO:0008408	1	0.855084	0	8	3'-5' exonuclease activity	MF
1325	GO:0008409	1	0.889227	0	6	5'-3' exonuclease activity	MF
1326	GO:0008412	1	0.982374	0	1	4-hydroxybenzoate octaprenyltransferase activity	MF
1327	GO:0008422	1	0.961668	0	2	beta-glucosidase activity	MF
1328	GO:0008443	1	0.962307	0	2	phosphofructokinase activity	MF
1329	GO:0008444	1	0.983775	0	1	CDP-diacylglycerol-glycerol-3-phosphate 3-phosphatidyltransferase activity	MF
1330	GO:0008448	1	0.980665	0	1	N-acetylglucosamine-6-phosphate deacetylase activity	MF
1331	GO:0008473	1	0.980827	0	1	ornithine cyclodeaminase activity	MF
1332	GO:0008474	1	0.983553	0	1	palmitoyl-(protein) hydrolase activity	MF
1333	GO:0008477	1	0.945405	0	3	purine nucleosidase activity	MF
1334	GO:0008479	1	0.980683	0	1	queuine tRNA-ribosyltransferase activity	MF
1335	GO:0008484	1	0.980652	0	1	sulfuric ester hydrolase activity	MF
1336	GO:0008495	1	0.963769	0	2	protoheme IX farnesyltransferase activity	MF
1337	GO:0008519	1	0.96173	0	2	ammonium transmembrane transporter activity	MF
1338	GO:0008531	1	0.980907	0	1	riboflavin kinase activity	MF
1339	GO:0008534	1	0.98121	0	1	oxidized purine nucleobase lesion DNA N-glycosylase activity	MF
1340	GO:0008556	1	0.946318	0	3	potassium-transporting ATPase activity	MF
1341	GO:0008565	1	0.913605	0	7	protein transporter activity	MF
1342	GO:0008614	1	0.984058	0	1	pyridoxine metabolic process	BP
1343	GO:0008616	1	0.88494	0	7	queuosine biosynthetic process	BP
1344	GO:0008641	1	0.9629	0	2	small protein activating enzyme activity	MF
1345	GO:0008649	1	0.847423	0	9	rRNA methyltransferase activity	MF
1346	GO:0008653	1	0.892995	0	6	lipopolysaccharide metabolic process	BP
1347	GO:0008654	1	0.72269	0	18	phospholipid biosynthetic process	BP
1348	GO:0008655	1	0.96649	0	2	pyrimidine-containing compound salvage	BP
1349	GO:0008658	1	0.943039	0	3	penicillin binding	MF
1350	GO:0008662	1	0.981043	0	1	1-phosphofructokinase activity	MF
1351	GO:0008677	1	0.962603	0	2	2-dehydropantoate 2-reductase activity	MF
1352	GO:0008685	1	0.981982	0	1	2-C-methyl-D-erythritol 2,4-cyclodiphosphate synthase activity	MF
1353	GO:0008686	1	0.980665	0	1	3,4-dihydroxy-2-butanone-4-phosphate synthase activity	MF
1354	GO:0008703	1	0.980774	0	1	5-amino-6-(5-phosphoribosylamino)uracil reductase activity	MF
1355	GO:0008705	1	0.980652	0	1	methionine synthase activity	MF
1356	GO:0008706	1	0.980652	0	1	6-phospho-beta-glucosidase activity	MF
1357	GO:0008716	1	0.98074	0	1	D-alanine-D-alanine ligase activity	MF
1358	GO:0008720	1	0.962066	0	2	D-lactate dehydrogenase activity	MF
1359	GO:0008725	1	0.984058	0	1	DNA-3-methyladenine glycosylase activity	MF
1360	GO:0008728	1	0.946955	0	3	GTP diphosphokinase activity	MF
1361	GO:0008741	1	0.980652	0	1	ribulokinase activity	MF
1362	GO:0008745	1	0.913059	0	5	N-acetylmuramoyl-L-alanine amidase activity	MF
1363	GO:0008747	1	0.981176	0	1	N-acetylneuraminate lyase activity	MF
1364	GO:0008752	1	0.983107	0	1	FMN reductase activity	MF
1365	GO:0008756	1	0.980652	0	1	o-succinylbenzoate-CoA ligase activity	MF
1366	GO:0008757	1	0.685388	0	21	S-adenosylmethionine-dependent methyltransferase activity	MF
1367	GO:0008760	1	0.961668	0	2	UDP-N-acetylglucosamine 1-carboxyvinyltransferase activity	MF
1368	GO:0008761	1	0.94314	0	3	UDP-N-acetylglucosamine 2-epimerase activity	MF
1369	GO:0008762	1	0.981034	0	1	UDP-N-acetylmuramate dehydrogenase activity	MF
1370	GO:0008763	1	0.980652	0	1	UDP-N-acetylmuramate-L-alanine ligase activity	MF
1371	GO:0008764	1	0.980652	0	1	UDP-N-acetylmuramoylalanine-D-glutamate ligase activity	MF
1372	GO:0008774	1	0.980652	0	1	acetaldehyde dehydrogenase (acetylating) activity	MF
1373	GO:0008776	1	0.980659	0	1	acetate kinase activity	MF
1374	GO:0008777	1	0.980652	0	1	acetylornithine deacetylase activity	MF
1375	GO:0008781	1	0.981473	0	1	N-acylneuraminate cytidylyltransferase activity	MF
1376	GO:0008782	1	0.982432	0	1	adenosylhomocysteine nucleosidase activity	MF
1377	GO:0008784	1	0.961763	0	2	alanine racemase activity	MF
1378	GO:0008785	1	0.980652	0	1	alkyl hydroperoxide reductase activity	MF
1379	GO:0008788	1	0.980652	0	1	alpha,alpha-phosphotrehalase activity	MF
1380	GO:0008795	1	0.981441	0	1	NAD+ synthase activity	MF
1381	GO:0008802	1	0.961668	0	2	betaine-aldehyde dehydrogenase activity	MF
1382	GO:0008804	1	0.96234	0	2	carbamate kinase activity	MF
1383	GO:0008808	1	0.961668	0	2	cardiolipin synthase activity	MF
1384	GO:0008812	1	0.980652	0	1	choline dehydrogenase activity	MF
1385	GO:0008832	1	0.980652	0	1	dGTPase activity	MF
1386	GO:0008833	1	0.981143	0	1	deoxyribonuclease IV (phage-T4-induced) activity	MF
1387	GO:0008835	1	0.980774	0	1	diaminohydroxyphosphoribosylaminopyrimidine deaminase activity	MF
1388	GO:0008836	1	0.961675	0	2	diaminopimelate decarboxylase activity	MF
1389	GO:0008841	1	0.980653	0	1	dihydrofolate synthase activity	MF
1390	GO:0008855	1	0.973052	0	2	exodeoxyribonuclease VII activity	MF
1391	GO:0008859	1	0.980652	0	1	exoribonuclease II activity	MF
1392	GO:0008861	1	0.980652	0	1	formate C-acetyltransferase activity	MF
1393	GO:0008863	1	0.961814	0	2	formate dehydrogenase (NAD+) activity	MF
1394	GO:0008881	1	0.981556	0	1	glutamate racemase activity	MF
1395	GO:0008883	1	0.980652	0	1	glutamyl-tRNA reductase activity	MF
1396	GO:0008887	1	0.961735	0	2	glycerate kinase activity	MF
1397	GO:0008889	1	0.926661	0	4	glycerophosphodiester phosphodiesterase activity	MF
1398	GO:0008893	1	0.946955	0	3	guanosine-3',5'-bis(diphosphate) 3'-diphosphatase activity	MF
1399	GO:0008897	1	0.971542	0	2	holo-[acyl-carrier-protein] synthase activity	MF
1400	GO:0008907	1	0.96262	0	2	integrase activity	MF
1401	GO:0008909	1	0.980652	0	1	isochorismate synthase activity	MF
1402	GO:0008924	1	0.961668	0	2	malate dehydrogenase (quinone) activity	MF
1403	GO:0008926	1	0.980705	0	1	mannitol-1-phosphate 5-dehydrogenase activity	MF
1404	GO:0008930	1	0.982432	0	1	methylthioadenosine nucleosidase activity	MF
1405	GO:0008934	1	0.963316	0	2	inositol monophosphate 1-phosphatase activity	MF
1406	GO:0008935	1	0.981441	0	1	1,4-dihydroxy-2-naphthoyl-CoA synthase activity	MF
1407	GO:0008936	1	0.952956	0	3	nicotinamidase activity	MF
1408	GO:0008940	1	0.94484	0	3	nitrate reductase activity	MF
1409	GO:0008941	1	0.98068	0	1	nitric oxide dioxygenase activity	MF
1410	GO:0008942	1	0.970564	0	2	nitrite reductase [NAD(P)H] activity	MF
1411	GO:0008951	1	0.964525	0	2	palmitoleoyl [acyl-carrier-protein]-dependent acyltransferase activity	MF
1412	GO:0008959	1	0.980874	0	1	phosphate acetyltransferase activity	MF
1413	GO:0008961	1	0.981353	0	1	phosphatidylglycerol-prolipoprotein diacylglyceryl transferase activity	MF
1414	GO:0008963	1	0.962035	0	2	phospho-N-acetylmuramoyl-pentapeptide-transferase activity	MF
1415	GO:0008965	1	0.980652	0	1	phosphoenolpyruvate-protein phosphotransferase activity	MF
1416	GO:0008966	1	0.980652	0	1	phosphoglucosamine mutase activity	MF
1417	GO:0008972	1	0.963127	0	2	phosphomethylpyrimidine kinase activity	MF
1418	GO:0008973	1	0.980666	0	1	phosphopentomutase activity	MF
1419	GO:0008977	1	0.980718	0	1	prephenate dehydrogenase activity	MF
1420	GO:0008988	1	0.981143	0	1	rRNA (adenine-N6-)-methyltransferase activity	MF
1421	GO:0008998	1	0.980652	0	1	ribonucleoside-triphosphate reductase activity	MF
1422	GO:0008999	1	0.970413	0	2	ribosomal-protein-alanine N-acetyltransferase activity	MF
1423	GO:0009001	1	0.982922	0	1	serine O-acetyltransferase activity	MF
1424	GO:0009002	1	0.980652	0	1	serine-type D-Ala-D-Ala carboxypeptidase activity	MF
1425	GO:0009007	1	0.980652	0	1	site-specific DNA-methyltransferase (adenine-specific) activity	MF
1426	GO:0009008	1	0.980652	0	1	DNA-methyltransferase activity	MF
1427	GO:0009009	1	0.96262	0	2	site-specific recombinase activity	MF
1428	GO:0009014	1	0.980656	0	1	succinyl-diaminopimelate desuccinylase activity	MF
1429	GO:0009019	1	0.981982	0	1	tRNA (guanine-N1-)-methyltransferase activity	MF
1430	GO:0009024	1	0.943983	0	3	tagatose-6-phosphate kinase activity	MF
1431	GO:0009025	1	0.980886	0	1	tagatose-bisphosphate aldolase activity	MF
1432	GO:0009032	1	0.980652	0	1	thymidine phosphorylase activity	MF
1433	GO:0009035	1	0.980652	0	1	Type I site-specific deoxyribonuclease activity	MF
1434	GO:0009037	1	0.96262	0	2	tyrosine-based site-specific recombinase activity	MF
1435	GO:0009039	1	0.958415	0	3	urease activity	MF
1436	GO:0009041	1	0.965617	0	2	uridylate kinase activity	MF
1437	GO:0009052	1	0.96561	0	2	pentose-phosphate shunt, non-oxidative branch	BP
1438	GO:0009055	1	0.764173	0	15	electron carrier activity	MF
1439	GO:0009057	1	0.694896	0	20	macromolecule catabolic process	BP
1440	GO:0009061	1	0.94484	0	3	anaerobic respiration	BP
1441	GO:0009062	1	0.889581	0	6	fatty acid catabolic process	BP
1442	GO:0009069	1	0.64117	0	24	serine family amino acid metabolic process	BP
1443	GO:0009070	1	0.7665	0	14	serine family amino acid biosynthetic process	BP
1444	GO:0009071	1	0.903841	0	6	serine family amino acid catabolic process	BP
1445	GO:0009072	1	0.73091	0	17	aromatic amino acid family metabolic process	BP
1446	GO:0009073	1	0.744534	0	16	aromatic amino acid family biosynthetic process	BP
1447	GO:0009074	1	0.981868	0	1	aromatic amino acid family catabolic process	BP
1448	GO:0009078	1	0.913651	0	5	pyruvate family amino acid metabolic process	BP
1449	GO:0009079	1	0.950044	0	3	pyruvate family amino acid biosynthetic process	BP
1450	GO:0009080	1	0.961753	0	2	pyruvate family amino acid catabolic process	BP
1451	GO:0009092	1	0.889934	0	6	homoserine metabolic process	BP
1452	GO:0009094	1	0.967929	0	2	L-phenylalanine biosynthetic process	BP
1453	GO:0009095	1	0.949246	0	3	aromatic amino acid family biosynthetic process, prephenate pathway	BP
1454	GO:0009098	1	0.878007	0	7	leucine biosynthetic process	BP
1455	GO:0009099	1	0.884911	0	7	valine biosynthetic process	BP
1456	GO:0009102	1	0.911522	0	5	biotin biosynthetic process	BP
1457	GO:0009103	1	0.892995	0	6	lipopolysaccharide biosynthetic process	BP
1458	GO:0009106	1	0.944829	0	3	lipoate metabolic process	BP
1459	GO:0009107	1	0.944829	0	3	lipoate biosynthetic process	BP
1460	GO:0009109	1	0.98066	0	1	coenzyme catabolic process	BP
1461	GO:0009110	1	0.602694	0	28	vitamin biosynthetic process	BP
1462	GO:0009111	1	0.98066	0	1	vitamin catabolic process	BP
1463	GO:0009112	1	0.730916	0	17	nucleobase metabolic process	BP
1464	GO:0009113	1	0.912198	0	5	purine nucleobase biosynthetic process	BP
1465	GO:0009120	1	0.983467	0	1	deoxyribonucleoside metabolic process	BP
1466	GO:0009124	1	0.508563	0	38	nucleoside monophosphate biosynthetic process	BP
1467	GO:0009127	1	0.649275	0	25	purine nucleoside monophosphate biosynthetic process	BP
1468	GO:0009129	1	0.830757	0	10	pyrimidine nucleoside monophosphate metabolic process	BP
1469	GO:0009130	1	0.830757	0	10	pyrimidine nucleoside monophosphate biosynthetic process	BP
1470	GO:0009133	1	0.965617	0	2	nucleoside diphosphate biosynthetic process	BP
1471	GO:0009138	1	0.965617	0	2	pyrimidine nucleoside diphosphate metabolic process	BP
1472	GO:0009139	1	0.965617	0	2	pyrimidine nucleoside diphosphate biosynthetic process	BP
1473	GO:0009142	1	0.762201	0	16	nucleoside triphosphate biosynthetic process	BP
1474	GO:0009143	1	0.945924	0	3	nucleoside triphosphate catabolic process	BP
1475	GO:0009145	1	0.851312	0	10	purine nucleoside triphosphate biosynthetic process	BP
1476	GO:0009146	1	0.961676	0	2	purine nucleoside triphosphate catabolic process	BP
1477	GO:0009147	1	0.883061	0	7	pyrimidine nucleoside triphosphate metabolic process	BP
1478	GO:0009148	1	0.900532	0	6	pyrimidine nucleoside triphosphate biosynthetic process	BP
1479	GO:0009149	1	0.980661	0	1	pyrimidine nucleoside triphosphate catabolic process	BP
1480	GO:0009151	1	0.961676	0	2	purine deoxyribonucleotide metabolic process	BP
1481	GO:0009152	1	0.562986	0	33	purine ribonucleotide biosynthetic process	BP
1482	GO:0009155	1	0.961676	0	2	purine deoxyribonucleotide catabolic process	BP
1483	GO:0009156	1	0.527546	0	36	ribonucleoside monophosphate biosynthetic process	BP
1484	GO:0009157	1	0.964715	0	2	deoxyribonucleoside monophosphate biosynthetic process	BP
1485	GO:0009162	1	0.964715	0	2	deoxyribonucleoside monophosphate metabolic process	BP
1486	GO:0009163	1	0.483186	0	41	nucleoside biosynthetic process	BP
1487	GO:0009164	1	0.915286	0	5	nucleoside catabolic process	BP
1488	GO:0009165	1	0.3067	0	65	nucleotide biosynthetic process	BP
1489	GO:0009166	1	0.843991	0	9	nucleotide catabolic process	BP
1490	GO:0009168	1	0.649275	0	25	purine ribonucleoside monophosphate biosynthetic process	BP
1491	GO:0009173	1	0.846981	0	9	pyrimidine ribonucleoside monophosphate metabolic process	BP
1492	GO:0009174	1	0.846981	0	9	pyrimidine ribonucleoside monophosphate biosynthetic process	BP
1493	GO:0009176	1	0.980943	0	1	pyrimidine deoxyribonucleoside monophosphate metabolic process	BP
1494	GO:0009177	1	0.980943	0	1	pyrimidine deoxyribonucleoside monophosphate biosynthetic process	BP
1495	GO:0009186	1	0.983223	0	1	deoxyribonucleoside diphosphate metabolic process	BP
1496	GO:0009187	1	0.981505	0	1	cyclic nucleotide metabolic process	BP
1497	GO:0009188	1	0.982104	0	1	ribonucleoside diphosphate biosynthetic process	BP
1498	GO:0009189	1	0.983223	0	1	deoxyribonucleoside diphosphate biosynthetic process	BP
1499	GO:0009190	1	0.981505	0	1	cyclic nucleotide biosynthetic process	BP
1500	GO:0009193	1	0.982104	0	1	pyrimidine ribonucleoside diphosphate metabolic process	BP
1501	GO:0009194	1	0.982104	0	1	pyrimidine ribonucleoside diphosphate biosynthetic process	BP
1502	GO:0009196	1	0.983223	0	1	pyrimidine deoxyribonucleoside diphosphate metabolic process	BP
1503	GO:0009197	1	0.983223	0	1	pyrimidine deoxyribonucleoside diphosphate biosynthetic process	BP
1504	GO:0009200	1	0.927472	0	4	deoxyribonucleoside triphosphate metabolic process	BP
1505	GO:0009201	1	0.805834	0	13	ribonucleoside triphosphate biosynthetic process	BP
1506	GO:0009202	1	0.964475	0	2	deoxyribonucleoside triphosphate biosynthetic process	BP
1507	GO:0009203	1	0.980661	0	1	ribonucleoside triphosphate catabolic process	BP
1508	GO:0009204	1	0.961676	0	2	deoxyribonucleoside triphosphate catabolic process	BP
1509	GO:0009206	1	0.851312	0	10	purine ribonucleoside triphosphate biosynthetic process	BP
1510	GO:0009208	1	0.915678	0	5	pyrimidine ribonucleoside triphosphate metabolic process	BP
1511	GO:0009209	1	0.933774	0	4	pyrimidine ribonucleoside triphosphate biosynthetic process	BP
1512	GO:0009210	1	0.980661	0	1	pyrimidine ribonucleoside triphosphate catabolic process	BP
1513	GO:0009211	1	0.945803	0	3	pyrimidine deoxyribonucleoside triphosphate metabolic process	BP
1514	GO:0009212	1	0.964475	0	2	pyrimidine deoxyribonucleoside triphosphate biosynthetic process	BP
1515	GO:0009213	1	0.980661	0	1	pyrimidine deoxyribonucleoside triphosphate catabolic process	BP
1516	GO:0009215	1	0.961676	0	2	purine deoxyribonucleoside triphosphate metabolic process	BP
1517	GO:0009217	1	0.961676	0	2	purine deoxyribonucleoside triphosphate catabolic process	BP
1518	GO:0009218	1	0.788597	0	13	pyrimidine ribonucleotide metabolic process	BP
1519	GO:0009219	1	0.945803	0	3	pyrimidine deoxyribonucleotide metabolic process	BP
1520	GO:0009220	1	0.804255	0	12	pyrimidine ribonucleotide biosynthetic process	BP
1521	GO:0009221	1	0.964475	0	2	pyrimidine deoxyribonucleotide biosynthetic process	BP
1522	GO:0009222	1	0.980661	0	1	pyrimidine ribonucleotide catabolic process	BP
1523	GO:0009223	1	0.980661	0	1	pyrimidine deoxyribonucleotide catabolic process	BP
1524	GO:0009224	1	0.983145	0	1	CMP biosynthetic process	BP
1525	GO:0009225	1	0.843006	0	9	nucleotide-sugar metabolic process	BP
1526	GO:0009226	1	0.890295	0	6	nucleotide-sugar biosynthetic process	BP
1527	GO:0009228	1	0.895123	0	6	thiamine biosynthetic process	BP
1528	GO:0009229	1	0.913563	0	5	thiamine diphosphate biosynthetic process	BP
1529	GO:0009231	1	0.914383	0	5	riboflavin biosynthetic process	BP
1530	GO:0009233	1	0.893989	0	6	menaquinone metabolic process	BP
1531	GO:0009234	1	0.893989	0	6	menaquinone biosynthetic process	BP
1532	GO:0009235	1	0.928029	0	4	cobalamin metabolic process	BP
1533	GO:0009236	1	0.928029	0	4	cobalamin biosynthetic process	BP
1534	GO:0009237	1	0.906825	0	5	siderophore metabolic process	BP
1535	GO:0009240	1	0.9108	0	5	isopentenyl diphosphate biosynthetic process	BP
1536	GO:0009245	1	0.967338	0	2	lipid A biosynthetic process	BP
1537	GO:0009246	1	0.943613	0	3	enterobacterial common antigen biosynthetic process	BP
1538	GO:0009247	1	0.948617	0	3	glycolipid biosynthetic process	BP
1539	GO:0009249	1	0.881075	0	7	protein lipoylation	BP
1540	GO:0009252	1	0.691023	0	19	peptidoglycan biosynthetic process	BP
1541	GO:0009253	1	0.943565	0	3	peptidoglycan catabolic process	BP
1542	GO:0009260	1	0.448504	0	45	ribonucleotide biosynthetic process	BP
1543	GO:0009261	1	0.980661	0	1	ribonucleotide catabolic process	BP
1544	GO:0009262	1	0.846685	0	9	deoxyribonucleotide metabolic process	BP
1545	GO:0009263	1	0.927705	0	4	deoxyribonucleotide biosynthetic process	BP
1546	GO:0009264	1	0.912862	0	5	deoxyribonucleotide catabolic process	BP
1547	GO:0009265	1	0.964475	0	2	2'-deoxyribonucleotide biosynthetic process	BP
1548	GO:0009266	1	0.943068	0	3	response to temperature stimulus	BP
1549	GO:0009267	1	0.980698	0	1	cellular response to starvation	BP
1550	GO:0009273	1	0.568846	0	30	peptidoglycan-based cell wall biogenesis	BP
1551	GO:0009274	1	0.982432	0	1	peptidoglycan-based cell wall	CC
1552	GO:0009279	1	0.981143	0	1	cell outer membrane	CC
1553	GO:0009292	1	0.911802	0	6	genetic transfer	BP
1554	GO:0009294	1	0.911802	0	6	DNA mediated transformation	BP
1555	GO:0009295	1	0.868172	0	8	nucleoid	CC
1556	GO:0009305	1	0.980907	0	1	protein biotinylation	BP
1557	GO:0009306	1	0.950166	0	5	protein secretion	BP
1558	GO:0009307	1	0.961668	0	2	DNA restriction-modification system	BP
1559	GO:0009308	1	0.814424	0	11	amine metabolic process	BP
1560	GO:0009309	1	0.876897	0	7	amine biosynthetic process	BP
1561	GO:0009310	1	0.981868	0	1	amine catabolic process	BP
1562	GO:0009311	1	0.821242	0	11	oligosaccharide metabolic process	BP
1563	GO:0009312	1	0.967338	0	2	oligosaccharide biosynthetic process	BP
1564	GO:0009313	1	0.881667	0	7	oligosaccharide catabolic process	BP
1565	GO:0009314	1	0.980774	0	1	response to radiation	BP
1566	GO:0009316	1	0.983867	0	1	3-isopropylmalate dehydratase complex	CC
1567	GO:0009317	1	0.948994	0	3	acetyl-CoA carboxylase complex	CC
1568	GO:0009318	1	0.973052	0	2	exodeoxyribonuclease VII complex	CC
1569	GO:0009319	1	0.98071	0	1	cytochrome o ubiquinol oxidase complex	CC
1570	GO:0009325	1	0.94484	0	3	nitrate reductase complex	CC
1571	GO:0009328	1	0.980652	0	1	phenylalanine-tRNA ligase complex	CC
1572	GO:0009330	1	0.92476	0	4	DNA topoisomerase complex (ATP-hydrolyzing)	CC
1573	GO:0009331	1	0.961861	0	2	glycerol-3-phosphate dehydrogenase complex	CC
1574	GO:0009349	1	0.986023	0	1	riboflavin synthase complex	CC
1575	GO:0009360	1	0.925378	0	4	DNA polymerase III complex	CC
1576	GO:0009361	1	0.981081	0	1	succinate-CoA ligase complex (ADP-forming)	CC
1577	GO:0009372	1	0.969896	0	2	quorum sensing	BP
1578	GO:0009374	1	0.980652	0	1	biotin binding	MF
1579	GO:0009376	1	0.965254	0	2	HslUV protease complex	CC
1580	GO:0009378	1	0.927556	0	4	four-way junction helicase activity	MF
1581	GO:0009379	1	0.983425	0	1	Holliday junction helicase complex	CC
1582	GO:0009380	1	0.961668	0	2	excinuclease repair complex	CC
1583	GO:0009381	1	0.943039	0	3	excinuclease ABC activity	MF
1584	GO:0009383	1	0.980652	0	1	rRNA (cytosine-C5-)-methyltransferase activity	MF
1585	GO:0009394	1	0.927472	0	4	2'-deoxyribonucleotide metabolic process	BP
1586	GO:0009396	1	0.843253	0	10	folic acid-containing compound biosynthetic process	BP
1587	GO:0009398	1	0.980907	0	1	FMN biosynthetic process	BP
1588	GO:0009399	1	0.980652	0	1	nitrogen fixation	BP
1589	GO:0009403	1	0.984736	0	1	toxin biosynthetic process	BP
1590	GO:0009404	1	0.984736	0	1	toxin metabolic process	BP
1591	GO:0009408	1	0.961697	0	2	response to heat	BP
1592	GO:0009409	1	0.980652	0	1	response to cold	BP
1593	GO:0009423	1	0.895161	0	6	chorismate biosynthetic process	BP
1594	GO:0009432	1	0.810774	0	11	SOS response	BP
1595	GO:0009435	1	0.946941	0	3	NAD biosynthetic process	BP
1596	GO:0009438	1	0.89397	0	6	methylglyoxal metabolic process	BP
1597	GO:0009451	1	0.423939	0	46	RNA modification	BP
1598	GO:0009452	1	0.965312	0	2	7-methylguanosine RNA capping	BP
1599	GO:0009486	1	0.98071	0	1	cytochrome bo3 ubiquinol oxidase activity	MF
1600	GO:0009507	1	0.982054	0	1	chloroplast	CC
1601	GO:0009536	1	0.982054	0	1	plastid	CC
1602	GO:0009605	1	0.675089	0	22	response to external stimulus	BP
1603	GO:0009607	1	0.965488	0	2	response to biotic stimulus	BP
1604	GO:0009611	1	0.985199	0	1	response to wounding	BP
1605	GO:0009617	1	0.980838	0	1	response to bacterium	BP
1606	GO:0009628	1	0.907451	0	5	response to abiotic stimulus	BP
1607	GO:0009636	1	0.722603	0	17	response to toxic substance	BP
1608	GO:0009690	1	0.983961	0	1	cytokinin metabolic process	BP
1609	GO:0009691	1	0.983961	0	1	cytokinin biosynthetic process	BP
1610	GO:0009696	1	0.980652	0	1	salicylic acid metabolic process	BP
1611	GO:0009697	1	0.980652	0	1	salicylic acid biosynthetic process	BP
1612	GO:0009758	1	0.929	0	4	carbohydrate utilization	BP
1613	GO:0009820	1	0.952956	0	3	alkaloid metabolic process	BP
1614	GO:0009891	1	0.946332	0	3	positive regulation of biosynthetic process	BP
1615	GO:0009893	1	0.946332	0	3	positive regulation of metabolic process	BP
1616	GO:0009894	1	0.982432	0	1	regulation of catabolic process	BP
1617	GO:0009898	1	0.980652	0	1	cytoplasmic side of plasma membrane	CC
1618	GO:0009972	1	0.987296	0	1	cytidine deamination	BP
1619	GO:0009975	1	0.981505	0	1	cyclase activity	MF
1620	GO:0009982	1	0.861179	0	8	pseudouridine synthase activity	MF
1621	GO:0009986	1	0.96185	0	2	cell surface	CC
1622	GO:0009991	1	0.698894	0	20	response to extracellular stimulus	BP
1623	GO:0009992	1	0.981457	0	1	cellular water homeostasis	BP
1624	GO:0010033	1	0.990597	0	1	response to organic substance	BP
1625	GO:0010035	1	0.743775	0	16	response to inorganic substance	BP
1626	GO:0010038	1	0.815686	0	11	response to metal ion	BP
1627	GO:0010043	1	0.874436	0	7	response to zinc ion	BP
1628	GO:0010133	1	0.961855	0	2	proline catabolic process to glutamate	BP
1629	GO:0010138	1	0.96649	0	2	pyrimidine ribonucleotide salvage	BP
1630	GO:0010212	1	0.980774	0	1	response to ionizing radiation	BP
1631	GO:0010340	1	0.98526	0	1	carboxyl-O-methyltransferase activity	MF
1632	GO:0010466	1	0.978862	0	2	negative regulation of peptidase activity	BP
1633	GO:0010501	1	0.943039	0	3	RNA secondary structure unwinding	BP
1634	GO:0010557	1	0.946332	0	3	positive regulation of macromolecule biosynthetic process	BP
1635	GO:0010563	1	0.982922	0	1	negative regulation of phosphorus metabolic process	BP
1636	GO:0010565	1	0.984107	0	1	regulation of cellular ketone metabolic process	BP
1637	GO:0010604	1	0.946332	0	3	positive regulation of macromolecule metabolic process	BP
1638	GO:0010628	1	0.946332	0	3	positive regulation of gene expression	BP
1639	GO:0010675	1	0.982432	0	1	regulation of cellular carbohydrate metabolic process	BP
1640	GO:0010817	1	0.983961	0	1	regulation of hormone levels	BP
1641	GO:0010876	1	0.9076	0	5	lipid localization	BP
1642	GO:0010906	1	0.982432	0	1	regulation of glucose metabolic process	BP
1643	GO:0010951	1	0.978862	0	2	negative regulation of endopeptidase activity	BP
1644	GO:0012501	1	0.956784	0	3	programmed cell death	BP
1645	GO:0012505	1	0.96191	0	2	endomembrane system	CC
1646	GO:0015002	1	0.932421	0	4	heme-copper terminal oxidase activity	MF
1647	GO:0015031	1	0.689728	0	22	protein transport	BP
1648	GO:0015035	1	0.923506	0	7	protein disulfide oxidoreductase activity	MF
1649	GO:0015036	1	0.923506	0	7	disulfide oxidoreductase activity	MF
1650	GO:0015074	1	0.96262	0	2	DNA integration	BP
1651	GO:0015077	1	0.541841	0	34	monovalent inorganic cation transmembrane transporter activity	MF
1652	GO:0015078	1	0.739546	0	18	hydrogen ion transmembrane transporter activity	MF
1653	GO:0015079	1	0.927977	0	4	potassium ion transmembrane transporter activity	MF
1654	GO:0015081	1	0.873991	0	7	sodium ion transmembrane transporter activity	MF
1655	GO:0015087	1	0.980966	0	1	cobalt ion transmembrane transporter activity	MF
1656	GO:0015093	1	0.980652	0	1	ferrous iron transmembrane transporter activity	MF
1657	GO:0015095	1	0.961975	0	2	magnesium ion transmembrane transporter activity	MF
1658	GO:0015098	1	0.964559	0	2	molybdate ion transmembrane transporter activity	MF
1659	GO:0015099	1	0.94441	0	3	nickel cation transmembrane transporter activity	MF
1660	GO:0015101	1	0.980715	0	1	organic cation transmembrane transporter activity	MF
1661	GO:0015103	1	0.79414	0	13	inorganic anion transmembrane transporter activity	MF
1662	GO:0015105	1	0.980652	0	1	arsenite transmembrane transporter activity	MF
1663	GO:0015113	1	0.963186	0	2	nitrite transmembrane transporter activity	MF
1664	GO:0015114	1	0.892627	0	6	phosphate ion transmembrane transporter activity	MF
1665	GO:0015128	1	0.980652	0	1	gluconate transmembrane transporter activity	MF
1666	GO:0015129	1	0.961668	0	2	lactate transmembrane transporter activity	MF
1667	GO:0015137	1	0.980652	0	1	citrate transmembrane transporter activity	MF
1668	GO:0015142	1	0.980652	0	1	tricarboxylic acid transmembrane transporter activity	MF
1669	GO:0015151	1	0.980652	0	1	alpha-glucoside transmembrane transporter activity	MF
1670	GO:0015154	1	0.943039	0	3	disaccharide transmembrane transporter activity	MF
1671	GO:0015155	1	0.980652	0	1	lactose transmembrane transporter activity	MF
1672	GO:0015157	1	0.943039	0	3	oligosaccharide transmembrane transporter activity	MF
1673	GO:0015162	1	0.981591	0	1	teichoic acid transmembrane transporter activity	MF
1674	GO:0015166	1	0.925521	0	4	polyol transmembrane transporter activity	MF
1675	GO:0015168	1	0.981457	0	1	glycerol transmembrane transporter activity	MF
1676	GO:0015169	1	0.980652	0	1	glycerol-3-phosphate transmembrane transporter activity	MF
1677	GO:0015171	1	0.615932	0	25	amino acid transmembrane transporter activity	MF
1678	GO:0015172	1	0.980658	0	1	acidic amino acid transmembrane transporter activity	MF
1679	GO:0015174	1	0.96419	0	2	basic amino acid transmembrane transporter activity	MF
1680	GO:0015175	1	0.889227	0	6	neutral amino acid transmembrane transporter activity	MF
1681	GO:0015179	1	0.730498	0	16	L-amino acid transmembrane transporter activity	MF
1682	GO:0015181	1	0.96419	0	2	arginine transmembrane transporter activity	MF
1683	GO:0015188	1	0.943039	0	3	L-isoleucine transmembrane transporter activity	MF
1684	GO:0015190	1	0.943039	0	3	L-leucine transmembrane transporter activity	MF
1685	GO:0015193	1	0.980652	0	1	L-proline transmembrane transporter activity	MF
1686	GO:0015203	1	0.980715	0	1	polyamine transmembrane transporter activity	MF
1687	GO:0015204	1	0.981091	0	1	urea transmembrane transporter activity	MF
1688	GO:0015205	1	0.980652	0	1	nucleobase transmembrane transporter activity	MF
1689	GO:0015212	1	0.94305	0	3	cytidine transmembrane transporter activity	MF
1690	GO:0015213	1	0.94305	0	3	uridine transmembrane transporter activity	MF
1691	GO:0015214	1	0.94305	0	3	pyrimidine nucleoside transmembrane transporter activity	MF
1692	GO:0015225	1	0.984156	0	1	biotin transporter activity	MF
1693	GO:0015232	1	0.980652	0	1	heme transporter activity	MF
1694	GO:0015238	1	0.943056	0	3	drug transmembrane transporter activity	MF
1695	GO:0015250	1	0.981457	0	1	water channel activity	MF
1696	GO:0015254	1	0.981457	0	1	glycerol channel activity	MF
1697	GO:0015265	1	0.981091	0	1	urea channel activity	MF
1698	GO:0015267	1	0.927406	0	4	channel activity	MF
1699	GO:0015276	1	0.981683	0	1	ligand-gated ion channel activity	MF
1700	GO:0015291	1	0.375464	0	53	secondary active transmembrane transporter activity	MF
1701	GO:0015293	1	0.705302	0	18	symporter activity	MF
1702	GO:0015294	1	0.778368	0	13	solute:cation symporter activity	MF
1703	GO:0015295	1	0.891024	0	6	solute:proton symporter activity	MF
1704	GO:0015296	1	0.891297	0	6	anion:cation symporter activity	MF
1705	GO:0015297	1	0.60197	0	29	antiporter activity	MF
1706	GO:0015298	1	0.884264	0	7	solute:cation antiporter activity	MF
1707	GO:0015299	1	0.901767	0	6	solute:proton antiporter activity	MF
1708	GO:0015301	1	0.980652	0	1	anion:anion antiporter activity	MF
1709	GO:0015321	1	0.963895	0	2	sodium-dependent phosphate transmembrane transporter activity	MF
1710	GO:0015343	1	0.906825	0	5	siderophore transmembrane transporter activity	MF
1711	GO:0015370	1	0.90683	0	5	solute:sodium symporter activity	MF
1712	GO:0015386	1	0.980652	0	1	potassium:proton antiporter activity	MF
1713	GO:0015412	1	0.981664	0	1	molybdate transmembrane-transporting ATPase activity	MF
1714	GO:0015415	1	0.926144	0	4	phosphate ion transmembrane-transporting ATPase activity	MF
1715	GO:0015416	1	0.981722	0	1	organic phosphonate transmembrane-transporting ATPase activity	MF
1716	GO:0015417	1	0.980715	0	1	polyamine-transporting ATPase activity	MF
1717	GO:0015424	1	0.927717	0	4	amino acid-transporting ATPase activity	MF
1718	GO:0015438	1	0.981591	0	1	teichoic-acid-transporting ATPase activity	MF
1719	GO:0015450	1	0.929815	0	5	P-P-bond-hydrolysis-driven protein transmembrane transporter activity	MF
1720	GO:0015462	1	0.961668	0	2	protein-transmembrane transporting ATPase activity	MF
1721	GO:0015489	1	0.980715	0	1	putrescine transmembrane transporter activity	MF
1722	GO:0015491	1	0.919605	0	5	cation:cation antiporter activity	MF
1723	GO:0015501	1	0.980658	0	1	glutamate:sodium symporter activity	MF
1724	GO:0015506	1	0.94305	0	3	nucleoside:proton symporter activity	MF
1725	GO:0015513	1	0.963186	0	2	nitrite uptake transmembrane transporter activity	MF
1726	GO:0015542	1	0.982617	0	1	sugar efflux transmembrane transporter activity	MF
1727	GO:0015562	1	0.961668	0	2	efflux transmembrane transporter activity	MF
1728	GO:0015572	1	0.980652	0	1	N-acetylglucosamine transmembrane transporter activity	MF
1729	GO:0015574	1	0.980652	0	1	trehalose transmembrane transporter activity	MF
1730	GO:0015575	1	0.980652	0	1	mannitol transmembrane transporter activity	MF
1731	GO:0015577	1	0.980653	0	1	galactitol transmembrane transporter activity	MF
1732	GO:0015594	1	0.980715	0	1	putrescine-importing ATPase activity	MF
1733	GO:0015595	1	0.980715	0	1	spermidine-importing ATPase activity	MF
1734	GO:0015603	1	0.906825	0	5	iron chelate transmembrane transporter activity	MF
1735	GO:0015604	1	0.945731	0	3	organic phosphonate transmembrane transporter activity	MF
1736	GO:0015605	1	0.962717	0	2	organophosphate ester transmembrane transporter activity	MF
1737	GO:0015606	1	0.980715	0	1	spermidine transmembrane transporter activity	MF
1738	GO:0015627	1	0.989805	0	1	type II protein secretion system complex	CC
1739	GO:0015628	1	0.970735	0	2	protein secretion by the type II secretion system	BP
1740	GO:0015645	1	0.980652	0	1	fatty acid ligase activity	MF
1741	GO:0015655	1	0.961668	0	2	alanine:sodium symporter activity	MF
1742	GO:0015658	1	0.943039	0	3	branched-chain amino acid transmembrane transporter activity	MF
1743	GO:0015662	1	0.927977	0	4	ATPase activity, coupled to transmembrane movement of ions, phosphorylative mechanism	MF
1744	GO:0015665	1	0.925521	0	4	alcohol transmembrane transporter activity	MF
1745	GO:0015666	1	0.980652	0	1	restriction endodeoxyribonuclease activity	MF
1746	GO:0015669	1	0.969202	0	2	gas transport	BP
1747	GO:0015671	1	0.969202	0	2	oxygen transport	BP
1748	GO:0015672	1	0.424623	0	48	monovalent inorganic cation transport	BP
1749	GO:0015675	1	0.926105	0	4	nickel cation transport	BP
1750	GO:0015684	1	0.943651	0	3	ferrous iron transport	BP
1751	GO:0015688	1	0.906825	0	5	iron chelate transport	BP
1752	GO:0015689	1	0.964559	0	2	molybdate ion transport	BP
1753	GO:0015693	1	0.961975	0	2	magnesium ion transport	BP
1754	GO:0015695	1	0.96173	0	2	organic cation transport	BP
1755	GO:0015696	1	0.926423	0	4	ammonium transport	BP
1756	GO:0015697	1	0.963332	0	2	quaternary ammonium group transport	BP
1757	GO:0015698	1	0.77881	0	14	inorganic anion transport	BP
1758	GO:0015700	1	0.980652	0	1	arsenite transport	BP
1759	GO:0015707	1	0.963186	0	2	nitrite transport	BP
1760	GO:0015716	1	0.945731	0	3	organic phosphonate transport	BP
1761	GO:0015718	1	0.92807	0	4	monocarboxylic acid transport	BP
1762	GO:0015725	1	0.980652	0	1	gluconate transport	BP
1763	GO:0015727	1	0.961668	0	2	lactate transport	BP
1764	GO:0015740	1	0.980652	0	1	C4-dicarboxylate transport	BP
1765	GO:0015746	1	0.980652	0	1	citrate transport	BP
1766	GO:0015748	1	0.962717	0	2	organophosphate ester transport	BP
1767	GO:0015755	1	0.961668	0	2	fructose transport	BP
1768	GO:0015766	1	0.943039	0	3	disaccharide transport	BP
1769	GO:0015767	1	0.980652	0	1	lactose transport	BP
1770	GO:0015768	1	0.980653	0	1	maltose transport	BP
1771	GO:0015771	1	0.980652	0	1	trehalose transport	BP
1772	GO:0015772	1	0.943039	0	3	oligosaccharide transport	BP
1773	GO:0015777	1	0.981591	0	1	teichoic acid transport	BP
1774	GO:0015791	1	0.943814	0	3	polyol transport	BP
1775	GO:0015793	1	0.981457	0	1	glycerol transport	BP
1776	GO:0015794	1	0.980652	0	1	glycerol-3-phosphate transport	BP
1777	GO:0015796	1	0.980653	0	1	galactitol transport	BP
1778	GO:0015797	1	0.980652	0	1	mannitol transport	BP
1779	GO:0015800	1	0.961673	0	2	acidic amino acid transport	BP
1780	GO:0015802	1	0.96419	0	2	basic amino acid transport	BP
1781	GO:0015803	1	0.943039	0	3	branched-chain amino acid transport	BP
1782	GO:0015804	1	0.889227	0	6	neutral amino acid transport	BP
1783	GO:0015807	1	0.718123	0	17	L-amino acid transport	BP
1784	GO:0015809	1	0.96419	0	2	arginine transport	BP
1785	GO:0015810	1	0.980652	0	1	aspartate transport	BP
1786	GO:0015813	1	0.961673	0	2	L-glutamate transport	BP
1787	GO:0015818	1	0.943039	0	3	isoleucine transport	BP
1788	GO:0015820	1	0.943039	0	3	leucine transport	BP
1789	GO:0015821	1	0.928594	0	4	methionine transport	BP
1790	GO:0015824	1	0.980652	0	1	proline transport	BP
1791	GO:0015829	1	0.943039	0	3	valine transport	BP
1792	GO:0015838	1	0.963332	0	2	amino-acid betaine transport	BP
1793	GO:0015840	1	0.981091	0	1	urea transport	BP
1794	GO:0015846	1	0.961812	0	2	polyamine transport	BP
1795	GO:0015847	1	0.980715	0	1	putrescine transport	BP
1796	GO:0015848	1	0.980715	0	1	spermidine transport	BP
1797	GO:0015850	1	0.907571	0	5	organic hydroxy compound transport	BP
1798	GO:0015851	1	0.980652	0	1	nucleobase transport	BP
1799	GO:0015858	1	0.94305	0	3	nucleoside transport	BP
1800	GO:0015861	1	0.94305	0	3	cytidine transport	BP
1801	GO:0015862	1	0.94305	0	3	uridine transport	BP
1802	GO:0015864	1	0.94305	0	3	pyrimidine nucleoside transport	BP
1803	GO:0015878	1	0.984156	0	1	biotin transport	BP
1804	GO:0015886	1	0.927725	0	4	heme transport	BP
1805	GO:0015891	1	0.906825	0	5	siderophore transport	BP
1806	GO:0015893	1	0.924778	0	4	drug transport	BP
1807	GO:0015920	1	0.981489	0	1	lipopolysaccharide transport	BP
1808	GO:0015925	1	0.980652	0	1	galactosidase activity	MF
1809	GO:0015926	1	0.943039	0	3	glucosidase activity	MF
1810	GO:0015927	1	0.980652	0	1	trehalase activity	MF
1811	GO:0015930	1	0.961668	0	2	glutamate synthase activity	MF
1812	GO:0015931	1	0.94305	0	3	nucleobase-containing compound transport	BP
1813	GO:0015932	1	0.94305	0	3	nucleobase-containing compound transmembrane transporter activity	MF
1814	GO:0015934	1	0.75521	0	23	large ribosomal subunit	CC
1815	GO:0015936	1	0.880177	0	7	coenzyme A metabolic process	BP
1816	GO:0015937	1	0.897602	0	6	coenzyme A biosynthetic process	BP
1817	GO:0015939	1	0.897966	0	6	pantothenate metabolic process	BP
1818	GO:0015940	1	0.915724	0	5	pantothenate biosynthetic process	BP
1819	GO:0015941	1	0.98066	0	1	pantothenate catabolic process	BP
1820	GO:0015942	1	0.889679	0	6	formate metabolic process	BP
1821	GO:0015949	1	0.980893	0	1	nucleobase-containing small molecule interconversion	BP
1822	GO:0015950	1	0.980893	0	1	purine nucleotide interconversion	BP
1823	GO:0015951	1	0.980893	0	1	purine ribonucleotide interconversion	BP
1824	GO:0015969	1	0.946955	0	3	guanosine tetraphosphate metabolic process	BP
1825	GO:0015976	1	0.980652	0	1	carbon utilization	BP
1826	GO:0015985	1	0.880358	0	8	energy coupled proton transport, down electrochemical gradient	BP
1827	GO:0015986	1	0.880358	0	8	ATP synthesis coupled proton transport	BP
1828	GO:0015988	1	0.992825	0	1	energy coupled proton transmembrane transport, against electrochemical gradient	BP
1829	GO:0015991	1	0.992825	0	1	ATP hydrolysis coupled proton transport	BP
1830	GO:0015992	1	0.614204	0	29	proton transport	BP
1831	GO:0016024	1	0.981664	0	1	CDP-diacylglycerol biosynthetic process	BP
1832	GO:0016036	1	0.980698	0	1	cellular response to phosphate starvation	BP
1833	GO:0016042	1	0.83892	0	9	lipid catabolic process	BP
1834	GO:0016043	1	0.149819	0	105	cellular component organization	BP
1835	GO:0016051	1	0.666678	0	22	carbohydrate biosynthetic process	BP
1836	GO:0016071	1	0.890844	0	6	mRNA metabolic process	BP
1837	GO:0016072	1	0.596767	0	30	rRNA metabolic process	BP
1838	GO:0016075	1	0.982029	0	1	rRNA catabolic process	BP
1839	GO:0016093	1	0.981742	0	1	polyprenol metabolic process	BP
1840	GO:0016094	1	0.981742	0	1	polyprenol biosynthetic process	BP
1841	GO:0016125	1	0.962634	0	2	sterol metabolic process	BP
1842	GO:0016126	1	0.981247	0	1	sterol biosynthetic process	BP
1843	GO:0016128	1	0.981247	0	1	phytosteroid metabolic process	BP
1844	GO:0016129	1	0.981247	0	1	phytosteroid biosynthetic process	BP
1845	GO:0016137	1	0.980681	0	1	glycoside metabolic process	BP
1846	GO:0016138	1	0.980681	0	1	glycoside biosynthetic process	BP
1847	GO:0016149	1	0.943318	0	3	translation release factor activity, codon specific	MF
1848	GO:0016150	1	0.980652	0	1	translation release factor activity, codon nonspecific	MF
1849	GO:0016151	1	0.856838	0	9	nickel cation binding	MF
1850	GO:0016153	1	0.980652	0	1	urocanate hydratase activity	MF
1851	GO:0016154	1	0.980652	0	1	pyrimidine-nucleoside phosphorylase activity	MF
1852	GO:0016160	1	0.980652	0	1	amylase activity	MF
1853	GO:0016209	1	0.787164	0	16	antioxidant activity	MF
1854	GO:0016211	1	0.980652	0	1	ammonia ligase activity	MF
1855	GO:0016226	1	0.929501	0	5	iron-sulfur cluster assembly	BP
1856	GO:0016229	1	0.980801	0	1	steroid dehydrogenase activity	MF
1857	GO:0016259	1	0.980652	0	1	selenocysteine metabolic process	BP
1858	GO:0016260	1	0.980652	0	1	selenocysteine biosynthetic process	BP
1859	GO:0016265	1	0.956784	0	3	death	BP
1860	GO:0016289	1	0.984571	0	1	CoA hydrolase activity	MF
1861	GO:0016298	1	0.892712	0	6	lipase activity	MF
1862	GO:0016300	1	0.980652	0	1	tRNA (uracil) methyltransferase activity	MF
1863	GO:0016311	1	0.627358	0	26	dephosphorylation	BP
1864	GO:0016405	1	0.925182	0	4	CoA-ligase activity	MF
1865	GO:0016406	1	0.964525	0	2	carnitine O-acyltransferase activity	MF
1866	GO:0016408	1	0.857906	0	8	C-acyltransferase activity	MF
1867	GO:0016409	1	0.964525	0	2	palmitoyltransferase activity	MF
1868	GO:0016411	1	0.948325	0	3	acylglycerol O-acyltransferase activity	MF
1869	GO:0016412	1	0.948035	0	3	serine O-acyltransferase activity	MF
1870	GO:0016413	1	0.92991	0	4	O-acetyltransferase activity	MF
1871	GO:0016414	1	0.964525	0	2	O-octanoyltransferase activity	MF
1872	GO:0016415	1	0.928893	0	4	octanoyltransferase activity	MF
1873	GO:0016416	1	0.964525	0	2	O-palmitoyltransferase activity	MF
1874	GO:0016418	1	0.964525	0	2	S-acetyltransferase activity	MF
1875	GO:0016419	1	0.946203	0	3	S-malonyltransferase activity	MF
1876	GO:0016420	1	0.946203	0	3	malonyltransferase activity	MF
1877	GO:0016421	1	0.912558	0	5	CoA carboxylase activity	MF
1878	GO:0016423	1	0.965167	0	2	tRNA (guanine) methyltransferase activity	MF
1879	GO:0016426	1	0.948139	0	3	tRNA (adenine) methyltransferase activity	MF
1880	GO:0016429	1	0.966803	0	2	tRNA (adenine-N1-)-methyltransferase activity	MF
1881	GO:0016433	1	0.962211	0	2	rRNA (adenine) methyltransferase activity	MF
1882	GO:0016434	1	0.944047	0	3	rRNA (cytosine) methyltransferase activity	MF
1883	GO:0016435	1	0.964355	0	2	rRNA (guanine) methyltransferase activity	MF
1884	GO:0016436	1	0.981868	0	1	rRNA (uridine) methyltransferase activity	MF
1885	GO:0016453	1	0.96168	0	2	C-acetyltransferase activity	MF
1886	GO:0016454	1	0.964525	0	2	C-palmitoyltransferase activity	MF
1887	GO:0016465	1	0.990597	0	1	chaperonin ATPase complex	CC
1888	GO:0016469	1	0.880358	0	8	proton-transporting two-sector ATPase complex	CC
1889	GO:0016482	1	0.951769	0	3	cytoplasmic transport	BP
1890	GO:0016485	1	0.878394	0	7	protein processing	BP
1891	GO:0016530	1	0.983821	0	1	metallochaperone activity	MF
1892	GO:0016556	1	0.981052	0	1	mRNA modification	BP
1893	GO:0016594	1	0.961668	0	2	glycine binding	MF
1894	GO:0016597	1	0.768571	0	15	amino acid binding	MF
1895	GO:0016614	1	0.431745	0	43	oxidoreductase activity, acting on CH-OH group of donors	MF
1896	GO:0016615	1	0.943042	0	3	malate dehydrogenase activity	MF
1897	GO:0016616	1	0.477196	0	38	oxidoreductase activity, acting on the CH-OH group of donors, NAD or NADP as acceptor	MF
1898	GO:0016618	1	0.943893	0	3	hydroxypyruvate reductase activity	MF
1899	GO:0016623	1	0.980652	0	1	oxidoreductase activity, acting on the aldehyde or oxo group of donors, oxygen as acceptor	MF
1900	GO:0016634	1	0.961706	0	2	oxidoreductase activity, acting on the CH-CH group of donors, oxygen as acceptor	MF
1901	GO:0016635	1	0.980747	0	1	oxidoreductase activity, acting on the CH-CH group of donors, quinone or related compound as acceptor	MF
1902	GO:0016642	1	0.961668	0	2	oxidoreductase activity, acting on the CH-NH2 group of donors, disulfide as acceptor	MF
1903	GO:0016645	1	0.85291	0	9	oxidoreductase activity, acting on the CH-NH group of donors	MF
1904	GO:0016646	1	0.869641	0	8	oxidoreductase activity, acting on the CH-NH group of donors, NAD or NADP as acceptor	MF
1905	GO:0016651	1	0.665566	0	24	oxidoreductase activity, acting on NAD(P)H	MF
1906	GO:0016652	1	0.983107	0	1	oxidoreductase activity, acting on NAD(P)H, NAD(P) as acceptor	MF
1907	GO:0016655	1	0.90683	0	5	oxidoreductase activity, acting on NAD(P)H, quinone or similar compound as acceptor	MF
1908	GO:0016657	1	0.949966	0	3	oxidoreductase activity, acting on NAD(P)H, nitrogenous group as acceptor	MF
1909	GO:0016661	1	0.888007	0	7	oxidoreductase activity, acting on other nitrogenous compounds as donors	MF
1910	GO:0016667	1	0.774199	0	17	oxidoreductase activity, acting on a sulfur group of donors	MF
1911	GO:0016668	1	0.837152	0	11	oxidoreductase activity, acting on a sulfur group of donors, NAD(P) as acceptor	MF
1912	GO:0016671	1	0.905168	0	8	oxidoreductase activity, acting on a sulfur group of donors, disulfide as acceptor	MF
1913	GO:0016675	1	0.932421	0	4	oxidoreductase activity, acting on a heme group of donors	MF
1914	GO:0016676	1	0.932421	0	4	oxidoreductase activity, acting on a heme group of donors, oxygen as acceptor	MF
1915	GO:0016679	1	0.934042	0	4	oxidoreductase activity, acting on diphenols and related substances as donors	MF
1916	GO:0016682	1	0.934042	0	4	oxidoreductase activity, acting on diphenols and related substances as donors, oxygen as acceptor	MF
1917	GO:0016684	1	0.876966	0	8	oxidoreductase activity, acting on peroxide as acceptor	MF
1918	GO:0016701	1	0.980743	0	1	oxidoreductase activity, acting on single donors with incorporation of molecular oxygen	MF
1919	GO:0016703	1	0.980743	0	1	oxidoreductase activity, acting on single donors with incorporation of molecular oxygen, incorporation of one atom of oxygen (internal monooxygenases or internal mixed function oxidases)	MF
1920	GO:0016705	1	0.88819	0	7	oxidoreductase activity, acting on paired donors, with incorporation or reduction of molecular oxygen	MF
1921	GO:0016708	1	0.98068	0	1	oxidoreductase activity, acting on paired donors, with incorporation or reduction of molecular oxygen, NAD(P)H as one donor, and incorporation of two atoms of oxygen into one donor	MF
1922	GO:0016709	1	0.980733	0	1	oxidoreductase activity, acting on paired donors, with incorporation or reduction of molecular oxygen, NAD(P)H as one donor, and incorporation of one atom of oxygen	MF
1923	GO:0016721	1	0.9672	0	2	oxidoreductase activity, acting on superoxide radicals as acceptor	MF
1924	GO:0016722	1	0.986362	0	1	oxidoreductase activity, oxidizing metal ions	MF
1925	GO:0016728	1	0.928603	0	4	oxidoreductase activity, acting on CH or CH2 groups, disulfide as acceptor	MF
1926	GO:0016730	1	0.980787	0	1	oxidoreductase activity, acting on iron-sulfur proteins as donors	MF
1927	GO:0016731	1	0.980787	0	1	oxidoreductase activity, acting on iron-sulfur proteins as donors, NAD or NADP as acceptor	MF
1928	GO:0016741	1	0.434867	0	45	transferase activity, transferring one-carbon groups	MF
1929	GO:0016742	1	0.910965	0	5	hydroxymethyl-, formyl- and related transferase activity	MF
1930	GO:0016743	1	0.943895	0	3	carboxyl- or carbamoyltransferase activity	MF
1931	GO:0016744	1	0.900505	0	6	transferase activity, transferring aldehyde or ketonic groups	MF
1932	GO:0016749	1	0.964525	0	2	N-succinyltransferase activity	MF
1933	GO:0016750	1	0.964525	0	2	O-succinyltransferase activity	MF
1934	GO:0016752	1	0.964525	0	2	sinapoyltransferase activity	MF
1935	GO:0016753	1	0.964525	0	2	O-sinapoyltransferase activity	MF
1936	GO:0016755	1	0.889229	0	6	transferase activity, transferring amino-acyl groups	MF
1937	GO:0016763	1	0.753607	0	16	transferase activity, transferring pentosyl groups	MF
1938	GO:0016765	1	0.685284	0	20	transferase activity, transferring alkyl or aryl (other than methyl) groups	MF
1939	GO:0016775	1	0.703061	0	18	phosphotransferase activity, nitrogenous group as acceptor	MF
1940	GO:0016778	1	0.899804	0	6	diphosphotransferase activity	MF
1941	GO:0016779	1	0.514594	0	36	nucleotidyltransferase activity	MF
1942	GO:0016780	1	0.774668	0	14	phosphotransferase activity, for other substituted phosphate groups	MF
1943	GO:0016783	1	0.865547	0	8	sulfurtransferase activity	MF
1944	GO:0016790	1	0.915426	0	5	thiolester hydrolase activity	MF
1945	GO:0016791	1	0.651798	0	24	phosphatase activity	MF
1946	GO:0016793	1	0.980652	0	1	triphosphoric monoester hydrolase activity	MF
1947	GO:0016794	1	0.946955	0	3	diphosphoric monoester hydrolase activity	MF
1948	GO:0016796	1	0.899779	0	6	exonuclease activity, active with either ribo- or deoxyribonucleic acids and producing 5'-phosphomonoesters	MF
1949	GO:0016798	1	0.691024	0	20	hydrolase activity, acting on glycosyl bonds	MF
1950	GO:0016799	1	0.836269	0	10	hydrolase activity, hydrolyzing N-glycosyl compounds	MF
1951	GO:0016810	1	0.443197	0	45	hydrolase activity, acting on carbon-nitrogen (but not peptide) bonds	MF
1952	GO:0016811	1	0.607274	0	28	hydrolase activity, acting on carbon-nitrogen (but not peptide) bonds, in linear amides	MF
1953	GO:0016812	1	0.961669	0	2	hydrolase activity, acting on carbon-nitrogen (but not peptide) bonds, in cyclic amides	MF
1954	GO:0016813	1	0.943788	0	3	hydrolase activity, acting on carbon-nitrogen (but not peptide) bonds, in linear amidines	MF
1955	GO:0016814	1	0.855272	0	9	hydrolase activity, acting on carbon-nitrogen (but not peptide) bonds, in cyclic amidines	MF
1956	GO:0016830	1	0.566315	0	31	carbon-carbon lyase activity	MF
1957	GO:0016831	1	0.733014	0	17	carboxy-lyase activity	MF
1958	GO:0016832	1	0.852898	0	9	aldehyde-lyase activity	MF
1959	GO:0016833	1	0.928744	0	4	oxo-acid-lyase activity	MF
1960	GO:0016838	1	0.943242	0	3	carbon-oxygen lyase activity, acting on phosphates	MF
1961	GO:0016840	1	0.812748	0	11	carbon-nitrogen lyase activity	MF
1962	GO:0016841	1	0.891593	0	6	ammonia-lyase activity	MF
1963	GO:0016842	1	0.961668	0	2	amidine-lyase activity	MF
1964	GO:0016843	1	0.965502	0	2	amine-lyase activity	MF
1965	GO:0016846	1	0.911988	0	5	carbon-sulfur lyase activity	MF
1966	GO:0016849	1	0.945355	0	3	phosphorus-oxygen lyase activity	MF
1967	GO:0016852	1	0.981868	0	1	sirohydrochlorin cobaltochelatase activity	MF
1968	GO:0016854	1	0.811147	0	11	racemase and epimerase activity	MF
1969	GO:0016855	1	0.944003	0	3	racemase and epimerase activity, acting on amino acids and derivatives	MF
1970	GO:0016857	1	0.859498	0	8	racemase and epimerase activity, acting on carbohydrates and derivatives	MF
1971	GO:0016859	1	0.946098	0	3	cis-trans isomerase activity	MF
1972	GO:0016860	1	0.804905	0	12	intramolecular oxidoreductase activity	MF
1973	GO:0016861	1	0.837073	0	10	intramolecular oxidoreductase activity, interconverting aldoses and ketoses	MF
1974	GO:0016863	1	0.980766	0	1	intramolecular oxidoreductase activity, transposing C=C bonds	MF
1975	GO:0016864	1	0.980652	0	1	intramolecular oxidoreductase activity, transposing S-S bonds	MF
1976	GO:0016866	1	0.716102	0	18	intramolecular transferase activity	MF
1977	GO:0016867	1	0.986023	0	1	intramolecular transferase activity, transferring acyl groups	MF
1978	GO:0016868	1	0.908487	0	5	intramolecular transferase activity, phosphotransferases	MF
1979	GO:0016869	1	0.961668	0	2	intramolecular transferase activity, transferring amino groups	MF
1980	GO:0016872	1	0.987296	0	1	intramolecular lyase activity	MF
1981	GO:0016874	1	0.241967	0	74	ligase activity	MF
1982	GO:0016875	1	0.656688	0	22	ligase activity, forming carbon-oxygen bonds	MF
1983	GO:0016876	1	0.656688	0	22	ligase activity, forming aminoacyl-tRNA and related compounds	MF
1984	GO:0016877	1	0.875018	0	7	ligase activity, forming carbon-sulfur bonds	MF
1985	GO:0016878	1	0.908835	0	5	acid-thiol ligase activity	MF
1986	GO:0016879	1	0.470293	0	40	ligase activity, forming carbon-nitrogen bonds	MF
1987	GO:0016880	1	0.962442	0	2	acid-ammonia (or amide) ligase activity	MF
1988	GO:0016881	1	0.824101	0	10	acid-amino acid ligase activity	MF
1989	GO:0016882	1	0.930631	0	4	cyclo-ligase activity	MF
1990	GO:0016884	1	0.841412	0	10	carbon-nitrogen ligase activity, with glutamine as amido-N-donor	MF
1991	GO:0016885	1	0.894852	0	6	ligase activity, forming carbon-carbon bonds	MF
1992	GO:0016886	1	0.980652	0	1	ligase activity, forming phosphoric ester bonds	MF
1993	GO:0016888	1	0.944542	0	3	endodeoxyribonuclease activity, producing 5'-phosphomonoesters	MF
1994	GO:0016891	1	0.881616	0	8	endoribonuclease activity, producing 5'-phosphomonoesters	MF
1995	GO:0016893	1	0.832535	0	11	endonuclease activity, active with either ribo- or deoxyribonucleic acids and producing 5'-phosphomonoesters	MF
1996	GO:0016895	1	0.973052	0	2	exodeoxyribonuclease activity, producing 5'-phosphomonoesters	MF
1997	GO:0016896	1	0.92476	0	4	exoribonuclease activity, producing 5'-phosphomonoesters	MF
1998	GO:0016901	1	0.943039	0	3	oxidoreductase activity, acting on the CH-OH group of donors, quinone or similar compound as acceptor	MF
1999	GO:0016920	1	0.982958	0	1	pyroglutamyl-peptidase activity	MF
[truncated: 1,238 more rows]

## Sheet: TRT.sigLIST.ST398.ct2.GOSEQres
	category	over_represented_pvalue	under_represented_pvalue	numDEInCat	numInCat	term	ontology	SA.ID	genes
1	GO:0016020	2.15908e-06	0.999999	81	637	membrane	CC	NA SAOUHSC_00042 SAOUHSC_00174 SAOUHSC_00216 SAOUHSC_00223 SAOUHSC_00246 SAOUHSC_00329 SAOUHSC_00355 SAOUHSC_00412 SAOUHSC_00431 SAOUHSC_00433 SAOUHSC_00639 SAOUHSC_00641 SAOUHSC_00661 SAOUHSC_00672 SAOUHSC_00691 SAOUHSC_00700 SAOUHSC_00701 SAOUHSC_00703 SAOUHSC_00728 SAOUHSC_00762 SAOUHSC_00769 SAOUHSC_00846 SAOUHSC_00883 SAOUHSC_00901 SAOUHSC_00902 SAOUHSC_00903 SAOUHSC_00991 SAOUHSC_00998 SAOU…	WG79_00120 WG79_00200 WG79_00215 WG79_00350 WG79_00400 WG79_01375 WG79_01415 WG79_01760 WG79_02250 WG79_02260 WG79_02560 WG79_02925 WG79_02950 WG79_03165 WG79_03355 WG79_03360 WG79_03805 WG79_03890 WG79_03960 WG79_04320 WG79_04325 WG79_05075 WG79_05105 WG79_05115 WG79_05250 WG79_05255 WG79_05285 WG79_05405 WG79_05440 WG79_06235 WG79_06245 WG79_06335 WG79_06395 WG79_06485 WG79_06530 WG79_06535 WG7…
2	GO:0009082	4.25528e-06	1	8	14	branched-chain amino acid biosynthetic process	BP	SAOUHSC_01320 SAOUHSC_02281 SAOUHSC_02282 SAOUHSC_02283 SAOUHSC_02284 SAOUHSC_02285 SAOUHSC_02287 SAOUHSC_02288	WG79_09620 WG79_09625 WG79_09635 WG79_09640 WG79_09645 WG79_09650 WG79_09655 WG79_10100
3	GO:0016021	6.06905e-06	0.999997	74	572	integral component of membrane	CC	NA SAOUHSC_00042 SAOUHSC_00174 SAOUHSC_00216 SAOUHSC_00246 SAOUHSC_00329 SAOUHSC_00355 SAOUHSC_00412 SAOUHSC_00431 SAOUHSC_00433 SAOUHSC_00639 SAOUHSC_00641 SAOUHSC_00661 SAOUHSC_00672 SAOUHSC_00691 SAOUHSC_00700 SAOUHSC_00701 SAOUHSC_00703 SAOUHSC_00728 SAOUHSC_00762 SAOUHSC_00769 SAOUHSC_00846 SAOUHSC_00883 SAOUHSC_00901 SAOUHSC_00902 SAOUHSC_00903 SAOUHSC_00991 SAOUHSC_01025 SAOUHSC_01031 SAOU…	WG79_00120 WG79_00200 WG79_00350 WG79_00400 WG79_01375 WG79_01415 WG79_01760 WG79_02250 WG79_02260 WG79_02560 WG79_02925 WG79_02950 WG79_03165 WG79_03360 WG79_03805 WG79_03960 WG79_04320 WG79_04325 WG79_05075 WG79_05105 WG79_05115 WG79_05250 WG79_05255 WG79_05285 WG79_05440 WG79_06235 WG79_06245 WG79_06335 WG79_06395 WG79_06485 WG79_06530 WG79_06535 WG79_06545 WG79_06670 WG79_06825 WG79_06855 WG7…
4	GO:0031224	6.52648e-06	0.999997	74	573	intrinsic component of membrane	CC	NA SAOUHSC_00042 SAOUHSC_00174 SAOUHSC_00216 SAOUHSC_00246 SAOUHSC_00329 SAOUHSC_00355 SAOUHSC_00412 SAOUHSC_00431 SAOUHSC_00433 SAOUHSC_00639 SAOUHSC_00641 SAOUHSC_00661 SAOUHSC_00672 SAOUHSC_00691 SAOUHSC_00700 SAOUHSC_00701 SAOUHSC_00703 SAOUHSC_00728 SAOUHSC_00762 SAOUHSC_00769 SAOUHSC_00846 SAOUHSC_00883 SAOUHSC_00901 SAOUHSC_00902 SAOUHSC_00903 SAOUHSC_00991 SAOUHSC_01025 SAOUHSC_01031 SAOU…	WG79_00120 WG79_00200 WG79_00350 WG79_00400 WG79_01375 WG79_01415 WG79_01760 WG79_02250 WG79_02260 WG79_02560 WG79_02925 WG79_02950 WG79_03165 WG79_03360 WG79_03805 WG79_03960 WG79_04320 WG79_04325 WG79_05075 WG79_05105 WG79_05115 WG79_05250 WG79_05255 WG79_05285 WG79_05440 WG79_06235 WG79_06245 WG79_06335 WG79_06395 WG79_06485 WG79_06530 WG79_06535 WG79_06545 WG79_06670 WG79_06825 WG79_06855 WG7…
5	GO:0044425	1.14755e-05	0.999995	74	581	membrane part	CC	NA SAOUHSC_00042 SAOUHSC_00174 SAOUHSC_00216 SAOUHSC_00246 SAOUHSC_00329 SAOUHSC_00355 SAOUHSC_00412 SAOUHSC_00431 SAOUHSC_00433 SAOUHSC_00639 SAOUHSC_00641 SAOUHSC_00661 SAOUHSC_00672 SAOUHSC_00691 SAOUHSC_00700 SAOUHSC_00701 SAOUHSC_00703 SAOUHSC_00728 SAOUHSC_00762 SAOUHSC_00769 SAOUHSC_00846 SAOUHSC_00883 SAOUHSC_00901 SAOUHSC_00902 SAOUHSC_00903 SAOUHSC_00991 SAOUHSC_01025 SAOUHSC_01031 SAOU…	WG79_00120 WG79_00200 WG79_00350 WG79_00400 WG79_01375 WG79_01415 WG79_01760 WG79_02250 WG79_02260 WG79_02560 WG79_02925 WG79_02950 WG79_03165 WG79_03360 WG79_03805 WG79_03960 WG79_04320 WG79_04325 WG79_05075 WG79_05105 WG79_05115 WG79_05250 WG79_05255 WG79_05285 WG79_05440 WG79_06235 WG79_06245 WG79_06335 WG79_06395 WG79_06485 WG79_06530 WG79_06535 WG79_06545 WG79_06670 WG79_06825 WG79_06855 WG7…
6	GO:0009081	2.89311e-05	0.999997	8	17	branched-chain amino acid metabolic process	BP	SAOUHSC_01320 SAOUHSC_02281 SAOUHSC_02282 SAOUHSC_02283 SAOUHSC_02284 SAOUHSC_02285 SAOUHSC_02287 SAOUHSC_02288	WG79_09620 WG79_09625 WG79_09635 WG79_09640 WG79_09645 WG79_09650 WG79_09655 WG79_10100
7	GO:0046686	4.49915e-05	1	4	4	response to cadmium ion	BP	SAOUHSC_00502 SAOUHSC_00503 SAOUHSC_00504 SAOUHSC_00505	WG79_10735 WG79_10740 WG79_10745 WG79_10750
8	GO:0046688	4.49915e-05	1	4	4	response to copper ion	BP	SAOUHSC_00502 SAOUHSC_00503 SAOUHSC_00504 SAOUHSC_00505	WG79_10735 WG79_10740 WG79_10745 WG79_10750
9	GO:0097501	4.49915e-05	1	4	4	stress response to metal ion	BP	SAOUHSC_00502 SAOUHSC_00503 SAOUHSC_00504 SAOUHSC_00505	WG79_10735 WG79_10740 WG79_10745 WG79_10750
10	GO:1990169	4.49915e-05	1	4	4	stress response to copper ion	BP	SAOUHSC_00502 SAOUHSC_00503 SAOUHSC_00504 SAOUHSC_00505	WG79_10735 WG79_10740 WG79_10745 WG79_10750
11	GO:1990170	4.49915e-05	1	4	4	stress response to cadmium ion	BP	SAOUHSC_00502 SAOUHSC_00503 SAOUHSC_00504 SAOUHSC_00505	WG79_10735 WG79_10740 WG79_10745 WG79_10750
12	GO:0006549	0.000176552	0.999992	5	8	isoleucine metabolic process	BP	SAOUHSC_01320 SAOUHSC_02281 SAOUHSC_02282 SAOUHSC_02283 SAOUHSC_02284	WG79_09640 WG79_09645 WG79_09650 WG79_09655 WG79_10100
13	GO:0009097	0.000176552	0.999992	5	8	isoleucine biosynthetic process	BP	SAOUHSC_01320 SAOUHSC_02281 SAOUHSC_02282 SAOUHSC_02283 SAOUHSC_02284	WG79_09640 WG79_09645 WG79_09650 WG79_09655 WG79_10100
14	GO:0006457	0.00126565	0.999889	5	11	protein folding	BP	SAOUHSC_01683 SAOUHSC_01684 SAOUHSC_01972 SAOUHSC_02254 SAOUHSC_02255	WG79_01025 WG79_01030 WG79_09780 WG79_09785 WG79_12170
15	GO:0010038	0.00126613	0.999889	5	11	response to metal ion	BP	SAOUHSC_00502 SAOUHSC_00503 SAOUHSC_00504 SAOUHSC_00505 SAOUHSC_02389	WG79_10735 WG79_10740 WG79_10745 WG79_10750 WG79_13215
16	GO:1990267	0.00126613	0.999889	5	11	response to transition metal nanoparticle	BP	SAOUHSC_00502 SAOUHSC_00503 SAOUHSC_00504 SAOUHSC_00505 SAOUHSC_02389	WG79_10735 WG79_10740 WG79_10745 WG79_10750 WG79_13215
17	GO:0009099	0.00140905	0.999926	4	7	valine biosynthetic process	BP	SAOUHSC_02281 SAOUHSC_02282 SAOUHSC_02283 SAOUHSC_02284	WG79_09640 WG79_09645 WG79_09650 WG79_09655
18	GO:0042221	0.00146348	0.999653	10	41	response to chemical	BP	SAOUHSC_00502 SAOUHSC_00503 SAOUHSC_00504 SAOUHSC_00505 SAOUHSC_00691 SAOUHSC_00703 SAOUHSC_00998 SAOUHSC_02255 SAOUHSC_02389 SAOUHSC_02635	WG79_05405 WG79_06485 WG79_06545 WG79_09780 WG79_10735 WG79_10740 WG79_10745 WG79_10750 WG79_13215 WG79_13470
19	GO:0003988	0.00231085	0.999948	3	4	acetyl-CoA C-acyltransferase activity	MF	SAOUHSC_00336 SAOUHSC_00558 SAOUHSC_00920	WG79_05790 WG79_05905 WG79_08030
20	GO:0008236	0.00295554	0.999658	5	13	serine-type peptidase activity	MF	SAOUHSC_00790 SAOUHSC_00902 SAOUHSC_00903 SAOUHSC_01427 SAOUHSC_01838	WG79_00200 WG79_01760 WG79_06950 WG79_12635 WG79_12640
21	GO:0017171	0.00295554	0.999658	5	13	serine hydrolase activity	MF	SAOUHSC_00790 SAOUHSC_00902 SAOUHSC_00903 SAOUHSC_01427 SAOUHSC_01838	WG79_00200 WG79_01760 WG79_06950 WG79_12635 WG79_12640
22	GO:0030258	0.00438205	0.999618	4	9	lipid modification	BP	SAOUHSC_00336 SAOUHSC_00558 SAOUHSC_00920 SAOUHSC_01055	WG79_05145 WG79_05790 WG79_05905 WG79_08030
23	GO:0004252	0.00444411	0.999611	4	9	serine-type endopeptidase activity	MF	SAOUHSC_00790 SAOUHSC_00902 SAOUHSC_00903 SAOUHSC_01838	WG79_01760 WG79_06950 WG79_12635 WG79_12640
24	GO:0051082	0.00451038	0.999603	4	9	unfolded protein binding	MF	SAOUHSC_01683 SAOUHSC_01684 SAOUHSC_02254 SAOUHSC_02255	WG79_01025 WG79_01030 WG79_09780 WG79_09785
25	GO:0006573	0.00717682	0.99924	4	10	valine metabolic process	BP	SAOUHSC_02281 SAOUHSC_02282 SAOUHSC_02283 SAOUHSC_02284	WG79_09640 WG79_09645 WG79_09650 WG79_09655
26	GO:0003861	0.0072415	1	2	2	3-isopropylmalate dehydratase activity	MF	SAOUHSC_02287 SAOUHSC_02288	WG79_09620 WG79_09625
27	GO:0019287	0.0075644	1	2	2	isopentenyl diphosphate biosynthetic process, mevalonate pathway	BP	SAOUHSC_00577 SAOUHSC_00578	WG79_05975 WG79_05980
28	GO:0006271	0.00765157	1	2	2	DNA strand elongation involved in DNA replication	BP	SAOUHSC_01095 SAOUHSC_01215	WG79_04420 WG79_04970
29	GO:0006273	0.00765157	1	2	2	lagging strand elongation	BP	SAOUHSC_01095 SAOUHSC_01215	WG79_04420 WG79_04970
30	GO:0022616	0.00765157	1	2	2	DNA strand elongation	BP	SAOUHSC_01095 SAOUHSC_01215	WG79_04420 WG79_04970
31	GO:0032299	0.00765157	1	2	2	ribonuclease H2 complex	CC	SAOUHSC_01095 SAOUHSC_01215	WG79_04420 WG79_04970
32	GO:0033567	0.00765157	1	2	2	DNA replication, Okazaki fragment processing	BP	SAOUHSC_01095 SAOUHSC_01215	WG79_04420 WG79_04970
33	GO:0043137	0.00765157	1	2	2	DNA replication, removal of RNA primer	BP	SAOUHSC_01095 SAOUHSC_01215	WG79_04420 WG79_04970
34	GO:0050896	0.0077511	0.996343	22	157	response to stimulus	BP	SAOUHSC_00502 SAOUHSC_00503 SAOUHSC_00504 SAOUHSC_00505 SAOUHSC_00691 SAOUHSC_00703 SAOUHSC_00912 SAOUHSC_00998 SAOUHSC_01055 SAOUHSC_01095 SAOUHSC_01215 SAOUHSC_01431 SAOUHSC_01432 SAOUHSC_01466 SAOUHSC_01819 SAOUHSC_02098 SAOUHSC_02099 SAOUHSC_02111 SAOUHSC_02255 SAOUHSC_02389 SAOUHSC_02635 SAOUHSC_02811	WG79_00220 WG79_00225 WG79_00345 WG79_01665 WG79_02930 WG79_04420 WG79_04970 WG79_05145 WG79_05405 WG79_05815 WG79_06485 WG79_06545 WG79_09780 WG79_10735 WG79_10740 WG79_10745 WG79_10750 WG79_11070 WG79_11075 WG79_11145 WG79_13215 WG79_13470
35	GO:0051087	0.00775129	1	2	2	chaperone binding	MF	SAOUHSC_01684 SAOUHSC_02255	WG79_01030 WG79_09780
36	GO:0010035	0.00848098	0.998646	5	16	response to inorganic substance	BP	SAOUHSC_00502 SAOUHSC_00503 SAOUHSC_00504 SAOUHSC_00505 SAOUHSC_02389	WG79_10735 WG79_10740 WG79_10745 WG79_10750 WG79_13215
37	GO:0090563	0.00922235	0.999406	3	6	protein-phosphocysteine-sugar phosphotransferase activity	MF	SAOUHSC_00216 SAOUHSC_01430 SAOUHSC_02400	WG79_00215 WG79_08570 WG79_13375
38	GO:0006635	0.00924005	0.999405	3	6	fatty acid beta-oxidation	BP	SAOUHSC_00336 SAOUHSC_00558 SAOUHSC_00920	WG79_05790 WG79_05905 WG79_08030
39	GO:0009062	0.00924005	0.999405	3	6	fatty acid catabolic process	BP	SAOUHSC_00336 SAOUHSC_00558 SAOUHSC_00920	WG79_05790 WG79_05905 WG79_08030
40	GO:0019395	0.00924005	0.999405	3	6	fatty acid oxidation	BP	SAOUHSC_00336 SAOUHSC_00558 SAOUHSC_00920	WG79_05790 WG79_05905 WG79_08030
41	GO:0034440	0.00924005	0.999405	3	6	lipid oxidation	BP	SAOUHSC_00336 SAOUHSC_00558 SAOUHSC_00920	WG79_05790 WG79_05905 WG79_08030
42	GO:0044242	0.00924005	0.999405	3	6	cellular lipid catabolic process	BP	SAOUHSC_00336 SAOUHSC_00558 SAOUHSC_00920	WG79_05790 WG79_05905 WG79_08030
43	GO:0009088	0.0100094	0.999335	3	6	threonine biosynthetic process	BP	SAOUHSC_01320 SAOUHSC_01321 SAOUHSC_01322	WG79_10100 WG79_10105 WG79_10110
44	GO:0005515	0.0132218	0.996581	7	31	protein binding	MF	SAOUHSC_00935 SAOUHSC_01683 SAOUHSC_01684 SAOUHSC_02099 SAOUHSC_02254 SAOUHSC_02255 SAOUHSC_02924	WG79_01025 WG79_01030 WG79_03430 WG79_05715 WG79_09780 WG79_09785 WG79_11075
45	GO:0022884	0.0135918	0.998886	3	7	macromolecule transmembrane transporter activity	MF	SAOUHSC_00329 SAOUHSC_00641 SAOUHSC_00769	WG79_06245 WG79_06855 WG79_07990
46	GO:0016485	0.0137204	0.998872	3	7	protein processing	BP	SAOUHSC_00902 SAOUHSC_00903 SAOUHSC_00912	WG79_05815 WG79_12635 WG79_12640
47	GO:0006950	0.0149443	0.993744	14	92	response to stress	BP	SAOUHSC_00502 SAOUHSC_00503 SAOUHSC_00504 SAOUHSC_00505 SAOUHSC_00912 SAOUHSC_01095 SAOUHSC_01215 SAOUHSC_01431 SAOUHSC_01432 SAOUHSC_01466 SAOUHSC_01819 SAOUHSC_02111 SAOUHSC_02255 SAOUHSC_02811	WG79_00220 WG79_00225 WG79_00345 WG79_01665 WG79_02930 WG79_04420 WG79_04970 WG79_05815 WG79_09780 WG79_10735 WG79_10740 WG79_10745 WG79_10750 WG79_11145
48	GO:0006551	0.0166749	0.998522	3	7	leucine metabolic process	BP	SAOUHSC_02285 SAOUHSC_02287 SAOUHSC_02288	WG79_09620 WG79_09625 WG79_09635
49	GO:0009098	0.0166749	0.998522	3	7	leucine biosynthetic process	BP	SAOUHSC_02285 SAOUHSC_02287 SAOUHSC_02288	WG79_09620 WG79_09625 WG79_09635
50	GO:0003984	0.0185631	0.999476	2	3	acetolactate synthase activity	MF	SAOUHSC_02282 SAOUHSC_02283	WG79_09645 WG79_09650
51	GO:0015791	0.0198626	0.999418	2	3	polyol transport	BP	SAOUHSC_00216 SAOUHSC_02400	WG79_08570 WG79_13375
52	GO:0004175	0.0209858	0.99557	5	20	endopeptidase activity	MF	SAOUHSC_00790 SAOUHSC_00902 SAOUHSC_00903 SAOUHSC_01239 SAOUHSC_01838	WG79_01760 WG79_04320 WG79_06950 WG79_12635 WG79_12640
53	GO:0004523	0.0217196	0.999332	2	3	RNA-DNA hybrid ribonuclease activity	MF	SAOUHSC_01095 SAOUHSC_01215	WG79_04420 WG79_04970
54	GO:0016408	0.0232753	0.997505	3	8	C-acyltransferase activity	MF	SAOUHSC_00336 SAOUHSC_00558 SAOUHSC_00920	WG79_05790 WG79_05905 WG79_08030
55	GO:0072329	0.0233844	0.997489	3	8	monocarboxylic acid catabolic process	BP	SAOUHSC_00336 SAOUHSC_00558 SAOUHSC_00920	WG79_05790 WG79_05905 WG79_08030
56	GO:0006644	0.0245897	0.994587	5	20	phospholipid metabolic process	BP	SAOUHSC_00577 SAOUHSC_00578 SAOUHSC_00736 SAOUHSC_01055 SAOUHSC_01238	WG79_04325 WG79_05145 WG79_05975 WG79_05980 WG79_06710
57	GO:0016042	0.0306357	0.996183	3	9	lipid catabolic process	BP	SAOUHSC_00336 SAOUHSC_00558 SAOUHSC_00920	WG79_05790 WG79_05905 WG79_08030
58	GO:0051604	0.0311047	0.996101	3	9	protein maturation	BP	SAOUHSC_00902 SAOUHSC_00903 SAOUHSC_00912	WG79_05815 WG79_12635 WG79_12640
59	GO:1901607	0.0328921	0.985117	13	89	alpha-amino acid biosynthetic process	BP	SAOUHSC_01320 SAOUHSC_01321 SAOUHSC_01322 SAOUHSC_01372 SAOUHSC_01400 SAOUHSC_02281 SAOUHSC_02282 SAOUHSC_02283 SAOUHSC_02284 SAOUHSC_02285 SAOUHSC_02287 SAOUHSC_02288 SAOUHSC_02947	WG79_00080 WG79_03530 WG79_09620 WG79_09625 WG79_09635 WG79_09640 WG79_09645 WG79_09650 WG79_09655 WG79_10100 WG79_10105 WG79_10110 WG79_10345
60	GO:0006566	0.0329366	0.995776	3	9	threonine metabolic process	BP	SAOUHSC_01320 SAOUHSC_01321 SAOUHSC_01322	WG79_10100 WG79_10105 WG79_10110
61	GO:0006465	0.0360882	0.997948	2	4	signal peptide processing	BP	SAOUHSC_00902 SAOUHSC_00903	WG79_12635 WG79_12640
62	GO:0015166	0.0372446	0.997844	2	4	polyol transmembrane transporter activity	MF	SAOUHSC_00216 SAOUHSC_02400	WG79_08570 WG79_13375
63	GO:0015665	0.0372446	0.997844	2	4	alcohol transmembrane transporter activity	MF	SAOUHSC_00216 SAOUHSC_02400	WG79_08570 WG79_13375
64	GO:0008233	0.0378393	0.986367	8	47	peptidase activity	MF	SAOUHSC_00790 SAOUHSC_00902 SAOUHSC_00903 SAOUHSC_00912 SAOUHSC_01239 SAOUHSC_01427 SAOUHSC_01838 SAOUHSC_02915	WG79_00200 WG79_01760 WG79_03385 WG79_04320 WG79_05815 WG79_06950 WG79_12635 WG79_12640
65	GO:0005575	0.0382557	0.97475	117	1260	cellular_component	CC	NA SAOUHSC_00042 SAOUHSC_00174 SAOUHSC_00216 SAOUHSC_00223 SAOUHSC_00246 SAOUHSC_00329 SAOUHSC_00336 SAOUHSC_00355 SAOUHSC_00412 SAOUHSC_00431 SAOUHSC_00433 SAOUHSC_00577 SAOUHSC_00578 SAOUHSC_00579 SAOUHSC_00620 SAOUHSC_00639 SAOUHSC_00641 SAOUHSC_00661 SAOUHSC_00672 SAOUHSC_00691 SAOUHSC_00700 SAOUHSC_00701 SAOUHSC_00703 SAOUHSC_00728 SAOUHSC_00762 SAOUHSC_00769 SAOUHSC_00790 SAOUHSC_00846 SAOU…	WG79_00120 WG79_00200 WG79_00215 WG79_00345 WG79_00350 WG79_00400 WG79_01030 WG79_01375 WG79_01415 WG79_01665 WG79_01760 WG79_02250 WG79_02260 WG79_02475 WG79_02560 WG79_02925 WG79_02950 WG79_03085 WG79_03165 WG79_03355 WG79_03360 WG79_03615 WG79_03805 WG79_03890 WG79_03960 WG79_04315 WG79_04320 WG79_04325 WG79_04330 WG79_04420 WG79_04425 WG79_04970 WG79_05075 WG79_05105 WG79_05115 WG79_05145 WG7…
66	GO:0006084	0.0390197	0.997682	2	4	acetyl-CoA metabolic process	BP	SAOUHSC_00577 SAOUHSC_00578	WG79_05975 WG79_05980
67	GO:0006508	0.0475976	0.981978	8	49	proteolysis	BP	SAOUHSC_00790 SAOUHSC_00902 SAOUHSC_00903 SAOUHSC_00912 SAOUHSC_01239 SAOUHSC_01427 SAOUHSC_01838 SAOUHSC_02915	WG79_00200 WG79_01760 WG79_03385 WG79_04320 WG79_05815 WG79_06950 WG79_12635 WG79_12640
68	GO:0016667	0.0509767	0.988552	4	17	oxidoreductase activity, acting on a sulfur group of donors	MF	SAOUHSC_01431 SAOUHSC_01432 SAOUHSC_02845 SAOUHSC_02947	WG79_00220 WG79_00225 WG79_03085 WG79_03530
69	GO:0070011	0.0566451	0.979387	7	42	peptidase activity, acting on L-amino acid peptides	MF	SAOUHSC_00790 SAOUHSC_00902 SAOUHSC_00903 SAOUHSC_01239 SAOUHSC_01427 SAOUHSC_01838 SAOUHSC_02915	WG79_00200 WG79_01760 WG79_03385 WG79_04320 WG79_06950 WG79_12635 WG79_12640
70	GO:0008652	0.0566989	0.972045	13	96	cellular amino acid biosynthetic process	BP	SAOUHSC_01320 SAOUHSC_01321 SAOUHSC_01322 SAOUHSC_01372 SAOUHSC_01400 SAOUHSC_02281 SAOUHSC_02282 SAOUHSC_02283 SAOUHSC_02284 SAOUHSC_02285 SAOUHSC_02287 SAOUHSC_02288 SAOUHSC_02947	WG79_00080 WG79_03530 WG79_09620 WG79_09625 WG79_09635 WG79_09640 WG79_09645 WG79_09650 WG79_09655 WG79_10100 WG79_10105 WG79_10110 WG79_10345
71	GO:0015850	0.0567333	0.995206	2	5	organic hydroxy compound transport	BP	SAOUHSC_00216 SAOUHSC_02400	WG79_08570 WG79_13375
72	GO:0016773	0.0589544	0.972649	11	79	phosphotransferase activity, alcohol group as acceptor	MF	SAOUHSC_00216 SAOUHSC_00504 SAOUHSC_00577 SAOUHSC_00579 SAOUHSC_00736 SAOUHSC_01322 SAOUHSC_01430 SAOUHSC_02099 SAOUHSC_02400 SAOUHSC_02453 SAOUHSC_02723	WG79_00215 WG79_02555 WG79_05975 WG79_05985 WG79_06710 WG79_08570 WG79_10110 WG79_10745 WG79_11075 WG79_11640 WG79_13375
73	GO:0044255	0.0601217	0.974537	9	59	cellular lipid metabolic process	BP	SAOUHSC_00336 SAOUHSC_00558 SAOUHSC_00577 SAOUHSC_00578 SAOUHSC_00736 SAOUHSC_00920 SAOUHSC_01055 SAOUHSC_01237 SAOUHSC_01238	WG79_04325 WG79_04330 WG79_05145 WG79_05790 WG79_05905 WG79_05975 WG79_05980 WG79_06710 WG79_08030
74	GO:0008654	0.0637559	0.984432	4	18	phospholipid biosynthetic process	BP	SAOUHSC_00577 SAOUHSC_00578 SAOUHSC_00736 SAOUHSC_01238	WG79_04325 WG79_05975 WG79_05980 WG79_06710
75	GO:0009240	0.0641077	0.99419	2	5	isopentenyl diphosphate biosynthetic process	BP	SAOUHSC_00577 SAOUHSC_00578	WG79_05975 WG79_05980
76	GO:0046490	0.0641077	0.99419	2	5	isopentenyl diphosphate metabolic process	BP	SAOUHSC_00577 SAOUHSC_00578	WG79_05975 WG79_05980
77	GO:0004312	0.0642137	0.994175	2	5	fatty acid synthase activity	MF	SAOUHSC_00086 SAOUHSC_00920	WG79_05790 WG79_10470
78	GO:0070567	0.0646549	0.994112	2	5	cytidylyltransferase activity	MF	SAOUHSC_01238 SAOUHSC_02465	WG79_04325 WG79_11715
79	GO:0006298	0.0716817	0.992509	2	6	mismatch repair	BP	SAOUHSC_01095 SAOUHSC_01215	WG79_04420 WG79_04970
80	GO:0008320	0.0737376	0.992167	2	6	protein transmembrane transporter activity	MF	SAOUHSC_00329 SAOUHSC_00769	WG79_06855 WG79_07990
81	GO:0008484	0.0742498	1	1	1	sulfuric ester hydrolase activity	MF	SAOUHSC_00728	WG79_06670
82	GO:0000103	0.0751092	1	1	1	sulfate assimilation	BP	SAOUHSC_02947	WG79_03530
83	GO:0004783	0.0751092	1	1	1	sulfite reductase (NADPH) activity	MF	SAOUHSC_02947	WG79_03530
84	GO:0070813	0.0751092	1	1	1	hydrogen sulfide metabolic process	BP	SAOUHSC_02947	WG79_03530
85	GO:0070814	0.0751092	1	1	1	hydrogen sulfide biosynthetic process	BP	SAOUHSC_02947	WG79_03530
86	GO:0005886	0.0764617	0.950157	31	289	plasma membrane	CC	SAOUHSC_00216 SAOUHSC_00329 SAOUHSC_00641 SAOUHSC_00691 SAOUHSC_00728 SAOUHSC_00769 SAOUHSC_00883 SAOUHSC_00902 SAOUHSC_00903 SAOUHSC_00998 SAOUHSC_01065 SAOUHSC_01239 SAOUHSC_01358 SAOUHSC_01361 SAOUHSC_01430 SAOUHSC_01972 SAOUHSC_02012 SAOUHSC_02099 SAOUHSC_02270 SAOUHSC_02400 SAOUHSC_02418 SAOUHSC_02595 SAOUHSC_02635 SAOUHSC_02638 SAOUHSC_02640 SAOUHSC_02641 SAOUHSC_02658 SAOUHSC_02660 SAOUHSC…	WG79_00215 WG79_02250 WG79_02260 WG79_03355 WG79_03805 WG79_03960 WG79_04320 WG79_05105 WG79_05405 WG79_06245 WG79_06485 WG79_06670 WG79_06855 WG79_07990 WG79_08570 WG79_09270 WG79_09715 WG79_10275 WG79_10290 WG79_11020 WG79_11075 WG79_11430 WG79_11505 WG79_12170 WG79_12635 WG79_12640 WG79_13375 WG79_13470 WG79_13485 WG79_13490 WG79_13495
87	GO:0004827	0.0776551	1	1	1	proline-tRNA ligase activity	MF	SAOUHSC_01240	WG79_04315
88	GO:0006433	0.0776551	1	1	1	prolyl-tRNA aminoacylation	BP	SAOUHSC_01240	WG79_04315
89	GO:0004160	0.0778712	1	1	1	dihydroxy-acid dehydratase activity	MF	SAOUHSC_02281	WG79_09655
90	GO:0016744	0.0779383	0.991451	2	6	transferase activity, transferring aldehyde or ketonic groups	MF	SAOUHSC_02282 SAOUHSC_02283	WG79_09645 WG79_09650
91	GO:0008239	0.0779576	1	1	1	dipeptidyl-peptidase activity	MF	SAOUHSC_02915	WG79_03385
92	GO:0042026	0.0789068	1	1	1	protein refolding	BP	SAOUHSC_02254	WG79_09785
93	GO:0015575	0.0800222	1	1	1	mannitol transmembrane transporter activity	MF	SAOUHSC_02400	WG79_13375
94	GO:0015797	0.0800222	1	1	1	mannitol transport	BP	SAOUHSC_02400	WG79_13375
95	GO:0022872	0.0800222	1	1	1	protein-N(PI)-phosphohistidine-mannitol phosphotransferase system transmembrane transporter activity	MF	SAOUHSC_02400	WG79_13375
96	GO:0003852	0.0801503	1	1	1	2-isopropylmalate synthase activity	MF	SAOUHSC_02285	WG79_09635
97	GO:0006629	0.0802869	0.962122	10	72	lipid metabolic process	BP	SAOUHSC_00336 SAOUHSC_00558 SAOUHSC_00577 SAOUHSC_00578 SAOUHSC_00736 SAOUHSC_00920 SAOUHSC_01055 SAOUHSC_01071 SAOUHSC_01237 SAOUHSC_01238	WG79_04325 WG79_04330 WG79_05075 WG79_05145 WG79_05790 WG79_05905 WG79_05975 WG79_05980 WG79_06710 WG79_08030
98	GO:1901618	0.080733	0.990962	2	6	organic hydroxy compound transmembrane transporter activity	MF	SAOUHSC_00216 SAOUHSC_02400	WG79_08570 WG79_13375
99	GO:0004412	0.0836016	1	1	1	homoserine dehydrogenase activity	MF	SAOUHSC_01320	WG79_10100
100	GO:0015577	0.0838811	1	1	1	galactitol transmembrane transporter activity	MF	SAOUHSC_00216	WG79_08570
101	GO:0015796	0.0838811	1	1	1	galactitol transport	BP	SAOUHSC_00216	WG79_08570
102	GO:0090584	0.0838811	1	1	1	protein-phosphocysteine-galactitol-phosphotransferase system transporter activity	MF	SAOUHSC_00216	WG79_08570
103	GO:0019740	0.0839999	1	1	1	nitrogen utilization	BP	SAOUHSC_02270	WG79_09715
104	GO:0003985	0.0848846	1	1	1	acetyl-CoA C-acetyltransferase activity	MF	SAOUHSC_00336	WG79_08030
105	GO:0004631	0.0861019	1	1	1	phosphomevalonate kinase activity	MF	SAOUHSC_00579	WG79_05985
106	GO:0004152	0.0862279	1	1	1	dihydroorotate dehydrogenase activity	MF	SAOUHSC_02909	WG79_03355
107	GO:0016635	0.0862279	1	1	1	oxidoreductase activity, acting on the CH-CH group of donors, quinone or related compound as acceptor	MF	SAOUHSC_02909	WG79_03355
108	GO:0004795	0.0862589	1	1	1	threonine synthase activity	MF	SAOUHSC_01321	WG79_10105
109	GO:0003939	0.0863204	1	1	1	L-iditol 2-dehydrogenase activity	MF	SAOUHSC_00217	WG79_08565
110	GO:0017057	0.0865867	1	1	1	6-phosphogluconolactonase activity	MF	SAOUHSC_02143	WG79_09950
111	GO:0004455	0.0868086	1	1	1	ketol-acid reductoisomerase activity	MF	SAOUHSC_02284	WG79_09640
112	GO:0004163	0.0869904	1	1	1	diphosphomevalonate decarboxylase activity	MF	SAOUHSC_00578	WG79_05980
113	GO:0003920	0.0870402	1	1	1	GMP reductase activity	MF	SAOUHSC_01330	WG79_10150
114	GO:0015949	0.0870402	1	1	1	nucleobase-containing small molecule interconversion	BP	SAOUHSC_01330	WG79_10150
115	GO:0015950	0.0870402	1	1	1	purine nucleotide interconversion	BP	SAOUHSC_01330	WG79_10150
116	GO:0015951	0.0870402	1	1	1	purine ribonucleotide interconversion	BP	SAOUHSC_01330	WG79_10150
117	GO:1902560	0.0870402	1	1	1	GMP reductase complex	CC	SAOUHSC_01330	WG79_10150
118	GO:0005783	0.0870647	1	1	1	endoplasmic reticulum	CC	SAOUHSC_03023	WG79_03890
119	GO:0004315	0.0873169	1	1	1	3-oxoacyl-[acyl-carrier-protein] synthase activity	MF	SAOUHSC_00920	WG79_05790
120	GO:0033818	0.0873169	1	1	1	beta-ketoacyl-acyl-carrier-protein synthase III activity	MF	SAOUHSC_00920	WG79_05790
121	GO:0004496	0.0874602	1	1	1	mevalonate kinase activity	MF	SAOUHSC_00577	WG79_05975
122	GO:0004413	0.0874986	1	1	1	homoserine kinase activity	MF	SAOUHSC_01322	WG79_10110
123	GO:0006784	0.0875174	1	1	1	heme a biosynthetic process	BP	SAOUHSC_01065	WG79_05105
124	GO:0046160	0.0875174	1	1	1	heme a metabolic process	BP	SAOUHSC_01065	WG79_05105
125	GO:0050380	0.08772	1	1	1	undecaprenyl-diphosphatase activity	MF	SAOUHSC_00691	WG79_06485
126	GO:0008781	0.0879746	1	1	1	N-acylneuraminate cytidylyltransferase activity	MF	SAOUHSC_02465	WG79_11715
127	GO:0015162	0.088042	1	1	1	teichoic acid transmembrane transporter activity	MF	SAOUHSC_00641	WG79_06245
128	GO:0015438	0.088042	1	1	1	teichoic-acid-transporting ATPase activity	MF	SAOUHSC_00641	WG79_06245
129	GO:0015777	0.088042	1	1	1	teichoic acid transport	BP	SAOUHSC_00641	WG79_06245
130	GO:0004605	0.0880759	1	1	1	phosphatidate cytidylyltransferase activity	MF	SAOUHSC_01238	WG79_04325
131	GO:0016024	0.0880759	1	1	1	CDP-diacylglycerol biosynthetic process	BP	SAOUHSC_01238	WG79_04325
132	GO:0046341	0.0880759	1	1	1	CDP-diacylglycerol metabolic process	BP	SAOUHSC_01238	WG79_04325
133	GO:0016093	0.0881068	1	1	1	polyprenol metabolic process	BP	SAOUHSC_01237	WG79_04330
134	GO:0016094	0.0881068	1	1	1	polyprenol biosynthetic process	BP	SAOUHSC_01237	WG79_04330
135	GO:0009507	0.0881926	1	1	1	chloroplast	CC	SAOUHSC_01372	WG79_10345
136	GO:0009536	0.0881926	1	1	1	plastid	CC	SAOUHSC_01372	WG79_10345
137	GO:0030674	0.0882069	1	1	1	protein binding, bridging	MF	SAOUHSC_00935	WG79_05715
138	GO:0060090	0.0882069	1	1	1	binding, bridging	MF	SAOUHSC_00935	WG79_05715
139	GO:0000774	0.0882894	1	1	1	adenyl-nucleotide exchange factor activity	MF	SAOUHSC_01684	WG79_01030
140	GO:0042803	0.0882894	1	1	1	protein homodimerization activity	MF	SAOUHSC_01684	WG79_01030
141	GO:0060589	0.0882894	1	1	1	nucleoside-triphosphatase regulator activity	MF	SAOUHSC_01684	WG79_01030
142	GO:0060590	0.0882894	1	1	1	ATPase regulator activity	MF	SAOUHSC_01684	WG79_01030
143	GO:0043115	0.0882951	1	1	1	precorrin-2 dehydrogenase activity	MF	SAOUHSC_02945	WG79_03525
144	GO:0009316	0.0883006	1	1	1	3-isopropylmalate dehydratase complex	CC	SAOUHSC_02288	WG79_09620
145	GO:0046870	0.088301	1	1	1	cadmium ion binding	MF	SAOUHSC_00503	WG79_10740
146	GO:0050897	0.088301	1	1	1	cobalt ion binding	MF	SAOUHSC_00503	WG79_10740
147	GO:0043686	0.0883015	1	1	1	co-translational protein modification	BP	SAOUHSC_01038	WG79_05225
148	GO:0033743	0.0883019	1	1	1	peptide-methionine (R)-S-oxide reductase activity	MF	SAOUHSC_01431	WG79_00220
149	GO:0006458	0.088302	1	1	1	'de novo' protein folding	BP	SAOUHSC_02255	WG79_09780
150	GO:0006986	0.088302	1	1	1	response to unfolded protein	BP	SAOUHSC_02255	WG79_09780
151	GO:0010033	0.088302	1	1	1	response to organic substance	BP	SAOUHSC_02255	WG79_09780
152	GO:0016465	0.088302	1	1	1	chaperonin ATPase complex	CC	SAOUHSC_02255	WG79_09780
153	GO:0035966	0.088302	1	1	1	response to topologically incorrect protein	BP	SAOUHSC_02255	WG79_09780
154	GO:0051084	0.088302	1	1	1	'de novo' posttranslational protein folding	BP	SAOUHSC_02255	WG79_09780
155	GO:0051085	0.088302	1	1	1	chaperone mediated protein folding requiring cofactor	BP	SAOUHSC_02255	WG79_09780
156	GO:0061077	0.088302	1	1	1	chaperone-mediated protein folding	BP	SAOUHSC_02255	WG79_09780
157	GO:1990220	0.088302	1	1	1	GroEL-GroES complex	CC	SAOUHSC_02255	WG79_09780
158	GO:0003998	0.088302	1	1	1	acylphosphatase activity	MF	SAOUHSC_01406	WG79_00115
159	GO:0005948	0.088302	1	1	1	acetolactate synthase complex	CC	SAOUHSC_02283	WG79_09645
160	GO:0033281	0.088302	1	1	1	TAT protein transport complex	CC	SAOUHSC_00329	WG79_07990
161	GO:0043953	0.088302	1	1	1	protein transport by the Tat complex	BP	SAOUHSC_00329	WG79_07990
162	GO:0016772	0.0895202	0.947382	18	156	transferase activity, transferring phosphorus-containing groups	MF	SAOUHSC_00216 SAOUHSC_00223 SAOUHSC_00504 SAOUHSC_00577 SAOUHSC_00579 SAOUHSC_00736 SAOUHSC_00762 SAOUHSC_01238 SAOUHSC_01322 SAOUHSC_01430 SAOUHSC_02099 SAOUHSC_02111 SAOUHSC_02400 SAOUHSC_02453 SAOUHSC_02465 SAOUHSC_02723 SAOUHSC_02811 SAOUHSC_02965	WG79_00215 WG79_02555 WG79_02930 WG79_03615 WG79_04325 WG79_05975 WG79_05985 WG79_06710 WG79_06825 WG79_07170 WG79_08570 WG79_10110 WG79_10745 WG79_11075 WG79_11145 WG79_11640 WG79_11715 WG79_13375
163	GO:0030091	0.0915471	0.988968	2	6	protein repair	BP	SAOUHSC_01431 SAOUHSC_01432	WG79_00220 WG79_00225
164	GO:0046677	0.0970734	0.978481	3	14	response to antibiotic	BP	SAOUHSC_00691 SAOUHSC_00998 SAOUHSC_02635	WG79_05405 WG79_06485 WG79_13470
165	GO:0008565	0.101283	0.986391	2	7	protein transporter activity	MF	SAOUHSC_00329 SAOUHSC_00769	WG79_06855 WG79_07990
166	GO:0042802	0.111563	0.984122	2	7	identical protein binding	MF	SAOUHSC_01684 SAOUHSC_02924	WG79_01030 WG79_03430
167	GO:0071944	0.122967	0.915561	31	304	cell periphery	CC	SAOUHSC_00216 SAOUHSC_00329 SAOUHSC_00641 SAOUHSC_00691 SAOUHSC_00728 SAOUHSC_00769 SAOUHSC_00883 SAOUHSC_00902 SAOUHSC_00903 SAOUHSC_00998 SAOUHSC_01065 SAOUHSC_01239 SAOUHSC_01358 SAOUHSC_01361 SAOUHSC_01430 SAOUHSC_01972 SAOUHSC_02012 SAOUHSC_02099 SAOUHSC_02270 SAOUHSC_02400 SAOUHSC_02418 SAOUHSC_02595 SAOUHSC_02635 SAOUHSC_02638 SAOUHSC_02640 SAOUHSC_02641 SAOUHSC_02658 SAOUHSC_02660 SAOUHSC…	WG79_00215 WG79_02250 WG79_02260 WG79_03355 WG79_03805 WG79_03960 WG79_04320 WG79_05105 WG79_05405 WG79_06245 WG79_06485 WG79_06670 WG79_06855 WG79_07990 WG79_08570 WG79_09270 WG79_09715 WG79_10275 WG79_10290 WG79_11020 WG79_11075 WG79_11430 WG79_11505 WG79_12170 WG79_12635 WG79_12640 WG79_13375 WG79_13470 WG79_13485 WG79_13490 WG79_13495
168	GO:0015462	0.1293	0.995555	1	2	protein-transmembrane transporting ATPase activity	MF	SAOUHSC_00769	WG79_06855
169	GO:0031522	0.1293	0.995555	1	2	cell envelope Sec protein transport complex	CC	SAOUHSC_00769	WG79_06855
170	GO:0006720	0.133515	0.965589	3	15	isoprenoid metabolic process	BP	SAOUHSC_00577 SAOUHSC_00578 SAOUHSC_01237	WG79_04330 WG79_05975 WG79_05980
171	GO:0008299	0.133515	0.965589	3	15	isoprenoid biosynthetic process	BP	SAOUHSC_00577 SAOUHSC_00578 SAOUHSC_01237	WG79_04330 WG79_05975 WG79_05980
172	GO:0051539	0.136361	0.954811	4	25	4 iron, 4 sulfur cluster binding	MF	SAOUHSC_02113 SAOUHSC_02281 SAOUHSC_02287 SAOUHSC_02840	WG79_03060 WG79_09625 WG79_09655 WG79_11155
173	GO:0045229	0.138183	0.946976	5	33	external encapsulating structure organization	BP	SAOUHSC_00691 SAOUHSC_00728 SAOUHSC_00998 SAOUHSC_02012 SAOUHSC_02365	WG79_05405 WG79_06485 WG79_06670 WG79_11020 WG79_11805
174	GO:0071555	0.138183	0.946976	5	33	cell wall organization	BP	SAOUHSC_00691 SAOUHSC_00728 SAOUHSC_00998 SAOUHSC_02012 SAOUHSC_02365	WG79_05405 WG79_06485 WG79_06670 WG79_11020 WG79_11805
175	GO:0015562	0.138303	0.994889	1	2	efflux transmembrane transporter activity	MF	SAOUHSC_02658	WG79_02250
176	GO:0009408	0.144683	0.994386	1	2	response to heat	BP	SAOUHSC_00912	WG79_05815
177	GO:0006650	0.146421	0.97459	2	8	glycerophospholipid metabolic process	BP	SAOUHSC_01055 SAOUHSC_01238	WG79_04325 WG79_05145
178	GO:0046486	0.146421	0.97459	2	8	glycerolipid metabolic process	BP	SAOUHSC_01055 SAOUHSC_01238	WG79_04325 WG79_05145
179	GO:0000097	0.148429	0.959528	3	16	sulfur amino acid biosynthetic process	BP	SAOUHSC_01320 SAOUHSC_01322 SAOUHSC_02947	WG79_03530 WG79_10100 WG79_10110
180	GO:0016453	0.148843	0.994045	1	2	C-acetyltransferase activity	MF	SAOUHSC_00336	WG79_08030
181	GO:0016891	0.151787	0.973068	2	8	endoribonuclease activity, producing 5'-phosphomonoesters	MF	SAOUHSC_01095 SAOUHSC_01215	WG79_04420 WG79_04970
182	GO:0016627	0.151932	0.958129	3	16	oxidoreductase activity, acting on the CH-CH group of donors	MF	SAOUHSC_01065 SAOUHSC_02909 SAOUHSC_02945	WG79_03355 WG79_03525 WG79_05105
183	GO:0016671	0.152535	0.972853	2	8	oxidoreductase activity, acting on a sulfur group of donors, disulfide as acceptor	MF	SAOUHSC_01431 SAOUHSC_01432	WG79_00220 WG79_00225
184	GO:0012505	0.156145	0.993419	1	2	endomembrane system	CC	SAOUHSC_03023	WG79_03890
185	GO:0009636	0.157642	0.955497	3	17	response to toxic substance	BP	SAOUHSC_00691 SAOUHSC_00998 SAOUHSC_02635	WG79_05405 WG79_06485 WG79_13470
186	GO:0008760	0.160694	0.993011	1	2	UDP-N-acetylglucosamine 1-carboxyvinyltransferase activity	MF	SAOUHSC_02365	WG79_11805
187	GO:0019276	0.160694	0.993011	1	2	UDP-N-acetylgalactosamine metabolic process	BP	SAOUHSC_02365	WG79_11805
188	GO:0019277	0.160694	0.993011	1	2	UDP-N-acetylgalactosamine biosynthetic process	BP	SAOUHSC_02365	WG79_11805
189	GO:0070069	0.161302	0.992956	1	2	cytochrome complex	CC	SAOUHSC_01031	WG79_05255
190	GO:1901605	0.162058	0.902015	14	125	alpha-amino acid metabolic process	BP	SAOUHSC_01320 SAOUHSC_01321 SAOUHSC_01322 SAOUHSC_01372 SAOUHSC_01400 SAOUHSC_02281 SAOUHSC_02282 SAOUHSC_02283 SAOUHSC_02284 SAOUHSC_02285 SAOUHSC_02287 SAOUHSC_02288 SAOUHSC_02947 SAOUHSC_02965	WG79_00080 WG79_03530 WG79_03615 WG79_09620 WG79_09625 WG79_09635 WG79_09640 WG79_09645 WG79_09650 WG79_09655 WG79_10100 WG79_10105 WG79_10110 WG79_10345
191	GO:0008519	0.162733	0.992825	1	2	ammonium transmembrane transporter activity	MF	SAOUHSC_02270	WG79_09715
192	GO:0015695	0.162733	0.992825	1	2	organic cation transport	BP	SAOUHSC_02270	WG79_09715
193	GO:0072488	0.162733	0.992825	1	2	ammonium transmembrane transport	BP	SAOUHSC_02270	WG79_09715
194	GO:0006066	0.163055	0.953247	3	17	alcohol metabolic process	BP	SAOUHSC_00577 SAOUHSC_01055 SAOUHSC_01237	WG79_04330 WG79_05145 WG79_05975
195	GO:0008887	0.163666	0.992738	1	2	glycerate kinase activity	MF	SAOUHSC_02723	WG79_02555
196	GO:0031388	0.163666	0.992738	1	2	organic acid phosphorylation	BP	SAOUHSC_02723	WG79_02555
197	GO:0008784	0.164	0.992707	1	2	alanine racemase activity	MF	SAOUHSC_01400	WG79_00080
198	GO:0030632	0.164	0.992707	1	2	D-alanine biosynthetic process	BP	SAOUHSC_01400	WG79_00080
199	GO:0046144	0.164	0.992707	1	2	D-alanine family amino acid metabolic process	BP	SAOUHSC_01400	WG79_00080
200	GO:0046145	0.164	0.992707	1	2	D-alanine family amino acid biosynthetic process	BP	SAOUHSC_01400	WG79_00080
201	GO:0046436	0.164	0.992707	1	2	D-alanine metabolic process	BP	SAOUHSC_01400	WG79_00080
202	GO:0046437	0.164	0.992707	1	2	D-amino acid biosynthetic process	BP	SAOUHSC_01400	WG79_00080
203	GO:0004834	0.165254	0.99259	1	2	tryptophan synthase activity	MF	SAOUHSC_01372	WG79_10345
204	GO:0008963	0.165979	0.992522	1	2	phospho-N-acetylmuramoyl-pentapeptide-transferase activity	MF	SAOUHSC_00762	WG79_06825
205	GO:0008720	0.16627	0.992494	1	2	D-lactate dehydrogenase activity	MF	SAOUHSC_02875	WG79_03205
206	GO:0004476	0.167092	0.992416	1	2	mannose-6-phosphate isomerase activity	MF	SAOUHSC_02976	WG79_03670
207	GO:0008804	0.167111	0.992414	1	2	carbamate kinase activity	MF	SAOUHSC_02965	WG79_03615
208	GO:0019546	0.167111	0.992414	1	2	arginine deiminase pathway	BP	SAOUHSC_02965	WG79_03615
209	GO:0035975	0.167111	0.992414	1	2	carbamoyl phosphate catabolic process	BP	SAOUHSC_02965	WG79_03615
210	GO:0070408	0.167111	0.992414	1	2	carbamoyl phosphate metabolic process	BP	SAOUHSC_02965	WG79_03615
211	GO:0016125	0.167606	0.992367	1	2	sterol metabolic process	BP	SAOUHSC_00577	WG79_05975
212	GO:0019354	0.167694	0.992359	1	2	siroheme biosynthetic process	BP	SAOUHSC_02945	WG79_03525
213	GO:0046156	0.167694	0.992359	1	2	siroheme metabolic process	BP	SAOUHSC_02945	WG79_03525
214	GO:0046165	0.168196	0.992311	1	2	alcohol biosynthetic process	BP	SAOUHSC_01237	WG79_04330
215	GO:0006020	0.168268	0.992304	1	2	inositol metabolic process	BP	SAOUHSC_01055	WG79_05145
216	GO:0008934	0.168268	0.992304	1	2	inositol monophosphate 1-phosphatase activity	MF	SAOUHSC_01055	WG79_05145
217	GO:0043647	0.168268	0.992304	1	2	inositol phosphate metabolic process	BP	SAOUHSC_01055	WG79_05145
218	GO:0046488	0.168268	0.992304	1	2	phosphatidylinositol metabolic process	BP	SAOUHSC_01055	WG79_05145
219	GO:0046834	0.168268	0.992304	1	2	lipid phosphorylation	BP	SAOUHSC_01055	WG79_05145
220	GO:0046838	0.168268	0.992304	1	2	phosphorylated carbohydrate dephosphorylation	BP	SAOUHSC_01055	WG79_05145
221	GO:0046854	0.168268	0.992304	1	2	phosphatidylinositol phosphorylation	BP	SAOUHSC_01055	WG79_05145
222	GO:0046855	0.168268	0.992304	1	2	inositol phosphate dephosphorylation	BP	SAOUHSC_01055	WG79_05145
223	GO:0052745	0.168268	0.992304	1	2	inositol phosphate phosphatase activity	MF	SAOUHSC_01055	WG79_05145
224	GO:0052834	0.168268	0.992304	1	2	inositol monophosphate phosphatase activity	MF	SAOUHSC_01055	WG79_05145
225	GO:0071545	0.168268	0.992304	1	2	inositol phosphate catabolic process	BP	SAOUHSC_01055	WG79_05145
226	GO:0004316	0.168551	0.992277	1	2	3-oxoacyl-[acyl-carrier-protein] reductase (NADPH) activity	MF	SAOUHSC_00086	WG79_10470
227	GO:0019152	0.168646	0.992267	1	2	acetoin dehydrogenase activity	MF	SAOUHSC_00086	WG79_10470
228	GO:0045150	0.168646	0.992267	1	2	acetoin catabolic process	BP	SAOUHSC_00086	WG79_10470
229	GO:0042586	0.168851	0.992248	1	2	peptide deformylase activity	MF	SAOUHSC_01038	WG79_05225
230	GO:0006261	0.170397	0.949553	3	19	DNA-dependent DNA replication	BP	SAOUHSC_01095 SAOUHSC_01215 SAOUHSC_02111	WG79_04420 WG79_04970 WG79_11145
231	GO:0006637	0.177195	0.964529	2	9	acyl-CoA metabolic process	BP	SAOUHSC_00577 SAOUHSC_00578	WG79_05975 WG79_05980
232	GO:0035383	0.177195	0.964529	2	9	thioester metabolic process	BP	SAOUHSC_00577 SAOUHSC_00578	WG79_05975 WG79_05980
233	GO:0016836	0.182483	0.932072	4	27	hydro-lyase activity	MF	SAOUHSC_01372 SAOUHSC_02281 SAOUHSC_02287 SAOUHSC_02288	WG79_09620 WG79_09625 WG79_09655 WG79_10345
234	GO:0030170	0.188433	0.919491	5	36	pyridoxal phosphate binding	MF	SAOUHSC_01321 SAOUHSC_01372 SAOUHSC_01400 SAOUHSC_02876 SAOUHSC_02924	WG79_00080 WG79_03210 WG79_03430 WG79_10105 WG79_10345
235	GO:0000096	0.189073	0.941544	3	18	sulfur amino acid metabolic process	BP	SAOUHSC_01320 SAOUHSC_01322 SAOUHSC_02947	WG79_03530 WG79_10100 WG79_10110
236	GO:0005887	0.189987	0.900004	8	67	integral component of plasma membrane	CC	SAOUHSC_00329 SAOUHSC_00769 SAOUHSC_00902 SAOUHSC_00903 SAOUHSC_01358 SAOUHSC_02270 SAOUHSC_02595 SAOUHSC_02658	WG79_02250 WG79_06855 WG79_07990 WG79_09270 WG79_09715 WG79_10275 WG79_12635 WG79_12640
237	GO:0046434	0.192373	0.940034	3	18	organophosphate catabolic process	BP	SAOUHSC_01055 SAOUHSC_02453 SAOUHSC_02965	WG79_03615 WG79_05145 WG79_11640
238	GO:0006401	0.196275	0.95731	2	10	RNA catabolic process	BP	SAOUHSC_01095 SAOUHSC_01215	WG79_04420 WG79_04970
239	GO:0008144	0.198473	0.985647	1	3	drug binding	MF	SAOUHSC_01467	WG79_00350
240	GO:0008658	0.198473	0.985647	1	3	penicillin binding	MF	SAOUHSC_01467	WG79_00350
241	GO:0046394	0.200136	0.874144	14	129	carboxylic acid biosynthetic process	BP	SAOUHSC_00920 SAOUHSC_01320 SAOUHSC_01321 SAOUHSC_01322 SAOUHSC_01372 SAOUHSC_01400 SAOUHSC_02281 SAOUHSC_02282 SAOUHSC_02283 SAOUHSC_02284 SAOUHSC_02285 SAOUHSC_02287 SAOUHSC_02288 SAOUHSC_02947	WG79_00080 WG79_03530 WG79_05790 WG79_09620 WG79_09625 WG79_09635 WG79_09640 WG79_09645 WG79_09650 WG79_09655 WG79_10100 WG79_10105 WG79_10110 WG79_10345
242	GO:0031226	0.201081	0.892565	8	68	intrinsic component of plasma membrane	CC	SAOUHSC_00329 SAOUHSC_00769 SAOUHSC_00902 SAOUHSC_00903 SAOUHSC_01358 SAOUHSC_02270 SAOUHSC_02595 SAOUHSC_02658	WG79_02250 WG79_06855 WG79_07990 WG79_09270 WG79_09715 WG79_10275 WG79_12635 WG79_12640
243	GO:0016053	0.2036	0.869458	15	140	organic acid biosynthetic process	BP	SAOUHSC_00728 SAOUHSC_00920 SAOUHSC_01320 SAOUHSC_01321 SAOUHSC_01322 SAOUHSC_01372 SAOUHSC_01400 SAOUHSC_02281 SAOUHSC_02282 SAOUHSC_02283 SAOUHSC_02284 SAOUHSC_02285 SAOUHSC_02287 SAOUHSC_02288 SAOUHSC_02947	WG79_00080 WG79_03530 WG79_05790 WG79_06670 WG79_09620 WG79_09625 WG79_09635 WG79_09640 WG79_09645 WG79_09650 WG79_09655 WG79_10100 WG79_10105 WG79_10110 WG79_10345
244	GO:0016301	0.20579	0.881105	10	88	kinase activity	MF	SAOUHSC_00504 SAOUHSC_00577 SAOUHSC_00579 SAOUHSC_00736 SAOUHSC_01322 SAOUHSC_01430 SAOUHSC_02099 SAOUHSC_02453 SAOUHSC_02723 SAOUHSC_02965	WG79_00215 WG79_02555 WG79_03615 WG79_05975 WG79_05985 WG79_06710 WG79_10110 WG79_10745 WG79_11075 WG79_11640
245	GO:0017038	0.20625	0.984437	1	3	protein import	BP	SAOUHSC_00769	WG79_06855
246	GO:0071554	0.21069	0.906195	5	38	cell wall organization or biogenesis	BP	SAOUHSC_00691 SAOUHSC_00728 SAOUHSC_00998 SAOUHSC_02012 SAOUHSC_02365	WG79_05405 WG79_06485 WG79_06670 WG79_11020 WG79_11805
247	GO:0046983	0.210804	0.952005	2	10	protein dimerization activity	MF	SAOUHSC_01684 SAOUHSC_02099	WG79_01030 WG79_11075
248	GO:0006023	0.21451	0.929179	3	19	aminoglycan biosynthetic process	BP	SAOUHSC_00691 SAOUHSC_02012 SAOUHSC_02365	WG79_06485 WG79_11020 WG79_11805
249	GO:0006024	0.21451	0.929179	3	19	glycosaminoglycan biosynthetic process	BP	SAOUHSC_00691 SAOUHSC_02012 SAOUHSC_02365	WG79_06485 WG79_11020 WG79_11805
250	GO:0009252	0.21451	0.929179	3	19	peptidoglycan biosynthetic process	BP	SAOUHSC_00691 SAOUHSC_02012 SAOUHSC_02365	WG79_06485 WG79_11020 WG79_11805
251	GO:0009266	0.215492	0.982927	1	3	response to temperature stimulus	BP	SAOUHSC_00912	WG79_05815
252	GO:0016616	0.215713	0.903174	5	38	oxidoreductase activity, acting on the CH-OH group of donors, NAD or NADP as acceptor	MF	SAOUHSC_00086 SAOUHSC_00217 SAOUHSC_01320 SAOUHSC_02284 SAOUHSC_02875	WG79_03205 WG79_08565 WG79_09640 WG79_10100 WG79_10470
253	GO:0043231	0.224737	0.945909	2	11	intracellular membrane-bounded organelle	CC	SAOUHSC_01372 SAOUHSC_03023	WG79_03890 WG79_10345
254	GO:0071806	0.225188	0.94573	2	11	protein transmembrane transport	BP	SAOUHSC_00329 SAOUHSC_00769	WG79_06855 WG79_07990
255	GO:0015238	0.226426	0.98104	1	3	drug transmembrane transporter activity	MF	SAOUHSC_00703	WG79_06545
256	GO:0090484	0.226426	0.98104	1	3	drug transporter activity	MF	SAOUHSC_00703	WG79_06545
257	GO:0008728	0.227618	0.980828	1	3	GTP diphosphokinase activity	MF	SAOUHSC_02811	WG79_02930
258	GO:0008893	0.227618	0.980828	1	3	guanosine-3',5'-bis(diphosphate) 3'-diphosphatase activity	MF	SAOUHSC_02811	WG79_02930
259	GO:0015969	0.227618	0.980828	1	3	guanosine tetraphosphate metabolic process	BP	SAOUHSC_02811	WG79_02930
260	GO:0016794	0.227618	0.980828	1	3	diphosphoric monoester hydrolase activity	MF	SAOUHSC_02811	WG79_02930
261	GO:0034035	0.227618	0.980828	1	3	purine ribonucleoside bisphosphate metabolic process	BP	SAOUHSC_02811	WG79_02930
262	GO:0016835	0.22873	0.895065	5	39	carbon-oxygen lyase activity	MF	SAOUHSC_01321 SAOUHSC_01372 SAOUHSC_02281 SAOUHSC_02287 SAOUHSC_02288	WG79_09620 WG79_09625 WG79_09655 WG79_10105 WG79_10345
263	GO:0006655	0.229615	0.980469	1	3	phosphatidylglycerol biosynthetic process	BP	SAOUHSC_01238	WG79_04325
264	GO:0046471	0.229615	0.980469	1	3	phosphatidylglycerol metabolic process	BP	SAOUHSC_01238	WG79_04325
265	GO:0046912	0.230557	0.980298	1	3	transferase activity, transferring acyl groups, acyl groups converted into alkyl on transfer	MF	SAOUHSC_02285	WG79_09635
266	GO:0019202	0.233469	0.979765	1	3	amino acid kinase activity	MF	SAOUHSC_01322	WG79_10110
267	GO:0019646	0.234349	0.979603	1	3	aerobic electron transport chain	BP	SAOUHSC_01031	WG79_05255
268	GO:0055114	0.235863	0.834252	21	211	oxidation-reduction process	BP	SAOUHSC_00086 SAOUHSC_00217 SAOUHSC_00336 SAOUHSC_00412 SAOUHSC_00558 SAOUHSC_00882 SAOUHSC_00920 SAOUHSC_01031 SAOUHSC_01032 SAOUHSC_01065 SAOUHSC_01320 SAOUHSC_01330 SAOUHSC_01431 SAOUHSC_01432 SAOUHSC_02284 SAOUHSC_02460 SAOUHSC_02845 SAOUHSC_02875 SAOUHSC_02909 SAOUHSC_02945 SAOUHSC_02947	WG79_00220 WG79_00225 WG79_03085 WG79_03205 WG79_03355 WG79_03525 WG79_03530 WG79_05105 WG79_05250 WG79_05255 WG79_05790 WG79_05905 WG79_08030 WG79_08380 WG79_08565 WG79_09640 WG79_10100 WG79_10150 WG79_10470 WG79_11425 WG79_11680
269	GO:0016838	0.236195	0.97926	1	3	carbon-oxygen lyase activity, acting on phosphates	MF	SAOUHSC_01321	WG79_10105
270	GO:0000413	0.237222	0.979067	1	3	protein peptidyl-prolyl isomerization	BP	SAOUHSC_01972	WG79_12170
271	GO:0003755	0.237222	0.979067	1	3	peptidyl-prolyl cis-trans isomerase activity	MF	SAOUHSC_01972	WG79_12170
272	GO:0016859	0.237222	0.979067	1	3	cis-trans isomerase activity	MF	SAOUHSC_01972	WG79_12170
273	GO:0018208	0.237222	0.979067	1	3	peptidyl-proline modification	BP	SAOUHSC_01972	WG79_12170
274	GO:0009086	0.237664	0.940671	2	11	methionine biosynthetic process	BP	SAOUHSC_01320 SAOUHSC_01322	WG79_10100 WG79_10110
275	GO:0016855	0.237667	0.978984	1	3	racemase and epimerase activity, acting on amino acids and derivatives	MF	SAOUHSC_01400	WG79_00080
276	GO:0036361	0.237667	0.978984	1	3	racemase activity, acting on amino acids and derivatives	MF	SAOUHSC_01400	WG79_00080
277	GO:0047661	0.237667	0.978984	1	3	amino-acid racemase activity	MF	SAOUHSC_01400	WG79_00080
278	GO:0006523	0.2379	0.97894	1	3	alanine biosynthetic process	BP	SAOUHSC_01400	WG79_00080
279	GO:0009079	0.2379	0.97894	1	3	pyruvate family amino acid biosynthetic process	BP	SAOUHSC_01400	WG79_00080
280	GO:0017118	0.239512	0.978634	1	3	lipoyltransferase activity	MF	SAOUHSC_00963	WG79_05565
281	GO:0008202	0.239784	0.978583	1	3	steroid metabolic process	BP	SAOUHSC_00577	WG79_05975
282	GO:0009024	0.239785	0.978583	1	3	tagatose-6-phosphate kinase activity	MF	SAOUHSC_02453	WG79_11640
283	GO:2001058	0.239785	0.978583	1	3	D-tagatose 6-phosphate metabolic process	BP	SAOUHSC_02453	WG79_11640
284	GO:2001059	0.239785	0.978583	1	3	D-tagatose 6-phosphate catabolic process	BP	SAOUHSC_02453	WG79_11640
285	GO:0005385	0.239875	0.978566	1	3	zinc ion transmembrane transporter activity	MF	SAOUHSC_02389	WG79_13215
286	GO:0006829	0.239875	0.978566	1	3	zinc II ion transport	BP	SAOUHSC_02389	WG79_13215
287	GO:0006882	0.239875	0.978566	1	3	cellular zinc ion homeostasis	BP	SAOUHSC_02389	WG79_13215
288	GO:0032119	0.239875	0.978566	1	3	sequestering of zinc ion	BP	SAOUHSC_02389	WG79_13215
289	GO:0032844	0.239875	0.978566	1	3	regulation of homeostatic process	BP	SAOUHSC_02389	WG79_13215
290	GO:0032879	0.239875	0.978566	1	3	regulation of localization	BP	SAOUHSC_02389	WG79_13215
291	GO:0055069	0.239875	0.978566	1	3	zinc ion homeostasis	BP	SAOUHSC_02389	WG79_13215
292	GO:0061088	0.239875	0.978566	1	3	regulation of sequestering of zinc ion	BP	SAOUHSC_02389	WG79_13215
293	GO:0071577	0.239875	0.978566	1	3	zinc II ion transmembrane transport	BP	SAOUHSC_02389	WG79_13215
294	GO:0072503	0.239875	0.978566	1	3	cellular divalent inorganic cation homeostasis	BP	SAOUHSC_02389	WG79_13215
295	GO:0072507	0.239875	0.978566	1	3	divalent inorganic cation homeostasis	BP	SAOUHSC_02389	WG79_13215
296	GO:2000021	0.239875	0.978566	1	3	regulation of ion homeostasis	BP	SAOUHSC_02389	WG79_13215
297	GO:0003941	0.240168	0.97851	1	3	L-serine ammonia-lyase activity	MF	SAOUHSC_02840	WG79_03060
298	GO:0003951	0.240529	0.978441	1	3	NAD+ kinase activity	MF	SAOUHSC_00736	WG79_06710
299	GO:0033218	0.241134	0.975801	1	4	amide binding	MF	SAOUHSC_01467	WG79_00350
300	GO:0033293	0.241134	0.975801	1	4	monocarboxylic acid binding	MF	SAOUHSC_01467	WG79_00350
301	GO:0016657	0.241265	0.9783	1	3	oxidoreductase activity, acting on NAD(P)H, nitrogenous group as acceptor	MF	SAOUHSC_01330	WG79_10150
302	GO:0002094	0.241311	0.978291	1	3	polyprenyltransferase activity	MF	SAOUHSC_01237	WG79_04330
303	GO:0016893	0.241764	0.938965	2	11	endonuclease activity, active with either ribo- or deoxyribonucleic acids and producing 5'-phosphomonoesters	MF	SAOUHSC_01095 SAOUHSC_01215	WG79_04420 WG79_04970
304	GO:0030234	0.242315	0.978098	1	3	enzyme regulator activity	MF	SAOUHSC_01684	WG79_01030
305	GO:0050790	0.242315	0.978098	1	3	regulation of catalytic activity	BP	SAOUHSC_01684	WG79_01030
306	GO:0065009	0.242315	0.978098	1	3	regulation of molecular function	BP	SAOUHSC_01684	WG79_01030
307	GO:0098772	0.242315	0.978098	1	3	molecular function regulator	MF	SAOUHSC_01684	WG79_01030
308	GO:0008113	0.242325	0.978096	1	3	peptide-methionine (S)-S-oxide reductase activity	MF	SAOUHSC_01432	WG79_00225
309	GO:0008610	0.242768	0.877052	6	49	lipid biosynthetic process	BP	SAOUHSC_00577 SAOUHSC_00578 SAOUHSC_00736 SAOUHSC_00920 SAOUHSC_01237 SAOUHSC_01238	WG79_04325 WG79_04330 WG79_05790 WG79_05975 WG79_05980 WG79_06710
310	GO:0006783	0.244019	0.938018	2	11	heme biosynthetic process	BP	SAOUHSC_01065 SAOUHSC_02945	WG79_03525 WG79_05105
311	GO:0043167	0.244035	0.808863	50	551	ion binding	MF	SAOUHSC_00217 SAOUHSC_00503 SAOUHSC_00504 SAOUHSC_00505 SAOUHSC_00577 SAOUHSC_00578 SAOUHSC_00579 SAOUHSC_00620 SAOUHSC_00641 SAOUHSC_00728 SAOUHSC_00736 SAOUHSC_00769 SAOUHSC_00912 SAOUHSC_00963 SAOUHSC_01038 SAOUHSC_01055 SAOUHSC_01095 SAOUHSC_01214 SAOUHSC_01215 SAOUHSC_01237 SAOUHSC_01239 SAOUHSC_01240 SAOUHSC_01321 SAOUHSC_01322 SAOUHSC_01372 SAOUHSC_01400 SAOUHSC_01466 SAOUHSC_01467 SAOUHSC…	WG79_00080 WG79_00345 WG79_00350 WG79_01025 WG79_03210 WG79_03430 WG79_03530 WG79_03615 WG79_03670 WG79_03890 WG79_03955 WG79_04315 WG79_04320 WG79_04330 WG79_04420 WG79_04425 WG79_04970 WG79_05145 WG79_05225 WG79_05565 WG79_05815 WG79_05975 WG79_05980 WG79_05985 WG79_06150 WG79_06245 WG79_06670 WG79_06710 WG79_06855 WG79_08565 WG79_09625 WG79_09640 WG79_09645 WG79_09650 WG79_09655 WG79_09780 WG7…
312	GO:0009273	0.24846	0.894642	4	30	peptidoglycan-based cell wall biogenesis	BP	SAOUHSC_00691 SAOUHSC_00728 SAOUHSC_02012 SAOUHSC_02365	WG79_06485 WG79_06670 WG79_11020 WG79_11805
313	GO:0016740	0.253114	0.807907	34	359	transferase activity	MF	SAOUHSC_00086 SAOUHSC_00216 SAOUHSC_00223 SAOUHSC_00336 SAOUHSC_00504 SAOUHSC_00558 SAOUHSC_00577 SAOUHSC_00579 SAOUHSC_00728 SAOUHSC_00736 SAOUHSC_00762 SAOUHSC_00920 SAOUHSC_00963 SAOUHSC_00991 SAOUHSC_01237 SAOUHSC_01238 SAOUHSC_01322 SAOUHSC_01430 SAOUHSC_02012 SAOUHSC_02099 SAOUHSC_02111 SAOUHSC_02113 SAOUHSC_02282 SAOUHSC_02283 SAOUHSC_02285 SAOUHSC_02365 SAOUHSC_02400 SAOUHSC_02453 SAOUHSC…	WG79_00215 WG79_02555 WG79_02930 WG79_03210 WG79_03430 WG79_03615 WG79_04325 WG79_04330 WG79_05440 WG79_05565 WG79_05790 WG79_05905 WG79_05975 WG79_05985 WG79_06670 WG79_06710 WG79_06825 WG79_07170 WG79_08030 WG79_08570 WG79_09635 WG79_09645 WG79_09650 WG79_10110 WG79_10470 WG79_10745 WG79_11020 WG79_11075 WG79_11145 WG79_11155 WG79_11640 WG79_11715 WG79_11805 WG79_13375
314	GO:0043227	0.255868	0.932177	2	12	membrane-bounded organelle	CC	SAOUHSC_01372 SAOUHSC_03023	WG79_03890 WG79_10345
315	GO:0051536	0.262801	0.885505	4	32	iron-sulfur cluster binding	MF	SAOUHSC_02113 SAOUHSC_02281 SAOUHSC_02287 SAOUHSC_02840	WG79_03060 WG79_09625 WG79_09655 WG79_11155
316	GO:0051540	0.262801	0.885505	4	32	metal cluster binding	MF	SAOUHSC_02113 SAOUHSC_02281 SAOUHSC_02287 SAOUHSC_02840	WG79_03060 WG79_09625 WG79_09655 WG79_11155
317	GO:0006555	0.266855	0.927254	2	12	methionine metabolic process	BP	SAOUHSC_01320 SAOUHSC_01322	WG79_10100 WG79_10110
318	GO:0000287	0.26739	0.852001	7	63	magnesium ion binding	MF	SAOUHSC_01055 SAOUHSC_01095 SAOUHSC_01237 SAOUHSC_01466 SAOUHSC_02111 SAOUHSC_02282 SAOUHSC_02284	WG79_00345 WG79_04330 WG79_04970 WG79_05145 WG79_09640 WG79_09650 WG79_11145
319	GO:0042546	0.267616	0.882733	4	31	cell wall biogenesis	BP	SAOUHSC_00691 SAOUHSC_00728 SAOUHSC_02012 SAOUHSC_02365	WG79_06485 WG79_06670 WG79_11020 WG79_11805
320	GO:0044036	0.267616	0.882733	4	31	cell wall macromolecule metabolic process	BP	SAOUHSC_00691 SAOUHSC_00728 SAOUHSC_02012 SAOUHSC_02365	WG79_06485 WG79_06670 WG79_11020 WG79_11805
321	GO:0044038	0.267616	0.882733	4	31	cell wall macromolecule biosynthetic process	BP	SAOUHSC_00691 SAOUHSC_00728 SAOUHSC_02012 SAOUHSC_02365	WG79_06485 WG79_06670 WG79_11020 WG79_11805
322	GO:0070589	0.267616	0.882733	4	31	cellular component macromolecule biosynthetic process	BP	SAOUHSC_00691 SAOUHSC_00728 SAOUHSC_02012 SAOUHSC_02365	WG79_06485 WG79_06670 WG79_11020 WG79_11805
323	GO:0004521	0.274805	0.923594	2	12	endoribonuclease activity	MF	SAOUHSC_01095 SAOUHSC_01215	WG79_04420 WG79_04970
324	GO:0090502	0.274805	0.923594	2	12	RNA phosphodiester bond hydrolysis, endonucleolytic	BP	SAOUHSC_01095 SAOUHSC_01215	WG79_04420 WG79_04970
325	GO:0000270	0.275194	0.895947	3	22	peptidoglycan metabolic process	BP	SAOUHSC_00691 SAOUHSC_02012 SAOUHSC_02365	WG79_06485 WG79_11020 WG79_11805
326	GO:0006022	0.275194	0.895947	3	22	aminoglycan metabolic process	BP	SAOUHSC_00691 SAOUHSC_02012 SAOUHSC_02365	WG79_06485 WG79_11020 WG79_11805
327	GO:0030203	0.275194	0.895947	3	22	glycosaminoglycan metabolic process	BP	SAOUHSC_00691 SAOUHSC_02012 SAOUHSC_02365	WG79_06485 WG79_11020 WG79_11805
328	GO:0044459	0.27548	0.833902	9	85	plasma membrane part	CC	SAOUHSC_00329 SAOUHSC_00641 SAOUHSC_00769 SAOUHSC_00902 SAOUHSC_00903 SAOUHSC_01358 SAOUHSC_02270 SAOUHSC_02595 SAOUHSC_02658	WG79_02250 WG79_06245 WG79_06855 WG79_07990 WG79_09270 WG79_09715 WG79_10275 WG79_12635 WG79_12640
329	GO:0003954	0.275768	0.967779	1	4	NADH dehydrogenase activity	MF	SAOUHSC_00412	WG79_08380
330	GO:0008137	0.275768	0.967779	1	4	NADH dehydrogenase (ubiquinone) activity	MF	SAOUHSC_00412	WG79_08380
331	GO:0050136	0.275768	0.967779	1	4	NADH dehydrogenase (quinone) activity	MF	SAOUHSC_00412	WG79_08380
332	GO:0052689	0.277901	0.921433	2	13	carboxylic ester hydrolase activity	MF	SAOUHSC_01240 SAOUHSC_02143	WG79_04315 WG79_09950
333	GO:1901681	0.289544	0.915192	2	14	sulfur compound binding	MF	SAOUHSC_01467 SAOUHSC_02282	WG79_00350 WG79_09650
334	GO:0009067	0.289833	0.887466	3	22	aspartate family amino acid biosynthetic process	BP	SAOUHSC_01320 SAOUHSC_01321 SAOUHSC_01322	WG79_10100 WG79_10105 WG79_10110
335	GO:0070394	0.290586	0.963942	1	4	lipoteichoic acid metabolic process	BP	SAOUHSC_00728	WG79_06670
336	GO:0070395	0.290586	0.963942	1	4	lipoteichoic acid biosynthetic process	BP	SAOUHSC_00728	WG79_06670
337	GO:0006855	0.291446	0.963711	1	4	drug transmembrane transport	BP	SAOUHSC_00703	WG79_06545
338	GO:0015893	0.291446	0.963711	1	4	drug transport	BP	SAOUHSC_00703	WG79_06545
339	GO:0042493	0.291446	0.963711	1	4	response to drug	BP	SAOUHSC_00703	WG79_06545
340	GO:0016679	0.291776	0.963623	1	4	oxidoreductase activity, acting on diphenols and related substances as donors	MF	SAOUHSC_01031	WG79_05255
341	GO:0016682	0.291776	0.963623	1	4	oxidoreductase activity, acting on diphenols and related substances as donors, oxygen as acceptor	MF	SAOUHSC_01031	WG79_05255
342	GO:0009758	0.293493	0.96316	1	4	carbohydrate utilization	BP	SAOUHSC_01430	WG79_00215
343	GO:0043610	0.293493	0.96316	1	4	regulation of carbohydrate utilization	BP	SAOUHSC_01430	WG79_00215
344	GO:0016614	0.293796	0.851755	5	43	oxidoreductase activity, acting on CH-OH group of donors	MF	SAOUHSC_00086 SAOUHSC_00217 SAOUHSC_01320 SAOUHSC_02284 SAOUHSC_02875	WG79_03205 WG79_08565 WG79_09640 WG79_10100 WG79_10470
345	GO:0005451	0.293811	0.963073	1	4	monovalent cation:proton antiporter activity	MF	SAOUHSC_00883	WG79_11430
346	GO:0031667	0.293894	0.963051	1	4	response to nutrient levels	BP	SAOUHSC_02811	WG79_02930
347	GO:0042594	0.293894	0.963051	1	4	response to starvation	BP	SAOUHSC_02811	WG79_02930
348	GO:0016310	0.298037	0.807105	11	108	phosphorylation	BP	SAOUHSC_00504 SAOUHSC_00577 SAOUHSC_00579 SAOUHSC_00736 SAOUHSC_01055 SAOUHSC_01322 SAOUHSC_01430 SAOUHSC_02099 SAOUHSC_02453 SAOUHSC_02723 SAOUHSC_02965	WG79_00215 WG79_02555 WG79_03615 WG79_05145 WG79_05975 WG79_05985 WG79_06710 WG79_10110 WG79_10745 WG79_11075 WG79_11640
349	GO:0008889	0.299115	0.961619	1	4	glycerophosphodiester phosphodiesterase activity	MF	SAOUHSC_01071	WG79_05075
350	GO:0015696	0.301154	0.961052	1	4	ammonium transport	BP	SAOUHSC_02270	WG79_09715
351	GO:0046416	0.304958	0.95998	1	4	D-amino acid metabolic process	BP	SAOUHSC_01400	WG79_00080
352	GO:0004457	0.305524	0.959818	1	4	lactate dehydrogenase activity	MF	SAOUHSC_02875	WG79_03205
353	GO:0016979	0.30615	0.95964	1	4	lipoate-protein ligase activity	MF	SAOUHSC_00963	WG79_05565
354	GO:0051235	0.307106	0.959367	1	4	maintenance of location	BP	SAOUHSC_02389	WG79_13215
355	GO:0051238	0.307106	0.959367	1	4	sequestering of metal ion	BP	SAOUHSC_02389	WG79_13215
356	GO:0006779	0.308617	0.906283	2	13	porphyrin-containing compound biosynthetic process	BP	SAOUHSC_01065 SAOUHSC_02945	WG79_03525 WG79_05105
357	GO:0006520	0.310174	0.783996	15	155	cellular amino acid metabolic process	BP	SAOUHSC_01240 SAOUHSC_01320 SAOUHSC_01321 SAOUHSC_01322 SAOUHSC_01372 SAOUHSC_01400 SAOUHSC_02281 SAOUHSC_02282 SAOUHSC_02283 SAOUHSC_02284 SAOUHSC_02285 SAOUHSC_02287 SAOUHSC_02288 SAOUHSC_02947 SAOUHSC_02965	WG79_00080 WG79_03530 WG79_03615 WG79_04315 WG79_09620 WG79_09625 WG79_09635 WG79_09640 WG79_09645 WG79_09650 WG79_09655 WG79_10100 WG79_10105 WG79_10110 WG79_10345
358	GO:0042168	0.312108	0.904483	2	13	heme metabolic process	BP	SAOUHSC_01065 SAOUHSC_02945	WG79_03525 WG79_05105
359	GO:0016747	0.3227	0.819767	6	54	transferase activity, transferring acyl groups other than amino-acyl groups	MF	SAOUHSC_00086 SAOUHSC_00336 SAOUHSC_00558 SAOUHSC_00920 SAOUHSC_00963 SAOUHSC_00991	WG79_05440 WG79_05565 WG79_05790 WG79_05905 WG79_08030 WG79_10470
360	GO:0015450	0.326775	0.950719	1	5	P-P-bond-hydrolysis-driven protein transmembrane transporter activity	MF	SAOUHSC_00769	WG79_06855
361	GO:0016651	0.328313	0.863131	3	24	oxidoreductase activity, acting on NAD(P)H	MF	SAOUHSC_00412 SAOUHSC_01330 SAOUHSC_02947	WG79_03530 WG79_08380 WG79_10150
362	GO:0004540	0.328659	0.894954	2	14	ribonuclease activity	MF	SAOUHSC_01095 SAOUHSC_01215	WG79_04420 WG79_04970
363	GO:0090501	0.328659	0.894954	2	14	RNA phosphodiester bond hydrolysis	BP	SAOUHSC_01095 SAOUHSC_01215	WG79_04420 WG79_04970
364	GO:0044265	0.329514	0.894489	2	14	cellular macromolecule catabolic process	BP	SAOUHSC_01095 SAOUHSC_01215	WG79_04420 WG79_04970
365	GO:0016780	0.333469	0.892326	2	14	phosphotransferase activity, for other substituted phosphate groups	MF	SAOUHSC_00223 SAOUHSC_00762	WG79_06825 WG79_07170
366	GO:0016746	0.334166	0.801651	7	66	transferase activity, transferring acyl groups	MF	SAOUHSC_00086 SAOUHSC_00336 SAOUHSC_00558 SAOUHSC_00920 SAOUHSC_00963 SAOUHSC_00991 SAOUHSC_02285	WG79_05440 WG79_05565 WG79_05790 WG79_05905 WG79_08030 WG79_09635 WG79_10470
367	GO:0016788	0.335918	0.780617	10	103	hydrolase activity, acting on ester bonds	MF	SAOUHSC_00728 SAOUHSC_01055 SAOUHSC_01071 SAOUHSC_01095 SAOUHSC_01215 SAOUHSC_01240 SAOUHSC_01466 SAOUHSC_02143 SAOUHSC_02811 SAOUHSC_03023	WG79_00345 WG79_02930 WG79_03890 WG79_04315 WG79_04420 WG79_04970 WG79_05075 WG79_05145 WG79_06670 WG79_09950
368	GO:0043952	0.336931	0.947325	1	5	protein transport by the Sec complex	BP	SAOUHSC_00769	WG79_06855
369	GO:0016655	0.337118	0.947261	1	5	oxidoreductase activity, acting on NAD(P)H, quinone or similar compound as acceptor	MF	SAOUHSC_00412	WG79_08380
370	GO:0006631	0.33856	0.856524	3	24	fatty acid metabolic process	BP	SAOUHSC_00336 SAOUHSC_00558 SAOUHSC_00920	WG79_05790 WG79_05905 WG79_08030
371	GO:0043234	0.343525	0.774336	10	103	protein complex	CC	SAOUHSC_00329 SAOUHSC_00641 SAOUHSC_00769 SAOUHSC_01031 SAOUHSC_01095 SAOUHSC_01215 SAOUHSC_01330 SAOUHSC_02255 SAOUHSC_02283 SAOUHSC_02288	WG79_04420 WG79_04970 WG79_05255 WG79_06245 WG79_06855 WG79_07990 WG79_09620 WG79_09645 WG79_09780 WG79_10150
372	GO:0047355	0.344519	0.944702	1	5	CDP-glycerol glycerophosphotransferase activity	MF	SAOUHSC_00223	WG79_07170
373	GO:0009628	0.34637	0.94405	1	5	response to abiotic stimulus	BP	SAOUHSC_00912	WG79_05815
374	GO:0015491	0.35152	0.942213	1	5	cation:cation antiporter activity	MF	SAOUHSC_00883	WG79_11430
375	GO:0046349	0.35617	0.940525	1	5	amino sugar biosynthetic process	BP	SAOUHSC_02365	WG79_11805
376	GO:0045017	0.359848	0.939168	1	5	glycerolipid biosynthetic process	BP	SAOUHSC_01238	WG79_04325
377	GO:0046474	0.359848	0.939168	1	5	glycerophospholipid biosynthetic process	BP	SAOUHSC_01238	WG79_04325
378	GO:0046835	0.361122	0.938694	1	5	carbohydrate phosphorylation	BP	SAOUHSC_02453	WG79_11640
379	GO:0044283	0.362048	0.734277	17	180	small molecule biosynthetic process	BP	SAOUHSC_00728 SAOUHSC_00920 SAOUHSC_01237 SAOUHSC_01320 SAOUHSC_01321 SAOUHSC_01322 SAOUHSC_01372 SAOUHSC_01400 SAOUHSC_02281 SAOUHSC_02282 SAOUHSC_02283 SAOUHSC_02284 SAOUHSC_02285 SAOUHSC_02287 SAOUHSC_02288 SAOUHSC_02840 SAOUHSC_02947	WG79_00080 WG79_03060 WG79_03530 WG79_04330 WG79_05790 WG79_06670 WG79_09620 WG79_09625 WG79_09635 WG79_09640 WG79_09645 WG79_09650 WG79_09655 WG79_10100 WG79_10105 WG79_10110 WG79_10345
380	GO:0000902	0.362772	0.84001	3	25	cell morphogenesis	BP	SAOUHSC_00691 SAOUHSC_02012 SAOUHSC_02365	WG79_06485 WG79_11020 WG79_11805
381	GO:0008360	0.362772	0.84001	3	25	regulation of cell shape	BP	SAOUHSC_00691 SAOUHSC_02012 SAOUHSC_02365	WG79_06485 WG79_11020 WG79_11805
382	GO:0022603	0.362772	0.84001	3	25	regulation of anatomical structure morphogenesis	BP	SAOUHSC_00691 SAOUHSC_02012 SAOUHSC_02365	WG79_06485 WG79_11020 WG79_11805
383	GO:0022604	0.362772	0.84001	3	25	regulation of cell morphogenesis	BP	SAOUHSC_00691 SAOUHSC_02012 SAOUHSC_02365	WG79_06485 WG79_11020 WG79_11805
384	GO:0032989	0.362772	0.84001	3	25	cellular component morphogenesis	BP	SAOUHSC_00691 SAOUHSC_02012 SAOUHSC_02365	WG79_06485 WG79_11020 WG79_11805
385	GO:0006522	0.363069	0.937965	1	5	alanine metabolic process	BP	SAOUHSC_01400	WG79_00080
386	GO:0009078	0.363069	0.937965	1	5	pyruvate family amino acid metabolic process	BP	SAOUHSC_01400	WG79_00080
387	GO:0005990	0.364422	0.937455	1	5	lactose catabolic process	BP	SAOUHSC_02453	WG79_11640
388	GO:0019512	0.364422	0.937455	1	5	lactose catabolic process via tagatose-6-phosphate	BP	SAOUHSC_02453	WG79_11640
389	GO:0016628	0.365524	0.937039	1	5	oxidoreductase activity, acting on the CH-CH group of donors, NAD or NADP as acceptor	MF	SAOUHSC_02945	WG79_03525
390	GO:0006207	0.366843	0.936537	1	5	'de novo' pyrimidine nucleobase biosynthetic process	BP	SAOUHSC_02909	WG79_03355
391	GO:0045149	0.367942	0.936118	1	5	acetoin metabolic process	BP	SAOUHSC_00086	WG79_10470
392	GO:0009306	0.368985	0.935718	1	5	protein secretion	BP	SAOUHSC_00329	WG79_07990
393	GO:0032940	0.368985	0.935718	1	5	secretion by cell	BP	SAOUHSC_00329	WG79_07990
394	GO:0046903	0.368985	0.935718	1	5	secretion	BP	SAOUHSC_00329	WG79_07990
395	GO:0006662	0.370464	0.935149	1	5	glycerol ether metabolic process	BP	SAOUHSC_02845	WG79_03085
396	GO:0018904	0.370464	0.935149	1	5	ether metabolic process	BP	SAOUHSC_02845	WG79_03085
397	GO:0046872	0.372215	0.713764	23	255	metal ion binding	MF	SAOUHSC_00217 SAOUHSC_00503 SAOUHSC_00620 SAOUHSC_00728 SAOUHSC_00736 SAOUHSC_00769 SAOUHSC_01038 SAOUHSC_01055 SAOUHSC_01095 SAOUHSC_01215 SAOUHSC_01237 SAOUHSC_01239 SAOUHSC_01466 SAOUHSC_02111 SAOUHSC_02113 SAOUHSC_02255 SAOUHSC_02281 SAOUHSC_02282 SAOUHSC_02284 SAOUHSC_02287 SAOUHSC_02635 SAOUHSC_02976 SAOUHSC_03023	WG79_00345 WG79_03670 WG79_03890 WG79_04320 WG79_04330 WG79_04420 WG79_04970 WG79_05145 WG79_05225 WG79_06150 WG79_06670 WG79_06710 WG79_06855 WG79_08565 WG79_09625 WG79_09640 WG79_09650 WG79_09655 WG79_09780 WG79_10740 WG79_11145 WG79_11155 WG79_13470
398	GO:0002161	0.373577	0.931538	1	6	aminoacyl-tRNA editing activity	MF	SAOUHSC_01240	WG79_04315
399	GO:0006778	0.375485	0.867229	2	15	porphyrin-containing compound metabolic process	BP	SAOUHSC_01065 SAOUHSC_02945	WG79_03525 WG79_05105
400	GO:0050793	0.387452	0.822405	3	26	regulation of developmental process	BP	SAOUHSC_00691 SAOUHSC_02012 SAOUHSC_02365	WG79_06485 WG79_11020 WG79_11805
401	GO:0009653	0.387737	0.822201	3	26	anatomical structure morphogenesis	BP	SAOUHSC_00691 SAOUHSC_02012 SAOUHSC_02365	WG79_06485 WG79_11020 WG79_11805
402	GO:0048856	0.387737	0.822201	3	26	anatomical structure development	BP	SAOUHSC_00691 SAOUHSC_02012 SAOUHSC_02365	WG79_06485 WG79_11020 WG79_11805
403	GO:0048869	0.387737	0.822201	3	26	cellular developmental process	BP	SAOUHSC_00691 SAOUHSC_02012 SAOUHSC_02365	WG79_06485 WG79_11020 WG79_11805
404	GO:0015299	0.39277	0.92353	1	6	solute:proton antiporter activity	MF	SAOUHSC_00883	WG79_11430
405	GO:0034219	0.3991	0.813291	3	28	carbohydrate transmembrane transport	BP	SAOUHSC_00216 SAOUHSC_01430 SAOUHSC_02400	WG79_00215 WG79_08570 WG79_13375
406	GO:0005507	0.401856	0.919549	1	6	copper ion binding	MF	SAOUHSC_00503	WG79_10740
407	GO:0016054	0.403917	0.785457	4	38	organic acid catabolic process	BP	SAOUHSC_00336 SAOUHSC_00558 SAOUHSC_00920 SAOUHSC_02965	WG79_03615 WG79_05790 WG79_05905 WG79_08030
408	GO:0046395	0.403917	0.785457	4	38	carboxylic acid catabolic process	BP	SAOUHSC_00336 SAOUHSC_00558 SAOUHSC_00920 SAOUHSC_02965	WG79_03615 WG79_05790 WG79_05905 WG79_08030
409	GO:0004177	0.407693	0.916927	1	6	aminopeptidase activity	MF	SAOUHSC_02915	WG79_03385
410	GO:0009226	0.410294	0.915741	1	6	nucleotide-sugar biosynthetic process	BP	SAOUHSC_02365	WG79_11805
411	GO:0072509	0.410353	0.915714	1	6	divalent inorganic cation transmembrane transporter activity	MF	SAOUHSC_02389	WG79_13215
412	GO:0006790	0.411238	0.762008	5	49	sulfur compound metabolic process	BP	SAOUHSC_00577 SAOUHSC_00578 SAOUHSC_01320 SAOUHSC_01322 SAOUHSC_02947	WG79_03530 WG79_05975 WG79_05980 WG79_10100 WG79_10110
413	GO:0032502	0.41219	0.803965	3	27	developmental process	BP	SAOUHSC_00691 SAOUHSC_02012 SAOUHSC_02365	WG79_06485 WG79_11020 WG79_11805
414	GO:0044767	0.41219	0.803965	3	27	single-organism developmental process	BP	SAOUHSC_00691 SAOUHSC_02012 SAOUHSC_02365	WG79_06485 WG79_11020 WG79_11805
415	GO:0046164	0.412706	0.914632	1	6	alcohol catabolic process	BP	SAOUHSC_01055	WG79_05145
416	GO:0046174	0.412706	0.914632	1	6	polyol catabolic process	BP	SAOUHSC_01055	WG79_05145
417	GO:1901616	0.412706	0.914632	1	6	organic hydroxy compound catabolic process	BP	SAOUHSC_01055	WG79_05145
418	GO:0016491	0.412907	0.685986	18	199	oxidoreductase activity	MF	SAOUHSC_00086 SAOUHSC_00217 SAOUHSC_00412 SAOUHSC_00882 SAOUHSC_01031 SAOUHSC_01032 SAOUHSC_01065 SAOUHSC_01320 SAOUHSC_01330 SAOUHSC_01431 SAOUHSC_01432 SAOUHSC_02284 SAOUHSC_02460 SAOUHSC_02845 SAOUHSC_02875 SAOUHSC_02909 SAOUHSC_02945 SAOUHSC_02947	WG79_00220 WG79_00225 WG79_03085 WG79_03205 WG79_03355 WG79_03525 WG79_03530 WG79_05105 WG79_05250 WG79_05255 WG79_08380 WG79_08565 WG79_09640 WG79_10100 WG79_10150 WG79_10470 WG79_11425 WG79_11680
419	GO:0016778	0.41429	0.913899	1	6	diphosphotransferase activity	MF	SAOUHSC_02811	WG79_02930
420	GO:0006527	0.414863	0.913633	1	6	arginine catabolic process	BP	SAOUHSC_02965	WG79_03615
421	GO:0016841	0.415656	0.913264	1	6	ammonia-lyase activity	MF	SAOUHSC_02840	WG79_03060
422	GO:0008081	0.416423	0.912906	1	6	phosphoric diester hydrolase activity	MF	SAOUHSC_01071	WG79_05075
423	GO:0019200	0.416833	0.912714	1	6	carbohydrate kinase activity	MF	SAOUHSC_02453	WG79_11640
424	GO:0009092	0.416849	0.912707	1	6	homoserine metabolic process	BP	SAOUHSC_01322	WG79_10110
425	GO:0000162	0.418583	0.911893	1	6	tryptophan biosynthetic process	BP	SAOUHSC_01372	WG79_10345
426	GO:0042435	0.418583	0.911893	1	6	indole-containing compound biosynthetic process	BP	SAOUHSC_01372	WG79_10345
427	GO:0046219	0.418583	0.911893	1	6	indolalkylamine biosynthetic process	BP	SAOUHSC_01372	WG79_10345
428	GO:0009401	0.421006	0.796634	3	29	phosphoenolpyruvate-dependent sugar phosphotransferase system	BP	SAOUHSC_00216 SAOUHSC_01430 SAOUHSC_02400	WG79_00215 WG79_08570 WG79_13375
429	GO:0001906	0.421208	0.910652	1	6	cell killing	BP	SAOUHSC_02708	WG79_02475
430	GO:0031640	0.421208	0.910652	1	6	killing of cells of other organism	BP	SAOUHSC_02708	WG79_02475
431	GO:0044364	0.421208	0.910652	1	6	disruption of cells of other organism	BP	SAOUHSC_02708	WG79_02475
432	GO:0051715	0.421208	0.910652	1	6	cytolysis in other organism	BP	SAOUHSC_02708	WG79_02475
433	GO:0019856	0.422898	0.909847	1	6	pyrimidine nucleobase biosynthetic process	BP	SAOUHSC_02909	WG79_03355
434	GO:0004659	0.424225	0.909213	1	6	prenyltransferase activity	MF	SAOUHSC_01237	WG79_04330
435	GO:0030976	0.429669	0.904324	1	7	thiamine pyrophosphate binding	MF	SAOUHSC_02282	WG79_09650
436	GO:0051649	0.431239	0.828777	2	18	establishment of localization in cell	BP	SAOUHSC_00329 SAOUHSC_00769	WG79_06855 WG79_07990
437	GO:0019538	0.432888	0.661247	21	234	protein metabolic process	BP	SAOUHSC_00504 SAOUHSC_00505 SAOUHSC_00790 SAOUHSC_00902 SAOUHSC_00903 SAOUHSC_00912 SAOUHSC_00963 SAOUHSC_01038 SAOUHSC_01239 SAOUHSC_01240 SAOUHSC_01427 SAOUHSC_01431 SAOUHSC_01432 SAOUHSC_01683 SAOUHSC_01684 SAOUHSC_01838 SAOUHSC_01972 SAOUHSC_02099 SAOUHSC_02254 SAOUHSC_02255 SAOUHSC_02915	WG79_00200 WG79_00220 WG79_00225 WG79_01025 WG79_01030 WG79_01760 WG79_03385 WG79_04315 WG79_04320 WG79_05225 WG79_05565 WG79_05815 WG79_06950 WG79_09780 WG79_09785 WG79_10745 WG79_10750 WG79_11075 WG79_12170 WG79_12635 WG79_12640
438	GO:0004519	0.434041	0.786617	3	29	endonuclease activity	MF	SAOUHSC_01095 SAOUHSC_01215 SAOUHSC_01466	WG79_00345 WG79_04420 WG79_04970
439	GO:0043169	0.434282	0.656421	23	263	cation binding	MF	SAOUHSC_00217 SAOUHSC_00503 SAOUHSC_00620 SAOUHSC_00728 SAOUHSC_00736 SAOUHSC_00769 SAOUHSC_01038 SAOUHSC_01055 SAOUHSC_01095 SAOUHSC_01215 SAOUHSC_01237 SAOUHSC_01239 SAOUHSC_01466 SAOUHSC_02111 SAOUHSC_02113 SAOUHSC_02255 SAOUHSC_02281 SAOUHSC_02282 SAOUHSC_02284 SAOUHSC_02287 SAOUHSC_02635 SAOUHSC_02976 SAOUHSC_03023	WG79_00345 WG79_03670 WG79_03890 WG79_04320 WG79_04330 WG79_04420 WG79_04970 WG79_05145 WG79_05225 WG79_06150 WG79_06670 WG79_06710 WG79_06855 WG79_08565 WG79_09625 WG79_09640 WG79_09650 WG79_09655 WG79_09780 WG79_10740 WG79_11145 WG79_11155 WG79_13470
440	GO:0016775	0.439395	0.823047	2	18	phosphotransferase activity, nitrogenous group as acceptor	MF	SAOUHSC_00504 SAOUHSC_02099	WG79_10745 WG79_11075
441	GO:1901615	0.439824	0.782103	3	29	organic hydroxy compound metabolic process	BP	SAOUHSC_00577 SAOUHSC_01055 SAOUHSC_01237	WG79_04330 WG79_05145 WG79_05975
442	GO:0015298	0.442439	0.897821	1	7	solute:cation antiporter activity	MF	SAOUHSC_00883	WG79_11430
443	GO:0065002	0.446857	0.895508	1	7	intracellular protein transmembrane transport	BP	SAOUHSC_00769	WG79_06855
444	GO:0009066	0.451509	0.772849	3	29	aspartate family amino acid metabolic process	BP	SAOUHSC_01320 SAOUHSC_01321 SAOUHSC_01322	WG79_10100 WG79_10105 WG79_10110
445	GO:0030554	0.45283	0.640474	22	258	adenyl nucleotide binding	MF	SAOUHSC_00504 SAOUHSC_00505 SAOUHSC_00577 SAOUHSC_00578 SAOUHSC_00579 SAOUHSC_00641 SAOUHSC_00736 SAOUHSC_00769 SAOUHSC_00912 SAOUHSC_00963 SAOUHSC_01240 SAOUHSC_01322 SAOUHSC_01683 SAOUHSC_01684 SAOUHSC_01967 SAOUHSC_02099 SAOUHSC_02254 SAOUHSC_02255 SAOUHSC_02453 SAOUHSC_02640 SAOUHSC_02965 SAOUHSC_03036	WG79_01025 WG79_01030 WG79_03615 WG79_03955 WG79_04315 WG79_05565 WG79_05815 WG79_05975 WG79_05980 WG79_05985 WG79_06245 WG79_06710 WG79_06855 WG79_09780 WG79_09785 WG79_10110 WG79_10745 WG79_10750 WG79_11075 WG79_11640 WG79_12190 WG79_13490
446	GO:0044205	0.453136	0.892165	1	7	'de novo' UMP biosynthetic process	BP	SAOUHSC_02909	WG79_03355
447	GO:0031406	0.457433	0.809387	2	19	carboxylic acid binding	MF	SAOUHSC_01467 SAOUHSC_02283	WG79_00350 WG79_09645
448	GO:0043177	0.457433	0.809387	2	19	organic acid binding	MF	SAOUHSC_01467 SAOUHSC_02283	WG79_00350 WG79_09645
449	GO:1901068	0.457684	0.889702	1	7	guanosine-containing compound metabolic process	BP	SAOUHSC_02811	WG79_02930
450	GO:0051128	0.457686	0.767883	3	29	regulation of cellular component organization	BP	SAOUHSC_00691 SAOUHSC_02012 SAOUHSC_02365	WG79_06485 WG79_11020 WG79_11805
451	GO:1901505	0.458499	0.889256	1	7	carbohydrate derivative transporter activity	MF	SAOUHSC_00641	WG79_06245
452	GO:0009313	0.461949	0.887359	1	7	oligosaccharide catabolic process	BP	SAOUHSC_02453	WG79_11640
453	GO:0046352	0.461949	0.887359	1	7	disaccharide catabolic process	BP	SAOUHSC_02453	WG79_11640
454	GO:1901264	0.462283	0.887175	1	7	carbohydrate derivative transport	BP	SAOUHSC_00641	WG79_06245
455	GO:0098797	0.465024	0.804391	2	18	plasma membrane protein complex	CC	SAOUHSC_00329 SAOUHSC_00641	WG79_06245 WG79_07990
456	GO:0016774	0.46595	0.885133	1	7	phosphotransferase activity, carboxyl group as acceptor	MF	SAOUHSC_02965	WG79_03615
457	GO:0009309	0.467945	0.884012	1	7	amine biosynthetic process	BP	SAOUHSC_01372	WG79_10345
458	GO:0042401	0.467945	0.884012	1	7	cellular biogenic amine biosynthetic process	BP	SAOUHSC_01372	WG79_10345
459	GO:0010043	0.469428	0.883175	1	7	response to zinc ion	BP	SAOUHSC_02389	WG79_13215
460	GO:0065008	0.46945	0.6863	7	76	regulation of biological quality	BP	SAOUHSC_00691 SAOUHSC_01240 SAOUHSC_02012 SAOUHSC_02365 SAOUHSC_02389 SAOUHSC_02708 SAOUHSC_02845	WG79_02475 WG79_03085 WG79_04315 WG79_06485 WG79_11020 WG79_11805 WG79_13215
461	GO:0033014	0.469689	0.800888	2	18	tetrapyrrole biosynthetic process	BP	SAOUHSC_01065 SAOUHSC_02945	WG79_03525 WG79_05105
462	GO:0006568	0.470002	0.88285	1	7	tryptophan metabolic process	BP	SAOUHSC_01372	WG79_10345
463	GO:0006586	0.470002	0.88285	1	7	indolalkylamine metabolic process	BP	SAOUHSC_01372	WG79_10345
464	GO:0042430	0.470002	0.88285	1	7	indole-containing compound metabolic process	BP	SAOUHSC_01372	WG79_10345
465	GO:0015144	0.470341	0.756871	3	31	carbohydrate transmembrane transporter activity	MF	SAOUHSC_00216 SAOUHSC_01430 SAOUHSC_02400	WG79_00215 WG79_08570 WG79_13375
466	GO:1901476	0.470341	0.756871	3	31	carbohydrate transporter activity	MF	SAOUHSC_00216 SAOUHSC_01430 SAOUHSC_02400	WG79_00215 WG79_08570 WG79_13375
467	GO:0005988	0.471438	0.882034	1	7	lactose metabolic process	BP	SAOUHSC_02453	WG79_11640
468	GO:0015035	0.472403	0.881483	1	7	protein disulfide oxidoreductase activity	MF	SAOUHSC_02845	WG79_03085
469	GO:0015036	0.472403	0.881483	1	7	disulfide oxidoreductase activity	MF	SAOUHSC_02845	WG79_03085
470	GO:0035821	0.472486	0.881436	1	7	modification of morphology or physiology of other organism	BP	SAOUHSC_02708	WG79_02475
471	GO:0044282	0.474099	0.693286	6	65	small molecule catabolic process	BP	SAOUHSC_00086 SAOUHSC_00336 SAOUHSC_00558 SAOUHSC_00920 SAOUHSC_01055 SAOUHSC_02965	WG79_03615 WG79_05145 WG79_05790 WG79_05905 WG79_08030 WG79_10470
472	GO:0009249	0.474148	0.880483	1	7	protein lipoylation	BP	SAOUHSC_00963	WG79_05565
473	GO:0050789	0.478547	0.62195	19	215	regulation of biological process	BP	SAOUHSC_00502 SAOUHSC_00620 SAOUHSC_00691 SAOUHSC_01055 SAOUHSC_01240 SAOUHSC_01361 SAOUHSC_01430 SAOUHSC_01684 SAOUHSC_01685 SAOUHSC_01769 SAOUHSC_02012 SAOUHSC_02098 SAOUHSC_02099 SAOUHSC_02365 SAOUHSC_02388 SAOUHSC_02389 SAOUHSC_02461 SAOUHSC_02810 SAOUHSC_02845	WG79_00215 WG79_01030 WG79_01035 WG79_01415 WG79_02925 WG79_03085 WG79_04315 WG79_05145 WG79_06150 WG79_06485 WG79_10290 WG79_10735 WG79_11020 WG79_11070 WG79_11075 WG79_11685 WG79_11805 WG79_13210 WG79_13215
474	GO:0006094	0.488529	0.869871	1	8	gluconeogenesis	BP	SAOUHSC_02840	WG79_03060
475	GO:0019319	0.488529	0.869871	1	8	hexose biosynthetic process	BP	SAOUHSC_02840	WG79_03060
476	GO:0046364	0.488529	0.869871	1	8	monosaccharide biosynthetic process	BP	SAOUHSC_02840	WG79_03060
477	GO:0008483	0.489883	0.78464	2	19	transaminase activity	MF	SAOUHSC_02876 SAOUHSC_02924	WG79_03210 WG79_03430
478	GO:0016769	0.489883	0.78464	2	19	transferase activity, transferring nitrogenous groups	MF	SAOUHSC_02876 SAOUHSC_02924	WG79_03210 WG79_03430
479	GO:0006605	0.490209	0.868845	1	8	protein targeting	BP	SAOUHSC_00769	WG79_06855
480	GO:0004222	0.491041	0.868335	1	8	metalloendopeptidase activity	MF	SAOUHSC_01239	WG79_04320
481	GO:0051641	0.49189	0.782431	2	20	cellular localization	BP	SAOUHSC_00329 SAOUHSC_00769	WG79_06855 WG79_07990
482	GO:0050660	0.493019	0.781535	2	20	flavin adenine dinucleotide binding	MF	SAOUHSC_02282 SAOUHSC_02947	WG79_03530 WG79_09650
483	GO:0042182	0.494905	0.865948	1	8	ketone catabolic process	BP	SAOUHSC_00086	WG79_10470
484	GO:0009057	0.49551	0.77955	2	20	macromolecule catabolic process	BP	SAOUHSC_01095 SAOUHSC_01215	WG79_04420 WG79_04970
485	GO:0018193	0.506302	0.770838	2	20	peptidyl-amino acid modification	BP	SAOUHSC_01972 SAOUHSC_02099	WG79_11075 WG79_12170
486	GO:0070838	0.507786	0.85779	1	8	divalent metal ion transport	BP	SAOUHSC_02389	WG79_13215
487	GO:0072511	0.507786	0.85779	1	8	divalent inorganic cation transport	BP	SAOUHSC_02389	WG79_13215
488	GO:0019842	0.507934	0.855889	1	9	vitamin binding	MF	SAOUHSC_02282	WG79_09650
489	GO:0000975	0.513491	0.854074	1	8	regulatory region DNA binding	MF	SAOUHSC_02388	WG79_13210
490	GO:0001067	0.513491	0.854074	1	8	regulatory region nucleic acid binding	MF	SAOUHSC_02388	WG79_13210
491	GO:0044212	0.513491	0.854074	1	8	transcription regulatory region DNA binding	MF	SAOUHSC_02388	WG79_13210
492	GO:0006206	0.518015	0.851082	1	8	pyrimidine nucleobase metabolic process	BP	SAOUHSC_02909	WG79_03355
493	GO:0018065	0.520297	0.849557	1	8	protein-cofactor linkage	BP	SAOUHSC_00963	WG79_05565
494	GO:0003684	0.524287	0.844945	1	9	damaged DNA binding	MF	SAOUHSC_02111	WG79_11145
495	GO:0006450	0.524778	0.844609	1	9	regulation of translational fidelity	BP	SAOUHSC_01240	WG79_04315
496	GO:0043168	0.525405	0.557804	31	375	anion binding	MF	SAOUHSC_00504 SAOUHSC_00505 SAOUHSC_00577 SAOUHSC_00578 SAOUHSC_00579 SAOUHSC_00641 SAOUHSC_00736 SAOUHSC_00769 SAOUHSC_00912 SAOUHSC_00963 SAOUHSC_01214 SAOUHSC_01240 SAOUHSC_01321 SAOUHSC_01322 SAOUHSC_01372 SAOUHSC_01400 SAOUHSC_01467 SAOUHSC_01683 SAOUHSC_01967 SAOUHSC_02099 SAOUHSC_02254 SAOUHSC_02255 SAOUHSC_02282 SAOUHSC_02283 SAOUHSC_02453 SAOUHSC_02640 SAOUHSC_02876 SAOUHSC_02924 SAOUHSC…	WG79_00080 WG79_00350 WG79_01025 WG79_03210 WG79_03430 WG79_03530 WG79_03615 WG79_03955 WG79_04315 WG79_04425 WG79_05565 WG79_05815 WG79_05975 WG79_05980 WG79_05985 WG79_06245 WG79_06710 WG79_06855 WG79_09645 WG79_09650 WG79_09780 WG79_09785 WG79_10105 WG79_10110 WG79_10345 WG79_10745 WG79_10750 WG79_11075 WG79_11640 WG79_12190 WG79_13490
497	GO:0033013	0.52805	0.752704	2	20	tetrapyrrole metabolic process	BP	SAOUHSC_01065 SAOUHSC_02945	WG79_03525 WG79_05105
498	GO:0048037	0.528356	0.606618	10	116	cofactor binding	MF	SAOUHSC_00792 SAOUHSC_01320 SAOUHSC_01321 SAOUHSC_01372 SAOUHSC_01400 SAOUHSC_02282 SAOUHSC_02875 SAOUHSC_02876 SAOUHSC_02924 SAOUHSC_02947	WG79_00080 WG79_03205 WG79_03210 WG79_03430 WG79_03530 WG79_06960 WG79_09650 WG79_10100 WG79_10105 WG79_10345
499	GO:0016765	0.528357	0.752443	2	20	transferase activity, transferring alkyl or aryl (other than methyl) groups	MF	SAOUHSC_01237 SAOUHSC_02365	WG79_04330 WG79_11805
500	GO:0006281	0.531737	0.673532	4	48	DNA repair	BP	SAOUHSC_01095 SAOUHSC_01215 SAOUHSC_01466 SAOUHSC_02111	WG79_00345 WG79_04420 WG79_04970 WG79_11145
501	GO:0006974	0.531737	0.673532	4	48	cellular response to DNA damage stimulus	BP	SAOUHSC_01095 SAOUHSC_01215 SAOUHSC_01466 SAOUHSC_02111	WG79_00345 WG79_04420 WG79_04970 WG79_11145
502	GO:0005524	0.532865	0.564328	21	256	ATP binding	MF	SAOUHSC_00504 SAOUHSC_00505 SAOUHSC_00577 SAOUHSC_00578 SAOUHSC_00579 SAOUHSC_00641 SAOUHSC_00736 SAOUHSC_00769 SAOUHSC_00912 SAOUHSC_00963 SAOUHSC_01240 SAOUHSC_01322 SAOUHSC_01683 SAOUHSC_01967 SAOUHSC_02099 SAOUHSC_02254 SAOUHSC_02255 SAOUHSC_02453 SAOUHSC_02640 SAOUHSC_02965 SAOUHSC_03036	WG79_01025 WG79_03615 WG79_03955 WG79_04315 WG79_05565 WG79_05815 WG79_05975 WG79_05980 WG79_05985 WG79_06245 WG79_06710 WG79_06855 WG79_09780 WG79_09785 WG79_10110 WG79_10745 WG79_10750 WG79_11075 WG79_11640 WG79_12190 WG79_13490
503	GO:1902582	0.535408	0.837195	1	9	single-organism intracellular transport	BP	SAOUHSC_00769	WG79_06855
504	GO:0032559	0.541433	0.555755	21	257	adenyl ribonucleotide binding	MF	SAOUHSC_00504 SAOUHSC_00505 SAOUHSC_00577 SAOUHSC_00578 SAOUHSC_00579 SAOUHSC_00641 SAOUHSC_00736 SAOUHSC_00769 SAOUHSC_00912 SAOUHSC_00963 SAOUHSC_01240 SAOUHSC_01322 SAOUHSC_01683 SAOUHSC_01967 SAOUHSC_02099 SAOUHSC_02254 SAOUHSC_02255 SAOUHSC_02453 SAOUHSC_02640 SAOUHSC_02965 SAOUHSC_03036	WG79_01025 WG79_03615 WG79_03955 WG79_04315 WG79_05565 WG79_05815 WG79_05975 WG79_05980 WG79_05985 WG79_06245 WG79_06710 WG79_06855 WG79_09780 WG79_09785 WG79_10110 WG79_10745 WG79_10750 WG79_11075 WG79_11640 WG79_12190 WG79_13490
505	GO:0055085	0.545094	0.561317	17	206	transmembrane transport	BP	SAOUHSC_00042 SAOUHSC_00216 SAOUHSC_00246 SAOUHSC_00329 SAOUHSC_00703 SAOUHSC_00769 SAOUHSC_00883 SAOUHSC_01358 SAOUHSC_01430 SAOUHSC_02270 SAOUHSC_02389 SAOUHSC_02400 SAOUHSC_02418 SAOUHSC_02595 SAOUHSC_02641 SAOUHSC_02658 SAOUHSC_02660	WG79_00215 WG79_02250 WG79_02260 WG79_06545 WG79_06855 WG79_07285 WG79_07990 WG79_08570 WG79_09270 WG79_09715 WG79_10275 WG79_10640 WG79_11430 WG79_11505 WG79_13215 WG79_13375 WG79_13495
506	GO:0006222	0.545784	0.829732	1	9	UMP biosynthetic process	BP	SAOUHSC_02909	WG79_03355
507	GO:0009173	0.545784	0.829732	1	9	pyrimidine ribonucleoside monophosphate metabolic process	BP	SAOUHSC_02909	WG79_03355
508	GO:0009174	0.545784	0.829732	1	9	pyrimidine ribonucleoside monophosphate biosynthetic process	BP	SAOUHSC_02909	WG79_03355
509	GO:0046049	0.545784	0.829732	1	9	UMP metabolic process	BP	SAOUHSC_02909	WG79_03355
510	GO:0098662	0.546475	0.688944	3	34	inorganic cation transmembrane transport	BP	SAOUHSC_00883 SAOUHSC_02270 SAOUHSC_02389	WG79_09715 WG79_11430 WG79_13215
511	GO:0009225	0.547384	0.828562	1	9	nucleotide-sugar metabolic process	BP	SAOUHSC_02365	WG79_11805
512	GO:0046148	0.54856	0.734228	2	21	pigment biosynthetic process	BP	SAOUHSC_01065 SAOUHSC_02945	WG79_03525 WG79_05105
513	GO:0019344	0.551679	0.82539	1	9	cysteine biosynthetic process	BP	SAOUHSC_02947	WG79_03530
514	GO:0005984	0.552631	0.824682	1	9	disaccharide metabolic process	BP	SAOUHSC_02453	WG79_11640
515	GO:0007059	0.553021	0.822698	1	10	chromosome segregation	BP	SAOUHSC_01466	WG79_00345
516	GO:0006979	0.555581	0.727948	2	21	response to oxidative stress	BP	SAOUHSC_01431 SAOUHSC_01432	WG79_00220 WG79_00225
517	GO:0008104	0.559386	0.723909	2	22	protein localization	BP	SAOUHSC_00329 SAOUHSC_00769	WG79_06855 WG79_07990
518	GO:0015031	0.559386	0.723909	2	22	protein transport	BP	SAOUHSC_00329 SAOUHSC_00769	WG79_06855 WG79_07990
519	GO:0045184	0.559386	0.723909	2	22	establishment of protein localization	BP	SAOUHSC_00329 SAOUHSC_00769	WG79_06855 WG79_07990
520	GO:0016779	0.559573	0.675983	3	36	nucleotidyltransferase activity	MF	SAOUHSC_01238 SAOUHSC_02111 SAOUHSC_02465	WG79_04325 WG79_11145 WG79_11715
521	GO:0016776	0.564026	0.816051	1	9	phosphotransferase activity, phosphate group as acceptor	MF	SAOUHSC_00579	WG79_05985
522	GO:0003887	0.566372	0.811024	1	11	DNA-directed DNA polymerase activity	MF	SAOUHSC_02111	WG79_11145
523	GO:0034061	0.566372	0.811024	1	11	DNA polymerase activity	MF	SAOUHSC_02111	WG79_11145
524	GO:0044711	0.566899	0.520662	27	321	single-organism biosynthetic process	BP	SAOUHSC_00577 SAOUHSC_00578 SAOUHSC_00691 SAOUHSC_00728 SAOUHSC_00736 SAOUHSC_00920 SAOUHSC_01065 SAOUHSC_01237 SAOUHSC_01238 SAOUHSC_01320 SAOUHSC_01321 SAOUHSC_01322 SAOUHSC_01372 SAOUHSC_01400 SAOUHSC_02012 SAOUHSC_02281 SAOUHSC_02282 SAOUHSC_02283 SAOUHSC_02284 SAOUHSC_02285 SAOUHSC_02287 SAOUHSC_02288 SAOUHSC_02365 SAOUHSC_02840 SAOUHSC_02909 SAOUHSC_02945 SAOUHSC_02947	WG79_00080 WG79_03060 WG79_03355 WG79_03525 WG79_03530 WG79_04325 WG79_04330 WG79_05105 WG79_05790 WG79_05975 WG79_05980 WG79_06485 WG79_06670 WG79_06710 WG79_09620 WG79_09625 WG79_09635 WG79_09640 WG79_09645 WG79_09650 WG79_09655 WG79_10100 WG79_10105 WG79_10110 WG79_10345 WG79_11020 WG79_11805
525	GO:0006448	0.566929	0.81203	1	10	regulation of translational elongation	BP	SAOUHSC_01240	WG79_04315
526	GO:0006886	0.567818	0.811334	1	10	intracellular protein transport	BP	SAOUHSC_00769	WG79_06855
527	GO:0046907	0.567818	0.811334	1	10	intracellular transport	BP	SAOUHSC_00769	WG79_06855
528	GO:0017076	0.57167	0.521529	23	285	purine nucleotide binding	MF	SAOUHSC_00504 SAOUHSC_00505 SAOUHSC_00577 SAOUHSC_00578 SAOUHSC_00579 SAOUHSC_00641 SAOUHSC_00736 SAOUHSC_00769 SAOUHSC_00912 SAOUHSC_00963 SAOUHSC_01214 SAOUHSC_01240 SAOUHSC_01322 SAOUHSC_01683 SAOUHSC_01684 SAOUHSC_01967 SAOUHSC_02099 SAOUHSC_02254 SAOUHSC_02255 SAOUHSC_02453 SAOUHSC_02640 SAOUHSC_02965 SAOUHSC_03036	WG79_01025 WG79_01030 WG79_03615 WG79_03955 WG79_04315 WG79_04425 WG79_05565 WG79_05815 WG79_05975 WG79_05980 WG79_05985 WG79_06245 WG79_06710 WG79_06855 WG79_09780 WG79_09785 WG79_10110 WG79_10745 WG79_10750 WG79_11075 WG79_11640 WG79_12190 WG79_13490
529	GO:0065007	0.573908	0.52503	20	238	biological regulation	BP	SAOUHSC_00502 SAOUHSC_00620 SAOUHSC_00691 SAOUHSC_01055 SAOUHSC_01240 SAOUHSC_01361 SAOUHSC_01430 SAOUHSC_01684 SAOUHSC_01685 SAOUHSC_01769 SAOUHSC_02012 SAOUHSC_02098 SAOUHSC_02099 SAOUHSC_02365 SAOUHSC_02388 SAOUHSC_02389 SAOUHSC_02461 SAOUHSC_02708 SAOUHSC_02810 SAOUHSC_02845	WG79_00215 WG79_01030 WG79_01035 WG79_01415 WG79_02475 WG79_02925 WG79_03085 WG79_04315 WG79_05145 WG79_06150 WG79_06485 WG79_10290 WG79_10735 WG79_11020 WG79_11070 WG79_11075 WG79_11685 WG79_11805 WG79_13210 WG79_13215
530	GO:0042578	0.574182	0.662466	3	34	phosphoric ester hydrolase activity	MF	SAOUHSC_01055 SAOUHSC_01071 SAOUHSC_02811	WG79_02930 WG79_05075 WG79_05145
531	GO:0008643	0.577785	0.658332	3	36	carbohydrate transport	BP	SAOUHSC_00216 SAOUHSC_01430 SAOUHSC_02400	WG79_00215 WG79_08570 WG79_13375
532	GO:0022891	0.580717	0.542968	12	148	substrate-specific transmembrane transporter activity	MF	SAOUHSC_00216 SAOUHSC_00329 SAOUHSC_00641 SAOUHSC_00769 SAOUHSC_00883 SAOUHSC_01430 SAOUHSC_02270 SAOUHSC_02389 SAOUHSC_02400 SAOUHSC_02595 SAOUHSC_02641 SAOUHSC_02660	WG79_00215 WG79_02260 WG79_06245 WG79_06855 WG79_07990 WG79_08570 WG79_09270 WG79_09715 WG79_11430 WG79_13215 WG79_13375 WG79_13495
533	GO:0004672	0.580864	0.703407	2	23	protein kinase activity	MF	SAOUHSC_00504 SAOUHSC_02099	WG79_10745 WG79_11075
534	GO:0006468	0.580864	0.703407	2	23	protein phosphorylation	BP	SAOUHSC_00504 SAOUHSC_02099	WG79_10745 WG79_11075
535	GO:0007165	0.584265	0.652226	3	35	signal transduction	BP	SAOUHSC_01055 SAOUHSC_02098 SAOUHSC_02099	WG79_05145 WG79_11070 WG79_11075
536	GO:0023052	0.584265	0.652226	3	35	signaling	BP	SAOUHSC_01055 SAOUHSC_02098 SAOUHSC_02099	WG79_05145 WG79_11070 WG79_11075
537	GO:0044700	0.584265	0.652226	3	35	single organism signaling	BP	SAOUHSC_01055 SAOUHSC_02098 SAOUHSC_02099	WG79_05145 WG79_11070 WG79_11075
538	GO:0009129	0.585584	0.797033	1	10	pyrimidine nucleoside monophosphate metabolic process	BP	SAOUHSC_02909	WG79_03355
539	GO:0009130	0.585584	0.797033	1	10	pyrimidine nucleoside monophosphate biosynthetic process	BP	SAOUHSC_02909	WG79_03355
540	GO:0006576	0.589076	0.794136	1	10	cellular biogenic amine metabolic process	BP	SAOUHSC_01372	WG79_10345
541	GO:0044106	0.589076	0.794136	1	10	cellular amine metabolic process	BP	SAOUHSC_01372	WG79_10345
542	GO:0006534	0.589575	0.793719	1	10	cysteine metabolic process	BP	SAOUHSC_02947	WG79_03530
543	GO:0009065	0.591463	0.792138	1	10	glutamine family amino acid catabolic process	BP	SAOUHSC_02965	WG79_03615
544	GO:0033865	0.59198	0.791703	1	10	nucleoside bisphosphate metabolic process	BP	SAOUHSC_02811	WG79_02930
545	GO:0033875	0.59198	0.791703	1	10	ribonucleoside bisphosphate metabolic process	BP	SAOUHSC_02811	WG79_02930
546	GO:0034032	0.59198	0.791703	1	10	purine nucleoside bisphosphate metabolic process	BP	SAOUHSC_02811	WG79_02930
547	GO:0006464	0.59748	0.572932	6	72	cellular protein modification process	BP	SAOUHSC_00504 SAOUHSC_00963 SAOUHSC_01038 SAOUHSC_01432 SAOUHSC_01972 SAOUHSC_02099	WG79_00225 WG79_05225 WG79_05565 WG79_10745 WG79_11075 WG79_12170
548	GO:0036211	0.59748	0.572932	6	72	protein modification process	BP	SAOUHSC_00504 SAOUHSC_00963 SAOUHSC_01038 SAOUHSC_01432 SAOUHSC_01972 SAOUHSC_02099	WG79_00225 WG79_05225 WG79_05565 WG79_10745 WG79_11075 WG79_12170
549	GO:0016861	0.600718	0.784262	1	10	intramolecular oxidoreductase activity, interconverting aldoses and ketoses	MF	SAOUHSC_02976	WG79_03670
550	GO:0042440	0.60074	0.684182	2	23	pigment metabolic process	BP	SAOUHSC_01065 SAOUHSC_02945	WG79_03525 WG79_05105
551	GO:0006875	0.601081	0.783949	1	10	cellular metal ion homeostasis	BP	SAOUHSC_02389	WG79_13215
552	GO:0046916	0.601081	0.783949	1	10	cellular transition metal ion homeostasis	BP	SAOUHSC_02389	WG79_13215
553	GO:0045892	0.603413	0.78193	1	10	negative regulation of transcription, DNA-templated	BP	SAOUHSC_01685	WG79_01035
554	GO:0051253	0.603413	0.78193	1	10	negative regulation of RNA metabolic process	BP	SAOUHSC_01685	WG79_01035
555	GO:1902679	0.603413	0.78193	1	10	negative regulation of RNA biosynthetic process	BP	SAOUHSC_01685	WG79_01035
556	GO:1903507	0.603413	0.78193	1	10	negative regulation of nucleic acid-templated transcription	BP	SAOUHSC_01685	WG79_01035
557	GO:0034613	0.605928	0.778098	1	11	cellular protein localization	BP	SAOUHSC_00769	WG79_06855
558	GO:0070727	0.605928	0.778098	1	11	cellular macromolecule localization	BP	SAOUHSC_00769	WG79_06855
559	GO:0006260	0.608975	0.625839	3	40	DNA replication	BP	SAOUHSC_01095 SAOUHSC_01215 SAOUHSC_02111	WG79_04420 WG79_04970 WG79_11145
560	GO:0006082	0.609308	0.488282	20	248	organic acid metabolic process	BP	SAOUHSC_00336 SAOUHSC_00558 SAOUHSC_00728 SAOUHSC_00920 SAOUHSC_01240 SAOUHSC_01320 SAOUHSC_01321 SAOUHSC_01322 SAOUHSC_01372 SAOUHSC_01400 SAOUHSC_02281 SAOUHSC_02282 SAOUHSC_02283 SAOUHSC_02284 SAOUHSC_02285 SAOUHSC_02287 SAOUHSC_02288 SAOUHSC_02723 SAOUHSC_02947 SAOUHSC_02965	WG79_00080 WG79_02555 WG79_03530 WG79_03615 WG79_04315 WG79_05790 WG79_05905 WG79_06670 WG79_08030 WG79_09620 WG79_09625 WG79_09635 WG79_09640 WG79_09645 WG79_09650 WG79_09655 WG79_10100 WG79_10105 WG79_10110 WG79_10345
561	GO:0044272	0.611298	0.624503	3	36	sulfur compound biosynthetic process	BP	SAOUHSC_01320 SAOUHSC_01322 SAOUHSC_02947	WG79_03530 WG79_10100 WG79_10110
562	GO:0022890	0.612282	0.592983	4	51	inorganic cation transmembrane transporter activity	MF	SAOUHSC_00883 SAOUHSC_02270 SAOUHSC_02389 SAOUHSC_02660	WG79_02260 WG79_09715 WG79_11430 WG79_13215
563	GO:0098655	0.614718	0.590601	4	50	cation transmembrane transport	BP	SAOUHSC_00883 SAOUHSC_02270 SAOUHSC_02389 SAOUHSC_02660	WG79_02260 WG79_09715 WG79_11430 WG79_13215
564	GO:0009069	0.620701	0.663549	2	24	serine family amino acid metabolic process	BP	SAOUHSC_01322 SAOUHSC_02947	WG79_03530 WG79_10110
565	GO:0016668	0.620807	0.764719	1	11	oxidoreductase activity, acting on a sulfur group of donors, NAD(P) as acceptor	MF	SAOUHSC_02947	WG79_03530
566	GO:0019751	0.622208	0.76343	1	11	polyol metabolic process	BP	SAOUHSC_01055	WG79_05145
567	GO:1901617	0.622446	0.76321	1	11	organic hydroxy compound biosynthetic process	BP	SAOUHSC_01237	WG79_04330
568	GO:0006040	0.624254	0.761537	1	11	amino sugar metabolic process	BP	SAOUHSC_02365	WG79_11805
569	GO:0009308	0.625556	0.760328	1	11	amine metabolic process	BP	SAOUHSC_01372	WG79_10345
570	GO:0009311	0.626195	0.759732	1	11	oligosaccharide metabolic process	BP	SAOUHSC_02453	WG79_11640
571	GO:0019350	0.627166	0.758825	1	11	teichoic acid biosynthetic process	BP	SAOUHSC_00728	WG79_06670
572	GO:0046374	0.627166	0.758825	1	11	teichoic acid metabolic process	BP	SAOUHSC_00728	WG79_06670
573	GO:0016840	0.627965	0.758077	1	11	carbon-nitrogen lyase activity	MF	SAOUHSC_02840	WG79_03060
574	GO:0030003	0.628222	0.757837	1	11	cellular cation homeostasis	BP	SAOUHSC_02389	WG79_13215
575	GO:0055065	0.630558	0.755638	1	11	metal ion homeostasis	BP	SAOUHSC_02389	WG79_13215
576	GO:0055076	0.630558	0.755638	1	11	transition metal ion homeostasis	BP	SAOUHSC_02389	WG79_13215
577	GO:0045934	0.630716	0.755488	1	11	negative regulation of nucleobase-containing compound metabolic process	BP	SAOUHSC_01685	WG79_01035
578	GO:0046112	0.631415	0.754828	1	11	nucleobase biosynthetic process	BP	SAOUHSC_02909	WG79_03355
579	GO:0016854	0.632096	0.754183	1	11	racemase and epimerase activity	MF	SAOUHSC_01400	WG79_00080
580	GO:0016787	0.634664	0.447866	29	362	hydrolase activity	MF	SAOUHSC_00641 SAOUHSC_00661 SAOUHSC_00691 SAOUHSC_00728 SAOUHSC_00769 SAOUHSC_00790 SAOUHSC_00902 SAOUHSC_00903 SAOUHSC_00912 SAOUHSC_01038 SAOUHSC_01055 SAOUHSC_01071 SAOUHSC_01095 SAOUHSC_01214 SAOUHSC_01215 SAOUHSC_01239 SAOUHSC_01240 SAOUHSC_01406 SAOUHSC_01427 SAOUHSC_01466 SAOUHSC_01838 SAOUHSC_01967 SAOUHSC_02143 SAOUHSC_02465 SAOUHSC_02640 SAOUHSC_02811 SAOUHSC_02915 SAOUHSC_03023 SAOUHSC…	WG79_00115 WG79_00200 WG79_00345 WG79_01760 WG79_02930 WG79_03385 WG79_03890 WG79_03955 WG79_04315 WG79_04320 WG79_04420 WG79_04425 WG79_04970 WG79_05075 WG79_05145 WG79_05225 WG79_05815 WG79_06245 WG79_06335 WG79_06485 WG79_06670 WG79_06855 WG79_06950 WG79_09950 WG79_11715 WG79_12190 WG79_12635 WG79_12640 WG79_13490
581	GO:0090305	0.637179	0.595778	3	41	nucleic acid phosphodiester bond hydrolysis	BP	SAOUHSC_01095 SAOUHSC_01215 SAOUHSC_01466	WG79_00345 WG79_04420 WG79_04970
582	GO:0018106	0.637702	0.747331	1	12	peptidyl-histidine phosphorylation	BP	SAOUHSC_02099	WG79_11075
583	GO:0018202	0.637702	0.747331	1	12	peptidyl-histidine modification	BP	SAOUHSC_02099	WG79_11075
584	GO:0071897	0.638913	0.744896	1	13	DNA biosynthetic process	BP	SAOUHSC_02111	WG79_11145
585	GO:0001883	0.646885	0.444575	22	283	purine nucleoside binding	MF	SAOUHSC_00504 SAOUHSC_00505 SAOUHSC_00577 SAOUHSC_00578 SAOUHSC_00579 SAOUHSC_00641 SAOUHSC_00736 SAOUHSC_00769 SAOUHSC_00912 SAOUHSC_00963 SAOUHSC_01214 SAOUHSC_01240 SAOUHSC_01322 SAOUHSC_01683 SAOUHSC_01967 SAOUHSC_02099 SAOUHSC_02254 SAOUHSC_02255 SAOUHSC_02453 SAOUHSC_02640 SAOUHSC_02965 SAOUHSC_03036	WG79_01025 WG79_03615 WG79_03955 WG79_04315 WG79_04425 WG79_05565 WG79_05815 WG79_05975 WG79_05980 WG79_05985 WG79_06245 WG79_06710 WG79_06855 WG79_09780 WG79_09785 WG79_10110 WG79_10745 WG79_10750 WG79_11075 WG79_11640 WG79_12190 WG79_13490
586	GO:0032550	0.646885	0.444575	22	283	purine ribonucleoside binding	MF	SAOUHSC_00504 SAOUHSC_00505 SAOUHSC_00577 SAOUHSC_00578 SAOUHSC_00579 SAOUHSC_00641 SAOUHSC_00736 SAOUHSC_00769 SAOUHSC_00912 SAOUHSC_00963 SAOUHSC_01214 SAOUHSC_01240 SAOUHSC_01322 SAOUHSC_01683 SAOUHSC_01967 SAOUHSC_02099 SAOUHSC_02254 SAOUHSC_02255 SAOUHSC_02453 SAOUHSC_02640 SAOUHSC_02965 SAOUHSC_03036	WG79_01025 WG79_03615 WG79_03955 WG79_04315 WG79_04425 WG79_05565 WG79_05815 WG79_05975 WG79_05980 WG79_05985 WG79_06245 WG79_06710 WG79_06855 WG79_09780 WG79_09785 WG79_10110 WG79_10745 WG79_10750 WG79_11075 WG79_11640 WG79_12190 WG79_13490
587	GO:0035639	0.646885	0.444575	22	283	purine ribonucleoside triphosphate binding	MF	SAOUHSC_00504 SAOUHSC_00505 SAOUHSC_00577 SAOUHSC_00578 SAOUHSC_00579 SAOUHSC_00641 SAOUHSC_00736 SAOUHSC_00769 SAOUHSC_00912 SAOUHSC_00963 SAOUHSC_01214 SAOUHSC_01240 SAOUHSC_01322 SAOUHSC_01683 SAOUHSC_01967 SAOUHSC_02099 SAOUHSC_02254 SAOUHSC_02255 SAOUHSC_02453 SAOUHSC_02640 SAOUHSC_02965 SAOUHSC_03036	WG79_01025 WG79_03615 WG79_03955 WG79_04315 WG79_04425 WG79_05565 WG79_05815 WG79_05975 WG79_05980 WG79_05985 WG79_06245 WG79_06710 WG79_06855 WG79_09780 WG79_09785 WG79_10110 WG79_10745 WG79_10750 WG79_11075 WG79_11640 WG79_12190 WG79_13490
588	GO:0001882	0.65138	0.43975	22	284	nucleoside binding	MF	SAOUHSC_00504 SAOUHSC_00505 SAOUHSC_00577 SAOUHSC_00578 SAOUHSC_00579 SAOUHSC_00641 SAOUHSC_00736 SAOUHSC_00769 SAOUHSC_00912 SAOUHSC_00963 SAOUHSC_01214 SAOUHSC_01240 SAOUHSC_01322 SAOUHSC_01683 SAOUHSC_01967 SAOUHSC_02099 SAOUHSC_02254 SAOUHSC_02255 SAOUHSC_02453 SAOUHSC_02640 SAOUHSC_02965 SAOUHSC_03036	WG79_01025 WG79_03615 WG79_03955 WG79_04315 WG79_04425 WG79_05565 WG79_05815 WG79_05975 WG79_05980 WG79_05985 WG79_06245 WG79_06710 WG79_06855 WG79_09780 WG79_09785 WG79_10110 WG79_10745 WG79_10750 WG79_11075 WG79_11640 WG79_12190 WG79_13490
589	GO:0032549	0.65138	0.43975	22	284	ribonucleoside binding	MF	SAOUHSC_00504 SAOUHSC_00505 SAOUHSC_00577 SAOUHSC_00578 SAOUHSC_00579 SAOUHSC_00641 SAOUHSC_00736 SAOUHSC_00769 SAOUHSC_00912 SAOUHSC_00963 SAOUHSC_01214 SAOUHSC_01240 SAOUHSC_01322 SAOUHSC_01683 SAOUHSC_01967 SAOUHSC_02099 SAOUHSC_02254 SAOUHSC_02255 SAOUHSC_02453 SAOUHSC_02640 SAOUHSC_02965 SAOUHSC_03036	WG79_01025 WG79_03615 WG79_03955 WG79_04315 WG79_04425 WG79_05565 WG79_05815 WG79_05975 WG79_05980 WG79_05985 WG79_06245 WG79_06710 WG79_06855 WG79_09780 WG79_09785 WG79_10110 WG79_10745 WG79_10750 WG79_11075 WG79_11640 WG79_12190 WG79_13490
590	GO:0022857	0.652336	0.458853	14	181	transmembrane transporter activity	MF	SAOUHSC_00216 SAOUHSC_00329 SAOUHSC_00641 SAOUHSC_00703 SAOUHSC_00769 SAOUHSC_00883 SAOUHSC_01430 SAOUHSC_02270 SAOUHSC_02389 SAOUHSC_02400 SAOUHSC_02595 SAOUHSC_02641 SAOUHSC_02658 SAOUHSC_02660	WG79_00215 WG79_02250 WG79_02260 WG79_06245 WG79_06545 WG79_06855 WG79_07990 WG79_08570 WG79_09270 WG79_09715 WG79_11430 WG79_13215 WG79_13375 WG79_13495
591	GO:0009220	0.652762	0.732436	1	12	pyrimidine ribonucleotide biosynthetic process	BP	SAOUHSC_02909	WG79_03355
592	GO:0046132	0.652762	0.732436	1	12	pyrimidine ribonucleoside biosynthetic process	BP	SAOUHSC_02909	WG79_03355
593	GO:0046134	0.652762	0.732436	1	12	pyrimidine nucleoside biosynthetic process	BP	SAOUHSC_02909	WG79_03355
594	GO:0036094	0.652766	0.42753	30	382	small molecule binding	MF	SAOUHSC_00504 SAOUHSC_00505 SAOUHSC_00577 SAOUHSC_00578 SAOUHSC_00579 SAOUHSC_00641 SAOUHSC_00736 SAOUHSC_00769 SAOUHSC_00912 SAOUHSC_00963 SAOUHSC_01214 SAOUHSC_01240 SAOUHSC_01320 SAOUHSC_01322 SAOUHSC_01467 SAOUHSC_01683 SAOUHSC_01684 SAOUHSC_01967 SAOUHSC_02099 SAOUHSC_02254 SAOUHSC_02255 SAOUHSC_02282 SAOUHSC_02283 SAOUHSC_02284 SAOUHSC_02453 SAOUHSC_02640 SAOUHSC_02875 SAOUHSC_02947 SAOUHSC…	WG79_00350 WG79_01025 WG79_01030 WG79_03205 WG79_03530 WG79_03615 WG79_03955 WG79_04315 WG79_04425 WG79_05565 WG79_05815 WG79_05975 WG79_05980 WG79_05985 WG79_06245 WG79_06710 WG79_06855 WG79_09640 WG79_09645 WG79_09650 WG79_09780 WG79_09785 WG79_10100 WG79_10110 WG79_10745 WG79_10750 WG79_11075 WG79_11640 WG79_12190 WG79_13490
595	GO:0044275	0.654135	0.731046	1	12	cellular carbohydrate catabolic process	BP	SAOUHSC_02453	WG79_11640
596	GO:0032555	0.65447	0.436433	22	284	purine ribonucleotide binding	MF	SAOUHSC_00504 SAOUHSC_00505 SAOUHSC_00577 SAOUHSC_00578 SAOUHSC_00579 SAOUHSC_00641 SAOUHSC_00736 SAOUHSC_00769 SAOUHSC_00912 SAOUHSC_00963 SAOUHSC_01214 SAOUHSC_01240 SAOUHSC_01322 SAOUHSC_01683 SAOUHSC_01967 SAOUHSC_02099 SAOUHSC_02254 SAOUHSC_02255 SAOUHSC_02453 SAOUHSC_02640 SAOUHSC_02965 SAOUHSC_03036	WG79_01025 WG79_03615 WG79_03955 WG79_04315 WG79_04425 WG79_05565 WG79_05815 WG79_05975 WG79_05980 WG79_05985 WG79_06245 WG79_06710 WG79_06855 WG79_09780 WG79_09785 WG79_10110 WG79_10745 WG79_10750 WG79_11075 WG79_11640 WG79_12190 WG79_13490
597	GO:0032553	0.65467	0.434541	23	296	ribonucleotide binding	MF	SAOUHSC_00504 SAOUHSC_00505 SAOUHSC_00577 SAOUHSC_00578 SAOUHSC_00579 SAOUHSC_00641 SAOUHSC_00736 SAOUHSC_00769 SAOUHSC_00912 SAOUHSC_00963 SAOUHSC_01214 SAOUHSC_01240 SAOUHSC_01322 SAOUHSC_01683 SAOUHSC_01967 SAOUHSC_02099 SAOUHSC_02254 SAOUHSC_02255 SAOUHSC_02453 SAOUHSC_02640 SAOUHSC_02947 SAOUHSC_02965 SAOUHSC_03036	WG79_01025 WG79_03530 WG79_03615 WG79_03955 WG79_04315 WG79_04425 WG79_05565 WG79_05815 WG79_05975 WG79_05980 WG79_05985 WG79_06245 WG79_06710 WG79_06855 WG79_09780 WG79_09785 WG79_10110 WG79_10745 WG79_10750 WG79_11075 WG79_11640 WG79_12190 WG79_13490
598	GO:0097367	0.659043	0.42983	23	297	carbohydrate derivative binding	MF	SAOUHSC_00504 SAOUHSC_00505 SAOUHSC_00577 SAOUHSC_00578 SAOUHSC_00579 SAOUHSC_00641 SAOUHSC_00736 SAOUHSC_00769 SAOUHSC_00912 SAOUHSC_00963 SAOUHSC_01214 SAOUHSC_01240 SAOUHSC_01322 SAOUHSC_01683 SAOUHSC_01967 SAOUHSC_02099 SAOUHSC_02254 SAOUHSC_02255 SAOUHSC_02453 SAOUHSC_02640 SAOUHSC_02947 SAOUHSC_02965 SAOUHSC_03036	WG79_01025 WG79_03530 WG79_03615 WG79_03955 WG79_04315 WG79_04425 WG79_05565 WG79_05815 WG79_05975 WG79_05980 WG79_05985 WG79_06245 WG79_06710 WG79_06855 WG79_09780 WG79_09785 WG79_10110 WG79_10745 WG79_10750 WG79_11075 WG79_11640 WG79_12190 WG79_13490
599	GO:0010181	0.660888	0.724129	1	12	FMN binding	MF	SAOUHSC_02947	WG79_03530
600	GO:0000166	0.661782	0.420061	28	358	nucleotide binding	MF	SAOUHSC_00504 SAOUHSC_00505 SAOUHSC_00577 SAOUHSC_00578 SAOUHSC_00579 SAOUHSC_00641 SAOUHSC_00736 SAOUHSC_00769 SAOUHSC_00912 SAOUHSC_00963 SAOUHSC_01214 SAOUHSC_01240 SAOUHSC_01320 SAOUHSC_01322 SAOUHSC_01683 SAOUHSC_01684 SAOUHSC_01967 SAOUHSC_02099 SAOUHSC_02254 SAOUHSC_02255 SAOUHSC_02282 SAOUHSC_02284 SAOUHSC_02453 SAOUHSC_02640 SAOUHSC_02875 SAOUHSC_02947 SAOUHSC_02965 SAOUHSC_03036	WG79_01025 WG79_01030 WG79_03205 WG79_03530 WG79_03615 WG79_03955 WG79_04315 WG79_04425 WG79_05565 WG79_05815 WG79_05975 WG79_05980 WG79_05985 WG79_06245 WG79_06710 WG79_06855 WG79_09640 WG79_09650 WG79_09780 WG79_09785 WG79_10100 WG79_10110 WG79_10745 WG79_10750 WG79_11075 WG79_11640 WG79_12190 WG79_13490
601	GO:1901265	0.661782	0.420061	28	358	nucleoside phosphate binding	MF	SAOUHSC_00504 SAOUHSC_00505 SAOUHSC_00577 SAOUHSC_00578 SAOUHSC_00579 SAOUHSC_00641 SAOUHSC_00736 SAOUHSC_00769 SAOUHSC_00912 SAOUHSC_00963 SAOUHSC_01214 SAOUHSC_01240 SAOUHSC_01320 SAOUHSC_01322 SAOUHSC_01683 SAOUHSC_01684 SAOUHSC_01967 SAOUHSC_02099 SAOUHSC_02254 SAOUHSC_02255 SAOUHSC_02282 SAOUHSC_02284 SAOUHSC_02453 SAOUHSC_02640 SAOUHSC_02875 SAOUHSC_02947 SAOUHSC_02965 SAOUHSC_03036	WG79_01025 WG79_01030 WG79_03205 WG79_03530 WG79_03615 WG79_03955 WG79_04315 WG79_04425 WG79_05565 WG79_05815 WG79_05975 WG79_05980 WG79_05985 WG79_06245 WG79_06710 WG79_06855 WG79_09640 WG79_09650 WG79_09780 WG79_09785 WG79_10100 WG79_10110 WG79_10745 WG79_10750 WG79_11075 WG79_11640 WG79_12190 WG79_13490
602	GO:0019752	0.66303	0.435454	18	230	carboxylic acid metabolic process	BP	SAOUHSC_00336 SAOUHSC_00558 SAOUHSC_00920 SAOUHSC_01240 SAOUHSC_01320 SAOUHSC_01321 SAOUHSC_01322 SAOUHSC_01372 SAOUHSC_01400 SAOUHSC_02281 SAOUHSC_02282 SAOUHSC_02283 SAOUHSC_02284 SAOUHSC_02285 SAOUHSC_02287 SAOUHSC_02288 SAOUHSC_02947 SAOUHSC_02965	WG79_00080 WG79_03530 WG79_03615 WG79_04315 WG79_05790 WG79_05905 WG79_08030 WG79_09620 WG79_09625 WG79_09635 WG79_09640 WG79_09645 WG79_09650 WG79_09655 WG79_10100 WG79_10105 WG79_10110 WG79_10345
603	GO:0016860	0.66589	0.718919	1	12	intramolecular oxidoreductase activity	MF	SAOUHSC_02976	WG79_03670
604	GO:0019835	0.667922	0.716781	1	12	cytolysis	BP	SAOUHSC_02708	WG79_02475
605	GO:0033036	0.66817	0.610963	2	27	macromolecule localization	BP	SAOUHSC_00329 SAOUHSC_00769	WG79_06855 WG79_07990
606	GO:0009890	0.670733	0.713802	1	12	negative regulation of biosynthetic process	BP	SAOUHSC_01685	WG79_01035
607	GO:0010558	0.670733	0.713802	1	12	negative regulation of macromolecule biosynthetic process	BP	SAOUHSC_01685	WG79_01035
608	GO:0010629	0.670733	0.713802	1	12	negative regulation of gene expression	BP	SAOUHSC_01685	WG79_01035
609	GO:0031327	0.670733	0.713802	1	12	negative regulation of cellular biosynthetic process	BP	SAOUHSC_01685	WG79_01035
610	GO:2000113	0.670733	0.713802	1	12	negative regulation of cellular macromolecule biosynthetic process	BP	SAOUHSC_01685	WG79_01035
611	GO:0044248	0.674511	0.467505	8	105	cellular catabolic process	BP	SAOUHSC_00086 SAOUHSC_00336 SAOUHSC_00558 SAOUHSC_00920 SAOUHSC_01095 SAOUHSC_01215 SAOUHSC_02453 SAOUHSC_02965	WG79_03615 WG79_04420 WG79_04970 WG79_05790 WG79_05905 WG79_08030 WG79_10470 WG79_11640
612	GO:0034655	0.675908	0.602159	2	27	nucleobase-containing compound catabolic process	BP	SAOUHSC_01095 SAOUHSC_01215	WG79_04420 WG79_04970
613	GO:0016311	0.677214	0.601137	2	26	dephosphorylation	BP	SAOUHSC_00691 SAOUHSC_01055	WG79_05145 WG79_06485
614	GO:0046873	0.678201	0.599083	2	28	metal ion transmembrane transporter activity	MF	SAOUHSC_02389 SAOUHSC_02660	WG79_02260 WG79_13215
615	GO:0022892	0.681401	0.43491	12	159	substrate-specific transporter activity	MF	SAOUHSC_00216 SAOUHSC_00329 SAOUHSC_00641 SAOUHSC_00769 SAOUHSC_00883 SAOUHSC_01430 SAOUHSC_02270 SAOUHSC_02389 SAOUHSC_02400 SAOUHSC_02595 SAOUHSC_02641 SAOUHSC_02660	WG79_00215 WG79_02260 WG79_06245 WG79_06855 WG79_07990 WG79_08570 WG79_09270 WG79_09715 WG79_11430 WG79_13215 WG79_13375 WG79_13495
616	GO:0055080	0.681914	0.700302	1	13	cation homeostasis	BP	SAOUHSC_02389	WG79_13215
617	GO:0098660	0.682066	0.545455	3	41	inorganic ion transmembrane transport	BP	SAOUHSC_00883 SAOUHSC_02270 SAOUHSC_02389	WG79_09715 WG79_11430 WG79_13215
618	GO:0009218	0.682374	0.699794	1	13	pyrimidine ribonucleotide metabolic process	BP	SAOUHSC_02909	WG79_03355
619	GO:0022900	0.684291	0.697674	1	13	electron transport chain	BP	SAOUHSC_01031	WG79_05255
620	GO:0022904	0.684291	0.697674	1	13	respiratory electron transport chain	BP	SAOUHSC_01031	WG79_05255
621	GO:0030145	0.685623	0.696192	1	13	manganese ion binding	MF	SAOUHSC_01215	WG79_04420
622	GO:0044270	0.686196	0.540639	3	41	cellular nitrogen compound catabolic process	BP	SAOUHSC_01095 SAOUHSC_01215 SAOUHSC_02965	WG79_03615 WG79_04420 WG79_04970
623	GO:0006873	0.687897	0.69365	1	13	cellular ion homeostasis	BP	SAOUHSC_02389	WG79_13215
624	GO:0098796	0.689193	0.586726	2	27	membrane protein complex	CC	SAOUHSC_00329 SAOUHSC_00641	WG79_06245 WG79_07990
625	GO:0030001	0.693128	0.532238	3	42	metal ion transport	BP	SAOUHSC_00883 SAOUHSC_02389 SAOUHSC_02660	WG79_02260 WG79_11430 WG79_13215
626	GO:0051172	0.693428	0.687399	1	13	negative regulation of nitrogen compound metabolic process	BP	SAOUHSC_01685	WG79_01035
627	GO:0006417	0.694504	0.684927	1	14	regulation of translation	BP	SAOUHSC_01240	WG79_04315
628	GO:0010608	0.694504	0.684927	1	14	posttranscriptional regulation of gene expression	BP	SAOUHSC_01240	WG79_04315
629	GO:0009060	0.699663	0.678971	1	14	aerobic respiration	BP	SAOUHSC_01031	WG79_05255
630	GO:0043436	0.703752	0.390491	18	236	oxoacid metabolic process	BP	SAOUHSC_00336 SAOUHSC_00558 SAOUHSC_00920 SAOUHSC_01240 SAOUHSC_01320 SAOUHSC_01321 SAOUHSC_01322 SAOUHSC_01372 SAOUHSC_01400 SAOUHSC_02281 SAOUHSC_02282 SAOUHSC_02283 SAOUHSC_02284 SAOUHSC_02285 SAOUHSC_02287 SAOUHSC_02288 SAOUHSC_02947 SAOUHSC_02965	WG79_00080 WG79_03530 WG79_03615 WG79_04315 WG79_05790 WG79_05905 WG79_08030 WG79_09620 WG79_09625 WG79_09635 WG79_09640 WG79_09645 WG79_09650 WG79_09655 WG79_10100 WG79_10105 WG79_10110 WG79_10345
631	GO:0004518	0.704107	0.51846	3	45	nuclease activity	MF	SAOUHSC_01095 SAOUHSC_01215 SAOUHSC_01466	WG79_00345 WG79_04420 WG79_04970
632	GO:0050794	0.706968	0.392082	16	206	regulation of cellular process	BP	SAOUHSC_00502 SAOUHSC_00620 SAOUHSC_00691 SAOUHSC_01055 SAOUHSC_01240 SAOUHSC_01361 SAOUHSC_01685 SAOUHSC_02012 SAOUHSC_02098 SAOUHSC_02099 SAOUHSC_02365 SAOUHSC_02388 SAOUHSC_02389 SAOUHSC_02461 SAOUHSC_02810 SAOUHSC_02845	WG79_01035 WG79_02925 WG79_03085 WG79_04315 WG79_05145 WG79_06150 WG79_06485 WG79_10290 WG79_10735 WG79_11020 WG79_11070 WG79_11075 WG79_11685 WG79_11805 WG79_13210 WG79_13215
633	GO:0019725	0.708062	0.563623	2	28	cellular homeostasis	BP	SAOUHSC_02389 SAOUHSC_02845	WG79_03085 WG79_13215
634	GO:0016757	0.709163	0.562273	2	28	transferase activity, transferring glycosyl groups	MF	SAOUHSC_00223 SAOUHSC_02012	WG79_07170 WG79_11020
635	GO:0046131	0.710616	0.666025	1	14	pyrimidine ribonucleoside metabolic process	BP	SAOUHSC_02909	WG79_03355
636	GO:0006221	0.7114	0.665082	1	14	pyrimidine nucleotide biosynthetic process	BP	SAOUHSC_02909	WG79_03355
637	GO:0009070	0.712215	0.664101	1	14	serine family amino acid biosynthetic process	BP	SAOUHSC_02947	WG79_03530
638	GO:0033554	0.713323	0.477899	4	59	cellular response to stress	BP	SAOUHSC_01095 SAOUHSC_01215 SAOUHSC_01466 SAOUHSC_02111	WG79_00345 WG79_04420 WG79_04970 WG79_11145
639	GO:0055082	0.715545	0.660063	1	14	cellular chemical homeostasis	BP	SAOUHSC_02389	WG79_13215
640	GO:1990204	0.71559	0.658881	1	15	oxidoreductase complex	CC	SAOUHSC_01330	WG79_10150
641	GO:0009055	0.716105	0.658251	1	15	electron carrier activity	MF	SAOUHSC_01031	WG79_05255
642	GO:0045454	0.717599	0.657553	1	14	cell redox homeostasis	BP	SAOUHSC_02845	WG79_03085
643	GO:0046915	0.718606	0.655182	1	15	transition metal ion transmembrane transporter activity	MF	SAOUHSC_02389	WG79_13215
644	GO:0034248	0.721658	0.651405	1	15	regulation of cellular amide metabolic process	BP	SAOUHSC_01240	WG79_04315
645	GO:0051716	0.722526	0.420896	7	99	cellular response to stimulus	BP	SAOUHSC_01055 SAOUHSC_01095 SAOUHSC_01215 SAOUHSC_01466 SAOUHSC_02098 SAOUHSC_02099 SAOUHSC_02111	WG79_00345 WG79_04420 WG79_04970 WG79_05145 WG79_11070 WG79_11075 WG79_11145
646	GO:0051301	0.724208	0.543098	2	29	cell division	BP	SAOUHSC_01063 SAOUHSC_02365	WG79_05115 WG79_11805
647	GO:0006814	0.726797	0.644969	1	15	sodium ion transport	BP	SAOUHSC_00883	WG79_11430
648	GO:0016597	0.731697	0.63874	1	15	amino acid binding	MF	SAOUHSC_02283	WG79_09645
649	GO:0000041	0.732113	0.638207	1	15	transition metal ion transport	BP	SAOUHSC_02389	WG79_13215
650	GO:0050801	0.733017	0.637046	1	15	ion homeostasis	BP	SAOUHSC_02389	WG79_13215
651	GO:0098771	0.733017	0.637046	1	15	inorganic ion homeostasis	BP	SAOUHSC_02389	WG79_13215
652	GO:0044710	0.733966	0.326158	54	678	single-organism metabolic process	BP	SAOUHSC_00086 SAOUHSC_00217 SAOUHSC_00336 SAOUHSC_00412 SAOUHSC_00558 SAOUHSC_00577 SAOUHSC_00578 SAOUHSC_00691 SAOUHSC_00728 SAOUHSC_00736 SAOUHSC_00766 SAOUHSC_00882 SAOUHSC_00920 SAOUHSC_01031 SAOUHSC_01032 SAOUHSC_01055 SAOUHSC_01065 SAOUHSC_01071 SAOUHSC_01095 SAOUHSC_01215 SAOUHSC_01237 SAOUHSC_01238 SAOUHSC_01240 SAOUHSC_01320 SAOUHSC_01321 SAOUHSC_01322 SAOUHSC_01330 SAOUHSC_01372 SAOUHSC…	WG79_00080 WG79_00220 WG79_00225 WG79_00345 WG79_02555 WG79_02930 WG79_03060 WG79_03085 WG79_03205 WG79_03355 WG79_03525 WG79_03530 WG79_03615 WG79_04315 WG79_04325 WG79_04330 WG79_04420 WG79_04970 WG79_05075 WG79_05105 WG79_05145 WG79_05250 WG79_05255 WG79_05790 WG79_05905 WG79_05975 WG79_05980 WG79_06485 WG79_06670 WG79_06710 WG79_06845 WG79_08030 WG79_08380 WG79_08565 WG79_09620 WG79_09625 WG7…
653	GO:0008238	0.734876	0.63465	1	15	exopeptidase activity	MF	SAOUHSC_02915	WG79_03385
654	GO:0043190	0.741346	0.626205	1	15	ATP-binding cassette (ABC) transporter complex	CC	SAOUHSC_00641	WG79_06245
655	GO:0098533	0.741346	0.626205	1	15	ATPase dependent transmembrane transport complex	CC	SAOUHSC_00641	WG79_06245
656	GO:1902495	0.741346	0.626205	1	15	transmembrane transporter complex	CC	SAOUHSC_00641	WG79_06245
657	GO:1904564	0.741346	0.626205	1	15	Nbp35-Cfd1 ATPase complex	CC	SAOUHSC_00641	WG79_06245
658	GO:1990351	0.741346	0.626205	1	15	transporter complex	CC	SAOUHSC_00641	WG79_06245
659	GO:0016829	0.741786	0.397854	7	97	lyase activity	MF	SAOUHSC_00578 SAOUHSC_01321 SAOUHSC_01372 SAOUHSC_02281 SAOUHSC_02287 SAOUHSC_02288 SAOUHSC_02840	WG79_03060 WG79_05980 WG79_09620 WG79_09625 WG79_09655 WG79_10105 WG79_10345
660	GO:0006414	0.743242	0.622657	1	16	translational elongation	BP	SAOUHSC_01240	WG79_04315
661	GO:0006006	0.74366	0.622103	1	16	glucose metabolic process	BP	SAOUHSC_02840	WG79_03060
662	GO:0044764	0.743844	0.622901	1	15	multi-organism cellular process	BP	SAOUHSC_02708	WG79_02475
663	GO:0000155	0.745246	0.619989	1	16	phosphorelay sensor kinase activity	MF	SAOUHSC_02099	WG79_11075
664	GO:0004673	0.745246	0.619989	1	16	protein histidine kinase activity	MF	SAOUHSC_02099	WG79_11075
665	GO:0005057	0.745246	0.619989	1	16	receptor signaling protein activity	MF	SAOUHSC_02099	WG79_11075
666	GO:0023014	0.745246	0.619989	1	16	signal transduction by protein phosphorylation	BP	SAOUHSC_02099	WG79_11075
667	GO:0010605	0.745546	0.620634	1	15	negative regulation of macromolecule metabolic process	BP	SAOUHSC_01685	WG79_01035
668	GO:0019222	0.745554	0.365808	11	148	regulation of metabolic process	BP	SAOUHSC_00502 SAOUHSC_00620 SAOUHSC_01240 SAOUHSC_01361 SAOUHSC_01684 SAOUHSC_01685 SAOUHSC_01769 SAOUHSC_02098 SAOUHSC_02388 SAOUHSC_02461 SAOUHSC_02810	WG79_01030 WG79_01035 WG79_01415 WG79_02925 WG79_04315 WG79_06150 WG79_10290 WG79_10735 WG79_11070 WG79_11685 WG79_13210
669	GO:0032268	0.746442	0.618389	1	16	regulation of cellular protein metabolic process	BP	SAOUHSC_01240	WG79_04315
670	GO:0051246	0.746442	0.618389	1	16	regulation of protein metabolic process	BP	SAOUHSC_01240	WG79_04315
671	GO:0003824	0.748771	0.307519	88	1086	catalytic activity	MF	SAOUHSC_00086 SAOUHSC_00216 SAOUHSC_00217 SAOUHSC_00223 SAOUHSC_00336 SAOUHSC_00412 SAOUHSC_00504 SAOUHSC_00558 SAOUHSC_00577 SAOUHSC_00578 SAOUHSC_00579 SAOUHSC_00641 SAOUHSC_00661 SAOUHSC_00691 SAOUHSC_00728 SAOUHSC_00736 SAOUHSC_00762 SAOUHSC_00769 SAOUHSC_00790 SAOUHSC_00792 SAOUHSC_00882 SAOUHSC_00902 SAOUHSC_00903 SAOUHSC_00912 SAOUHSC_00920 SAOUHSC_00963 SAOUHSC_00991 SAOUHSC_01031 SAOUHSC…	WG79_00080 WG79_00115 WG79_00200 WG79_00215 WG79_00220 WG79_00225 WG79_00345 WG79_01760 WG79_02555 WG79_02930 WG79_03060 WG79_03085 WG79_03205 WG79_03210 WG79_03355 WG79_03385 WG79_03430 WG79_03525 WG79_03530 WG79_03615 WG79_03670 WG79_03890 WG79_03955 WG79_04315 WG79_04320 WG79_04325 WG79_04330 WG79_04420 WG79_04425 WG79_04970 WG79_05075 WG79_05105 WG79_05145 WG79_05225 WG79_05250 WG79_05255 WG7…
672	GO:0031365	0.751379	0.612781	1	15	N-terminal protein amino acid modification	BP	SAOUHSC_01038	WG79_05225
673	GO:0000160	0.75432	0.502951	2	31	phosphorelay signal transduction system	BP	SAOUHSC_02098 SAOUHSC_02099	WG79_11070 WG79_11075
674	GO:0035556	0.75432	0.502951	2	31	intracellular signal transduction	BP	SAOUHSC_02098 SAOUHSC_02099	WG79_11070 WG79_11075
675	GO:0006213	0.758505	0.601922	1	16	pyrimidine nucleoside metabolic process	BP	SAOUHSC_02909	WG79_03355
676	GO:0005829	0.765077	0.33068	14	190	cytosol	CC	SAOUHSC_00577 SAOUHSC_00578 SAOUHSC_00769 SAOUHSC_01237 SAOUHSC_01240 SAOUHSC_01322 SAOUHSC_02143 SAOUHSC_02255 SAOUHSC_02281 SAOUHSC_02283 SAOUHSC_02288 SAOUHSC_02453 SAOUHSC_02465 SAOUHSC_02965	WG79_03615 WG79_04315 WG79_04330 WG79_05975 WG79_05980 WG79_06855 WG79_09620 WG79_09645 WG79_09655 WG79_09780 WG79_09950 WG79_10110 WG79_11640 WG79_11715
677	GO:0009073	0.76663	0.590482	1	16	aromatic amino acid family biosynthetic process	BP	SAOUHSC_01372	WG79_10345
678	GO:0010468	0.767602	0.344314	10	138	regulation of gene expression	BP	SAOUHSC_00502 SAOUHSC_00620 SAOUHSC_01240 SAOUHSC_01361 SAOUHSC_01685 SAOUHSC_01769 SAOUHSC_02098 SAOUHSC_02388 SAOUHSC_02461 SAOUHSC_02810	WG79_01035 WG79_01415 WG79_02925 WG79_04315 WG79_06150 WG79_10290 WG79_10735 WG79_11070 WG79_11685 WG79_13210
679	GO:0004872	0.767872	0.587749	1	17	receptor activity	MF	SAOUHSC_02099	WG79_11075
680	GO:0038023	0.767872	0.587749	1	17	signaling receptor activity	MF	SAOUHSC_02099	WG79_11075
681	GO:0009892	0.768196	0.588244	1	16	negative regulation of metabolic process	BP	SAOUHSC_01685	WG79_01035
682	GO:0031324	0.768196	0.588244	1	16	negative regulation of cellular metabolic process	BP	SAOUHSC_01685	WG79_01035
683	GO:0048523	0.768196	0.588244	1	16	negative regulation of cellular process	BP	SAOUHSC_01685	WG79_01035
684	GO:0006633	0.768825	0.587343	1	16	fatty acid biosynthetic process	BP	SAOUHSC_00920	WG79_05790
685	GO:1902600	0.775752	0.57632	1	17	hydrogen ion transmembrane transport	BP	SAOUHSC_00883	WG79_11430
686	GO:0048878	0.777428	0.573852	1	17	chemical homeostasis	BP	SAOUHSC_02389	WG79_13215
687	GO:0006220	0.779745	0.57042	1	17	pyrimidine nucleotide metabolic process	BP	SAOUHSC_02909	WG79_03355
688	GO:0050661	0.780747	0.568928	1	17	NADP binding	MF	SAOUHSC_01320	WG79_10100
689	GO:0009405	0.782159	0.416931	3	49	pathogenesis	BP	SAOUHSC_00505 SAOUHSC_00620 SAOUHSC_02708	WG79_02475 WG79_06150 WG79_10750
690	GO:0015077	0.78364	0.461042	2	34	monovalent inorganic cation transmembrane transporter activity	MF	SAOUHSC_00883 SAOUHSC_02270	WG79_09715 WG79_11430
691	GO:0016831	0.784861	0.562751	1	17	carboxy-lyase activity	MF	SAOUHSC_00578	WG79_05980
692	GO:0009112	0.786715	0.559941	1	17	nucleobase metabolic process	BP	SAOUHSC_02909	WG79_03355
693	GO:0006796	0.786756	0.294546	18	244	phosphate-containing compound metabolic process	BP	SAOUHSC_00504 SAOUHSC_00577 SAOUHSC_00578 SAOUHSC_00579 SAOUHSC_00691 SAOUHSC_00736 SAOUHSC_01055 SAOUHSC_01238 SAOUHSC_01322 SAOUHSC_01330 SAOUHSC_01430 SAOUHSC_02099 SAOUHSC_02365 SAOUHSC_02453 SAOUHSC_02723 SAOUHSC_02811 SAOUHSC_02909 SAOUHSC_02965	WG79_00215 WG79_02555 WG79_02930 WG79_03355 WG79_03615 WG79_04325 WG79_05145 WG79_05975 WG79_05980 WG79_05985 WG79_06485 WG79_06710 WG79_10110 WG79_10150 WG79_10745 WG79_11075 WG79_11640 WG79_11805
694	GO:0019318	0.787284	0.558198	1	18	hexose metabolic process	BP	SAOUHSC_02840	WG79_03060
695	GO:0042592	0.787309	0.456056	2	33	homeostatic process	BP	SAOUHSC_02389 SAOUHSC_02845	WG79_03085 WG79_13215
696	GO:0009072	0.787383	0.558926	1	17	aromatic amino acid family metabolic process	BP	SAOUHSC_01372	WG79_10345
697	GO:0004871	0.788238	0.556742	1	18	signal transducer activity	MF	SAOUHSC_02099	WG79_11075
698	GO:0060089	0.788238	0.556742	1	18	molecular transducer activity	MF	SAOUHSC_02099	WG79_11075
699	GO:0048519	0.788846	0.556691	1	17	negative regulation of biological process	BP	SAOUHSC_01685	WG79_01035
700	GO:0008173	0.788963	0.556512	1	17	RNA methyltransferase activity	MF	SAOUHSC_02113	WG79_11155
701	GO:0044267	0.790118	0.300461	14	193	cellular protein metabolic process	BP	SAOUHSC_00504 SAOUHSC_00902 SAOUHSC_00903 SAOUHSC_00963 SAOUHSC_01038 SAOUHSC_01240 SAOUHSC_01431 SAOUHSC_01432 SAOUHSC_01683 SAOUHSC_01684 SAOUHSC_01972 SAOUHSC_02099 SAOUHSC_02254 SAOUHSC_02255	WG79_00220 WG79_00225 WG79_01025 WG79_01030 WG79_04315 WG79_05225 WG79_05565 WG79_09780 WG79_09785 WG79_10745 WG79_11075 WG79_12170 WG79_12635 WG79_12640
702	GO:0005215	0.791211	0.29357	16	225	transporter activity	MF	SAOUHSC_00216 SAOUHSC_00329 SAOUHSC_00641 SAOUHSC_00703 SAOUHSC_00769 SAOUHSC_00883 SAOUHSC_01358 SAOUHSC_01430 SAOUHSC_02270 SAOUHSC_02389 SAOUHSC_02400 SAOUHSC_02525 SAOUHSC_02595 SAOUHSC_02641 SAOUHSC_02658 SAOUHSC_02660	WG79_00215 WG79_02250 WG79_02260 WG79_06245 WG79_06545 WG79_06855 WG79_07990 WG79_08570 WG79_09270 WG79_09595 WG79_09715 WG79_10275 WG79_11430 WG79_13215 WG79_13375 WG79_13495
703	GO:0015078	0.793996	0.547857	1	18	hydrogen ion transmembrane transporter activity	MF	SAOUHSC_00883	WG79_11430
704	GO:0004812	0.800672	0.535833	1	20	aminoacyl-tRNA ligase activity	MF	SAOUHSC_01240	WG79_04315
705	GO:0006418	0.800672	0.535833	1	20	tRNA aminoacylation for protein translation	BP	SAOUHSC_01240	WG79_04315
706	GO:0016820	0.802619	0.432788	2	35	hydrolase activity, acting on acid anhydrides, catalyzing transmembrane movement of substances	MF	SAOUHSC_00641 SAOUHSC_00769	WG79_06245 WG79_06855
707	GO:0042626	0.802619	0.432788	2	35	ATPase activity, coupled to transmembrane movement of substances	MF	SAOUHSC_00641 SAOUHSC_00769	WG79_06245 WG79_06855
708	GO:0043492	0.802619	0.432788	2	35	ATPase activity, coupled to movement of substances	MF	SAOUHSC_00641 SAOUHSC_00769	WG79_06245 WG79_06855
709	GO:0050662	0.802934	0.343178	5	78	coenzyme binding	MF	SAOUHSC_00792 SAOUHSC_01320 SAOUHSC_02282 SAOUHSC_02875 SAOUHSC_02947	WG79_03205 WG79_03530 WG79_06960 WG79_09650 WG79_10100
710	GO:0006793	0.803812	0.273994	18	247	phosphorus metabolic process	BP	SAOUHSC_00504 SAOUHSC_00577 SAOUHSC_00578 SAOUHSC_00579 SAOUHSC_00691 SAOUHSC_00736 SAOUHSC_01055 SAOUHSC_01238 SAOUHSC_01322 SAOUHSC_01330 SAOUHSC_01430 SAOUHSC_02099 SAOUHSC_02365 SAOUHSC_02453 SAOUHSC_02723 SAOUHSC_02811 SAOUHSC_02909 SAOUHSC_02965	WG79_00215 WG79_02555 WG79_02930 WG79_03355 WG79_03615 WG79_04325 WG79_05145 WG79_05975 WG79_05980 WG79_05985 WG79_06485 WG79_06710 WG79_10110 WG79_10150 WG79_10745 WG79_11075 WG79_11640 WG79_11805
711	GO:0019439	0.807969	0.424682	2	35	aromatic compound catabolic process	BP	SAOUHSC_01095 SAOUHSC_01215	WG79_04420 WG79_04970
712	GO:0008237	0.809354	0.522524	1	19	metallopeptidase activity	MF	SAOUHSC_01239	WG79_04320
713	GO:0044765	0.811419	0.26466	18	254	single-organism transport	BP	SAOUHSC_00042 SAOUHSC_00216 SAOUHSC_00246 SAOUHSC_00329 SAOUHSC_00641 SAOUHSC_00703 SAOUHSC_00769 SAOUHSC_00883 SAOUHSC_01358 SAOUHSC_01430 SAOUHSC_02270 SAOUHSC_02389 SAOUHSC_02400 SAOUHSC_02418 SAOUHSC_02595 SAOUHSC_02641 SAOUHSC_02658 SAOUHSC_02660	WG79_00215 WG79_02250 WG79_02260 WG79_06245 WG79_06545 WG79_06855 WG79_07285 WG79_07990 WG79_08570 WG79_09270 WG79_09715 WG79_10275 WG79_10640 WG79_11430 WG79_11505 WG79_13215 WG79_13375 WG79_13495
714	GO:0044712	0.812627	0.307244	7	107	single-organism catabolic process	BP	SAOUHSC_00086 SAOUHSC_00336 SAOUHSC_00558 SAOUHSC_00920 SAOUHSC_01055 SAOUHSC_02453 SAOUHSC_02965	WG79_03615 WG79_05145 WG79_05790 WG79_05905 WG79_08030 WG79_10470 WG79_11640
715	GO:0042180	0.814029	0.514803	1	19	cellular ketone metabolic process	BP	SAOUHSC_00086	WG79_10470
716	GO:1902578	0.816991	0.257832	18	255	single-organism localization	BP	SAOUHSC_00042 SAOUHSC_00216 SAOUHSC_00246 SAOUHSC_00329 SAOUHSC_00641 SAOUHSC_00703 SAOUHSC_00769 SAOUHSC_00883 SAOUHSC_01358 SAOUHSC_01430 SAOUHSC_02270 SAOUHSC_02389 SAOUHSC_02400 SAOUHSC_02418 SAOUHSC_02595 SAOUHSC_02641 SAOUHSC_02658 SAOUHSC_02660	WG79_00215 WG79_02250 WG79_02260 WG79_06245 WG79_06545 WG79_06855 WG79_07285 WG79_07990 WG79_08570 WG79_09270 WG79_09715 WG79_10275 WG79_10640 WG79_11430 WG79_11505 WG79_13215 WG79_13375 WG79_13495
717	GO:0043038	0.817096	0.50828	1	21	amino acid activation	BP	SAOUHSC_01240	WG79_04315
718	GO:0043039	0.817096	0.50828	1	21	tRNA aminoacylation	BP	SAOUHSC_01240	WG79_04315
719	GO:0009991	0.81814	0.50718	1	20	response to extracellular stimulus	BP	SAOUHSC_02811	WG79_02930
720	GO:0060255	0.818309	0.280405	10	145	regulation of macromolecule metabolic process	BP	SAOUHSC_00502 SAOUHSC_00620 SAOUHSC_01240 SAOUHSC_01361 SAOUHSC_01685 SAOUHSC_01769 SAOUHSC_02098 SAOUHSC_02388 SAOUHSC_02461 SAOUHSC_02810	WG79_01035 WG79_01415 WG79_02925 WG79_04315 WG79_06150 WG79_10290 WG79_10735 WG79_11070 WG79_11685 WG79_13210
721	GO:0003924	0.821666	0.501191	1	20	GTPase activity	MF	SAOUHSC_01214	WG79_04425
722	GO:0044763	0.824484	0.222537	63	812	single-organism cellular process	BP	SAOUHSC_00042 SAOUHSC_00086 SAOUHSC_00216 SAOUHSC_00246 SAOUHSC_00329 SAOUHSC_00336 SAOUHSC_00558 SAOUHSC_00577 SAOUHSC_00578 SAOUHSC_00691 SAOUHSC_00703 SAOUHSC_00728 SAOUHSC_00736 SAOUHSC_00766 SAOUHSC_00769 SAOUHSC_00883 SAOUHSC_00920 SAOUHSC_01031 SAOUHSC_01055 SAOUHSC_01063 SAOUHSC_01065 SAOUHSC_01095 SAOUHSC_01215 SAOUHSC_01237 SAOUHSC_01238 SAOUHSC_01240 SAOUHSC_01320 SAOUHSC_01321 SAOUHSC…	WG79_00080 WG79_00215 WG79_00345 WG79_02250 WG79_02260 WG79_02555 WG79_02930 WG79_03085 WG79_03355 WG79_03525 WG79_03530 WG79_03615 WG79_04315 WG79_04325 WG79_04330 WG79_04420 WG79_04970 WG79_05105 WG79_05115 WG79_05145 WG79_05255 WG79_05790 WG79_05905 WG79_05975 WG79_05980 WG79_06485 WG79_06545 WG79_06670 WG79_06710 WG79_06845 WG79_06855 WG79_07285 WG79_07990 WG79_08030 WG79_08570 WG79_09270 WG7…
723	GO:0007154	0.826206	0.35283	3	52	cell communication	BP	SAOUHSC_01055 SAOUHSC_02098 SAOUHSC_02099	WG79_05145 WG79_11070 WG79_11075
724	GO:0006525	0.829656	0.487345	1	20	arginine metabolic process	BP	SAOUHSC_02965	WG79_03615
725	GO:1901575	0.829927	0.270247	9	137	organic substance catabolic process	BP	SAOUHSC_00086 SAOUHSC_00336 SAOUHSC_00558 SAOUHSC_00920 SAOUHSC_01055 SAOUHSC_01095 SAOUHSC_01215 SAOUHSC_02453 SAOUHSC_02965	WG79_03615 WG79_04420 WG79_04970 WG79_05145 WG79_05790 WG79_05905 WG79_08030 WG79_10470 WG79_11640
726	GO:0071702	0.832454	0.272904	8	125	organic substance transport	BP	SAOUHSC_00216 SAOUHSC_00329 SAOUHSC_00641 SAOUHSC_00769 SAOUHSC_01430 SAOUHSC_02270 SAOUHSC_02400 SAOUHSC_02595	WG79_00215 WG79_06245 WG79_06855 WG79_07990 WG79_08570 WG79_09270 WG79_09715 WG79_13375
727	GO:0016875	0.833337	0.479559	1	22	ligase activity, forming carbon-oxygen bonds	MF	SAOUHSC_01240	WG79_04315
728	GO:0016876	0.833337	0.479559	1	22	ligase activity, forming aminoacyl-tRNA and related compounds	MF	SAOUHSC_01240	WG79_04315
729	GO:1902494	0.834521	0.315337	4	68	catalytic complex	CC	SAOUHSC_00641 SAOUHSC_01330 SAOUHSC_02283 SAOUHSC_02288	WG79_06245 WG79_09620 WG79_09645 WG79_10150
730	GO:0005576	0.835384	0.379946	2	41	extracellular region	CC	SAOUHSC_00728 SAOUHSC_02708	WG79_02475 WG79_06670
731	GO:0008324	0.835833	0.313305	4	69	cation transmembrane transporter activity	MF	SAOUHSC_00883 SAOUHSC_02270 SAOUHSC_02389 SAOUHSC_02660	WG79_02260 WG79_09715 WG79_11430 WG79_13215
732	GO:0001510	0.837132	0.47404	1	20	RNA methylation	BP	SAOUHSC_02113	WG79_11155
733	GO:0015399	0.838096	0.376191	2	38	primary active transmembrane transporter activity	MF	SAOUHSC_00641 SAOUHSC_00769	WG79_06245 WG79_06855
734	GO:0015405	0.838096	0.376191	2	38	P-P-bond-hydrolysis-driven transmembrane transporter activity	MF	SAOUHSC_00641 SAOUHSC_00769	WG79_06245 WG79_06855
735	GO:0006355	0.841156	0.261253	8	121	regulation of transcription, DNA-templated	BP	SAOUHSC_00502 SAOUHSC_00620 SAOUHSC_01361 SAOUHSC_01685 SAOUHSC_02098 SAOUHSC_02388 SAOUHSC_02461 SAOUHSC_02810	WG79_01035 WG79_02925 WG79_06150 WG79_10290 WG79_10735 WG79_11070 WG79_11685 WG79_13210
736	GO:0009056	0.842379	0.253545	9	139	catabolic process	BP	SAOUHSC_00086 SAOUHSC_00336 SAOUHSC_00558 SAOUHSC_00920 SAOUHSC_01055 SAOUHSC_01095 SAOUHSC_01215 SAOUHSC_02453 SAOUHSC_02965	WG79_03615 WG79_04420 WG79_04970 WG79_05145 WG79_05790 WG79_05905 WG79_08030 WG79_10470 WG79_11640
737	GO:0046700	0.843648	0.367	2	38	heterocycle catabolic process	BP	SAOUHSC_01095 SAOUHSC_01215	WG79_04420 WG79_04970
738	GO:1901361	0.843648	0.367	2	38	organic cyclic compound catabolic process	BP	SAOUHSC_01095 SAOUHSC_01215	WG79_04420 WG79_04970
739	GO:2000112	0.846047	0.248678	9	136	regulation of cellular macromolecule biosynthetic process	BP	SAOUHSC_00502 SAOUHSC_00620 SAOUHSC_01240 SAOUHSC_01361 SAOUHSC_01685 SAOUHSC_02098 SAOUHSC_02388 SAOUHSC_02461 SAOUHSC_02810	WG79_01035 WG79_02925 WG79_04315 WG79_06150 WG79_10290 WG79_10735 WG79_11070 WG79_11685 WG79_13210
740	GO:0006310	0.846308	0.455362	1	23	DNA recombination	BP	SAOUHSC_01466	WG79_00345
741	GO:0044262	0.846595	0.362066	2	38	cellular carbohydrate metabolic process	BP	SAOUHSC_01055 SAOUHSC_02453	WG79_05145 WG79_11640
742	GO:1901136	0.846805	0.455608	1	21	carbohydrate derivative catabolic process	BP	SAOUHSC_02453	WG79_11640
743	GO:0051252	0.847836	0.252058	8	122	regulation of RNA metabolic process	BP	SAOUHSC_00502 SAOUHSC_00620 SAOUHSC_01361 SAOUHSC_01685 SAOUHSC_02098 SAOUHSC_02388 SAOUHSC_02461 SAOUHSC_02810	WG79_01035 WG79_02925 WG79_06150 WG79_10290 WG79_10735 WG79_11070 WG79_11685 WG79_13210
744	GO:1903506	0.847836	0.252058	8	122	regulation of nucleic acid-templated transcription	BP	SAOUHSC_00502 SAOUHSC_00620 SAOUHSC_01361 SAOUHSC_01685 SAOUHSC_02098 SAOUHSC_02388 SAOUHSC_02461 SAOUHSC_02810	WG79_01035 WG79_02925 WG79_06150 WG79_10290 WG79_10735 WG79_11070 WG79_11685 WG79_13210
745	GO:2001141	0.847836	0.252058	8	122	regulation of RNA biosynthetic process	BP	SAOUHSC_00502 SAOUHSC_00620 SAOUHSC_01361 SAOUHSC_01685 SAOUHSC_02098 SAOUHSC_02388 SAOUHSC_02461 SAOUHSC_02810	WG79_01035 WG79_02925 WG79_06150 WG79_10290 WG79_10735 WG79_11070 WG79_11685 WG79_13210
746	GO:0009605	0.848901	0.451062	1	22	response to external stimulus	BP	SAOUHSC_02811	WG79_02930
747	GO:0044444	0.851738	0.218199	16	230	cytoplasmic part	CC	SAOUHSC_00577 SAOUHSC_00578 SAOUHSC_00769 SAOUHSC_01237 SAOUHSC_01240 SAOUHSC_01322 SAOUHSC_01372 SAOUHSC_02143 SAOUHSC_02255 SAOUHSC_02281 SAOUHSC_02283 SAOUHSC_02288 SAOUHSC_02453 SAOUHSC_02465 SAOUHSC_02965 SAOUHSC_03023	WG79_03615 WG79_03890 WG79_04315 WG79_04330 WG79_05975 WG79_05980 WG79_06855 WG79_09620 WG79_09645 WG79_09655 WG79_09780 WG79_09950 WG79_10110 WG79_10345 WG79_11640 WG79_11715
748	GO:0005996	0.851912	0.445362	1	22	monosaccharide metabolic process	BP	SAOUHSC_02840	WG79_03060
749	GO:0009889	0.852286	0.240159	9	137	regulation of biosynthetic process	BP	SAOUHSC_00502 SAOUHSC_00620 SAOUHSC_01240 SAOUHSC_01361 SAOUHSC_01685 SAOUHSC_02098 SAOUHSC_02388 SAOUHSC_02461 SAOUHSC_02810	WG79_01035 WG79_02925 WG79_04315 WG79_06150 WG79_10290 WG79_10735 WG79_11070 WG79_11685 WG79_13210
750	GO:0010556	0.852286	0.240159	9	137	regulation of macromolecule biosynthetic process	BP	SAOUHSC_00502 SAOUHSC_00620 SAOUHSC_01240 SAOUHSC_01361 SAOUHSC_01685 SAOUHSC_02098 SAOUHSC_02388 SAOUHSC_02461 SAOUHSC_02810	WG79_01035 WG79_02925 WG79_04315 WG79_06150 WG79_10290 WG79_10735 WG79_11070 WG79_11685 WG79_13210
751	GO:0031326	0.852286	0.240159	9	137	regulation of cellular biosynthetic process	BP	SAOUHSC_00502 SAOUHSC_00620 SAOUHSC_01240 SAOUHSC_01361 SAOUHSC_01685 SAOUHSC_02098 SAOUHSC_02388 SAOUHSC_02461 SAOUHSC_02810	WG79_01035 WG79_02925 WG79_04315 WG79_06150 WG79_10290 WG79_10735 WG79_11070 WG79_11685 WG79_13210
752	GO:0016051	0.853386	0.442547	1	22	carbohydrate biosynthetic process	BP	SAOUHSC_02840	WG79_03060
753	GO:0008982	0.854539	0.439774	1	23	protein-N(PI)-phosphohistidine-sugar phosphotransferase activity	MF	SAOUHSC_02400	WG79_13375
754	GO:0006810	0.854663	0.206305	21	301	transport	BP	SAOUHSC_00042 SAOUHSC_00216 SAOUHSC_00246 SAOUHSC_00329 SAOUHSC_00641 SAOUHSC_00703 SAOUHSC_00769 SAOUHSC_00883 SAOUHSC_01358 SAOUHSC_01430 SAOUHSC_02270 SAOUHSC_02389 SAOUHSC_02400 SAOUHSC_02418 SAOUHSC_02525 SAOUHSC_02595 SAOUHSC_02640 SAOUHSC_02641 SAOUHSC_02658 SAOUHSC_02660 SAOUHSC_03037	WG79_00215 WG79_02250 WG79_02260 WG79_03960 WG79_06245 WG79_06545 WG79_06855 WG79_07285 WG79_07990 WG79_08570 WG79_09270 WG79_09595 WG79_09715 WG79_10275 WG79_10640 WG79_11430 WG79_11505 WG79_13215 WG79_13375 WG79_13490 WG79_13495
755	GO:0051179	0.854663	0.206305	21	301	localization	BP	SAOUHSC_00042 SAOUHSC_00216 SAOUHSC_00246 SAOUHSC_00329 SAOUHSC_00641 SAOUHSC_00703 SAOUHSC_00769 SAOUHSC_00883 SAOUHSC_01358 SAOUHSC_01430 SAOUHSC_02270 SAOUHSC_02389 SAOUHSC_02400 SAOUHSC_02418 SAOUHSC_02525 SAOUHSC_02595 SAOUHSC_02640 SAOUHSC_02641 SAOUHSC_02658 SAOUHSC_02660 SAOUHSC_03037	WG79_00215 WG79_02250 WG79_02260 WG79_03960 WG79_06245 WG79_06545 WG79_06855 WG79_07285 WG79_07990 WG79_08570 WG79_09270 WG79_09595 WG79_09715 WG79_10275 WG79_10640 WG79_11430 WG79_11505 WG79_13215 WG79_13375 WG79_13490 WG79_13495
756	GO:0051234	0.854663	0.206305	21	301	establishment of localization	BP	SAOUHSC_00042 SAOUHSC_00216 SAOUHSC_00246 SAOUHSC_00329 SAOUHSC_00641 SAOUHSC_00703 SAOUHSC_00769 SAOUHSC_00883 SAOUHSC_01358 SAOUHSC_01430 SAOUHSC_02270 SAOUHSC_02389 SAOUHSC_02400 SAOUHSC_02418 SAOUHSC_02525 SAOUHSC_02595 SAOUHSC_02640 SAOUHSC_02641 SAOUHSC_02658 SAOUHSC_02660 SAOUHSC_03037	WG79_00215 WG79_02250 WG79_02260 WG79_03960 WG79_06245 WG79_06545 WG79_06855 WG79_07285 WG79_07990 WG79_08570 WG79_09270 WG79_09595 WG79_09715 WG79_10275 WG79_10640 WG79_11430 WG79_11505 WG79_13215 WG79_13375 WG79_13490 WG79_13495
757	GO:0016853	0.859889	0.299687	3	55	isomerase activity	MF	SAOUHSC_01400 SAOUHSC_01972 SAOUHSC_02976	WG79_00080 WG79_03670 WG79_12170
758	GO:0006351	0.86147	0.23298	8	125	transcription, DNA-templated	BP	SAOUHSC_00502 SAOUHSC_00620 SAOUHSC_01361 SAOUHSC_01685 SAOUHSC_02098 SAOUHSC_02388 SAOUHSC_02461 SAOUHSC_02810	WG79_01035 WG79_02925 WG79_06150 WG79_10290 WG79_10735 WG79_11070 WG79_11685 WG79_13210
759	GO:0072528	0.862487	0.424821	1	22	pyrimidine-containing compound biosynthetic process	BP	SAOUHSC_02909	WG79_03355
760	GO:0097659	0.867462	0.224484	8	126	nucleic acid-templated transcription	BP	SAOUHSC_00502 SAOUHSC_00620 SAOUHSC_01361 SAOUHSC_01685 SAOUHSC_02098 SAOUHSC_02388 SAOUHSC_02461 SAOUHSC_02810	WG79_01035 WG79_02925 WG79_06150 WG79_10290 WG79_10735 WG79_11070 WG79_11685 WG79_13210
761	GO:0051171	0.868534	0.217606	9	140	regulation of nitrogen compound metabolic process	BP	SAOUHSC_00502 SAOUHSC_00620 SAOUHSC_01240 SAOUHSC_01361 SAOUHSC_01685 SAOUHSC_02098 SAOUHSC_02388 SAOUHSC_02461 SAOUHSC_02810	WG79_01035 WG79_02925 WG79_04315 WG79_06150 WG79_10290 WG79_10735 WG79_11070 WG79_11685 WG79_13210
762	GO:0019637	0.868915	0.208798	11	168	organophosphate metabolic process	BP	SAOUHSC_00577 SAOUHSC_00578 SAOUHSC_00736 SAOUHSC_01055 SAOUHSC_01238 SAOUHSC_01330 SAOUHSC_02365 SAOUHSC_02453 SAOUHSC_02811 SAOUHSC_02909 SAOUHSC_02965	WG79_02930 WG79_03355 WG79_03615 WG79_04325 WG79_05145 WG79_05975 WG79_05980 WG79_06710 WG79_10150 WG79_11640 WG79_11805
763	GO:0044281	0.869811	0.178528	31	428	small molecule metabolic process	BP	SAOUHSC_00086 SAOUHSC_00336 SAOUHSC_00558 SAOUHSC_00577 SAOUHSC_00728 SAOUHSC_00766 SAOUHSC_00920 SAOUHSC_01055 SAOUHSC_01237 SAOUHSC_01240 SAOUHSC_01320 SAOUHSC_01321 SAOUHSC_01322 SAOUHSC_01330 SAOUHSC_01372 SAOUHSC_01400 SAOUHSC_02281 SAOUHSC_02282 SAOUHSC_02283 SAOUHSC_02284 SAOUHSC_02285 SAOUHSC_02287 SAOUHSC_02288 SAOUHSC_02365 SAOUHSC_02723 SAOUHSC_02811 SAOUHSC_02840 SAOUHSC_02845 SAOUHSC…	WG79_00080 WG79_02555 WG79_02930 WG79_03060 WG79_03085 WG79_03355 WG79_03530 WG79_03615 WG79_04315 WG79_04330 WG79_05145 WG79_05790 WG79_05905 WG79_05975 WG79_06670 WG79_06845 WG79_08030 WG79_09620 WG79_09625 WG79_09635 WG79_09640 WG79_09645 WG79_09650 WG79_09655 WG79_10100 WG79_10105 WG79_10110 WG79_10150 WG79_10345 WG79_10470 WG79_11805
764	GO:0008270	0.869822	0.283106	3	57	zinc ion binding	MF	SAOUHSC_00217 SAOUHSC_00503 SAOUHSC_02976	WG79_03670 WG79_08565 WG79_10740
765	GO:0019219	0.870667	0.219925	8	126	regulation of nucleobase-containing compound metabolic process	BP	SAOUHSC_00502 SAOUHSC_00620 SAOUHSC_01361 SAOUHSC_01685 SAOUHSC_02098 SAOUHSC_02388 SAOUHSC_02461 SAOUHSC_02810	WG79_01035 WG79_02925 WG79_06150 WG79_10290 WG79_10735 WG79_11070 WG79_11685 WG79_13210
766	GO:0051704	0.872935	0.277791	3	58	multi-organism process	BP	SAOUHSC_00505 SAOUHSC_00620 SAOUHSC_02708	WG79_02475 WG79_06150 WG79_10750
767	GO:0032991	0.873575	0.206076	10	157	macromolecular complex	CC	SAOUHSC_00329 SAOUHSC_00641 SAOUHSC_00769 SAOUHSC_01031 SAOUHSC_01095 SAOUHSC_01215 SAOUHSC_01330 SAOUHSC_02255 SAOUHSC_02283 SAOUHSC_02288	WG79_04420 WG79_04970 WG79_05255 WG79_06245 WG79_06855 WG79_07990 WG79_09620 WG79_09645 WG79_09780 WG79_10150
768	GO:0051287	0.874616	0.399639	1	23	NAD binding	MF	SAOUHSC_02875	WG79_03205
769	GO:1990234	0.877753	0.392559	1	24	transferase complex	CC	SAOUHSC_02283	WG79_09645
770	GO:0016817	0.881579	0.20396	8	135	hydrolase activity, acting on acid anhydrides	MF	SAOUHSC_00641 SAOUHSC_00691 SAOUHSC_00769 SAOUHSC_01214 SAOUHSC_01406 SAOUHSC_01967 SAOUHSC_02640 SAOUHSC_03036	WG79_00115 WG79_03955 WG79_04425 WG79_06245 WG79_06485 WG79_06855 WG79_12190 WG79_13490
771	GO:0016818	0.881579	0.20396	8	135	hydrolase activity, acting on acid anhydrides, in phosphorus-containing anhydrides	MF	SAOUHSC_00641 SAOUHSC_00691 SAOUHSC_00769 SAOUHSC_01214 SAOUHSC_01406 SAOUHSC_01967 SAOUHSC_02640 SAOUHSC_03036	WG79_00115 WG79_03955 WG79_04425 WG79_06245 WG79_06485 WG79_06855 WG79_12190 WG79_13490
772	GO:0080090	0.884443	0.194987	9	143	regulation of primary metabolic process	BP	SAOUHSC_00502 SAOUHSC_00620 SAOUHSC_01240 SAOUHSC_01361 SAOUHSC_01685 SAOUHSC_02098 SAOUHSC_02388 SAOUHSC_02461 SAOUHSC_02810	WG79_01035 WG79_02925 WG79_04315 WG79_06150 WG79_10290 WG79_10735 WG79_11070 WG79_11685 WG79_13210
773	GO:0031323	0.884495	0.194912	9	143	regulation of cellular metabolic process	BP	SAOUHSC_00502 SAOUHSC_00620 SAOUHSC_01240 SAOUHSC_01361 SAOUHSC_01685 SAOUHSC_02098 SAOUHSC_02388 SAOUHSC_02461 SAOUHSC_02810	WG79_01035 WG79_02925 WG79_04315 WG79_06150 WG79_10290 WG79_10735 WG79_11070 WG79_11685 WG79_13210
774	GO:0015980	0.885348	0.375842	1	25	energy derivation by oxidation of organic compounds	BP	SAOUHSC_01031	WG79_05255
775	GO:0045333	0.885348	0.375842	1	25	cellular respiration	BP	SAOUHSC_01031	WG79_05255
776	GO:0032774	0.886804	0.196474	8	130	RNA biosynthetic process	BP	SAOUHSC_00502 SAOUHSC_00620 SAOUHSC_01361 SAOUHSC_01685 SAOUHSC_02098 SAOUHSC_02388 SAOUHSC_02461 SAOUHSC_02810	WG79_01035 WG79_02925 WG79_06150 WG79_10290 WG79_10735 WG79_11070 WG79_11685 WG79_13210
777	GO:0044445	0.889339	0.285048	2	41	cytosolic part	CC	SAOUHSC_02255 SAOUHSC_02288	WG79_09620 WG79_09780
778	GO:0016791	0.889568	0.367059	1	24	phosphatase activity	MF	SAOUHSC_01055	WG79_05145
779	GO:0043414	0.896773	0.350392	1	25	macromolecule methylation	BP	SAOUHSC_02113	WG79_11155
780	GO:0044699	0.898213	0.134568	74	965	single-organism process	BP	SAOUHSC_00042 SAOUHSC_00086 SAOUHSC_00216 SAOUHSC_00217 SAOUHSC_00246 SAOUHSC_00329 SAOUHSC_00336 SAOUHSC_00412 SAOUHSC_00558 SAOUHSC_00577 SAOUHSC_00578 SAOUHSC_00641 SAOUHSC_00691 SAOUHSC_00703 SAOUHSC_00728 SAOUHSC_00736 SAOUHSC_00766 SAOUHSC_00769 SAOUHSC_00882 SAOUHSC_00883 SAOUHSC_00920 SAOUHSC_01031 SAOUHSC_01032 SAOUHSC_01055 SAOUHSC_01063 SAOUHSC_01065 SAOUHSC_01071 SAOUHSC_01095 SAOUHSC…	WG79_00080 WG79_00215 WG79_00220 WG79_00225 WG79_00345 WG79_02250 WG79_02260 WG79_02555 WG79_02930 WG79_03060 WG79_03085 WG79_03205 WG79_03355 WG79_03525 WG79_03530 WG79_03615 WG79_04315 WG79_04325 WG79_04330 WG79_04420 WG79_04970 WG79_05075 WG79_05105 WG79_05115 WG79_05145 WG79_05250 WG79_05255 WG79_05790 WG79_05905 WG79_05975 WG79_05980 WG79_06245 WG79_06485 WG79_06545 WG79_06670 WG79_06710 WG7…
781	GO:0009063	0.901064	0.340064	1	26	cellular amino acid catabolic process	BP	SAOUHSC_02965	WG79_03615
782	GO:1901606	0.901064	0.340064	1	26	alpha-amino acid catabolic process	BP	SAOUHSC_02965	WG79_03615
783	GO:0090407	0.903522	0.183837	6	105	organophosphate biosynthetic process	BP	SAOUHSC_00577 SAOUHSC_00578 SAOUHSC_00736 SAOUHSC_01238 SAOUHSC_02365 SAOUHSC_02909	WG79_03355 WG79_04325 WG79_05975 WG79_05980 WG79_06710 WG79_11805
784	GO:0022804	0.90802	0.176454	6	111	active transmembrane transporter activity	MF	SAOUHSC_00216 SAOUHSC_00641 SAOUHSC_00769 SAOUHSC_00883 SAOUHSC_01430 SAOUHSC_02400	WG79_00215 WG79_06245 WG79_06855 WG79_08570 WG79_11430 WG79_13375
785	GO:0097159	0.909947	0.122535	48	657	organic cyclic compound binding	MF	SAOUHSC_00502 SAOUHSC_00503 SAOUHSC_00504 SAOUHSC_00505 SAOUHSC_00577 SAOUHSC_00578 SAOUHSC_00579 SAOUHSC_00620 SAOUHSC_00641 SAOUHSC_00736 SAOUHSC_00769 SAOUHSC_00912 SAOUHSC_00963 SAOUHSC_01095 SAOUHSC_01214 SAOUHSC_01215 SAOUHSC_01240 SAOUHSC_01320 SAOUHSC_01321 SAOUHSC_01322 SAOUHSC_01372 SAOUHSC_01400 SAOUHSC_01466 SAOUHSC_01467 SAOUHSC_01683 SAOUHSC_01684 SAOUHSC_01685 SAOUHSC_01967 SAOUHSC…	WG79_00080 WG79_00345 WG79_00350 WG79_01025 WG79_01030 WG79_01035 WG79_02925 WG79_03205 WG79_03210 WG79_03430 WG79_03530 WG79_03615 WG79_03955 WG79_04315 WG79_04420 WG79_04425 WG79_04970 WG79_05565 WG79_05815 WG79_05975 WG79_05980 WG79_05985 WG79_06150 WG79_06245 WG79_06710 WG79_06855 WG79_09640 WG79_09650 WG79_09780 WG79_09785 WG79_10100 WG79_10105 WG79_10110 WG79_10345 WG79_10735 WG79_10740 WG7…
786	GO:1901363	0.909947	0.122535	48	657	heterocyclic compound binding	MF	SAOUHSC_00502 SAOUHSC_00503 SAOUHSC_00504 SAOUHSC_00505 SAOUHSC_00577 SAOUHSC_00578 SAOUHSC_00579 SAOUHSC_00620 SAOUHSC_00641 SAOUHSC_00736 SAOUHSC_00769 SAOUHSC_00912 SAOUHSC_00963 SAOUHSC_01095 SAOUHSC_01214 SAOUHSC_01215 SAOUHSC_01240 SAOUHSC_01320 SAOUHSC_01321 SAOUHSC_01322 SAOUHSC_01372 SAOUHSC_01400 SAOUHSC_01466 SAOUHSC_01467 SAOUHSC_01683 SAOUHSC_01684 SAOUHSC_01685 SAOUHSC_01967 SAOUHSC…	WG79_00080 WG79_00345 WG79_00350 WG79_01025 WG79_01030 WG79_01035 WG79_02925 WG79_03205 WG79_03210 WG79_03430 WG79_03530 WG79_03615 WG79_03955 WG79_04315 WG79_04420 WG79_04425 WG79_04970 WG79_05565 WG79_05815 WG79_05975 WG79_05980 WG79_05985 WG79_06150 WG79_06245 WG79_06710 WG79_06855 WG79_09640 WG79_09650 WG79_09780 WG79_09785 WG79_10100 WG79_10105 WG79_10110 WG79_10345 WG79_10735 WG79_10740 WG7…
787	GO:0044238	0.909981	0.120405	66	869	primary metabolic process	BP	SAOUHSC_00336 SAOUHSC_00502 SAOUHSC_00504 SAOUHSC_00505 SAOUHSC_00558 SAOUHSC_00577 SAOUHSC_00578 SAOUHSC_00620 SAOUHSC_00736 SAOUHSC_00766 SAOUHSC_00790 SAOUHSC_00902 SAOUHSC_00903 SAOUHSC_00912 SAOUHSC_00920 SAOUHSC_00963 SAOUHSC_01038 SAOUHSC_01055 SAOUHSC_01071 SAOUHSC_01095 SAOUHSC_01215 SAOUHSC_01237 SAOUHSC_01238 SAOUHSC_01239 SAOUHSC_01240 SAOUHSC_01320 SAOUHSC_01321 SAOUHSC_01322 SAOUHSC…	WG79_00080 WG79_00200 WG79_00220 WG79_00225 WG79_00345 WG79_01025 WG79_01030 WG79_01035 WG79_01760 WG79_02925 WG79_02930 WG79_03060 WG79_03355 WG79_03385 WG79_03530 WG79_03615 WG79_03670 WG79_04315 WG79_04320 WG79_04325 WG79_04330 WG79_04420 WG79_04970 WG79_05075 WG79_05145 WG79_05225 WG79_05565 WG79_05790 WG79_05815 WG79_05905 WG79_05975 WG79_05980 WG79_06150 WG79_06710 WG79_06845 WG79_06950 WG7…
788	GO:0043412	0.910141	0.166608	7	121	macromolecule modification	BP	SAOUHSC_00504 SAOUHSC_00963 SAOUHSC_01038 SAOUHSC_01432 SAOUHSC_01972 SAOUHSC_02099 SAOUHSC_02113	WG79_00225 WG79_05225 WG79_05565 WG79_10745 WG79_11075 WG79_11155 WG79_12170
789	GO:1903825	0.912682	0.311502	1	28	organic acid transmembrane transport	BP	SAOUHSC_02595	WG79_09270
790	GO:0072527	0.913114	0.3108	1	27	pyrimidine-containing compound metabolic process	BP	SAOUHSC_02909	WG79_03355
791	GO:0006259	0.914696	0.185388	4	85	DNA metabolic process	BP	SAOUHSC_01095 SAOUHSC_01215 SAOUHSC_01466 SAOUHSC_02111	WG79_00345 WG79_04420 WG79_04970 WG79_11145
792	GO:0015297	0.916896	0.300694	1	29	antiporter activity	MF	SAOUHSC_00883	WG79_11430
793	GO:0007049	0.917155	0.300374	1	28	cell cycle	BP	SAOUHSC_02365	WG79_11805
794	GO:0016811	0.91788	0.298549	1	28	hydrolase activity, acting on carbon-nitrogen (but not peptide) bonds, in linear amides	MF	SAOUHSC_01038	WG79_05225
795	GO:0015672	0.918296	0.226036	2	48	monovalent inorganic cation transport	BP	SAOUHSC_00883 SAOUHSC_02270	WG79_09715 WG79_11430
796	GO:0005488	0.919017	0.109366	63	842	binding	MF	SAOUHSC_00217 SAOUHSC_00502 SAOUHSC_00503 SAOUHSC_00504 SAOUHSC_00505 SAOUHSC_00577 SAOUHSC_00578 SAOUHSC_00579 SAOUHSC_00620 SAOUHSC_00641 SAOUHSC_00728 SAOUHSC_00736 SAOUHSC_00769 SAOUHSC_00792 SAOUHSC_00912 SAOUHSC_00935 SAOUHSC_00963 SAOUHSC_01038 SAOUHSC_01055 SAOUHSC_01095 SAOUHSC_01214 SAOUHSC_01215 SAOUHSC_01237 SAOUHSC_01239 SAOUHSC_01240 SAOUHSC_01320 SAOUHSC_01321 SAOUHSC_01322 SAOUHSC…	WG79_00080 WG79_00345 WG79_00350 WG79_01025 WG79_01030 WG79_01035 WG79_02925 WG79_03060 WG79_03205 WG79_03210 WG79_03430 WG79_03530 WG79_03615 WG79_03670 WG79_03890 WG79_03955 WG79_04315 WG79_04320 WG79_04330 WG79_04420 WG79_04425 WG79_04970 WG79_05145 WG79_05225 WG79_05565 WG79_05715 WG79_05815 WG79_05975 WG79_05980 WG79_05985 WG79_06150 WG79_06245 WG79_06670 WG79_06710 WG79_06855 WG79_06960 WG7…
797	GO:0006818	0.921334	0.289417	1	29	hydrogen transport	BP	SAOUHSC_00883	WG79_11430
798	GO:0015992	0.921334	0.289417	1	29	proton transport	BP	SAOUHSC_00883	WG79_11430
799	GO:0005525	0.922114	0.287407	1	29	GTP binding	MF	SAOUHSC_01214	WG79_04425
800	GO:0019001	0.922114	0.287407	1	29	guanyl nucleotide binding	MF	SAOUHSC_01214	WG79_04425
801	GO:0032561	0.922114	0.287407	1	29	guanyl ribonucleotide binding	MF	SAOUHSC_01214	WG79_04425
802	GO:0006812	0.923649	0.169521	4	82	cation transport	BP	SAOUHSC_00883 SAOUHSC_02270 SAOUHSC_02389 SAOUHSC_02660	WG79_02260 WG79_09715 WG79_11430 WG79_13215
803	GO:0071704	0.924425	0.102195	75	983	organic substance metabolic process	BP	SAOUHSC_00086 SAOUHSC_00336 SAOUHSC_00502 SAOUHSC_00504 SAOUHSC_00505 SAOUHSC_00558 SAOUHSC_00577 SAOUHSC_00578 SAOUHSC_00620 SAOUHSC_00691 SAOUHSC_00728 SAOUHSC_00736 SAOUHSC_00766 SAOUHSC_00790 SAOUHSC_00902 SAOUHSC_00903 SAOUHSC_00912 SAOUHSC_00920 SAOUHSC_00963 SAOUHSC_01038 SAOUHSC_01055 SAOUHSC_01065 SAOUHSC_01071 SAOUHSC_01095 SAOUHSC_01215 SAOUHSC_01237 SAOUHSC_01238 SAOUHSC_01239 SAOUHSC…	WG79_00080 WG79_00200 WG79_00220 WG79_00225 WG79_00345 WG79_01025 WG79_01030 WG79_01035 WG79_01415 WG79_01760 WG79_02555 WG79_02925 WG79_02930 WG79_03060 WG79_03085 WG79_03355 WG79_03385 WG79_03525 WG79_03530 WG79_03615 WG79_03670 WG79_04315 WG79_04320 WG79_04325 WG79_04330 WG79_04420 WG79_04970 WG79_05075 WG79_05105 WG79_05145 WG79_05225 WG79_05565 WG79_05790 WG79_05815 WG79_05905 WG79_05975 WG7…
804	GO:0043170	0.92809	0.101457	39	550	macromolecule metabolic process	BP	SAOUHSC_00502 SAOUHSC_00504 SAOUHSC_00505 SAOUHSC_00620 SAOUHSC_00691 SAOUHSC_00728 SAOUHSC_00790 SAOUHSC_00902 SAOUHSC_00903 SAOUHSC_00912 SAOUHSC_00963 SAOUHSC_01038 SAOUHSC_01095 SAOUHSC_01215 SAOUHSC_01239 SAOUHSC_01240 SAOUHSC_01361 SAOUHSC_01427 SAOUHSC_01431 SAOUHSC_01432 SAOUHSC_01466 SAOUHSC_01683 SAOUHSC_01684 SAOUHSC_01685 SAOUHSC_01769 SAOUHSC_01838 SAOUHSC_01972 SAOUHSC_02012 SAOUHSC…	WG79_00200 WG79_00220 WG79_00225 WG79_00345 WG79_01025 WG79_01030 WG79_01035 WG79_01415 WG79_01760 WG79_02925 WG79_03385 WG79_04315 WG79_04320 WG79_04420 WG79_04970 WG79_05225 WG79_05565 WG79_05815 WG79_06150 WG79_06485 WG79_06670 WG79_06950 WG79_09780 WG79_09785 WG79_10290 WG79_10735 WG79_10745 WG79_10750 WG79_11020 WG79_11070 WG79_11075 WG79_11145 WG79_11155 WG79_11685 WG79_11805 WG79_12170 WG7…
805	GO:0016887	0.930529	0.146566	5	101	ATPase activity	MF	SAOUHSC_00641 SAOUHSC_00769 SAOUHSC_01967 SAOUHSC_02640 SAOUHSC_03036	WG79_03955 WG79_06245 WG79_06855 WG79_12190 WG79_13490
806	GO:0005342	0.932513	0.259218	1	31	organic acid transmembrane transporter activity	MF	SAOUHSC_02595	WG79_09270
807	GO:0044085	0.933063	0.14222	5	97	cellular component biogenesis	BP	SAOUHSC_00691 SAOUHSC_00728 SAOUHSC_01214 SAOUHSC_02012 SAOUHSC_02365	WG79_04425 WG79_06485 WG79_06670 WG79_11020 WG79_11805
808	GO:0044723	0.934565	0.16418	3	68	single-organism carbohydrate metabolic process	BP	SAOUHSC_01055 SAOUHSC_02453 SAOUHSC_02840	WG79_03060 WG79_05145 WG79_11640
809	GO:0016462	0.936396	0.123889	7	134	pyrophosphatase activity	MF	SAOUHSC_00641 SAOUHSC_00691 SAOUHSC_00769 SAOUHSC_01214 SAOUHSC_01967 SAOUHSC_02640 SAOUHSC_03036	WG79_03955 WG79_04425 WG79_06245 WG79_06485 WG79_06855 WG79_12190 WG79_13490
810	GO:0016830	0.940634	0.236488	1	31	carbon-carbon lyase activity	MF	SAOUHSC_00578	WG79_05980
811	GO:0044724	0.940726	0.235971	1	32	single-organism carbohydrate catabolic process	BP	SAOUHSC_02453	WG79_11640
812	GO:0072330	0.945435	0.222253	1	32	monocarboxylic acid biosynthetic process	BP	SAOUHSC_00920	WG79_05790
813	GO:0016052	0.94605	0.220201	1	33	carbohydrate catabolic process	BP	SAOUHSC_02453	WG79_11640
814	GO:0016043	0.9465	0.117603	5	105	cellular component organization	BP	SAOUHSC_00691 SAOUHSC_00728 SAOUHSC_00998 SAOUHSC_02012 SAOUHSC_02365	WG79_05405 WG79_06485 WG79_06670 WG79_11020 WG79_11805
815	GO:0042623	0.947162	0.160665	2	56	ATPase activity, coupled	MF	SAOUHSC_00641 SAOUHSC_00769	WG79_06245 WG79_06855
816	GO:0034220	0.947328	0.124621	4	88	ion transmembrane transport	BP	SAOUHSC_00883 SAOUHSC_02270 SAOUHSC_02389 SAOUHSC_02660	WG79_02260 WG79_09715 WG79_11430 WG79_13215
817	GO:1901566	0.952168	0.0759438	21	328	organonitrogen compound biosynthetic process	BP	SAOUHSC_00691 SAOUHSC_01038 SAOUHSC_01065 SAOUHSC_01240 SAOUHSC_01320 SAOUHSC_01321 SAOUHSC_01322 SAOUHSC_01372 SAOUHSC_01400 SAOUHSC_02012 SAOUHSC_02281 SAOUHSC_02282 SAOUHSC_02283 SAOUHSC_02284 SAOUHSC_02285 SAOUHSC_02287 SAOUHSC_02288 SAOUHSC_02365 SAOUHSC_02909 SAOUHSC_02945 SAOUHSC_02947	WG79_00080 WG79_03355 WG79_03525 WG79_03530 WG79_04315 WG79_05105 WG79_05225 WG79_06485 WG79_09620 WG79_09625 WG79_09635 WG79_09640 WG79_09645 WG79_09650 WG79_09655 WG79_10100 WG79_10105 WG79_10110 WG79_10345 WG79_11020 WG79_11805
818	GO:0015849	0.95344	0.197287	1	35	organic acid transport	BP	SAOUHSC_02595	WG79_09270
819	GO:0032787	0.953467	0.124287	3	73	monocarboxylic acid metabolic process	BP	SAOUHSC_00336 SAOUHSC_00558 SAOUHSC_00920	WG79_05790 WG79_05905 WG79_08030
820	GO:0016407	0.956398	0.188131	1	34	acetyltransferase activity	MF	SAOUHSC_00336	WG79_08030
821	GO:1901137	0.957213	0.0972955	5	106	carbohydrate derivative biosynthetic process	BP	SAOUHSC_00691 SAOUHSC_00728 SAOUHSC_02012 SAOUHSC_02365 SAOUHSC_02909	WG79_03355 WG79_06485 WG79_06670 WG79_11020 WG79_11805
822	GO:0009156	0.960188	0.175473	1	36	ribonucleoside monophosphate biosynthetic process	BP	SAOUHSC_02909	WG79_03355
823	GO:0005623	0.962403	0.053476	67	914	cell	CC	SAOUHSC_00216 SAOUHSC_00329 SAOUHSC_00336 SAOUHSC_00577 SAOUHSC_00578 SAOUHSC_00579 SAOUHSC_00620 SAOUHSC_00641 SAOUHSC_00691 SAOUHSC_00728 SAOUHSC_00769 SAOUHSC_00790 SAOUHSC_00883 SAOUHSC_00902 SAOUHSC_00903 SAOUHSC_00912 SAOUHSC_00920 SAOUHSC_00998 SAOUHSC_01055 SAOUHSC_01065 SAOUHSC_01095 SAOUHSC_01214 SAOUHSC_01215 SAOUHSC_01237 SAOUHSC_01239 SAOUHSC_01240 SAOUHSC_01320 SAOUHSC_01321 SAOUHSC…	WG79_00215 WG79_00345 WG79_01030 WG79_01665 WG79_02250 WG79_02260 WG79_03085 WG79_03355 WG79_03615 WG79_03805 WG79_03890 WG79_03960 WG79_04315 WG79_04320 WG79_04330 WG79_04420 WG79_04425 WG79_04970 WG79_05105 WG79_05145 WG79_05405 WG79_05790 WG79_05815 WG79_05975 WG79_05980 WG79_05985 WG79_06150 WG79_06245 WG79_06485 WG79_06670 WG79_06855 WG79_06950 WG79_07990 WG79_08030 WG79_08570 WG79_09270 WG7…
824	GO:0017111	0.962716	0.0815843	6	129	nucleoside-triphosphatase activity	MF	SAOUHSC_00641 SAOUHSC_00769 SAOUHSC_01214 SAOUHSC_01967 SAOUHSC_02640 SAOUHSC_03036	WG79_03955 WG79_04425 WG79_06245 WG79_06855 WG79_12190 WG79_13490
825	GO:0044464	0.963303	0.0523045	66	903	cell part	CC	SAOUHSC_00216 SAOUHSC_00329 SAOUHSC_00336 SAOUHSC_00577 SAOUHSC_00578 SAOUHSC_00579 SAOUHSC_00620 SAOUHSC_00641 SAOUHSC_00691 SAOUHSC_00728 SAOUHSC_00769 SAOUHSC_00790 SAOUHSC_00883 SAOUHSC_00902 SAOUHSC_00903 SAOUHSC_00912 SAOUHSC_00920 SAOUHSC_00998 SAOUHSC_01055 SAOUHSC_01065 SAOUHSC_01095 SAOUHSC_01214 SAOUHSC_01215 SAOUHSC_01237 SAOUHSC_01239 SAOUHSC_01240 SAOUHSC_01320 SAOUHSC_01321 SAOUHSC…	WG79_00215 WG79_00345 WG79_01030 WG79_01665 WG79_02250 WG79_02260 WG79_03355 WG79_03615 WG79_03805 WG79_03890 WG79_03960 WG79_04315 WG79_04320 WG79_04330 WG79_04420 WG79_04425 WG79_04970 WG79_05105 WG79_05145 WG79_05405 WG79_05790 WG79_05815 WG79_05975 WG79_05980 WG79_05985 WG79_06150 WG79_06245 WG79_06485 WG79_06670 WG79_06855 WG79_06950 WG79_07990 WG79_08030 WG79_08570 WG79_09270 WG79_09620 WG7…
826	GO:0009259	0.965697	0.0965425	3	77	ribonucleotide metabolic process	BP	SAOUHSC_01330 SAOUHSC_02811 SAOUHSC_02909	WG79_02930 WG79_03355 WG79_10150
827	GO:0008168	0.966098	0.155363	1	37	methyltransferase activity	MF	SAOUHSC_02113	WG79_11155
828	GO:0009124	0.966996	0.152098	1	38	nucleoside monophosphate biosynthetic process	BP	SAOUHSC_02909	WG79_03355
829	GO:0005975	0.967215	0.0835523	4	95	carbohydrate metabolic process	BP	SAOUHSC_01055 SAOUHSC_02453 SAOUHSC_02840 SAOUHSC_02976	WG79_03060 WG79_03670 WG79_05145 WG79_11640
830	GO:1901576	0.967695	0.0482602	40	585	organic substance biosynthetic process	BP	SAOUHSC_00502 SAOUHSC_00577 SAOUHSC_00578 SAOUHSC_00620 SAOUHSC_00691 SAOUHSC_00728 SAOUHSC_00736 SAOUHSC_00920 SAOUHSC_01038 SAOUHSC_01065 SAOUHSC_01095 SAOUHSC_01215 SAOUHSC_01237 SAOUHSC_01238 SAOUHSC_01240 SAOUHSC_01320 SAOUHSC_01321 SAOUHSC_01322 SAOUHSC_01361 SAOUHSC_01372 SAOUHSC_01400 SAOUHSC_01685 SAOUHSC_02012 SAOUHSC_02098 SAOUHSC_02111 SAOUHSC_02281 SAOUHSC_02282 SAOUHSC_02283 SAOUHSC…	WG79_00080 WG79_01035 WG79_02925 WG79_03060 WG79_03355 WG79_03525 WG79_03530 WG79_04315 WG79_04325 WG79_04330 WG79_04420 WG79_04970 WG79_05105 WG79_05225 WG79_05790 WG79_05975 WG79_05980 WG79_06150 WG79_06485 WG79_06670 WG79_06710 WG79_09620 WG79_09625 WG79_09635 WG79_09640 WG79_09645 WG79_09650 WG79_09655 WG79_10100 WG79_10105 WG79_10110 WG79_10290 WG79_10345 WG79_10735 WG79_11020 WG79_11070 WG7…
831	GO:1901135	0.968135	0.0633445	9	173	carbohydrate derivative metabolic process	BP	SAOUHSC_00691 SAOUHSC_00728 SAOUHSC_00766 SAOUHSC_01330 SAOUHSC_02012 SAOUHSC_02365 SAOUHSC_02453 SAOUHSC_02811 SAOUHSC_02909	WG79_02930 WG79_03355 WG79_06485 WG79_06670 WG79_06845 WG79_10150 WG79_11020 WG79_11640 WG79_11805
832	GO:0016879	0.970081	0.140909	1	40	ligase activity, forming carbon-nitrogen bonds	MF	SAOUHSC_00963	WG79_05565
833	GO:0006091	0.970369	0.139872	1	40	generation of precursor metabolites and energy	BP	SAOUHSC_01031	WG79_05255
834	GO:0032259	0.971329	0.136519	1	39	methylation	BP	SAOUHSC_02113	WG79_11155
835	GO:0009064	0.971772	0.134665	1	41	glutamine family amino acid metabolic process	BP	SAOUHSC_02965	WG79_03615
836	GO:0044249	0.972959	0.0410166	39	577	cellular biosynthetic process	BP	SAOUHSC_00502 SAOUHSC_00577 SAOUHSC_00578 SAOUHSC_00620 SAOUHSC_00691 SAOUHSC_00728 SAOUHSC_00736 SAOUHSC_00920 SAOUHSC_01038 SAOUHSC_01065 SAOUHSC_01095 SAOUHSC_01215 SAOUHSC_01237 SAOUHSC_01238 SAOUHSC_01240 SAOUHSC_01320 SAOUHSC_01321 SAOUHSC_01322 SAOUHSC_01361 SAOUHSC_01372 SAOUHSC_01400 SAOUHSC_01685 SAOUHSC_02012 SAOUHSC_02098 SAOUHSC_02111 SAOUHSC_02281 SAOUHSC_02282 SAOUHSC_02283 SAOUHSC…	WG79_00080 WG79_01035 WG79_02925 WG79_03355 WG79_03525 WG79_03530 WG79_04315 WG79_04325 WG79_04330 WG79_04420 WG79_04970 WG79_05105 WG79_05225 WG79_05790 WG79_05975 WG79_05980 WG79_06150 WG79_06485 WG79_06670 WG79_06710 WG79_09620 WG79_09625 WG79_09635 WG79_09640 WG79_09645 WG79_09650 WG79_09655 WG79_10100 WG79_10105 WG79_10110 WG79_10290 WG79_10345 WG79_10735 WG79_11020 WG79_11070 WG79_11145 WG7…
837	GO:0008152	0.974789	0.036873	86	1146	metabolic process	BP	SAOUHSC_00086 SAOUHSC_00217 SAOUHSC_00336 SAOUHSC_00412 SAOUHSC_00502 SAOUHSC_00504 SAOUHSC_00505 SAOUHSC_00558 SAOUHSC_00577 SAOUHSC_00578 SAOUHSC_00579 SAOUHSC_00620 SAOUHSC_00661 SAOUHSC_00691 SAOUHSC_00728 SAOUHSC_00736 SAOUHSC_00766 SAOUHSC_00790 SAOUHSC_00882 SAOUHSC_00902 SAOUHSC_00903 SAOUHSC_00912 SAOUHSC_00920 SAOUHSC_00963 SAOUHSC_01031 SAOUHSC_01032 SAOUHSC_01038 SAOUHSC_01055 SAOUHSC…	WG79_00080 WG79_00200 WG79_00215 WG79_00220 WG79_00225 WG79_00345 WG79_01025 WG79_01030 WG79_01035 WG79_01415 WG79_01760 WG79_02555 WG79_02925 WG79_02930 WG79_03060 WG79_03085 WG79_03205 WG79_03210 WG79_03355 WG79_03385 WG79_03525 WG79_03530 WG79_03615 WG79_03670 WG79_04315 WG79_04320 WG79_04325 WG79_04330 WG79_04420 WG79_04970 WG79_05075 WG79_05105 WG79_05145 WG79_05225 WG79_05250 WG79_05255 WG7…
838	GO:0046914	0.97528	0.0656288	4	100	transition metal ion binding	MF	SAOUHSC_00217 SAOUHSC_00503 SAOUHSC_01215 SAOUHSC_02976	WG79_03670 WG79_04420 WG79_08565 WG79_10740
839	GO:0009163	0.975662	0.120141	1	41	nucleoside biosynthetic process	BP	SAOUHSC_02909	WG79_03355
840	GO:0042455	0.975662	0.120141	1	41	ribonucleoside biosynthetic process	BP	SAOUHSC_02909	WG79_03355
841	GO:0009058	0.976897	0.0352109	41	607	biosynthetic process	BP	SAOUHSC_00502 SAOUHSC_00577 SAOUHSC_00578 SAOUHSC_00620 SAOUHSC_00691 SAOUHSC_00728 SAOUHSC_00736 SAOUHSC_00920 SAOUHSC_01038 SAOUHSC_01065 SAOUHSC_01095 SAOUHSC_01215 SAOUHSC_01237 SAOUHSC_01238 SAOUHSC_01240 SAOUHSC_01320 SAOUHSC_01321 SAOUHSC_01322 SAOUHSC_01361 SAOUHSC_01372 SAOUHSC_01400 SAOUHSC_01685 SAOUHSC_02012 SAOUHSC_02098 SAOUHSC_02111 SAOUHSC_02281 SAOUHSC_02282 SAOUHSC_02283 SAOUHSC…	WG79_00080 WG79_01035 WG79_02925 WG79_03060 WG79_03210 WG79_03355 WG79_03525 WG79_03530 WG79_04315 WG79_04325 WG79_04330 WG79_04420 WG79_04970 WG79_05105 WG79_05225 WG79_05790 WG79_05975 WG79_05980 WG79_06150 WG79_06485 WG79_06670 WG79_06710 WG79_09620 WG79_09625 WG79_09635 WG79_09640 WG79_09645 WG79_09650 WG79_09655 WG79_10100 WG79_10105 WG79_10110 WG79_10290 WG79_10345 WG79_10735 WG79_11020 WG7…
842	GO:0016070	0.977244	0.0434915	12	223	RNA metabolic process	BP	SAOUHSC_00502 SAOUHSC_00620 SAOUHSC_01095 SAOUHSC_01215 SAOUHSC_01240 SAOUHSC_01361 SAOUHSC_01685 SAOUHSC_02098 SAOUHSC_02113 SAOUHSC_02388 SAOUHSC_02461 SAOUHSC_02810	WG79_01035 WG79_02925 WG79_04315 WG79_04420 WG79_04970 WG79_06150 WG79_10290 WG79_10735 WG79_11070 WG79_11155 WG79_11685 WG79_13210
843	GO:0009150	0.97738	0.0809426	2	64	purine ribonucleotide metabolic process	BP	SAOUHSC_01330 SAOUHSC_02811	WG79_02930 WG79_10150
844	GO:1901659	0.977787	0.11183	1	42	glycosyl compound biosynthetic process	BP	SAOUHSC_02909	WG79_03355
845	GO:0019693	0.979058	0.0637252	3	84	ribose phosphate metabolic process	BP	SAOUHSC_01330 SAOUHSC_02811 SAOUHSC_02909	WG79_02930 WG79_03355 WG79_10150
846	GO:0009165	0.980123	0.0727491	2	65	nucleotide biosynthetic process	BP	SAOUHSC_02365 SAOUHSC_02909	WG79_03355 WG79_11805
847	GO:0009116	0.982404	0.0549589	3	86	nucleoside metabolic process	BP	SAOUHSC_00766 SAOUHSC_02811 SAOUHSC_02909	WG79_02930 WG79_03355 WG79_06845
848	GO:0009260	0.982736	0.0915724	1	45	ribonucleotide biosynthetic process	BP	SAOUHSC_02909	WG79_03355
849	GO:1901564	0.982891	0.0282471	27	435	organonitrogen compound metabolic process	BP	SAOUHSC_00691 SAOUHSC_00766 SAOUHSC_00902 SAOUHSC_00903 SAOUHSC_01038 SAOUHSC_01065 SAOUHSC_01240 SAOUHSC_01320 SAOUHSC_01321 SAOUHSC_01322 SAOUHSC_01330 SAOUHSC_01372 SAOUHSC_01400 SAOUHSC_02012 SAOUHSC_02281 SAOUHSC_02282 SAOUHSC_02283 SAOUHSC_02284 SAOUHSC_02285 SAOUHSC_02287 SAOUHSC_02288 SAOUHSC_02365 SAOUHSC_02811 SAOUHSC_02909 SAOUHSC_02945 SAOUHSC_02947 SAOUHSC_02965	WG79_00080 WG79_02930 WG79_03355 WG79_03525 WG79_03530 WG79_03615 WG79_04315 WG79_05105 WG79_05225 WG79_06485 WG79_06845 WG79_09620 WG79_09625 WG79_09635 WG79_09640 WG79_09645 WG79_09650 WG79_09655 WG79_10100 WG79_10105 WG79_10110 WG79_10150 WG79_10345 WG79_11020 WG79_11805 WG79_12635 WG79_12640
850	GO:0016810	0.982895	0.0909032	1	45	hydrolase activity, acting on carbon-nitrogen (but not peptide) bonds	MF	SAOUHSC_01038	WG79_05225
851	GO:1901293	0.983112	0.0635222	2	67	nucleoside phosphate biosynthetic process	BP	SAOUHSC_02365 SAOUHSC_02909	WG79_03355 WG79_11805
852	GO:0015075	0.983444	0.0464217	4	107	ion transmembrane transporter activity	MF	SAOUHSC_00883 SAOUHSC_02270 SAOUHSC_02389 SAOUHSC_02660	WG79_02260 WG79_09715 WG79_11430 WG79_13215
853	GO:0006163	0.983544	0.0621429	2	68	purine nucleotide metabolic process	BP	SAOUHSC_01330 SAOUHSC_02811	WG79_02930 WG79_10150
854	GO:0034645	0.983595	0.0297339	17	303	cellular macromolecule biosynthetic process	BP	SAOUHSC_00502 SAOUHSC_00620 SAOUHSC_00691 SAOUHSC_00728 SAOUHSC_01038 SAOUHSC_01095 SAOUHSC_01215 SAOUHSC_01240 SAOUHSC_01361 SAOUHSC_01685 SAOUHSC_02012 SAOUHSC_02098 SAOUHSC_02111 SAOUHSC_02365 SAOUHSC_02388 SAOUHSC_02461 SAOUHSC_02810	WG79_01035 WG79_02925 WG79_04315 WG79_04420 WG79_04970 WG79_05225 WG79_06150 WG79_06485 WG79_06670 WG79_10290 WG79_10735 WG79_11020 WG79_11070 WG79_11145 WG79_11685 WG79_11805 WG79_13210
855	GO:0003677	0.983663	0.0348497	9	190	DNA binding	MF	SAOUHSC_00502 SAOUHSC_00503 SAOUHSC_00620 SAOUHSC_01685 SAOUHSC_02098 SAOUHSC_02111 SAOUHSC_02388 SAOUHSC_02461 SAOUHSC_02810	WG79_01035 WG79_02925 WG79_06150 WG79_10735 WG79_10740 WG79_11070 WG79_11145 WG79_11685 WG79_13210
856	GO:0016741	0.983803	0.0870703	1	45	transferase activity, transferring one-carbon groups	MF	SAOUHSC_02113	WG79_11155
857	GO:0022613	0.984012	0.0861812	1	45	ribonucleoprotein complex biogenesis	BP	SAOUHSC_01214	WG79_04425
858	GO:0042254	0.984012	0.0861812	1	45	ribosome biogenesis	BP	SAOUHSC_01214	WG79_04425
859	GO:0009451	0.984862	0.0824621	1	46	RNA modification	BP	SAOUHSC_02113	WG79_11155
860	GO:0003723	0.98524	0.0420448	4	106	RNA binding	MF	SAOUHSC_01095 SAOUHSC_01215 SAOUHSC_01240 SAOUHSC_02113	WG79_04315 WG79_04420 WG79_04970 WG79_11155
861	GO:0046390	0.985646	0.0789857	1	47	ribose phosphate biosynthetic process	BP	SAOUHSC_02909	WG79_03355
862	GO:0009059	0.985722	0.0261709	17	306	macromolecule biosynthetic process	BP	SAOUHSC_00502 SAOUHSC_00620 SAOUHSC_00691 SAOUHSC_00728 SAOUHSC_01038 SAOUHSC_01095 SAOUHSC_01215 SAOUHSC_01240 SAOUHSC_01361 SAOUHSC_01685 SAOUHSC_02012 SAOUHSC_02098 SAOUHSC_02111 SAOUHSC_02365 SAOUHSC_02388 SAOUHSC_02461 SAOUHSC_02810	WG79_01035 WG79_02925 WG79_04315 WG79_04420 WG79_04970 WG79_05225 WG79_06150 WG79_06485 WG79_06670 WG79_10290 WG79_10735 WG79_11020 WG79_11070 WG79_11145 WG79_11685 WG79_11805 WG79_13210
863	GO:1901657	0.985742	0.0459015	3	89	glycosyl compound metabolic process	BP	SAOUHSC_00766 SAOUHSC_02811 SAOUHSC_02909	WG79_02930 WG79_03355 WG79_06845
864	GO:0034654	0.986063	0.0285378	11	218	nucleobase-containing compound biosynthetic process	BP	SAOUHSC_00502 SAOUHSC_00620 SAOUHSC_01361 SAOUHSC_01685 SAOUHSC_02098 SAOUHSC_02111 SAOUHSC_02365 SAOUHSC_02388 SAOUHSC_02461 SAOUHSC_02810 SAOUHSC_02909	WG79_01035 WG79_02925 WG79_03355 WG79_06150 WG79_10290 WG79_10735 WG79_11070 WG79_11145 WG79_11685 WG79_11805 WG79_13210
865	GO:0003674	0.986133	0.0224469	116	1495	molecular_function	MF	SAOUHSC_00086 SAOUHSC_00216 SAOUHSC_00217 SAOUHSC_00223 SAOUHSC_00329 SAOUHSC_00336 SAOUHSC_00412 SAOUHSC_00502 SAOUHSC_00503 SAOUHSC_00504 SAOUHSC_00505 SAOUHSC_00558 SAOUHSC_00577 SAOUHSC_00578 SAOUHSC_00579 SAOUHSC_00620 SAOUHSC_00641 SAOUHSC_00661 SAOUHSC_00691 SAOUHSC_00703 SAOUHSC_00728 SAOUHSC_00736 SAOUHSC_00762 SAOUHSC_00769 SAOUHSC_00790 SAOUHSC_00792 SAOUHSC_00882 SAOUHSC_00883 SAOUHSC…	WG79_00080 WG79_00115 WG79_00200 WG79_00215 WG79_00220 WG79_00225 WG79_00345 WG79_00350 WG79_01025 WG79_01030 WG79_01035 WG79_01760 WG79_02250 WG79_02260 WG79_02555 WG79_02925 WG79_02930 WG79_03060 WG79_03085 WG79_03205 WG79_03210 WG79_03355 WG79_03385 WG79_03430 WG79_03525 WG79_03530 WG79_03615 WG79_03670 WG79_03890 WG79_03955 WG79_04315 WG79_04320 WG79_04325 WG79_04330 WG79_04420 WG79_04425 WG7…
866	GO:0008150	0.986584	0.0215205	113	1465	biological_process	BP	SAOUHSC_00042 SAOUHSC_00086 SAOUHSC_00216 SAOUHSC_00217 SAOUHSC_00246 SAOUHSC_00329 SAOUHSC_00336 SAOUHSC_00412 SAOUHSC_00502 SAOUHSC_00503 SAOUHSC_00504 SAOUHSC_00505 SAOUHSC_00558 SAOUHSC_00577 SAOUHSC_00578 SAOUHSC_00579 SAOUHSC_00620 SAOUHSC_00641 SAOUHSC_00661 SAOUHSC_00691 SAOUHSC_00703 SAOUHSC_00728 SAOUHSC_00736 SAOUHSC_00766 SAOUHSC_00769 SAOUHSC_00790 SAOUHSC_00882 SAOUHSC_00883 SAOUHSC…	WG79_00080 WG79_00200 WG79_00215 WG79_00220 WG79_00225 WG79_00345 WG79_01025 WG79_01030 WG79_01035 WG79_01415 WG79_01665 WG79_01760 WG79_02250 WG79_02260 WG79_02475 WG79_02555 WG79_02925 WG79_02930 WG79_03060 WG79_03085 WG79_03205 WG79_03210 WG79_03355 WG79_03385 WG79_03525 WG79_03530 WG79_03615 WG79_03670 WG79_03960 WG79_04315 WG79_04320 WG79_04325 WG79_04330 WG79_04420 WG79_04425 WG79_04970 WG7…
867	GO:0071840	0.986725	0.0329577	6	144	cellular component organization or biogenesis	BP	SAOUHSC_00691 SAOUHSC_00728 SAOUHSC_00998 SAOUHSC_01214 SAOUHSC_02012 SAOUHSC_02365	WG79_04425 WG79_05405 WG79_06485 WG79_06670 WG79_11020 WG79_11805
868	GO:0016874	0.987442	0.0494679	2	74	ligase activity	MF	SAOUHSC_00963 SAOUHSC_01240	WG79_04315 WG79_05565
869	GO:0005737	0.988002	0.0193942	36	561	cytoplasm	CC	SAOUHSC_00336 SAOUHSC_00577 SAOUHSC_00578 SAOUHSC_00579 SAOUHSC_00620 SAOUHSC_00769 SAOUHSC_00790 SAOUHSC_00912 SAOUHSC_00920 SAOUHSC_01055 SAOUHSC_01095 SAOUHSC_01214 SAOUHSC_01215 SAOUHSC_01237 SAOUHSC_01240 SAOUHSC_01320 SAOUHSC_01321 SAOUHSC_01322 SAOUHSC_01330 SAOUHSC_01372 SAOUHSC_01466 SAOUHSC_01684 SAOUHSC_01819 SAOUHSC_02111 SAOUHSC_02143 SAOUHSC_02254 SAOUHSC_02255 SAOUHSC_02281 SAOUHSC…	WG79_00345 WG79_01030 WG79_01665 WG79_03355 WG79_03615 WG79_03890 WG79_04315 WG79_04330 WG79_04420 WG79_04425 WG79_04970 WG79_05145 WG79_05790 WG79_05815 WG79_05975 WG79_05980 WG79_05985 WG79_06150 WG79_06855 WG79_06950 WG79_08030 WG79_09620 WG79_09645 WG79_09655 WG79_09780 WG79_09785 WG79_09950 WG79_10100 WG79_10105 WG79_10110 WG79_10150 WG79_10345 WG79_11145 WG79_11640 WG79_11715 WG79_11805
870	GO:0044260	0.988763	0.0186561	31	501	cellular macromolecule metabolic process	BP	SAOUHSC_00502 SAOUHSC_00504 SAOUHSC_00620 SAOUHSC_00691 SAOUHSC_00728 SAOUHSC_00902 SAOUHSC_00903 SAOUHSC_00963 SAOUHSC_01038 SAOUHSC_01095 SAOUHSC_01215 SAOUHSC_01240 SAOUHSC_01361 SAOUHSC_01431 SAOUHSC_01432 SAOUHSC_01466 SAOUHSC_01683 SAOUHSC_01684 SAOUHSC_01685 SAOUHSC_01972 SAOUHSC_02012 SAOUHSC_02098 SAOUHSC_02099 SAOUHSC_02111 SAOUHSC_02113 SAOUHSC_02254 SAOUHSC_02255 SAOUHSC_02365 SAOUHSC…	WG79_00220 WG79_00225 WG79_00345 WG79_01025 WG79_01030 WG79_01035 WG79_02925 WG79_04315 WG79_04420 WG79_04970 WG79_05225 WG79_05565 WG79_06150 WG79_06485 WG79_06670 WG79_09780 WG79_09785 WG79_10290 WG79_10735 WG79_10745 WG79_11020 WG79_11070 WG79_11075 WG79_11145 WG79_11155 WG79_11685 WG79_11805 WG79_12170 WG79_12635 WG79_12640 WG79_13210
871	GO:1901565	0.989495	0.0613146	1	51	organonitrogen compound catabolic process	BP	SAOUHSC_02965	WG79_03615
872	GO:0009119	0.98986	0.0413312	2	74	ribonucleoside metabolic process	BP	SAOUHSC_02811 SAOUHSC_02909	WG79_02930 WG79_03355
873	GO:0015291	0.990152	0.0581145	1	53	secondary active transmembrane transporter activity	MF	SAOUHSC_00883	WG79_11430
874	GO:0006399	0.990308	0.057368	1	53	tRNA metabolic process	BP	SAOUHSC_01240	WG79_04315
875	GO:0051188	0.990751	0.038245	2	74	cofactor biosynthetic process	BP	SAOUHSC_01065 SAOUHSC_02945	WG79_03525 WG79_05105
876	GO:0046128	0.992112	0.0484841	1	54	purine ribonucleoside metabolic process	BP	SAOUHSC_02811	WG79_02930
877	GO:0072521	0.992131	0.0333058	2	77	purine-containing compound metabolic process	BP	SAOUHSC_01330 SAOUHSC_02811	WG79_02930 WG79_10150
878	GO:0051186	0.992359	0.0236172	4	115	cofactor metabolic process	BP	SAOUHSC_00577 SAOUHSC_00578 SAOUHSC_01065 SAOUHSC_02945	WG79_03525 WG79_05105 WG79_05975 WG79_05980
879	GO:0006518	0.992492	0.0232431	4	117	peptide metabolic process	BP	SAOUHSC_00902 SAOUHSC_00903 SAOUHSC_01038 SAOUHSC_01240	WG79_04315 WG79_05225 WG79_12635 WG79_12640
880	GO:0010467	0.993467	0.0131177	15	290	gene expression	BP	SAOUHSC_00502 SAOUHSC_00620 SAOUHSC_00902 SAOUHSC_00903 SAOUHSC_00912 SAOUHSC_01038 SAOUHSC_01240 SAOUHSC_01361 SAOUHSC_01685 SAOUHSC_01769 SAOUHSC_02098 SAOUHSC_02113 SAOUHSC_02388 SAOUHSC_02461 SAOUHSC_02810	WG79_01035 WG79_01415 WG79_02925 WG79_04315 WG79_05225 WG79_05815 WG79_06150 WG79_10290 WG79_10735 WG79_11070 WG79_11155 WG79_11685 WG79_12635 WG79_12640 WG79_13210
881	GO:0043226	0.993729	0.0274174	2	80	organelle	CC	SAOUHSC_01372 SAOUHSC_03023	WG79_03890 WG79_10345
882	GO:0043229	0.993729	0.0274174	2	80	intracellular organelle	CC	SAOUHSC_01372 SAOUHSC_03023	WG79_03890 WG79_10345
883	GO:0009117	0.994469	0.0177376	4	121	nucleotide metabolic process	BP	SAOUHSC_01330 SAOUHSC_02365 SAOUHSC_02811 SAOUHSC_02909	WG79_02930 WG79_03355 WG79_10150 WG79_11805
884	GO:0019438	0.99449	0.0114139	14	279	aromatic compound biosynthetic process	BP	SAOUHSC_00502 SAOUHSC_00620 SAOUHSC_01065 SAOUHSC_01361 SAOUHSC_01372 SAOUHSC_01685 SAOUHSC_02098 SAOUHSC_02111 SAOUHSC_02365 SAOUHSC_02388 SAOUHSC_02461 SAOUHSC_02810 SAOUHSC_02909 SAOUHSC_02945	WG79_01035 WG79_02925 WG79_03355 WG79_03525 WG79_05105 WG79_06150 WG79_10290 WG79_10345 WG79_10735 WG79_11070 WG79_11145 WG79_11685 WG79_11805 WG79_13210
885	GO:0044237	0.994539	0.00870474	66	954	cellular metabolic process	BP	SAOUHSC_00086 SAOUHSC_00336 SAOUHSC_00502 SAOUHSC_00504 SAOUHSC_00558 SAOUHSC_00577 SAOUHSC_00578 SAOUHSC_00579 SAOUHSC_00620 SAOUHSC_00691 SAOUHSC_00728 SAOUHSC_00736 SAOUHSC_00766 SAOUHSC_00902 SAOUHSC_00903 SAOUHSC_00920 SAOUHSC_00963 SAOUHSC_01031 SAOUHSC_01038 SAOUHSC_01055 SAOUHSC_01065 SAOUHSC_01095 SAOUHSC_01215 SAOUHSC_01237 SAOUHSC_01238 SAOUHSC_01240 SAOUHSC_01320 SAOUHSC_01321 SAOUHSC…	WG79_00080 WG79_00215 WG79_00220 WG79_00225 WG79_00345 WG79_01025 WG79_01030 WG79_01035 WG79_02555 WG79_02925 WG79_02930 WG79_03355 WG79_03525 WG79_03530 WG79_03615 WG79_04315 WG79_04325 WG79_04330 WG79_04420 WG79_04970 WG79_05105 WG79_05145 WG79_05225 WG79_05255 WG79_05565 WG79_05790 WG79_05905 WG79_05975 WG79_05980 WG79_05985 WG79_06150 WG79_06485 WG79_06670 WG79_06710 WG79_06845 WG79_08030 WG7…
886	GO:0042278	0.994602	0.0353998	1	58	purine nucleoside metabolic process	BP	SAOUHSC_02811	WG79_02930
887	GO:0001071	0.994813	0.0342726	1	57	nucleic acid binding transcription factor activity	MF	SAOUHSC_02388	WG79_13210
888	GO:0003700	0.994813	0.0342726	1	57	transcription factor activity, sequence-specific DNA binding	MF	SAOUHSC_02388	WG79_13210
889	GO:0006753	0.995225	0.0155668	4	123	nucleoside phosphate metabolic process	BP	SAOUHSC_01330 SAOUHSC_02365 SAOUHSC_02811 SAOUHSC_02909	WG79_02930 WG79_03355 WG79_10150 WG79_11805
890	GO:0009987	0.995583	0.00715175	86	1193	cellular process	BP	SAOUHSC_00042 SAOUHSC_00086 SAOUHSC_00216 SAOUHSC_00246 SAOUHSC_00329 SAOUHSC_00336 SAOUHSC_00502 SAOUHSC_00504 SAOUHSC_00558 SAOUHSC_00577 SAOUHSC_00578 SAOUHSC_00579 SAOUHSC_00620 SAOUHSC_00691 SAOUHSC_00703 SAOUHSC_00728 SAOUHSC_00736 SAOUHSC_00766 SAOUHSC_00769 SAOUHSC_00883 SAOUHSC_00902 SAOUHSC_00903 SAOUHSC_00920 SAOUHSC_00963 SAOUHSC_00998 SAOUHSC_01031 SAOUHSC_01038 SAOUHSC_01055 SAOUHSC…	WG79_00080 WG79_00215 WG79_00220 WG79_00225 WG79_00345 WG79_01025 WG79_01030 WG79_01035 WG79_02250 WG79_02260 WG79_02475 WG79_02555 WG79_02925 WG79_02930 WG79_03085 WG79_03355 WG79_03525 WG79_03530 WG79_03615 WG79_04315 WG79_04325 WG79_04330 WG79_04420 WG79_04970 WG79_05105 WG79_05115 WG79_05145 WG79_05225 WG79_05255 WG79_05405 WG79_05565 WG79_05790 WG79_05905 WG79_05975 WG79_05980 WG79_05985 WG7…
891	GO:0009161	0.996099	0.0269468	1	62	ribonucleoside monophosphate metabolic process	BP	SAOUHSC_02909	WG79_03355
892	GO:0006811	0.996226	0.0126184	4	128	ion transport	BP	SAOUHSC_00883 SAOUHSC_02270 SAOUHSC_02389 SAOUHSC_02660	WG79_02260 WG79_09715 WG79_11430 WG79_13215
893	GO:0055086	0.996259	0.0113862	5	144	nucleobase-containing small molecule metabolic process	BP	SAOUHSC_00766 SAOUHSC_01330 SAOUHSC_02365 SAOUHSC_02811 SAOUHSC_02909	WG79_02930 WG79_03355 WG79_06845 WG79_10150 WG79_11805
894	GO:0009123	0.996775	0.022945	1	64	nucleoside monophosphate metabolic process	BP	SAOUHSC_02909	WG79_03355
895	GO:0006396	0.997006	0.021554	1	64	RNA processing	BP	SAOUHSC_02113	WG79_11155
896	GO:0006732	0.997121	0.0139677	2	88	coenzyme metabolic process	BP	SAOUHSC_00577 SAOUHSC_00578	WG79_05975 WG79_05980
897	GO:0071705	0.997197	0.0203688	1	66	nitrogen compound transport	BP	SAOUHSC_02270	WG79_09715
898	GO:0044424	0.997291	0.00477324	36	598	intracellular part	CC	SAOUHSC_00336 SAOUHSC_00577 SAOUHSC_00578 SAOUHSC_00579 SAOUHSC_00620 SAOUHSC_00769 SAOUHSC_00790 SAOUHSC_00912 SAOUHSC_00920 SAOUHSC_01055 SAOUHSC_01095 SAOUHSC_01214 SAOUHSC_01215 SAOUHSC_01237 SAOUHSC_01240 SAOUHSC_01320 SAOUHSC_01321 SAOUHSC_01322 SAOUHSC_01330 SAOUHSC_01372 SAOUHSC_01466 SAOUHSC_01684 SAOUHSC_01819 SAOUHSC_02111 SAOUHSC_02143 SAOUHSC_02254 SAOUHSC_02255 SAOUHSC_02281 SAOUHSC…	WG79_00345 WG79_01030 WG79_01665 WG79_03355 WG79_03615 WG79_03890 WG79_04315 WG79_04330 WG79_04420 WG79_04425 WG79_04970 WG79_05145 WG79_05790 WG79_05815 WG79_05975 WG79_05980 WG79_05985 WG79_06150 WG79_06855 WG79_06950 WG79_08030 WG79_09620 WG79_09645 WG79_09655 WG79_09780 WG79_09785 WG79_09950 WG79_10100 WG79_10105 WG79_10110 WG79_10150 WG79_10345 WG79_11145 WG79_11640 WG79_11715 WG79_11805
899	GO:0018130	0.997317	0.00585736	14	292	heterocycle biosynthetic process	BP	SAOUHSC_00502 SAOUHSC_00620 SAOUHSC_01065 SAOUHSC_01361 SAOUHSC_01372 SAOUHSC_01685 SAOUHSC_02098 SAOUHSC_02111 SAOUHSC_02365 SAOUHSC_02388 SAOUHSC_02461 SAOUHSC_02810 SAOUHSC_02909 SAOUHSC_02945	WG79_01035 WG79_02925 WG79_03355 WG79_03525 WG79_05105 WG79_06150 WG79_10290 WG79_10345 WG79_10735 WG79_11070 WG79_11145 WG79_11685 WG79_11805 WG79_13210
900	GO:0003676	0.997543	0.00528853	15	315	nucleic acid binding	MF	SAOUHSC_00502 SAOUHSC_00503 SAOUHSC_00620 SAOUHSC_01095 SAOUHSC_01215 SAOUHSC_01240 SAOUHSC_01466 SAOUHSC_01685 SAOUHSC_02098 SAOUHSC_02110 SAOUHSC_02111 SAOUHSC_02113 SAOUHSC_02388 SAOUHSC_02461 SAOUHSC_02810	WG79_00345 WG79_01035 WG79_02925 WG79_04315 WG79_04420 WG79_04970 WG79_06150 WG79_10735 WG79_10740 WG79_11070 WG79_11140 WG79_11145 WG79_11155 WG79_11685 WG79_13210
901	GO:0090304	0.997808	0.00484982	14	303	nucleic acid metabolic process	BP	SAOUHSC_00502 SAOUHSC_00620 SAOUHSC_01095 SAOUHSC_01215 SAOUHSC_01240 SAOUHSC_01361 SAOUHSC_01466 SAOUHSC_01685 SAOUHSC_02098 SAOUHSC_02111 SAOUHSC_02113 SAOUHSC_02388 SAOUHSC_02461 SAOUHSC_02810	WG79_00345 WG79_01035 WG79_02925 WG79_04315 WG79_04420 WG79_04970 WG79_06150 WG79_10290 WG79_10735 WG79_11070 WG79_11145 WG79_11155 WG79_11685 WG79_13210
902	GO:0005622	0.998404	0.00286664	38	636	intracellular	CC	SAOUHSC_00336 SAOUHSC_00577 SAOUHSC_00578 SAOUHSC_00579 SAOUHSC_00620 SAOUHSC_00769 SAOUHSC_00790 SAOUHSC_00912 SAOUHSC_00920 SAOUHSC_01055 SAOUHSC_01095 SAOUHSC_01214 SAOUHSC_01215 SAOUHSC_01237 SAOUHSC_01240 SAOUHSC_01320 SAOUHSC_01321 SAOUHSC_01322 SAOUHSC_01330 SAOUHSC_01372 SAOUHSC_01466 SAOUHSC_01684 SAOUHSC_01819 SAOUHSC_02098 SAOUHSC_02099 SAOUHSC_02111 SAOUHSC_02143 SAOUHSC_02254 SAOUHSC…	WG79_00345 WG79_01030 WG79_01665 WG79_03355 WG79_03615 WG79_03890 WG79_04315 WG79_04330 WG79_04420 WG79_04425 WG79_04970 WG79_05145 WG79_05790 WG79_05815 WG79_05975 WG79_05980 WG79_05985 WG79_06150 WG79_06855 WG79_06950 WG79_08030 WG79_09620 WG79_09645 WG79_09655 WG79_09780 WG79_09785 WG79_09950 WG79_10100 WG79_10105 WG79_10110 WG79_10150 WG79_10345 WG79_11070 WG79_11075 WG79_11145 WG79_11640 WG7…
903	GO:0006412	0.998504	0.00785321	2	97	translation	BP	SAOUHSC_01038 SAOUHSC_01240	WG79_04315 WG79_05225
904	GO:1901362	0.998724	0.00292875	14	305	organic cyclic compound biosynthetic process	BP	SAOUHSC_00502 SAOUHSC_00620 SAOUHSC_01065 SAOUHSC_01361 SAOUHSC_01372 SAOUHSC_01685 SAOUHSC_02098 SAOUHSC_02111 SAOUHSC_02365 SAOUHSC_02388 SAOUHSC_02461 SAOUHSC_02810 SAOUHSC_02909 SAOUHSC_02945	WG79_01035 WG79_02925 WG79_03355 WG79_03525 WG79_05105 WG79_06150 WG79_10290 WG79_10345 WG79_10735 WG79_11070 WG79_11145 WG79_11685 WG79_11805 WG79_13210
905	GO:0043043	0.998974	0.00562185	2	102	peptide biosynthetic process	BP	SAOUHSC_01038 SAOUHSC_01240	WG79_04315 WG79_05225
906	GO:0034660	0.999299	0.00615873	1	81	ncRNA metabolic process	BP	SAOUHSC_01240	WG79_04315
907	GO:0043603	0.999617	0.0015909	4	157	cellular amide metabolic process	BP	SAOUHSC_00902 SAOUHSC_00903 SAOUHSC_01038 SAOUHSC_01240	WG79_04315 WG79_05225 WG79_12635 WG79_12640
908	GO:0043604	0.999883	0.000795561	2	127	amide biosynthetic process	BP	SAOUHSC_01038 SAOUHSC_01240	WG79_04315 WG79_05225
909	GO:0044271	0.999912	0.000225607	16	381	cellular nitrogen compound biosynthetic process	BP	SAOUHSC_00502 SAOUHSC_00620 SAOUHSC_01038 SAOUHSC_01065 SAOUHSC_01240 SAOUHSC_01361 SAOUHSC_01372 SAOUHSC_01685 SAOUHSC_02098 SAOUHSC_02111 SAOUHSC_02365 SAOUHSC_02388 SAOUHSC_02461 SAOUHSC_02810 SAOUHSC_02909 SAOUHSC_02945	WG79_01035 WG79_02925 WG79_03355 WG79_03525 WG79_04315 WG79_05105 WG79_05225 WG79_06150 WG79_10290 WG79_10345 WG79_10735 WG79_11070 WG79_11145 WG79_11685 WG79_11805 WG79_13210
910	GO:0006139	0.999945	0.000136893	19	440	nucleobase-containing compound metabolic process	BP	SAOUHSC_00502 SAOUHSC_00620 SAOUHSC_00766 SAOUHSC_01095 SAOUHSC_01215 SAOUHSC_01240 SAOUHSC_01330 SAOUHSC_01361 SAOUHSC_01466 SAOUHSC_01685 SAOUHSC_02098 SAOUHSC_02111 SAOUHSC_02113 SAOUHSC_02365 SAOUHSC_02388 SAOUHSC_02461 SAOUHSC_02810 SAOUHSC_02811 SAOUHSC_02909	WG79_00345 WG79_01035 WG79_02925 WG79_02930 WG79_03355 WG79_04315 WG79_04420 WG79_04970 WG79_06150 WG79_06845 WG79_10150 WG79_10290 WG79_10735 WG79_11070 WG79_11145 WG79_11155 WG79_11685 WG79_11805 WG79_13210
911	GO:0006807	0.999951	0.000101078	40	731	nitrogen compound metabolic process	BP	SAOUHSC_00502 SAOUHSC_00620 SAOUHSC_00691 SAOUHSC_00766 SAOUHSC_00902 SAOUHSC_00903 SAOUHSC_01038 SAOUHSC_01065 SAOUHSC_01095 SAOUHSC_01215 SAOUHSC_01240 SAOUHSC_01320 SAOUHSC_01321 SAOUHSC_01322 SAOUHSC_01330 SAOUHSC_01361 SAOUHSC_01372 SAOUHSC_01400 SAOUHSC_01466 SAOUHSC_01685 SAOUHSC_02012 SAOUHSC_02098 SAOUHSC_02111 SAOUHSC_02113 SAOUHSC_02281 SAOUHSC_02282 SAOUHSC_02283 SAOUHSC_02284 SAOUHSC…	WG79_00080 WG79_00345 WG79_01035 WG79_02925 WG79_02930 WG79_03355 WG79_03525 WG79_03530 WG79_03615 WG79_04315 WG79_04420 WG79_04970 WG79_05105 WG79_05225 WG79_06150 WG79_06485 WG79_06845 WG79_09620 WG79_09625 WG79_09635 WG79_09640 WG79_09645 WG79_09650 WG79_09655 WG79_10100 WG79_10105 WG79_10110 WG79_10150 WG79_10290 WG79_10345 WG79_10735 WG79_11020 WG79_11070 WG79_11145 WG79_11155 WG79_11685 WG7…
912	GO:0006725	0.99999	2.50178e-05	22	510	cellular aromatic compound metabolic process	BP	SAOUHSC_00502 SAOUHSC_00620 SAOUHSC_00766 SAOUHSC_01065 SAOUHSC_01095 SAOUHSC_01215 SAOUHSC_01240 SAOUHSC_01330 SAOUHSC_01361 SAOUHSC_01372 SAOUHSC_01466 SAOUHSC_01685 SAOUHSC_02098 SAOUHSC_02111 SAOUHSC_02113 SAOUHSC_02365 SAOUHSC_02388 SAOUHSC_02461 SAOUHSC_02810 SAOUHSC_02811 SAOUHSC_02909 SAOUHSC_02945	WG79_00345 WG79_01035 WG79_02925 WG79_02930 WG79_03355 WG79_03525 WG79_04315 WG79_04420 WG79_04970 WG79_05105 WG79_06150 WG79_06845 WG79_10150 WG79_10290 WG79_10345 WG79_10735 WG79_11070 WG79_11145 WG79_11155 WG79_11685 WG79_11805 WG79_13210
913	GO:1901360	0.999995	1.23215e-05	23	535	organic cyclic compound metabolic process	BP	SAOUHSC_00502 SAOUHSC_00577 SAOUHSC_00620 SAOUHSC_00766 SAOUHSC_01065 SAOUHSC_01095 SAOUHSC_01215 SAOUHSC_01240 SAOUHSC_01330 SAOUHSC_01361 SAOUHSC_01372 SAOUHSC_01466 SAOUHSC_01685 SAOUHSC_02098 SAOUHSC_02111 SAOUHSC_02113 SAOUHSC_02365 SAOUHSC_02388 SAOUHSC_02461 SAOUHSC_02810 SAOUHSC_02811 SAOUHSC_02909 SAOUHSC_02945	WG79_00345 WG79_01035 WG79_02925 WG79_02930 WG79_03355 WG79_03525 WG79_04315 WG79_04420 WG79_04970 WG79_05105 WG79_05975 WG79_06150 WG79_06845 WG79_10150 WG79_10290 WG79_10345 WG79_10735 WG79_11070 WG79_11145 WG79_11155 WG79_11685 WG79_11805 WG79_13210
914	GO:0046483	0.999996	1.13505e-05	22	522	heterocycle metabolic process	BP	SAOUHSC_00502 SAOUHSC_00620 SAOUHSC_00766 SAOUHSC_01065 SAOUHSC_01095 SAOUHSC_01215 SAOUHSC_01240 SAOUHSC_01330 SAOUHSC_01361 SAOUHSC_01372 SAOUHSC_01466 SAOUHSC_01685 SAOUHSC_02098 SAOUHSC_02111 SAOUHSC_02113 SAOUHSC_02365 SAOUHSC_02388 SAOUHSC_02461 SAOUHSC_02810 SAOUHSC_02811 SAOUHSC_02909 SAOUHSC_02945	WG79_00345 WG79_01035 WG79_02925 WG79_02930 WG79_03355 WG79_03525 WG79_04315 WG79_04420 WG79_04970 WG79_05105 WG79_06150 WG79_06845 WG79_10150 WG79_10290 WG79_10345 WG79_10735 WG79_11070 WG79_11145 WG79_11155 WG79_11685 WG79_11805 WG79_13210
915	GO:0034641	1	1.13153e-06	26	613	cellular nitrogen compound metabolic process	BP	SAOUHSC_00502 SAOUHSC_00620 SAOUHSC_00766 SAOUHSC_00902 SAOUHSC_00903 SAOUHSC_01038 SAOUHSC_01065 SAOUHSC_01095 SAOUHSC_01215 SAOUHSC_01240 SAOUHSC_01330 SAOUHSC_01361 SAOUHSC_01372 SAOUHSC_01466 SAOUHSC_01685 SAOUHSC_02098 SAOUHSC_02111 SAOUHSC_02113 SAOUHSC_02365 SAOUHSC_02388 SAOUHSC_02461 SAOUHSC_02810 SAOUHSC_02811 SAOUHSC_02909 SAOUHSC_02945 SAOUHSC_02965	WG79_00345 WG79_01035 WG79_02925 WG79_02930 WG79_03355 WG79_03525 WG79_03615 WG79_04315 WG79_04420 WG79_04970 WG79_05105 WG79_05225 WG79_06150 WG79_06845 WG79_10150 WG79_10290 WG79_10345 WG79_10735 WG79_11070 WG79_11145 WG79_11155 WG79_11685 WG79_11805 WG79_12635 WG79_12640 WG79_13210
916	GO:0000003	1	0.63994	0	5	reproduction	BP
917	GO:0000015	1	0.916721	0	1	phosphopyruvate hydratase complex	CC
918	GO:0000018	1	0.931546	0	1	regulation of DNA recombination	BP
919	GO:0000027	1	0.633069	0	5	ribosomal large subunit assembly	BP
920	GO:0000028	1	0.630029	0	5	ribosomal small subunit assembly	BP
921	GO:0000036	1	0.911698	0	1	ACP phosphopantetheine attachment site binding involved in fatty acid biosynthetic process	MF
922	GO:0000049	1	0.210603	0	18	tRNA binding	MF
923	GO:0000050	1	0.657208	0	5	urea cycle	BP
924	GO:0000052	1	0.915804	0	1	citrulline metabolic process	BP
925	GO:0000053	1	0.915417	0	1	argininosuccinate metabolic process	BP
926	GO:0000062	1	0.915494	0	1	fatty-acyl-CoA binding	MF
927	GO:0000101	1	0.693292	0	4	sulfur amino acid transport	BP
928	GO:0000104	1	0.841991	0	2	succinate dehydrogenase activity	MF
929	GO:0000105	1	0.43788	0	9	histidine biosynthetic process	BP
930	GO:0000107	1	0.831303	0	2	imidazoleglycerol-phosphate synthase activity	MF
931	GO:0000150	1	0.913559	0	1	recombinase activity	MF
932	GO:0000154	1	0.229374	0	16	rRNA modification	BP
933	GO:0000175	1	0.864736	0	2	3'-5'-exoribonuclease activity	MF
934	GO:0000178	1	0.931884	0	1	exosome (RNase complex)	CC
935	GO:0000179	1	0.91236	0	1	rRNA (adenine-N6,N6-)-dimethyltransferase activity	MF
936	GO:0000217	1	0.913559	0	1	DNA secondary structure binding	MF
937	GO:0000271	1	0.316309	0	13	polysaccharide biosynthetic process	BP
938	GO:0000286	1	0.836016	0	2	alanine dehydrogenase activity	MF
939	GO:0000302	1	0.587962	0	6	response to reactive oxygen species	BP
940	GO:0000303	1	0.758467	0	3	response to superoxide	BP
941	GO:0000305	1	0.695382	0	4	response to oxygen radical	BP
942	GO:0000309	1	0.911699	0	1	nicotinamide-nucleotide adenylyltransferase activity	MF
943	GO:0000310	1	0.9117	0	1	xanthine phosphoribosyltransferase activity	MF
944	GO:0000400	1	0.913559	0	1	four-way junction DNA binding	MF
945	GO:0000408	1	0.832717	0	2	EKC/KEOPS complex	CC
946	GO:0000428	1	0.899993	0	2	DNA-directed RNA polymerase complex	CC
947	GO:0000451	1	0.831659	0	2	rRNA 2'-O-methylation	BP
948	GO:0000453	1	0.831659	0	2	enzyme-directed rRNA 2'-O-methylation	BP
949	GO:0000455	1	0.575136	0	6	enzyme-directed rRNA pseudouridine synthesis	BP
950	GO:0000462	1	0.831149	0	2	maturation of SSU-rRNA from tricistronic rRNA transcript (SSU-rRNA, 5.8S rRNA, LSU-rRNA)	BP
951	GO:0000470	1	0.911758	0	1	maturation of LSU-rRNA	BP
952	GO:0000502	1	0.836968	0	2	proteasome complex	CC
953	GO:0000700	1	0.911699	0	1	mismatch base pair DNA N-glycosylase activity	MF
954	GO:0000701	1	0.911699	0	1	purine-specific mismatch base pair DNA N-glycosylase activity	MF
955	GO:0000702	1	0.912265	0	1	oxidized base lesion DNA N-glycosylase activity	MF
956	GO:0000715	1	0.947586	0	1	nucleotide-excision repair, DNA damage recognition	BP
957	GO:0000716	1	0.947586	0	1	transcription-coupled nucleotide-excision repair, DNA damage recognition	BP
958	GO:0000724	1	0.821612	0	3	double-strand break repair via homologous recombination	BP
959	GO:0000725	1	0.753779	0	4	recombinational repair	BP
960	GO:0000730	1	0.913559	0	1	DNA recombinase assembly	BP
961	GO:0000731	1	0.914294	0	1	DNA synthesis involved in DNA repair	BP
962	GO:0000906	1	0.911698	0	1	6,7-dimethyl-8-ribityllumazine synthase activity	MF
963	GO:0000910	1	0.490098	0	8	cytokinesis	BP
964	GO:0000921	1	0.922215	0	1	septin ring assembly	BP
965	GO:0000966	1	0.911698	0	1	RNA 5'-end processing	BP
966	GO:0000967	1	0.911698	0	1	rRNA 5'-end processing	BP
967	GO:0000976	1	0.77339	0	3	transcription regulatory region sequence-specific DNA binding	MF
968	GO:0000984	1	0.912295	0	1	bacterial-type RNA polymerase regulatory region sequence-specific DNA binding	MF
969	GO:0000986	1	0.912295	0	1	bacterial-type RNA polymerase core promoter proximal region sequence-specific DNA binding	MF
970	GO:0000987	1	0.848378	0	2	core promoter proximal region sequence-specific DNA binding	MF
971	GO:0000988	1	0.631422	0	5	transcription factor activity, protein binding	MF
972	GO:0000989	1	0.911698	0	1	transcription factor activity, transcription factor binding	MF
973	GO:0000990	1	0.692726	0	4	transcription factor activity, core RNA polymerase binding	MF
[truncated: 2,264 more rows]

## Sheet: TRT.sigLIST.ST398.ct3.GOSEQres
	category	over_represented_pvalue	under_represented_pvalue	numDEInCat	numInCat	term	ontology	SA.ID	genes
[truncated: 3,237 more rows]

[truncated: 4 more sheets: TRT.sigLIST.ST398.ct4.GOSEQres, TRT.sigLIST.ST398.ct5.GOSEQres, TRT.sigLIST.ST398.ct6.GOSEQres, TRT.sigLIST.ST398.ct7.GOSEQres]
