# Supplementary material for: Transcriptome analysis of extended-spectrum β-lactamase-producing Escherichia coli and methicillin-resistant Staphylococcus aureus exposed to cefotaxime
Source: Sci Rep. 2018 Oct 30;8:16076. doi: 10.1038/s41598-018-34191-3 (PMC6207760; doi:10.1038/s41598-018-34191-3)
Supplement: Supplementary file 8 — Supplementary File 7 [file 41598_2018_34191_MOESM8_ESM.xlsx]

## Sheet: TRT.sig.R7AC.Cluster
hr.labels	ct	Start	End	Strand	Product
UG47_00005	1	1	1275	-	lyase
UG47_00140	1	22175	24121	-	PTS N-acetyl glucosamine transporter subunits IIABC
UG47_00240	1	40994	41902	+	amino acid transporter
UG47_00245	1	42072	42812	+	amino acid ABC transporter permease
UG47_00250	1	42812	43486	+	amino acid ABC transporter permease
UG47_00255	1	43486	44211	+	arginine transporter ATP-binding subunit
UG47_00260	1	44329	45264	+	ribonucleoside hydrolase
UG47_00295	1	52194	53171	+	hypothetical protein
UG47_00300	1	53241	53723	-	hypothetical protein
UG47_00390	1	69924	70712	-	hydrolase
UG47_00410	1	72775	74160	+	C4-dicarboxylate transporter
UG47_00435	1	78254	79162	+	citrate lyase subunit beta
UG47_00440	1	79173	80705	+	citrate lyase subunit alpha
UG47_00480	1	86877	87305	+	universal stress protein UspG
UG47_00520	1	95193	96281	+	oxidoreductase
UG47_00525	1	96291	96488	-	hypothetical protein
UG47_00530	1	96670	98775	-	carbon starvation protein A
UG47_00615	1	119332	119484	-	membrane protein
UG47_00620	1	119835	119987	-	membrane protein
UG47_00635	1	120429	121547	+	gamma-glutamyl ligase
UG47_00670	1	129097	130320	-	copper resistance protein
UG47_00680	1	130692	132074	-	copper transporter
UG47_00725	1	6315	8927	+	aminopeptidase N
UG47_00830	1	31574	31741	+	ribosome modulation factor
UG47_00855	1	36126	36296	+	hypothetical protein
UG47_00860	1	36280	36789	-	SOS cell division inhibitor
UG47_00935	1	48009	49127	+	hydrogenase
UG47_00940	1	49124	50917	+	hydrogenase
UG47_00945	1	50936	51643	+	hydrogenase 1 b-type cytochrome subunit
UG47_00950	1	51640	52227	+	hydrogenase 1 maturation protease
UG47_00955	1	52224	52622	+	hydrogenase-1 operon protein HyaE
UG47_00960	1	52619	53476	+	hydrogenase-1 operon protein HyaF
UG47_00965	1	53610	55154	+	cytochrome d terminal oxidase subunit 1
UG47_00970	1	55166	56302	+	cytochrome d ubiquinol oxidase subunit 2
UG47_00975	1	56315	56407	+	hypothetical protein
UG47_00980	1	56487	57785	+	phosphoanhydride phosphorylase
UG47_01075	1	77583	77888	-	chaperone-modulator protein CbpM
UG47_01080	1	77888	78808	-	DNA-binding protein
UG47_01090	1	80617	81858	+	glucose-1-phosphatase
UG47_01095	1	81896	82123	-	hypothetical protein
UG47_01100	1	82144	82740	-	NAD(P)H:quinone oxidoreductase
UG47_01105	1	82950	83180	+	hypothetical protein
UG47_01110	1	83113	83286	+	stress-induced protein
UG47_01155	1	89778	93740	-	transcriptional regulator
UG47_01165	1	94163	95671	+	proline:sodium symporter PutP
UG47_01195	1	100124	100912	+	hypothetical protein
UG47_01425	1	21928	22140	+	membrane protein
UG47_01440	1	23721	23981	+	anti-RssB factor
UG47_01445	1	24082	25497	+	alkaline phosphatase
UG47_01450	1	25616	25936	+	hypothetical protein
UG47_01475	1	29314	29505	+	hypothetical protein
UG47_01505	1	32479	33387	+	fructokinase
UG47_01585	1	53196	53318	+	hypothetical protein
UG47_01630	1	59391	60365	-	oxidoreductase
UG47_01710	1	76702	77019	+	transcriptional regulator BolA
UG47_01765	1	87842	89542	-	hypothetical protein
UG47_01815	1	98902	99255	+	hypothetical protein
UG47_01820	1	99297	100847	-	hypothetical protein
UG47_01920	1	121244	122203	-	acetyl esterase
UG47_01960	1	130853	133357	-	copper-transporting ATPase
UG47_01965	1	133619	134551	+	glutaminase
UG47_01970	1	134554	135846	+	amino acid permease
UG47_01975	1	135971	136378	+	transcriptional regulator
UG47_01980	1	136379	136837	-	membrane protein
UG47_01985	1	136834	137751	-	protease
UG47_02345	1	64170	65204	-	phosphotriesterase
UG47_02350	1	65207	66172	-	membrane protein
UG47_02355	1	66229	66987	-	cytoplasmic protein
UG47_02360	1	67001	68215	-	ribokinase
UG47_02420	1	1	620	-	sugar:proton symporter
UG47_02435	1	670	927	+	hypothetical protein
UG47_02455	1	505	1421	-	head protein
UG47_02515	1	3587	5404	-	membrane protein
UG47_02740	1	16236	17891	+	L-lactate permease
UG47_02745	1	17891	18667	+	transcriptional regulator
UG47_02750	1	18664	19854	+	lactate dehydrogenase
UG47_03145	1	20591	21571	+	hypothetical protein
UG47_03150	1	21673	22938	+	membrane protein
UG47_03195	1	31748	32347	+	alpha-D-glucose-1-phosphatase
UG47_03415	1	2279	3481	+	conjugal transfer protein TraF
UG47_03440	1	7240	7791	+	conjugal transfer protein
UG47_03490	1	16910	17710	+	conjugal transfer protein TraT
UG47_03540	1	27140	27436	-	hypothetical protein
UG47_03550	1	28059	28211	-	protein pndA
UG47_03710	1	52989	53237	+	protein impC
UG47_03715	1	53234	53671	+	protein impA'
UG47_03900	1	84924	86477	+	ATP-binding protein
UG47_03905	1	86490	87587	+	pilus assembly protein PilR
UG47_03910	1	87605	88219	+	pilus assembly protein PilX
UG47_03915	1	88229	88789	+	lytic transglycosylase
UG47_04085	1	596	1072	+	bacterioferritin
UG47_04090	1	1069	1536	-	peptidase A24
UG47_04450	1	5297	7264	-	dehydratase
UG47_04455	1	7275	8210	-	2-keto-3-deoxy-galactonate aldolase
UG47_04460	1	8185	8973	-	IclR family transcriptional regulator
UG47_04470	1	10075	10707	-	epimerase
UG47_04475	1	10719	11150	-	PTS sugar transporter subunit IIA
UG47_04485	1	12100	13413	-	permase
UG47_04490	1	13425	13703	-	PTS sugar transporter subunit IIB
UG47_04495	1	13700	14821	-	aminopeptidase
UG47_04505	1	15607	16341	-	hypothetical protein
UG47_04615	1	34792	35976	+	mannonate dehydratase
UG47_04620	1	36057	37517	+	D-mannonate oxidoreductase
UG47_04690	1	46823	47080	-	hypothetical protein
UG47_04695	1	47077	47844	-	hypothetical protein
UG47_04700	1	47854	49005	-	hypothetical protein
UG47_04705	1	49121	50401	-	membrane protein
UG47_04825	1	75572	77038	-	betaine-aldehyde dehydrogenase
UG47_04830	1	77035	78324	-	4-hydroxyphenylacetate degradation protein
UG47_04845	1	80874	82235	-	L-galactonate transporter
UG47_04850	1	82450	83364	-	GntR family transcriptional regulator
UG47_04880	1	89135	89608	-	hypothetical protein
UG47_04975	1	102401	103264	-	hypothetical protein
UG47_04980	1	103236	104786	-	hypothetical protein
UG47_05000	1	107378	108601	+	phosphopentomutase
UG47_05075	1	121434	123371	+	lytic murein transglycosylase
UG47_05135	1	132393	132458	+	thr operon leader peptide
UG47_05175	1	1066	1188	+	universal stress protein
UG47_05180	1	1262	1957	-	hypothetical protein
UG47_05185	1	1950	3377	-	amino acid dehydrogenase
UG47_05190	1	3388	4107	-	hypothetical protein
UG47_05200	1	5715	7040	+	pyridine nucleotide-disulfide oxidoreductase
UG47_05230	1	15615	15716	+	membrane protein
UG47_05285	1	25250	25864	-	membrane protein
UG47_05425	1	50556	53000	+	acyl-CoA dehydrogenase
UG47_05585	1	18127	18816	+	(alpha)-aspartyl dipeptidase
UG47_05620	1	29341	30645	-	isocitrate lyase
UG47_05625	1	30675	32276	-	malate synthase
UG47_05670	1	3997	5607	+	transporter
UG47_05715	1	15108	15407	+	hypothetical protein
UG47_05880	1	44168	44254	-	hypothetical protein
UG47_05970	1	58623	60065	+	pyruvate kinase
UG47_05975	1	60125	60919	-	NGG1p interacting factor 3 protein, NIF3
UG47_06235	1	118117	118545	+	universal stress protein UspC
UG47_06250	1	120918	121904	-	L-arabinose transporter permease
UG47_06255	1	121919	123433	-	L-arabinose transporter ATP-binding protein
UG47_06260	1	123503	124492	-	sugar ABC transporter substrate-binding protein
UG47_06265	1	125289	125792	+	ferritin
UG47_06285	1	127079	127576	+	ferritin
UG47_06290	1	127614	127853	-	hypothetical protein
UG47_06380	1	140316	141794	-	flagellin
UG47_06415	1	147652	147885	+	hypothetical protein
UG47_06420	1	147992	148663	+	hypothetical protein
UG47_06475	1	7726	8586	-	hypothetical protein
UG47_06595	1	29243	31621	+	phosphoenolpyruvate synthase
UG47_06630	1	37054	37965	+	AraC family transcriptional regulator
UG47_06690	1	51971	52339	+	iron-sulfur cluster assembly scaffold protein
UG47_06720	1	57632	58636	+	murein L,D-transpeptidase
UG47_06725	1	58700	58936	-	murein lipoprotein
UG47_06735	1	61216	61425	+	hypothetical protein
UG47_06740	1	61881	62507	+	hypothetical protein
UG47_06745	1	62528	64630	+	oxidoreductase
UG47_06750	1	64643	65281	+	hypothetical protein
UG47_06755	1	65345	66013	+	ferredoxin
UG47_06760	1	66010	66795	+	thiosulfate reductase cytochrome B subunit
UG47_06765	1	66799	67611	+	hypothetical protein
UG47_06770	1	67623	69227	-	hypothetical protein
UG47_06825	1	78813	78902	+	hypothetical protein
UG47_06875	1	90423	90662	+	oxidoreductase
UG47_06885	1	91688	92209	+	superoxide dismutase
UG47_06940	1	101361	101966	-	glutathione S-transferase
UG47_07020	1	115301	116893	-	bifunctional PTS system maltose and glucose-specific transporter subunits IICB
UG47_07030	1	118208	118975	+	7-alpha-hydroxysteroid dehydrogenase
UG47_07040	1	120183	121994	+	beta-D-glucuronidase
UG47_07045	1	121991	123364	+	glucuronide transporter
UG47_07065	1	127696	129342	+	fumarate hydratase
UG47_07070	1	129485	130888	+	fumarate hydratase
UG47_07125	1	142572	142937	+	multidrug transporter
UG47_07130	1	142924	143253	+	multidrug transporter
UG47_07135	1	143292	144113	-	serine protease
UG47_07180	1	151611	152465	-	dimethyl sulfoxide reductase
UG47_07185	1	152467	153084	-	dimethyl sulfoxide reductase
UG47_07190	1	153095	155491	-	dimethyl sulfoxide reductase
UG47_07195	1	155579	158005	-	dimethyl sulfoxide reductase
UG47_07245	1	165005	167476	-	exonuclease
UG47_07405	1	184594	184767	+	hypothetical protein
UG47_07560	1	19869	20471	-	cell filamentation protein Fic
UG47_07565	1	20461	20628	-	hypothetical protein
UG47_07770	1	61877	63499	+	phosphoenolpyruvate carboxykinase
UG47_07775	1	63615	63932	+	toxin HigB-2
UG47_07890	1	91731	93236	+	glycerol-3-phosphate dehydrogenase
UG47_07895	1	93290	93895	-	membrane protein
UG47_07925	1	100925	102220	-	glucose-1-phosphate adenylyltransferase
UG47_08005	1	119058	119498	+	hypothetical protein
UG47_08020	1	121297	122142	-	glycerol-3-phosphate transporter membrane protein
UG47_08025	1	122139	123026	-	glycerol-3-phosphate transporter permease
UG47_08030	1	123124	124440	-	glycerol-3-phosphate ABC transporter substrate-binding protein
UG47_08160	1	147367	148311	+	nickel transporter permease NikB
UG47_08165	1	148308	149141	+	nickel transporter permease NikC
UG47_08170	1	149141	149905	+	nickel ABC transporter ATP-binding protein
UG47_08200	1	153063	155798	-	multidrug ABC transporter ATP-binding protein
UG47_08205	1	155795	156862	-	membrane protein
UG47_08230	1	161147	162154	+	membrane protein
UG47_08245	1	165474	165809	-	universal stress protein UspB
UG47_08255	1	166952	168421	+	peptide ABC transporter permease
UG47_08280	1	173795	173911	-	hypothetical protein
UG47_08285	1	173906	174079	+	hypothetical protein
UG47_08320	1	180352	180918	+	membrane protein
UG47_08325	1	181074	181604	+	LuxR family transcriptional regulator
UG47_08330	1	181646	182293	-	hypothetical protein
UG47_08335	1	182357	182683	-	acid-resistance protein
UG47_08340	1	182799	183131	-	acid-resistance protein
UG47_08345	1	183386	183958	+	acid-resistance membrane protein
UG47_08350	1	184757	185284	+	LuxR family transcriptional regulator
UG47_08355	1	185285	185563	-	hypothetical protein
UG47_08360	1	185623	186780	+	multidrug transporter
UG47_08365	1	186805	189918	+	multidrug transporter
UG47_08370	1	190281	191009	-	AraC family transcriptional regulator
UG47_08375	1	191377	192201	-	transcriptional regulator
UG47_08380	1	192571	192702	-	glutamate decarboxylase
UG47_08425	1	7206	8021	+	transcriptional regulator
UG47_08675	1	16831	17973	+	DNA-binding protein
UG47_08680	1	17980	18744	-	transcriptional regulator
UG47_08685	1	18995	20494	+	glycolate oxidase
UG47_08690	1	20494	21546	+	glycolate oxidase
UG47_08695	1	21557	22780	+	glycolate oxidase iron-sulfur subunit
UG47_08845	1	51191	51355	+	hypothetical protein
UG47_08910	1	7906	10044	+	ribonucleoside-triphosphate reductase
UG47_08915	1	10202	10666	+	ribonucleoside-triphosphate reductase
UG47_08940	1	14977	15975	+	fructose 1,6-bisphosphatase
UG47_08945	1	16008	17003	-	ABC transporter permease
UG47_08950	1	16990	18012	-	sugar ABC transporter permease
UG47_08955	1	18026	19528	-	sugar ABC transporter ATP-binding protein
UG47_08960	1	19838	20794	-	sugar ABC transporter substrate-binding protein
UG47_08990	1	28073	28711	+	methionine sulfoxide reductase A
UG47_09015	1	32447	34390	+	2', 3'-cyclic nucleotide 2'-phosphodiesterase
UG47_09120	1	52578	52853	+	membrane protein
UG47_09140	1	55196	55660	-	PTS ascorbate-specific transporter subunit IIA
UG47_09150	1	55991	57388	-	PTS ascorbate transporter subunit IIC
UG47_09170	1	60598	60927	+	biofilm stress and motility protein A
UG47_09175	1	61076	61351	+	hypothetical protein
UG47_09180	1	61468	63093	-	isovaleryl-CoA dehydrogenase
UG47_09335	1	94495	96303	+	fumarate reductase
UG47_09340	1	96296	97030	+	fumarate reductase
UG47_09345	1	97041	97436	+	fumarate reductase
UG47_09350	1	97447	97806	+	fumarate reductase
UG47_09370	1	100120	100266	-	entericidin B membrane lipoprotein
UG47_09420	1	108487	109923	+	aspartate ammonia-lyase
UG47_09425	1	110041	111342	+	C4-dicarboxylate transporter
UG47_09455	1	116784	118118	+	lysine/cadaverine antiporter
UG47_09460	1	118198	120345	+	lysine decarboxylase LdcC
UG47_09470	1	122098	123615	+	lysine--tRNA ligase
UG47_09475	1	123734	123907	-	hypothetical protein
UG47_09480	1	123935	124141	-	hypothetical protein
UG47_09485	1	124156	124371	-	hypothetical protein
UG47_09490	1	124458	124730	-	hypothetical protein
UG47_09495	1	124742	124972	-	hypothetical protein
UG47_09515	1	128071	129411	+	C4-dicarboxylate transporter
UG47_09520	1	129489	131135	+	fumarate hydratase
UG47_09530	1	132026	133447	-	melibiose:sodium symporter
UG47_09535	1	133550	134905	-	alpha-galactosidase
UG47_09605	1	150578	151021	+	hypothetical protein
UG47_09715	1	170313	170732	+	spermidine/putrescine ABC transporter substrate-binding protein
UG47_09720	1	170781	172460	+	formate dehydrogenase
UG47_09750	1	177683	178639	-	nitrite reductase
UG47_09755	1	178636	179307	-	nitrite reductase
UG47_09760	1	179304	179870	-	cytochrome C nitrite reductase
UG47_09770	1	181743	183701	+	acetyl-CoA synthetase
UG47_09775	1	183901	184215	+	membrane protein
UG47_09780	1	184212	185861	+	acetate permease
UG47_09830	1	198099	198455	-	hypothetical protein
UG47_09835	1	198459	198875	-	thiamin phosphate synthase
UG47_09840	1	198986	199699	-	acid phosphatase
UG47_09865	1	204902	205885	+	quinone oxidoreductase
UG47_09895	1	209687	209896	-	hypothetical protein
UG47_10010	1	1750	3126	+	argininosuccinate lyase
UG47_10015	1	3191	4507	+	C4-dicarboxylate ABC transporter
UG47_10020	1	4623	5939	-	C4-dicarboxylate ABC transporter
UG47_10030	1	7729	8454	+	transcriptional regulator
UG47_10035	1	9048	10094	-	L-asparaginase II
UG47_10040	1	10582	11916	-	C4-dicarboxylate ABC transporter
UG47_10075	1	3620	3718	+	acetolactate synthase
UG47_10470	1	80801	81964	-	3-ketoacyl-CoA thiolase
UG47_10475	1	81974	84163	-	multifunctional fatty acid oxidation complex subunit alpha
UG47_10555	1	7331	8725	+	MFS transporter
UG47_10570	1	10919	11632	+	transporter
UG47_10585	1	14649	14927	+	hypothetical protein
UG47_10590	1	15265	16287	-	isoaspartyl peptidase
UG47_10595	1	16820	17266	-	maturase
UG47_10600	1	17912	19273	-	C4-dicarboxylate ABC transporter
UG47_10605	1	19270	20526	-	peptidase M20
UG47_10610	1	21392	21644	+	lyase
UG47_10680	1	9541	9891	+	hydrogenase nickel incorporation protein
UG47_10685	1	9895	10767	+	hydrogenase nickel incorporation protein HypB
UG47_10690	1	10758	11030	+	hydrogenase assembly chaperone
UG47_10695	1	11030	12151	+	hydrogenase isoenzymes formation protein HypD
UG47_10700	1	12148	13158	+	carbamoyl dehydratase HypE
UG47_10705	1	13232	15310	+	transcriptional regulator
UG47_10730	1	20324	21232	+	oxidoreductase
UG47_10735	1	21229	22491	+	membrane protein
UG47_10740	1	22488	23126	+	aldolase
UG47_10745	1	23131	23907	+	hypothetical protein
UG47_10775	1	28341	29333	-	RNA polymerase sigma factor RpoS
UG47_10875	1	46566	49265	-	helicase
UG47_10880	1	49459	49611	-	membrane protein
UG47_10970	1	71857	73197	-	glucarate dehydratase
UG47_10975	1	73218	74558	-	glucarate dehydratase
UG47_10980	1	74560	75912	-	glucarate transporter
UG47_11015	1	80120	81484	+	LOG family protein
UG47_11035	1	85677	86825	-	1,2-propanediol oxidoreductase
UG47_11040	1	86853	87500	-	fuculose phosphate aldolase
UG47_11045	1	88047	89363	+	L-fucose transporter
UG47_11050	1	89396	91171	+	sugar isomerase
UG47_11055	1	91280	92698	+	L-fuculose kinase
UG47_11060	1	92700	93122	+	hypothetical protein
UG47_11065	1	93180	93911	+	transcriptional regulator
UG47_11240	1	130577	130795	+	hypothetical protein
UG47_11290	1	142595	143431	-	5-keto-4-deoxyuronate isomerase
UG47_11455	1	166553	168850	+	xanthine dehydrogenase
UG47_11460	1	168861	169739	+	xanthine dehydrogenase
UG47_11465	1	169736	170215	+	xanthine dehydrogenase
UG47_11470	1	170255	172033	-	Fis family transcriptional regulator
UG47_11500	1	178681	180306	-	hypothetical protein
UG47_11505	1	180354	181124	-	hypothetical protein
UG47_11510	1	181227	181805	+	molybdenum cofactor cytidylyltransferase
UG47_11680	1	221552	221881	+	Z-ring-associated protein
UG47_11780	1	240804	241382	+	membrane protein
UG47_11785	1	241383	242090	+	cobalt ABC transporter permease
UG47_11790	1	242078	242755	+	cobalt ABC transporter ATP-binding protein
UG47_11945	1	269983	271029	-	L-asparaginase II
UG47_11985	1	276015	277271	+	nucleoside permease
UG47_12065	1	5910	6251	+	translation inhibitor protein RaiA
UG47_12085	1	10116	10481	+	lipoprotein
UG47_12180	1	26034	26450	+	hypothetical protein
UG47_12220	1	2727	3878	+	hypothetical protein
UG47_12245	1	2651	5083	-	formate acetyltransferase
UG47_12250	1	5089	5988	-	pyruvate formate lyase-activating protein
UG47_12255	1	6119	6781	+	fructose-6-phosphate aldolase
UG47_12310	1	20828	21211	+	biofilm formation regulatory protein BssR
UG47_12325	1	23306	24508	+	peptidase M15
UG47_12580	1	10150	10446	+	hypothetical protein
UG47_12585	1	10458	10742	+	hypothetical protein
UG47_12760	1	35187	36203	+	UDP-galactose-4-epimerase
UG47_12765	1	36213	37259	+	galactose-1-phosphate uridylyltransferase
UG47_12770	1	37263	38411	+	galactokinase
UG47_12885	1	52361	52654	-	hypothetical protein
UG47_12890	1	52654	52767	-	hypothetical protein
UG47_12895	1	52782	53921	-	cytochrome d ubiquinol oxidase subunit 2
UG47_12900	1	53937	55505	-	cytochrome d terminal oxidase subunit 1
UG47_13140	1	9928	10080	-	protein hokC
UG47_13210	1	23731	24645	+	ribonucleoside hydrolase
UG47_13245	1	30737	31132	+	transcriptional regulator
UG47_13250	1	31218	31808	-	carnitine operon protein CaiE
UG47_13370	1	60903	61598	-	ribulose 5-phosphate epimerase
UG47_13375	1	61767	63269	-	sugar isomerase
UG47_13380	1	63280	64980	-	ribulokinase
UG47_13385	1	65319	66197	+	transcriptional regulator
UG47_13415	1	72308	72439	+	inhibitor of glucose transporter
UG47_13715	1	139130	139570	+	PTS sugar transporter subunit IIA
UG47_13885	1	176941	178098	+	transcriptional regulator
UG47_13890	1	178187	178573	-	hypothetical protein
UG47_13995	1	203444	205585	+	lysine decarboxylase LdcC
UG47_14105	1	1471	2727	-	PTS beta-glucoside transporter subunit IIBC
UG47_14285	1	4342	5565	-	hypothetical protein
UG47_14580	1	3668	4648	+	acetyltransferase
UG47_14590	1	5242	5466	-	hypothetical protein
UG47_14595	1	5482	5685	+	hypothetical protein
UG47_14605	1	7486	8829	-	hypothetical protein
UG47_14620	1	12046	12195	+	small toxic polypeptide
UG47_14625	1	12267	12440	-	hypothetical protein
UG47_14635	1	13404	14405	+	glyceraldehyde-3-phosphate dehydrogenase
UG47_14640	1	14447	15886	-	aldehyde dehydrogenase
UG47_14680	1	26665	28971	-	hypothetical protein
UG47_14685	1	29035	29895	-	oxidoreductase
UG47_14690	1	30126	30716	-	carnitine operon protein CaiE
UG47_14695	1	30698	31648	-	phenylacetic acid degradation protein
UG47_14700	1	31749	33062	-	phenylacetate--CoA ligase
UG47_14705	1	33089	34294	-	beta-ketoadipyl CoA thiolase
UG47_14730	1	37687	38757	-	phenylacetic acid degradation protein
UG47_14735	1	38765	39262	-	phenylacetic acid degradation protein
UG47_14740	1	39277	40023	-	phenylacetic acid degradation protein
UG47_14745	1	40032	40319	-	phenylacetate-CoA oxygenase
UG47_14750	1	40331	41260	-	ATPase AAA
UG47_14755	1	41545	43590	+	enoyl-CoA hydratase
UG47_14765	1	46169	47668	-	aldehyde dehydrogenase
UG47_14770	1	47904	48809	+	transcriptional regulator
UG47_14815	1	59566	60000	+	universal stress protein F
UG47_14890	1	73502	74452	+	universal stress protein UspE
UG47_14895	1	74502	74759	-	hypothetical protein
UG47_15015	1	99267	100559	-	sugar ABC transporter substrate-binding protein
UG47_15020	1	100573	102252	-	sugar phosphorylase
UG47_15025	1	102464	102778	-	thiosulfate:cyanide sulfurtransferase
UG47_15150	1	125568	125672	-	hypothetical protein
UG47_15155	1	125726	127711	+	RNase II stability modulator
UG47_15310	1	154661	155161	+	hypothetical protein
UG47_15315	1	155207	155713	+	hypothetical protein
UG47_15320	1	155773	156411	-	membrane protein
UG47_15520	1	194031	194708	-	nitrate reductase
UG47_15525	1	194708	195418	-	nitrate reductase
UG47_15530	1	195415	196953	-	nitrate reductase
UG47_15535	1	196950	200693	-	nitrate reductase
UG47_15565	1	206835	207188	+	hypothetical protein
UG47_15590	1	210599	210733	+	toxin Ldr, type I toxin-antitoxin system family protein
UG47_15650	1	221367	221645	-	hypothetical protein
UG47_15680	1	229670	230740	+	dihydroxyacetone kinase
UG47_15685	1	230751	231383	+	dihydroxyacetone kinase
UG47_15690	1	231394	232812	+	dihydroxyacetone kinase
UG47_15695	1	233133	234830	+	trehalase
UG47_15705	1	235527	235781	-	hypothetical protein
UG47_15740	1	243269	244801	+	SpoVR family protein
UG47_15955	1	278346	279575	-	peptidase T
UG47_16055	1	299736	300278	-	hypothetical protein
UG47_16255	1	337689	338612	-	virulence factor MviM
UG47_16260	1	338614	339261	-	hypothetical protein
UG47_16275	1	341364	342011	+	glutaredoxin
UG47_16295	1	344466	344720	+	biofilm formation regulatory protein BssS
UG47_16340	1	351240	351614	+	secY/secA suppressor protein
UG47_16345	1	351615	351842	-	lipoprotein
UG47_16615	1	5797	6135	-	transcriptional regulator
UG47_16660	1	13610	14644	-	arginine succinyltransferase
UG47_16665	1	14641	15861	-	acetylornithine aminotransferase
UG47_16680	1	17995	18672	+	hypothetical protein
UG47_16685	1	18687	19394	+	membrane protein
UG47_16695	1	19952	21118	+	hypothetical protein
UG47_16710	1	23346	24653	+	thiosulfate sulfurtransferase
UG47_16780	1	36568	36840	-	hypothetical protein
UG47_16785	1	36882	37295	-	methionine sulfoxide reductase B
UG47_16810	1	41777	43711	+	serine/threonine protein kinase
UG47_16815	1	43824	45107	+	hypothetical protein
UG47_16875	1	53876	54124	-	hypothetical protein
UG47_16905	1	3430	4032	+	hypothetical protein
UG47_16990	1	14843	16105	+	pmgS
UG47_17025	1	18822	19112	+	membrane protein
UG47_17135	1	32019	32228	-	c1 repressor inactivator
UG47_17140	1	32194	32289	-	peptidase
UG47_17190	1	44545	46254	+	phage portal protein
UG47_17195	1	46247	47266	+	head processing protein
UG47_17205	1	47558	48115	-	lysozyme
UG47_17235	1	54184	54549	-	ddrA
UG47_17375	1	16351	16578	+	hypothetical protein
UG47_17380	1	16876	17691	+	mannosyl-3-phosphoglycerate phosphatase
UG47_17390	1	19620	19802	-	hypothetical protein
UG47_17440	1	27290	28141	+	chaperone protein HchA
UG47_17475	1	33823	34353	+	cytochrome B561
UG47_17480	1	34376	34618	+	hypothetical protein
UG47_17490	1	35105	35902	+	DgsA anti-repressor MtfA
UG47_17615	1	2922	3491	-	hypothetical protein
UG47_17630	1	5578	6258	-	nitrate reductase
UG47_17645	1	8491	12231	-	nitrate reductase
UG47_17650	1	12313	13701	-	nitrate/nitrite transporter NarK
UG47_17670	1	17042	17629	+	sulfate ABC transporter substrate-binding protein
UG47_17675	1	17678	20089	+	formate dehydrogenase
UG47_17680	1	20102	20986	+	formate dehydrogenase
UG47_17685	1	20979	21632	+	formate dehydrogenase
UG47_17705	1	25112	25249	-	30S ribosomal subunit S22
UG47_17715	1	25911	26342	+	peroxiredoxin OsmC
UG47_17735	1	29509	30714	-	acetyl-CoA acetyltransferase
UG47_17740	1	30724	31380	-	succinyl-CoA:3-ketoacid-CoA transferase
UG47_17745	1	31383	32090	-	succinyl-CoA:3-ketoacid-CoA transferase
UG47_17750	1	32232	33122	+	LysR family transcriptional regulator
UG47_17755	1	33159	34085	-	peptide ABC transporter ATP-binding protein
UG47_17800	1	45009	46544	-	antiporter
UG47_17805	1	46700	46831	-	glutamate decarboxylase
UG47_17875	1	6164	6325	+	small toxic polypeptide
UG47_17935	1	13071	13430	+	pilin
UG47_17940	1	13432	13737	+	conjugal transfer protein TraL
UG47_17945	1	13757	14320	+	protein TraE
UG47_17950	1	14310	15050	+	conjugal transfer protein TraK
UG47_17955	1	15037	16401	+	conjugal transfer protein TraB
UG47_17960	1	16513	16737	+	conjugal transfer protein TraR
UG47_17965	1	16741	16926	+	hypothetical protein
UG47_17970	1	16910	17320	+	hypothetical protein
UG47_17975	1	17380	17979	+	conjugal transfer protein TraV
UG47_17980	1	17975	20581	+	conjugal transfer protein TraC
UG47_17985	1	20578	21042	+	conjugal transfer protein TrbI
UG47_17990	1	21042	21677	+	conjugal transfer protein TraW
UG47_17995	1	21674	22660	+	conjugal transfer protein TraU
UG47_18000	1	22671	23039	+	hypothetical protein
UG47_18005	1	23036	23650	+	conjugal transfer protein TrbC
UG47_18020	1	26285	26887	+	conjugal transfer protein TrbB
UG47_18025	1	26893	28254	+	conjugal transfer protein
UG47_18030	1	28256	31144	+	conjugal transfer protein TraG
UG47_18035	1	31152	31730	+	hypothetical protein
UG47_18040	1	31874	32611	+	conjugal transfer protein TraT
UG47_18045	1	32755	34986	+	conjugal transfer protein TraD
UG47_18050	1	34986	40283	+	conjugal transfer protein TraI
UG47_18055	1	40301	40867	+	hypothetical protein
UG47_18065	1	41637	41990	+	hypothetical protein
UG47_18070	1	41987	42697	+	hypothetical protein
UG47_18090	1	45242	45499	+	replication protein RepA
UG47_18190	1	5121	6095	+	DNA-binding protein
UG47_18265	1	21898	22662	-	gluconate 5-dehydrogenase
UG47_18270	1	22686	23717	-	L-idonate 5-dehydrogenase
UG47_18275	1	23934	24497	+	gluconate kinase
UG47_18355	1	152	1327	-	membrane protein
UG47_18390	1	6901	8046	+	spermidine/putrescine ABC transporter substrate-binding protein
UG47_18395	1	8064	9077	+	polyamine ABC transporter ATP-binding protein
UG47_18400	1	9078	10019	+	spermidine/putrescine ABC transporter permease
UG47_18405	1	10009	10803	+	spermidine/putrescine ABC transporter permease
UG47_18410	1	10825	12249	+	gamma-aminobutyraldehyde dehydrogenase
UG47_18420	1	13610	13801	+	hypothetical protein
UG47_18445	1	15598	16635	+	NADP-dependent oxidoreductase
UG47_18515	1	2449	2793	-	hypothetical protein
UG47_18580	1	10701	11954	+	transporter
UG47_18730	1	7401	7811	-	membrane protein
UG47_18835	1	26049	26264	-	transposase
UG47_18840	1	26394	27137	-	AraC family transcriptional regulator
UG47_18910	1	8836	9075	-	septal ring assembly protein ZapB
UG47_18915	1	9507	10352	+	glycerol uptake facilitator GlpF
UG47_18920	1	10375	11883	+	glycerol kinase
UG47_18925	1	12019	13029	+	fructose 1,6-bisphosphatase
UG47_18935	1	13877	14305	-	universal stress protein UspD
UG47_18940	1	14332	14631	-	hypothetical protein
UG47_19025	1	6092	6871	-	hypothetical protein
UG47_19030	1	6879	7196	-	hypothetical protein
UG47_19040	1	9202	10002	+	protein kilA
UG47_19055	1	11355	11510	+	protein hokC
UG47_19065	1	12148	12729	-	hypothetical protein
UG47_19070	1	12765	13580	-	hypothetical protein
UG47_19075	1	13590	15179	-	hypothetical protein
UG47_19080	1	15240	16946	-	hypothetical protein
UG47_19125	1	23241	23525	+	hypothetical protein
UG47_19130	1	23518	24423	+	DNA recombinase
UG47_19135	1	24420	26438	+	DNA adenine methylase
UG47_19155	1	27809	28000	-	hypothetical protein
UG47_19160	1	28196	28630	+	TciA
UG47_19165	1	28630	28794	+	membrane protein
UG47_19185	1	1	370	-	glutamate decarboxylase
UG47_19190	1	581	1978	-	cytochrome C peroxidase
UG47_19195	1	2383	4032	+	trehalase
UG47_19220	1	9133	11193	-	hypothetical protein
UG47_19245	1	15004	16290	-	C4-dicarboxylate transporter
UG47_19300	1	32823	32990	-	small toxic polypeptide ldrD
UG47_19305	1	33306	33473	-	small toxic polypeptide ldrD
UG47_19310	1	33789	33956	-	small toxic polypeptide ldrD
UG47_19315	1	34061	34222	-	hypothetical protein
UG47_19345	1	39617	39844	+	hypothetical protein
UG47_19350	1	39907	41514	-	peptide ABC transporter substrate-binding protein
UG47_19435	1	58981	59271	+	transcriptional regulator
UG47_19485	1	67545	68867	-	xylose isomerase
UG47_19490	1	69233	70225	+	D-xylose transporter subunit XylF
UG47_19495	1	70303	71844	+	xylose transporter
UG47_19500	1	71822	73003	+	sugar ABC transporter permease
UG47_19540	1	80748	81746	+	2,3-diketo-L-gulonate reductase
UG47_19555	1	82819	84096	+	L-dehydroascorbate transporter large permease subunit
UG47_19560	1	84109	85095	+	2,3-diketo-L-gulonate TRAP transporter
UG47_19610	1	92988	94526	-	aldehyde dehydrogenase
UG47_19615	1	94691	95842	-	alcohol dehydrogenase
UG47_19820	1	35296	36109	+	hypothetical protein
UG47_19840	1	675	1481	-	hypothetical protein
UG47_19940	1	1571	2548	+	carbon starvation induced protein
UG47_19945	1	2568	3836	+	hydroxyglutarate oxidase
UG47_19950	1	3859	5307	+	succinate-semialdehyde dehydrogenase
UG47_19965	1	8333	8995	+	transcriptional regulator
UG47_19970	1	8996	9445	-	peptidoglycan-binding protein
UG47_20005	1	12804	13133	+	hypothetical protein
UG47_20115	1	31585	31770	-	carbon storage regulator
UG47_20150	1	38630	39193	+	PTS system glucitol/sorbitol-specific transporter subunit IIC
UG47_20155	1	39190	40149	+	PTS system glucitol/sorbitol-specific transporter subunit IIB
UG47_20160	1	40160	40531	+	PTS system glucitol/sorbitol-specific transporter subunit IIA
UG47_20165	1	40535	41314	+	sorbitol-6-phosphate 2-dehydrogenase
UG47_20170	1	41419	41778	+	transcriptional regulator
UG47_20180	1	42611	43576	+	arabinose 5-phosphate isomerase
UG47_20200	1	48069	50321	-	carbamoyl phosphate phosphatase
UG47_20400	1	1	1151	-	glutamate decarboxylase
UG47_20470	1	4770	4898	+	small protein MntS
UG47_20490	1	8856	9359	+	DNA starvation/stationary phase protection protein Dps
UG47_20500	1	9763	10509	+	glutamine ABC transporter substrate-bindnig protein
UG47_20545	1	19167	19433	+	hypothetical protein
UG47_20560	1	21413	22375	-	glycosyl transferase
UG47_20610	1	1	414	-	transcriptional regulator
UG47_20615	1	399	944	-	hypothetical protein
UG47_20685	1	3723	4748	-	amino acid ABC transporter substrate-binding protein
UG47_20775	1	19332	20306	-	quinone oxidoreductase
UG47_20845	1	37381	37653	+	hypothetical protein
UG47_20915	1	49934	50827	+	N-acetylneuraminate lyase
UG47_20920	1	50936	52426	+	sialic acid transporter
UG47_20925	1	52474	53163	+	N-acetylmannosamine-6-phosphate 2-epimerase
UG47_20930	1	53160	54035	+	N-acetylmannosamine kinase
UG47_20935	1	54032	54496	+	hypothetical protein
UG47_21000	1	69713	70000	-	ribosome hibernation promoting factor HPF
UG47_21225	1	112783	113661	-	protease
UG47_21240	1	115392	115895	+	acetyltransferase
UG47_21350	1	135654	136088	-	PTS system N-acetylgalactosamine-specific transporter subunit IIA
UG47_21355	1	136106	136984	-	PTS system N-acetylgalactosamine-specific transporter subunit IID
UG47_21360	1	136974	137753	-	PTS system N-acetylgalactosamine-specific transporter subunit IIC
UG47_21365	1	137764	138237	-	PTS system N-acetylgalactosamine-specific transporter subunit IIB
UG47_21390	1	141601	143172	-	galactarate dehydrogenase
UG47_21395	1	143547	144881	+	galactonate transporter
UG47_21400	1	144897	145667	+	alpha-dehydro-beta-deoxy-D-glucarate aldolase
UG47_21405	1	145697	146587	+	tartronate semialdehyde reductase
UG47_21410	1	146684	147829	+	glycerate kinase
UG47_21430	1	151170	152108	+	transcriptional regulator
UG47_21435	1	152207	153196	+	threonine dehydratase
UG47_21440	1	153218	154549	+	septum site-determining protein
UG47_21445	1	154575	155783	+	propionate kinase
UG47_21450	1	155817	158111	+	pyruvate formate-lyase
UG47_21455	1	158125	158514	+	endoribonuclease L-PSP
UG47_21460	1	158586	159950	+	serine dehydratase
UG47_21495	1	165644	166009	-	membrane protein
UG47_21500	1	166302	167288	-	glutathionyl-hydroquinone reductase YqjG
UG47_21510	1	167936	168235	-	membrane protein
UG47_21515	1	168225	168629	-	membrane protein
UG47_21520	1	168632	168937	-	hypothetical protein
UG47_21525	1	168975	169343	-	hypothetical protein
UG47_21565	1	177151	178449	-	hexuronate transporter
UG47_21570	1	178932	180344	+	glucuronate isomerase
UG47_21575	1	180359	181846	+	altronate hydrolase
UG47_21595	1	185376	186362	-	oxidoreductase
UG47_21625	1	189657	191675	-	2,4-dienoyl-CoA reductase
UG47_21665	1	202367	203746	-	putrescine--2-oxoglutarate aminotransferase
UG47_21800	1	231271	231471	+	glycogen synthesis protein GlgS
UG47_21835	1	238321	238491	+	hypothetical protein
UG47_21905	1	250126	251250	-	3-octaprenyl-4-hydroxybenzoate carboxy-lyase
UG47_21910	1	251280	252194	-	carbohydrate kinase
UG47_21915	1	252199	253197	-	iron dicitrate transport regulator FecR
UG47_21920	1	253197	254273	-	ADP-ribosylglycohydrolase
UG47_21925	1	254287	255039	-	GntR family transcriptional regulator
UG47_21960	1	260481	260873	+	hypothetical protein
UG47_22005	1	270477	271304	-	2,5-diketo-D-gluconic acid reductase
UG47_22050	1	277381	278265	-	oxidoreductase
UG47_22060	1	278990	280030	-	L-glyceraldehyde 3-phosphate reductase
UG47_22065	1	280187	281074	+	dienelactone hydrolase
UG47_22075	1	281477	281662	+	hypothetical protein
UG47_22080	1	281669	282787	+	hydrogenase 2 small subunit
UG47_22085	1	282790	283776	+	hydrogenase 2 protein HybA
UG47_22090	1	283766	284944	+	hydrogenase 2 b cytochrome subunit
UG47_22095	1	284941	286644	+	hydrogenase 2 large subunit
UG47_22100	1	286644	287138	+	hydrogenase 2 maturation endopeptidase
UG47_22105	1	287131	287619	+	hydrogenase 2-specific chaperone
UG47_22110	1	287612	287953	+	hydrogenase nickel incorporation protein
UG47_22135	1	1	358	+	transcriptional regulator
UG47_22175	1	5781	7181	+	pyridine nucleotide transhydrogenase
UG47_22190	1	9683	10897	-	bifunctional D-altronate/D-mannonate dehydratase
UG47_22240	1	23015	25312	-	formate acetyltransferase
UG47_22245	1	25363	25683	-	PTS system fructose-like transporter subunit EIIB
UG47_22260	1	29599	30261	+	fructose-6-phosphate aldolase
UG47_22265	1	30272	31375	+	glycerol dehydrogenase
UG47_22270	1	31419	31538	+	hypothetical protein
UG47_22285	1	33293	35473	-	peroxidase
UG47_22375	1	876	1349	-	DNA gyrase inhibitor
UG47_22725	1	84138	84470	+	hypothetical protein
UG47_22735	1	86112	86321	-	hypothetical protein
UG47_22740	1	86309	86641	-	hypothetical protein
UG47_22775	1	92115	93377	-	tagatose-bisphosphate aldolase
UG47_22785	1	94560	95612	-	fructose-bisphosphate aldolase
UG47_22845	1	105476	107956	-	fimbrial assembly protein
UG47_22855	1	108726	109268	-	hypothetical protein
UG47_22970	1	136542	137459	-	osmoprotectant uptake system substrate-binding protein
UG47_22990	1	143022	143609	-	membrane protein
UG47_23000	1	144487	145248	-	oxidoreductase
UG47_23010	1	146961	147044	+	hypothetical protein
UG47_23045	1	152155	153393	+	dihydropyrimidine dehydrogenase
UG47_23050	1	153387	154622	+	dihydropyrimidine dehydrogenase
UG47_23055	1	154693	155703	-	beta-methylgalactoside transporter permease
UG47_23060	1	155719	157239	-	sugar ABC transporter ATP-binding protein
UG47_23065	1	157300	158298	-	sugar ABC transporter substrate-binding protein
UG47_23070	1	158578	159618	-	transcriptional regulator
UG47_23075	1	159608	159811	+	hypothetical protein
UG47_23140	1	172143	173084	-	ribonucleoside hydrolase
UG47_23305	1	207880	208932	-	heme lyase subunit CcmH
UG47_23310	1	208929	209486	-	thiol:disulfide interchange protein DsbE
UG47_23315	1	209483	211426	-	cytochrome C biogenesis protein CcmF
UG47_23330	1	212105	212842	-	heme ABC transporter permease
UG47_23340	1	213543	214160	-	cytochrome C biogenesis protein CcmA
UG47_23345	1	214179	214781	-	cytochrome C
UG47_23350	1	214791	215240	-	nitrate reductase
UG47_23355	1	215237	216100	-	quinol dehydrogenase
UG47_23360	1	216087	216782	-	quinol dehydrogenase
UG47_23510	1	258150	258356	+	hypothetical protein
UG47_23515	1	258398	259474	-	glycerophosphodiester phosphodiesterase
UG47_23520	1	259479	260837	-	sn-glycerol-3-phosphate transporter
UG47_23525	1	261110	262738	+	glycerol-3-phosphate dehydrogenase
UG47_23530	1	262728	263987	+	glycerol-3-phosphate dehydrogenase
UG47_23535	1	263984	265174	+	glycerol-3-phosphate dehydrogenase
UG47_23640	1	285126	285431	-	protein ElaB
UG47_23805	1	320601	321248	+	GSH-dependent disulfide bond oxidoreductase
UG47_23845	1	327001	327783	-	histidine ABC transporter substrate-binding protein HisJ
UG47_23995	1	357065	359209	-	multifunctional fatty acid oxidation complex subunit alpha
UG47_24000	1	359209	360519	-	3-ketoacyl-CoA thiolase
UG47_24035	1	366874	368121	-	MFS transporter
UG47_24040	1	368193	369107	-	aminoimidazole riboside kinase
UG47_24045	1	369323	370756	+	glycosyl hydrolase family 32
UG47_24065	1	373674	375212	-	multidrug resistance protein B
UG47_24070	1	375212	376375	-	multidrug transporter
UG47_24085	1	381059	382204	-	CoA-transferase
UG47_24090	1	382278	383222	-	transporter YfdV
UG47_24095	1	383292	384986	-	oxalyl-CoA decarboxylase
UG47_24100	1	385040	386290	-	formyl-coenzyme A transferase
UG47_24105	1	386803	387435	-	hypothetical protein
UG47_24110	1	387731	388006	+	hypothetical protein
UG47_24115	1	387991	388128	-	hypothetical protein
UG47_24120	1	388083	388325	-	hypothetical protein
UG47_24365	1	434423	435214	-	short-chain dehydrogenase
UG47_24375	1	436364	437260	+	N-acetylmuramic acid-6-phosphate etherase
UG47_24380	1	437264	438688	+	PTS system N-acetylmuramic acid transporter subunits IIBC
UG47_24385	1	438693	439997	+	esterase
UG47_24475	1	455676	455969	-	carboxysome structural protein EutM
UG47_24480	1	456008	457024	-	phosphotransacetylase
UG47_24485	1	457021	457824	-	ethanolamine utilization cobalamin adenosyltransferase
UG47_24490	1	457821	458522	-	ethanolamine utilization protein EutQ
UG47_24530	1	467066	469045	-	(Fe-S)-binding protein
UG47_24545	1	474315	474494	+	hypothetical protein
UG47_24830	1	531649	536610	-	hypothetical protein
UG47_24835	1	536817	537662	+	3-mercaptopyruvate sulfurtransferase
UG47_24905	1	549251	550531	+	stationary phase inducible protein CsiE
UG47_24915	1	551822	552712	-	transcriptional regulator
UG47_24970	1	562200	563183	-	sugar ABC transporter substrate-binding protein
UG47_25180	1	603652	606312	+	protein acetyltransferase
UG47_25190	1	607878	608150	+	lipoprotein
UG47_25225	1	1	620	-	sugar:proton symporter
UG47_25300	1	1	370	-	glutamate decarboxylase
UG47_25305	1	381	479	-	hypothetical protein
UG47_25325	1	7956	9113	-	radical SAM protein
UG47_25330	1	9165	10847	-	sulfatase
UG47_25335	1	11249	12010	-	transcriptional regulator YdeO
UG47_25345	1	12530	14809	-	oxidoreductase
UG47_25400	1	30217	31809	-	autoinducer kinase
UG47_25405	1	31888	32841	-	transcriptional regulator LsrR
UG47_25410	1	33090	34625	+	sugar ABC transporter
UG47_25415	1	34619	35647	+	ABC transporter permease
UG47_25420	1	35647	36639	+	histidine kinase
UG47_25425	1	36651	37673	+	autoinducer 2-binding protein lsrB
UG47_25430	1	37700	38575	+	autoinducer 2 aldolase
UG47_25435	1	38599	38889	+	autoinducer-2 (AI-2) modifying protein LsrG
UG47_25440	1	38946	39704	+	trans-aconitate methyltransferase
UG47_25450	1	40829	42280	-	altronate oxidoreductase
UG47_25550	1	60992	61087	+	membrane protein
UG47_25585	1	67563	67766	+	selenoprotein YdfZ
UG47_25860	1	1662	3509	-	murein L,D-transpeptidase
UG47_25890	1	11911	12804	-	hypothetical protein
UG47_25970	1	31001	33283	+	pyruvate formate-lyase
UG47_25990	1	35896	37326	-	transporter
UG47_26000	1	38999	39625	+	hypothetical protein
UG47_26005	1	39661	40524	-	dimethyl sulfoxide reductase
UG47_26010	1	40526	41143	-	dimethyl sulfoxide reductase
UG47_26015	1	41154	43598	-	dimethyl sulfoxide reductase
UG47_26075	1	59130	61406	-	Clp protease ClpX
UG47_26080	1	61437	61757	-	Clp protease ClpS
UG47_26085	1	62080	62304	+	stationary phase/starvation inducible regulatory protein CspD
UG47_26130	1	72520	73488	+	HCP oxidoreductase
UG47_26160	1	79753	80076	-	hypothetical protein
UG47_26165	1	80202	80717	+	lipoprotein
UG47_26225	1	90846	91007	-	putrescine/spermidine ABC transporter substrate-binding protein
UG47_26660	1	51633	52199	-	hypothetical protein
UG47_26665	1	52221	52970	-	hypothetical protein
UG47_26685	1	56707	58122	-	cysteine desulfhydrase
UG47_26755	1	71692	72381	+	galactonate operon transcriptional repressor
UG47_26805	1	6688	7521	+	transcriptional regulator
UG47_26810	1	7721	8680	+	lac repressor
UG47_26815	1	8803	11877	+	beta-D-galactosidase
UG47_26820	1	11929	13182	+	galactoside permease
UG47_26825	1	13261	14442	-	cyanate transporter
UG47_26875	1	25180	26766	+	propionate catabolism operon regulatory protein PrpR
UG47_26880	1	26864	27139	-	hypothetical protein
UG47_26885	1	27325	27957	+	membrane protein
UG47_26920	1	34276	35259	-	LacI family transcriptional regulator
UG47_26955	1	42565	43170	-	ankyrin
UG47_00040	2	973	1062	+	potassium-transporting ATPase subunit F
UG47_00045	2	1062	2735	+	potassium-transporting ATPase subunit A
UG47_00050	2	2758	4806	+	potassium-transporting ATPase subunit B
UG47_00100	2	16298	16591	+	LexA regulated protein
UG47_00110	2	17251	17505	-	hypothetical protein
UG47_00115	2	17471	17557	+	ryhB-regulated fur leader peptide
UG47_00120	2	17550	17996	+	ferric uptake regulator
UG47_00210	2	32972	34396	+	(dimethylallyl)adenosine tRNA methylthiotransferase
UG47_00230	2	37046	38584	+	apolipoprotein acyltransferase
UG47_00310	2	56555	57136	+	LPS biosynthesis protein
UG47_00330	2	59705	60022	+	ribosome-associated protein
UG47_00335	2	60026	60493	+	50S rRNA methyltransferase
UG47_00340	2	60524	62425	+	penicillin-binding protein 2
UG47_00355	2	64778	65989	+	D-alanyl-D-alanine carboxypeptidase
UG47_00360	2	66100	66363	+	hypothetical protein
UG47_00365	2	66464	67105	+	lipoate--protein ligase
UG47_00380	2	68526	69491	+	lipoyl synthase
UG47_00395	2	70805	71188	+	camphor resistance protein CrcB
UG47_00560	2	104159	105115	+	iron-enterobactin ABC transporter substrate-binding protein
UG47_00565	2	105119	106369	-	enterobactin exporter EntS
UG47_00570	2	106480	107484	+	iron-enterobactin transporter membrane protein
UG47_00660	2	124464	125840	-	aromatic amino acid transporter
UG47_00715	2	3278	4678	-	asparaginyl-tRNA synthetase
UG47_00790	2	20628	21638	+	dihydroorotate dehydrogenase
UG47_00805	2	23704	25812	+	23S rRNA methyltransferase
UG47_00810	2	25823	27730	+	ABC transporter ATPase
UG47_00835	2	31811	32329	-	3-hydroxydecanoyl-ACP dehydratase
UG47_00870	2	37600	39753	-	membrane protein
UG47_00875	2	39772	40218	-	hypothetical protein
UG47_00910	2	44649	45839	-	23S rRNA methyltransferase
UG47_00920	2	46209	46538	-	sulfur transfer protein TusE
UG47_00925	2	46629	47288	-	membrane protein
UG47_00985	2	57900	60080	-	protein-tyrosine kinase
UG47_00990	2	60100	60546	-	protein tyrosine phosphatase
UG47_00995	2	60534	61673	-	polysaccharide export protein Wza
UG47_01000	2	61719	63815	-	membrane protein
UG47_01005	2	63815	64561	-	hypothetical protein
UG47_01175	2	96213	97043	+	iron permease
UG47_01180	2	97101	98228	+	ferrous iron transporter
UG47_01185	2	98234	99505	+	peroxidase
UG47_01190	2	99572	99769	-	hypothetical protein
UG47_01420	2	21360	21668	-	membrane protein
UG47_01500	2	31443	32354	-	recombination associated protein
UG47_01540	2	43216	44589	+	proline-specific permease
UG47_01555	2	47241	48311	+	S-adenosylmethionine:tRNA ribosyltransferase-isomerase
UG47_01560	2	48367	49494	+	queuine tRNA-ribosyltransferase
UG47_01610	2	56877	57347	+	6,7-dimethyl-8-ribityllumazine synthase
UG47_01615	2	57367	57786	+	transcription antiterminator NusB
UG47_01640	2	62432	63331	-	geranyl transferase
UG47_01645	2	63331	63573	-	exodeoxyribonuclease VII small subunit
UG47_01650	2	63779	65227	+	tRNA s(4)U8 sulfurtransferase
UG47_01670	2	67532	68896	-	membrane protein
UG47_01700	2	74300	75775	-	muropeptide transporter
UG47_01705	2	75819	76397	-	hypothetical protein
UG47_01720	2	77363	78661	+	trigger factor
UG47_01860	2	108766	112128	+	hypothetical protein
UG47_01880	2	113112	113489	+	hypothetical protein
UG47_01885	2	113642	114193	+	adenine phosphoribosyltransferase
UG47_01925	2	122355	123659	+	guanosine kinase
UG47_02250	2	47764	48276	-	hypothetical protein
UG47_02270	2	49564	49977	+	CAAX protease
UG47_02320	2	60554	61531	-	phospho-2-dehydro-3-deoxyheptonate aldolase
UG47_02680	2	361	885	+	type IV secretion protein Rhs
UG47_02725	2	9384	9746	+	hypothetical protein
UG47_02755	2	20040	20513	+	rRNA methylase
UG47_02785	2	24085	25629	+	phosphoglyceromutase
UG47_02790	2	25639	26922	+	AmiB activator
UG47_02795	2	26926	27885	+	hypothetical protein
UG47_02800	2	27872	28906	-	glycosyl transferase
UG47_02825	2	33582	34541	+	ADP-heptose--LPS heptosyltransferase
UG47_02875	2	43864	45141	+	3-deoxy-D-manno-octulosonic acid transferase
UG47_02885	2	45667	46476	-	formamidopyrimidine-DNA glycosylase
UG47_02890	2	46574	46741	-	50S ribosomal protein L33
UG47_02895	2	46762	46998	-	50S ribosomal protein L28
UG47_02905	2	48055	49275	+	bifunctional phosphopantothenoylcysteine decarboxylase/phosphopantothenate synthase
UG47_02910	2	49253	49711	+	deoxyuridine 5'-triphosphate nucleotidohydrolase
UG47_02915	2	49818	50414	+	division inhibitor protein
UG47_02920	2	50451	51092	-	orotate phosphoribosyltransferase
UG47_02925	2	51158	51874	-	ribonuclease PH
UG47_02940	2	54201	54818	+	membrane protein
UG47_02955	2	57433	57708	+	DNA-directed RNA polymerase subunit omega
UG47_02960	2	57727	59835	+	(p)ppGpp synthetase
UG47_02965	2	59842	60531	+	tRNA guanosine-2'-O-methyltransferase
UG47_02970	2	60537	62618	+	ATP-dependent DNA helicase RecG
UG47_03075	2	5101	6033	-	acyltransferase
UG47_03130	2	17439	17672	-	hypothetical protein
UG47_03135	2	17833	19656	+	GTP-binding protein TypA
UG47_03340	2	58349	58969	+	superoxide dismutase
UG47_03345	2	59010	59126	-	hypothetical protein
UG47_03585	2	36818	37666	-	methyltransferase domain protein
UG47_03615	2	40088	40522	-	post-segregation killing protein PndC
UG47_04080	2	329	523	+	bacterioferritin-associated ferredoxin
UG47_04095	2	1625	1786	+	hypothetical protein
UG47_04100	2	1915	2226	+	30S ribosomal protein S10
UG47_04105	2	2259	2888	+	50S ribosomal protein L3
UG47_04110	2	2899	3504	+	50S ribosomal protein L4
UG47_04115	2	3501	3803	+	50S ribosomal protein L23
UG47_04120	2	3821	4642	+	50S ribosomal protein L2
UG47_04125	2	4659	4937	+	30S ribosomal protein S19
UG47_04130	2	4952	5284	+	50S ribosomal protein L22
UG47_04155	2	7036	7407	+	50S ribosomal protein L14
UG47_04160	2	7418	7732	+	50S ribosomal protein L24
UG47_04165	2	7747	8286	+	50S ribosomal protein L5
UG47_04170	2	8301	8606	+	30S ribosomal protein S14
UG47_04175	2	8640	9032	+	30S ribosomal protein S8
UG47_04180	2	9045	9578	+	50S ribosomal protein L6
UG47_04185	2	9588	9941	+	50S ribosomal protein L18
UG47_04190	2	9956	10459	+	30S ribosomal protein S5
UG47_04195	2	10463	10642	+	50S ribosomal protein L30
UG47_04200	2	10646	11080	+	50S ribosomal protein L15
UG47_04205	2	11088	12419	+	preprotein translocase subunit SecY
UG47_04215	2	12714	13070	+	30S ribosomal protein S13
UG47_04220	2	13087	13476	+	30S ribosomal protein S11
UG47_04225	2	13510	14130	+	30S ribosomal protein S4
UG47_04230	2	14156	15145	+	DNA-directed RNA polymerase subunit alpha
UG47_04235	2	15186	15569	+	50S ribosomal protein L17
UG47_04265	2	18689	19978	-	16S rRNA methyltransferase
UG47_04270	2	20024	20971	-	methionyl-tRNA formyltransferase
UG47_04275	2	20986	21495	-	peptide deformylase
UG47_04295	2	23770	24342	+	tRNA(ANN) t(6)A37 threonylcarbamoyladenosine modification protein
UG47_04865	2	87209	87697	-	hypothetical protein
UG47_04895	2	91671	92348	+	transcriptional regulator
UG47_04900	2	92386	93174	-	iron reductase
UG47_04905	2	93276	93551	+	membrane protein
UG47_04930	2	94291	95322	-	16S rRNA methyltransferase
UG47_04935	2	95425	95838	+	DNA polymerase III subunit psi
UG47_04940	2	95807	96253	+	ribosomal-protein-alanine acetyltransferase
UG47_04950	2	97036	98625	+	peptide chain release factor 3
UG47_05025	2	111627	112595	+	phosphoserine phosphatase
UG47_05065	2	118513	119400	+	LysR family transcriptional regulator
UG47_05085	2	123781	124296	-	inositol monophosphatase
UG47_05140	2	132539	135001	+	aspartate kinase
UG47_05155	2	137290	137439	+	hypothetical protein
UG47_05160	2	137436	137732	+	hypothetical protein
UG47_05245	2	16518	16745	-	hypothetical protein
UG47_05250	2	17568	18110	+	LuxR family transcriptional regulator
UG47_05310	2	31064	31474	+	hypothetical protein
UG47_05345	2	37336	37794	-	xanthine-guanine phosphoribosyltransferase
UG47_05535	2	7603	8340	-	hypothetical protein
UG47_05540	2	8337	8975	-	hypothetical protein
UG47_05545	2	9089	9331	-	hypothetical protein
UG47_05580	2	17043	17915	-	23S rRNA pseudouridylate synthase
UG47_05655	2	870	1508	-	leucine export protein LeuE
UG47_05700	2	11546	12241	-	hypothetical protein
UG47_05705	2	12299	14209	-	ATP-dependent helicase
UG47_05725	2	15780	17141	+	aminodeoxychorismate synthase
UG47_05780	2	26663	27229	+	hypothetical protein
UG47_05785	2	27226	28035	-	23S rRNA methyltransferase
UG47_05815	2	29900	30139	+	membrane protein
UG47_05840	2	35810	36508	-	prop expression regulator
UG47_05860	2	41197	42636	+	RNA methyltransferase RsmF
UG47_06150	2	99202	100935	+	arginyl-tRNA synthetase
UG47_06270	2	125871	126122	-	hypothetical protein
UG47_06295	2	128044	129255	+	tyrosine transporter TyrP
UG47_06335	2	134018	134194	+	2-oxo acid dehydrogenase
UG47_06340	2	134181	134405	+	hypothetical protein
UG47_06440	2	2718	2960	+	cell division modulator
UG47_06450	2	3676	4053	+	hypothetical protein
UG47_06455	2	4057	5448	-	L-cystine transporter tcyP
UG47_06460	2	5581	6171	-	hypothetical protein
UG47_06490	2	10299	11057	+	membrane protein
UG47_06515	2	16356	16553	+	50S ribosomal protein L35
UG47_06525	2	17204	17299	+	hypothetical protein
UG47_06530	2	17413	18396	+	phenylalanyl-tRNA synthetase
UG47_06580	2	26874	27920	-	phospho-2-dehydro-3-deoxyheptonate aldolase
UG47_06730	2	59247	60659	-	pyruvate kinase
UG47_06810	2	75236	76447	-	transporter
UG47_06820	2	77489	78514	-	transcriptional regulator
UG47_06830	2	79068	80237	+	MFS transporter
UG47_06855	2	87349	87996	-	ribonuclease T
UG47_06895	2	94222	95079	-	membrane protein
UG47_06945	2	102072	103574	-	peptide ABC transporter permease
UG47_06955	2	104185	104820	-	endonuclease III
UG47_06960	2	104820	105515	-	elongation factor G
UG47_06965	2	105519	106139	-	electron transporter RnfG
UG47_06970	2	106143	107201	-	electron transporter RnfD
UG47_06975	2	107202	109328	-	electron transporter RnfC
UG47_06980	2	109321	109899	-	electron transporter RnfB
UG47_06985	2	109899	110480	-	electron transporter RsxA
UG47_06990	2	110557	110997	-	membrane protein
UG47_06995	2	111083	111298	-	oriC-binding nucleoid-associated protein
UG47_07010	2	113014	114015	-	adenosine deaminase
UG47_07310	2	173256	173513	-	hypothetical protein
UG47_07370	2	180822	181037	+	cold-shock protein
UG47_07445	2	408	2522	-	elongation factor G
UG47_07450	2	2619	3089	-	30S ribosomal protein S7
UG47_07455	2	3186	3560	-	30S ribosomal protein S12
UG47_07460	2	3686	3973	-	sulfur transfer complex subunit TusB
UG47_07465	2	3981	4340	-	sulfur relay protein TusC
UG47_07510	2	10297	12210	+	ABC transporter ATP-binding protein
UG47_07570	2	20733	21305	-	peptidylprolyl isomerase
UG47_07575	2	21576	22757	+	transporter
UG47_07695	2	46386	47474	-	3-dehydroquinate synthase
UG47_07700	2	47531	48052	-	shikimate kinase
UG47_07730	2	51859	54411	+	penicillin-binding protein 1A
UG47_07755	2	58761	59639	+	Hsp33-like chaperonin
UG47_07800	2	67186	69507	+	transcription accessory protein
UG47_07805	2	69945	70172	+	ferrous iron transporter A
UG47_07835	2	75406	75981	+	Fe/S biogenesis protein NfuA
UG47_07880	2	90340	91170	-	intramembrane serine protease GlpG
UG47_07885	2	91215	91541	-	thiosulfate sulfurtransferase
UG47_08100	2	136519	137115	+	16S rRNA methyltransferase
UG47_08150	2	145095	145682	+	ACP synthase
UG47_08240	2	163904	165403	+	phosphate transporter PitA
UG47_08270	2	171475	172317	+	ribosomal RNA large subunit methyltransferase J
UG47_08495	2	24535	25428	+	carbamate kinase
UG47_08505	2	26687	27196	-	N5-carboxyaminoimidazole ribonucleotide mutase
UG47_08520	2	28707	30092	+	cysteine--tRNA ligase
UG47_08535	2	30971	31837	-	methenyltetrahydrofolate cyclohydrolase
UG47_08660	2	13548	13796	-	phosphopantetheine attachment site family protein
UG47_08720	2	27906	32474	+	Accessory colonization factor AcfD
UG47_08725	2	32604	33413	+	peptidase A24
UG47_08730	2	33479	33889	+	hypothetical protein
UG47_08735	2	33907	34866	+	general secretion pathway protein GspC
UG47_08740	2	34896	36956	+	general secretion pathway protein GspD
UG47_08745	2	36956	38449	+	general secretion pathway protein GspE
UG47_08750	2	38449	39672	+	general secretion pathway protein GspF
UG47_08755	2	39689	40144	+	general secretion pathway protein GspG
UG47_08760	2	40148	40711	+	general secretion pathway protein GspH
UG47_08775	2	41678	42655	+	type II secretion system protein
UG47_08780	2	42652	43830	+	general secretion pathway protein GspL
UG47_08785	2	43832	44368	+	general secretion pathway protein
UG47_08935	2	13428	14801	-	UDP-N-acetylmuramate:L-alanyl-gamma-D-glutamyl- meso-diaminopimelate ligase
UG47_08970	2	22014	22355	-	gamma-glutamylcyclotransferase
UG47_08995	2	29034	30377	+	membrane protein
UG47_09100	2	50812	51261	-	50S ribosomal protein L9
UG47_09105	2	51303	51530	-	30S ribosomal protein S18
UG47_09110	2	51535	51849	-	primosomal replication protein N
UG47_09115	2	51856	52251	-	30S ribosomal protein S6
UG47_09330	2	93193	94170	-	poxB regulator PoxA
UG47_09380	2	100554	101120	-	elongation factor P
UG47_09385	2	101162	102190	+	hypothetical protein
UG47_09795	2	189285	190634	-	permase
UG47_09815	2	194072	194353	+	membrane protein
UG47_09860	2	203404	204819	-	DNA helicase
UG47_09870	2	206051	206293	-	phage shock protein
UG47_09875	2	206427	207419	-	tRNA-dihydrouridine synthase A
UG47_09900	2	210012	211337	-	damage-inducible protein
UG47_10070	2	1747	3267	-	ATP-dependent protease
UG47_10125	2	13978	15999	+	ATP-dependent DNA helicase Rep
UG47_10145	2	19530	19631	+	rho operon leader peptide
UG47_10150	2	19716	20975	+	transcription termination factor Rho
UG47_10155	2	20985	21203	+	hypothetical protein
UG47_10160	2	21215	22318	+	UDP-phosphate N-acetylglucosaminyl 1-phosphate transferase
UG47_10170	2	23432	24562	+	UDP-N-acetylglucosamine 2-epimerase
UG47_10175	2	24559	25821	+	UDP-N-acetyl-D-mannosamine dehydrogenase
UG47_10280	2	45475	45795	-	frataxin-like protein
UG47_10350	2	56787	57674	-	chemotaxis protein CheD
UG47_10360	2	58358	59227	+	phospholipase A
UG47_10365	2	59360	61189	+	ATP-dependent DNA helicase RecQ
UG47_10390	2	64572	65471	+	membrane protein
UG47_10395	2	65359	66312	-	transcriptional regulator
UG47_10445	2	76117	76893	+	twin-arginine protein translocation system subunit TatC
UG47_10450	2	76935	77717	+	DNase TatD
UG47_10770	2	27813	28220	+	transcriptional regulator
UG47_10900	2	54514	54876	+	6-carboxy-5,6,7,8-tetrahydropterin synthase
UG47_10905	2	54949	55470	+	hypothetical protein
UG47_10990	2	76814	77596	-	tRNA pseudouridine synthase C
UG47_10995	2	77596	77925	-	hypothetical protein
UG47_11020	2	82041	83330	+	serine/threonine protein kinase
UG47_11025	2	83388	84755	+	serine dehydratase
UG47_11100	2	98848	99654	-	sulfur acceptor protein CsdL
UG47_11105	2	99893	100990	-	murein transglycosylase
UG47_11200	2	123667	124461	-	thymidylate synthase
UG47_11205	2	124468	125343	-	diacylglyceryl transferase
UG47_11235	2	129726	130439	+	membrane protein
UG47_11300	2	145154	146383	+	transporter
UG47_11415	2	160614	161381	-	type III secretion protein
UG47_11580	2	199723	201240	-	lysine--tRNA ligase
UG47_11585	2	201250	202131	-	peptide chain release factor 2
UG47_11770	2	238959	239978	-	glyceraldehyde-3-phosphate dehydrogenase
UG47_11855	2	256217	256348	-	hypothetical protein
UG47_11860	2	256484	256699	+	hypothetical protein
UG47_11865	2	256696	256947	-	membrane protein
UG47_11870	2	257003	258157	+	S-adenosylmethionine synthetase
UG47_11885	2	260656	261363	+	DNA-specific endonuclease I
UG47_11905	2	263809	264225	+	Holliday junction resolvase
UG47_11925	2	266684	266974	+	hypothetical protein
UG47_11930	2	266982	267575	+	nucleoside-triphosphate diphosphatase
UG47_11990	2	277321	279456	-	ornithine decarboxylase
UG47_12105	2	12940	13287	-	50S ribosomal protein L19
UG47_12110	2	13329	14096	-	tRNA (guanine-N1)-methyltransferase
UG47_12115	2	14127	14675	-	16S rRNA-processing protein RimM
UG47_12120	2	14694	14942	-	30S ribosomal protein S16
UG47_12130	2	16607	17398	+	membrane protein
UG47_12155	2	22250	22591	+	membrane biogenesis protein
UG47_12160	2	22653	22943	-	hypothetical protein
UG47_12165	2	22933	23409	-	hypothetical protein
UG47_12240	2	1690	2505	-	sugar phosphatase
UG47_12300	2	17915	19243	+	lipoprotein YliF
UG47_12305	2	19290	20615	-	ribosomal protein S12 methylthiotransferase
UG47_12330	2	24555	25313	-	DeoR faimly transcriptional regulator
UG47_12335	2	25371	25967	-	UDP pyrophosphate phosphatase
UG47_12340	2	26252	27484	+	multidrug transporter
UG47_12485	2	548	841	+	lipoprotein bor
UG47_12490	2	873	1334	-	endopeptidase
UG47_12690	2	18756	19826	+	integrase
UG47_12695	2	19961	21244	+	acyl-CoA thioesterase
UG47_12725	2	28811	29629	+	pyridoxal phosphate phosphatase
UG47_12850	2	46574	47365	-	tol-pal system protein
UG47_12865	2	49356	50621	-	membrane protein
UG47_12870	2	50686	51114	-	colicin uptake protein TolR
UG47_12875	2	51118	51801	-	colicin uptake protein TolQ
UG47_12880	2	51807	52211	-	acyl-CoA thioesterase
UG47_13175	2	17290	17553	-	30S ribosomal protein S20
UG47_13180	2	17656	17874	+	hypothetical protein
UG47_13230	2	26089	27237	+	carbamoyl phosphate synthase small subunit
UG47_13315	2	46262	46741	+	dihydrofolate reductase
UG47_13360	2	55406	58312	-	ATP-dependent helicase
UG47_13395	2	67149	67847	-	thiamine ABC transporter ATP-binding protein
UG47_13400	2	67831	69441	-	thiamine ABC transporter permease
UG47_13405	2	69417	70400	-	thiamine ABC transporter substrate-binding protein
UG47_13640	2	117821	120484	+	pyruvate dehydrogenase
UG47_13645	2	120499	122391	+	pyruvate dehydrogenase
UG47_13670	2	129496	130290	-	S-adenosylmethionine decarboxylase
UG47_13675	2	130306	131172	-	spermidine synthase
UG47_13680	2	131278	131625	-	hypothetical protein
UG47_13695	2	135984	136520	+	hypoxanthine phosphoribosyltransferase
UG47_13700	2	136561	137223	-	carbonic anhydrase
UG47_13725	2	140867	141247	-	aspartate decarboxylase
UG47_13775	2	150900	151484	-	fimbrial protein
UG47_13780	2	151854	152333	-	2-amino-4-hydroxy-6- hydroxymethyldihydropteridine pyrophosphokinase
UG47_13785	2	152330	153694	-	poly(A) polymerase I
UG47_13790	2	153787	154683	-	glutamyl-Q tRNA(Asp) ligase
UG47_13805	2	156102	156632	-	2'-5' RNA ligase
UG47_13825	2	162085	164328	+	ferrichrome transporter
UG47_13830	2	164379	165176	+	iron-hydroxamate transporter ATP-binding subunit
UG47_13835	2	165176	166066	+	iron-hydroxamate transporter substrate-binding subunit
UG47_13855	2	171088	171432	+	iron-sulfur cluster insertion protein ErpA
UG47_13860	2	171479	172102	-	hypothetical protein
UG47_13905	2	182477	183271	-	methionine aminopeptidase
UG47_13910	2	183639	184364	+	30S ribosomal protein S2
UG47_13920	2	185620	186345	+	uridylate kinase
UG47_13935	2	188671	189429	+	UDP pyrophosphate synthase
UG47_13940	2	189442	190299	+	CDP-diglyceride synthetase
UG47_13965	2	195866	196321	+	hydroxymyristoyl-ACP dehydratase
UG47_13990	2	202386	203345	+	acetyl-CoA carboxylase subunit alpha
UG47_14070	2	215333	216364	-	DL-methionine transporter ATP-binding subunit
UG47_14200	2	15165	16415	+	tRNA-guanine transglycosylase
UG47_14205	2	16412	17539	+	DGQHR domain protein
UG47_14395	2	17744	18934	-	ribonucleoside transporter
UG47_14420	2	24499	25818	-	regulatory protein UhpC
UG47_14425	2	25828	27330	-	histidine kinase
UG47_14430	2	27330	27920	-	transcriptional regulator
UG47_14465	2	31254	32438	+	multidrug resistance protein D
UG47_14790	2	52344	53333	+	lactate dehydrogenase
UG47_14820	2	60176	61111	+	tRNA 2-thiocytidine biosynthesis protein TtcA
UG47_14885	2	72598	73350	+	transcriptional regulator
UG47_15090	2	114799	115044	+	hypothetical protein
UG47_15145	2	123556	125490	+	exoribonuclease II
UG47_15175	2	129484	129810	-	translation initiation factor Sui1
UG47_15180	2	129810	130547	-	orotidine 5'-phosphate decarboxylase
UG47_15265	2	144740	145612	-	23S rRNA pseudouridylate synthase
UG47_15325	2	156768	157511	+	hypothetical protein
UG47_15330	2	157541	158080	+	intracellular septation protein A
UG47_15335	2	158185	158583	+	acyl-CoA esterase
UG47_15340	2	158623	159342	-	energy transducer TonB
UG47_15450	2	181659	182306	-	hypothetical protein
UG47_15470	2	186764	187381	-	thymidine kinase
UG47_15495	2	191777	192235	+	hypothetical protein
UG47_15500	2	192285	193127	+	formyltetrahydrofolate deformylase
UG47_15515	2	193516	193848	-	hypothetical protein
UG47_15580	2	208585	209685	+	calcium/sodium:proton antiporter
UG47_15620	2	214342	215424	-	peptide chain release factor 1
UG47_15640	2	218561	219508	+	ribose-phosphate pyrophosphokinase
UG47_15655	2	221923	222507	+	peptidyl-tRNA hydrolase
UG47_15660	2	222624	223715	+	GTP-binding protein
UG47_15715	2	236718	237329	-	lytic murein transglycosylase
UG47_15755	2	247481	248011	+	disulfide bond formation protein B
UG47_15825	2	257365	257538	+	hypothetical protein
UG47_15830	2	257540	257884	+	hypothetical protein
UG47_15835	2	257894	258223	+	hypothetical protein
UG47_15895	2	267421	267825	+	hypothetical protein
UG47_15905	2	268521	268844	+	anti-adapter protein IraM
UG47_15915	2	270369	271022	+	23S rRNA pseudouridylate synthase
UG47_15925	2	271547	272653	+	tRNA 2-thiouridylase
UG47_15930	2	272689	273330	+	lysogenization regulator
UG47_15935	2	273334	274704	+	adenylosuccinate lyase
UG47_15965	2	279825	280961	+	putrescine/spermidine ABC transporter ATPase
UG47_15970	2	280945	281802	+	spermidine/putrescine ABC transporter permease
UG47_16015	2	288794	289993	-	outer membrane-specific lipoprotein transporter subunit LolC
UG47_16045	2	297283	297822	-	hypothetical protein
UG47_16050	2	298032	299336	-	NADH dehydrogenase
UG47_16105	2	309656	310297	-	thymidylate kinase
UG47_16110	2	310287	311309	-	aminodeoxychorismate lyase
UG47_16120	2	312241	313482	-	3-oxoacyl-ACP synthase
UG47_16140	2	315709	316662	-	3-oxoacyl-ACP synthase
UG47_16155	2	318106	318627	-	hypothetical protein
UG47_16165	2	319522	320481	-	23S rRNA pseudouridylate synthase
UG47_16250	2	336044	337579	-	membrane protein
UG47_16280	2	342145	342705	+	lipoprotein
UG47_16285	2	342811	343857	+	dihydroorotase
UG47_16310	2	346375	346941	+	cytochrome B561
UG47_16315	2	346945	347520	+	hypothetical protein
UG47_16320	2	347562	348614	-	sulfurtransferase
UG47_16325	2	348839	349759	+	lipid A biosynthesis lauroyl acyltransferase
UG47_16350	2	352015	354528	-	glucosyltransferase MdoH
UG47_16360	2	356157	356288	+	hypothetical protein
UG47_16365	2	356292	356435	+	hypothetical protein
UG47_16370	2	356480	357637	+	glucans biosynthesis protein
UG47_16430	2	364632	365123	-	membrane protein
UG47_16505	2	423	1451	+	UDP-N-acetylenolpyruvoylglucosamine reductase
UG47_16550	2	79	219	+	single-stranded DNA-binding protein
UG47_16770	2	34739	35755	+	cytoplasmic asparaginase I
UG47_16825	2	46910	48400	+	diguanylate cylase
UG47_17175	2	36983	37231	-	modulator protein
UG47_17360	2	14258	15043	+	flagellar biosynthesis protein FliR
UG47_17365	2	15333	15956	+	capsule biosynthesis protein CapA
UG47_17410	2	22331	23749	-	DNA cytosine methylase
UG47_17415	2	23816	24511	-	hydrolase
UG47_17665	2	15929	16753	-	aromatic amino acid exporter
UG47_18150	2	670	1131	-	aspartate carbamoyltransferase regulatory subunit
UG47_18155	2	1144	2079	-	aspartate carbamoyltransferase catalytic subunit
UG47_18160	2	2083	2217	-	pyrBI operon leader peptide
UG47_18225	2	10358	13213	-	valyl-tRNA synthase
UG47_18330	2	33165	33422	-	hypothetical protein
UG47_18365	2	2028	3989	+	protease
UG47_18455	2	17534	19636	-	TonB-dependent receptor
UG47_18460	2	19878	20939	+	hypothetical protein
UG47_18465	2	21054	22553	-	L-asparagine permease
UG47_18645	2	28119	30440	-	transporter
UG47_18650	2	30437	30907	-	sigma-70 family RNA polymerase sigma factor
UG47_18695	2	1	198	-	hypothetical protein
UG47_18700	2	205	1569	-	ATP-dependent RNA helicase RhlE
UG47_18805	2	20208	20885	-	dethiobiotin synthetase
UG47_18810	2	20878	21633	-	biotin biosynthesis protein BioC
UG47_18815	2	21620	22774	-	8-amino-7-oxononanoate synthase
UG47_18820	2	22771	23811	-	biotin synthase
UG47_18825	2	23955	25187	+	adenosylmethionine-8-amino-7-oxononanoate aminotransferase
UG47_18870	2	371	583	-	50S ribosomal protein L31
UG47_18875	2	786	2984	+	primosome assembly protein PriA
UG47_18900	2	7247	8173	+	1,4-dihydroxy-2-naphthoate octaprenyltransferase
UG47_18960	2	16913	17668	-	CDP-diacylglycerol pyrophosphatase
UG47_19320	2	34372	35643	+	transporter
UG47_19390	2	49460	49984	-	long polar fimbrial protein LpfA
UG47_19395	2	50308	51510	-	membrane protein
UG47_19420	2	56050	56709	+	membrane protein
UG47_19440	2	59552	59764	+	cold-shock protein
UG47_19455	2	62509	63420	-	glycyl-tRNA synthetase
UG47_19990	2	10750	11154	-	DNA-binding protein
UG47_20030	2	17474	18676	+	glycine/betaine ABC transporter ATP-binding protein
UG47_20065	2	24191	25363	+	multidrug transporter
UG47_20125	2	34573	34722	+	hypothetical protein
UG47_20130	2	34763	35263	-	recombination regulator RecX
UG47_20225	2	376	759	+	preprotein translocase subunit SecE
UG47_20230	2	761	1306	+	transcription antiterminator NusG
UG47_20235	2	1465	1893	+	50S ribosomal protein L11
UG47_20240	2	1897	2601	+	50S ribosomal protein L1
UG47_20245	2	3014	3511	+	50S ribosomal protein L10
UG47_20250	2	3578	3943	+	50S ribosomal protein L7/L12
UG47_20265	2	12804	13343	+	stationary phase growth adaptation protein
UG47_20450	2	213	1805	-	ABC transporter ATP-binding protein
UG47_20455	2	2024	2944	+	L,D-transpeptidase
UG47_20475	2	5170	6753	+	phosphoethanolamine transferase
UG47_20480	2	6802	7317	-	membrane protein
UG47_20485	2	7670	8557	+	threonine transporter
UG47_20720	2	11253	12137	-	methyltransferase
UG47_20725	2	12223	12519	-	Fis family transcriptional regulator
UG47_20730	2	12545	13510	-	tRNA-dihydrouridine synthase B
UG47_20735	2	13839	14720	-	ribosomal protein L11 methyltransferase
UG47_20740	2	14732	16183	-	sodium/panthothenate symporter
UG47_20745	2	16173	16415	-	hypothetical protein
UG47_20750	2	16524	17873	-	acetyl-CoA carboxylase
UG47_20755	2	17884	18354	-	acetyl-CoA carboxylase
UG47_20785	2	22407	22595	-	hypothetical protein
UG47_20790	2	22703	23746	+	rod shape-determining protein MreB
UG47_20795	2	23812	24915	+	rod shape-determining protein MreC
UG47_20800	2	24915	25403	+	rod shape-determining protein MreD
UG47_20885	2	44859	45287	+	50S ribosomal protein L13
UG47_20890	2	45303	45695	+	30S ribosomal protein S9
UG47_21045	2	76925	77707	+	ABC transporter permease
UG47_21065	2	79370	79624	+	hypothetical protein
UG47_21070	2	79679	80938	+	UDP-N-acetylglucosamine 1-carboxyvinyltransferase
UG47_21085	2	82722	83033	+	50S ribosomal protein L21
UG47_21090	2	83054	83311	+	50S ribosomal protein L27
UG47_21095	2	83438	84403	+	membrane protein
UG47_21100	2	84419	85591	+	GTPase CgtA
UG47_21110	2	87312	87788	+	transcription elongation factor GreA
UG47_21115	2	87944	88237	-	RNA-binding protein YhbY
UG47_21140	2	93522	93854	+	preprotein translocase subunit SecG
UG47_21165	2	98019	98471	+	ribosome maturation protein RimP
UG47_21190	2	104341	104610	+	30S ribosomal protein S15
UG47_21205	2	108165	110054	+	DEAD/DEAH box helicase
UG47_21210	2	110055	110192	-	hypothetical protein
UG47_21305	2	127365	128060	-	fimbrial protein
UG47_21545	2	172049	172672	+	fimbrial protein
UG47_21590	2	184128	185093	-	membrane protein
UG47_21600	2	186441	187124	-	hypothetical protein
UG47_21610	2	187789	188925	+	hypothetical protein
UG47_21680	2	206738	207502	+	FMN reductase
UG47_21695	2	208341	210182	-	RNA polymerase sigma factor RpoD
UG47_21700	2	210377	212122	-	DNA primase
UG47_21705	2	212233	212448	-	30S ribosomal protein S21
UG47_21710	2	212685	213698	+	UGMP family protein
UG47_21740	2	218640	219008	+	dihydroneopterin aldolase
UG47_21980	2	264446	265183	+	acyl-phosphate glycerol 3-phosphate acyltransferase
UG47_21990	2	266781	269000	+	hypothetical protein
UG47_22035	2	275795	275950	+	membrane protein
UG47_22040	2	275943	276677	+	biopolymer transporter ExbB
UG47_22045	2	276684	277109	+	biopolymer transporter ExbD
UG47_22055	2	278456	278950	+	hypothetical protein
UG47_22220	2	19108	20841	+	hypothetical protein
UG47_22305	2	39476	40636	-	cystathionine gamma-synthase
UG47_22380	2	1468	2634	-	D-alanyl-D-alanine carboxypeptidase
UG47_22400	2	5791	7149	-	putrescine/spermidine ABC transporter
UG47_22465	2	17409	18386	-	chain length determinant protein WzzB
UG47_22525	2	30816	31901	-	dTDP-glucose 4,6-dehydratase
UG47_22540	2	34747	35967	-	colanic acid biosynthesis glycosyltransferase WcaL
UG47_22585	2	46025	47146	-	GDP-mannose 4,6-dehydratase
UG47_22650	2	61318	61959	-	uridine kinase
UG47_22670	2	66624	67976	+	chaperone
UG47_22810	2	99881	100699	-	hypothetical protein
UG47_22815	2	100764	101564	-	hydroxymethylpyrimidine kinase
UG47_22820	2	101561	102349	-	hydroxyethylthiazole kinase
UG47_22830	2	102965	103789	+	nickel/cobalt efflux protein RcnA
UG47_22835	2	104008	104346	+	heavy metal resistance protein
UG47_22875	2	111346	113379	+	methionine--tRNA ligase
UG47_22905	2	122574	123662	+	hypothetical protein
UG47_22930	2	129704	130174	-	hypothetical protein
UG47_22985	2	141916	142848	-	D-alanyl-D-alanine endopeptidase
UG47_23015	2	147432	148382	-	tRNA-dihydrouridine synthase C
UG47_23085	2	160934	161602	-	GTP cyclohydrolase
UG47_23190	2	183346	183918	+	elongation factor P
UG47_23200	2	185725	186711	+	hypothetical protein
UG47_23205	2	186750	187463	+	membrane protein
UG47_23245	2	196466	197656	-	bicyclomycin/multidrug efflux system
UG47_23250	2	197684	198379	-	16S rRNA pseudouridylate synthase
UG47_23260	2	200413	200697	+	50S ribosomal protein L25
UG47_23265	2	200836	201843	-	nucleoid-associated protein NdpA
UG47_23270	2	202025	202252	+	hypothetical protein
UG47_23275	2	202272	204032	+	membrane protein
UG47_23390	2	221064	222710	-	malate:quinone oxidoreductase
UG47_23395	2	222928	224571	-	multidrug transporter membrane component/ATP-binding component
UG47_23410	2	226435	227490	-	thiamine biosynthesis protein ApbE
UG47_23470	2	245419	248046	-	DNA gyrase subunit A
UG47_23475	2	248193	248915	+	3-demethylubiquinone-9 3-methyltransferase
UG47_23485	2	253249	253392	+	hypothetical protein
UG47_23505	2	257285	257935	-	hypothetical protein
UG47_23555	2	268138	268680	-	membrane protein
UG47_23650	2	286012	286929	+	ribonuclease Z
UG47_23770	2	313181	313312	-	hypothetical protein
UG47_23810	2	321305	321667	+	D-erythro-7,8-dihydroneopterin triphosphate epimerase
UG47_23850	2	328049	328618	-	3-octaprenyl-4-hydroxybenzoate carboxy-lyase
UG47_23860	2	330267	330755	-	colicin V production protein
UG47_23865	2	331014	331676	-	cell division protein DedD
UG47_23870	2	331666	332934	-	bifunctional folylpolyglutamate synthase/ dihydrofolate synthase
UG47_23875	2	333004	333918	-	acetyl-CoA carboxylase subunit beta
UG47_23880	2	334074	334733	-	hypothetical protein
UG47_23900	2	337942	338937	+	flagella biosynthesis regulator
UG47_23905	2	338934	340112	-	transporter
UG47_23925	2	344214	344762	-	elongation factor P hydroxylase
UG47_24230	2	410941	412356	-	glutamyl-tRNA ligase
UG47_24410	2	442761	443630	+	N-acetylmuramoyl-l-alanine amidase I
UG47_24415	2	443634	444533	+	coproporphyrinogen III oxidase
UG47_24710	2	503194	504483	-	uracil transporter
UG47_24715	2	504569	505195	-	uracil phosphoribosyltransferase
UG47_24725	2	506557	507195	+	phosphoribosylglycinamide formyltransferase
UG47_24765	2	515282	516859	-	GMP synthase
UG47_24770	2	516928	518394	-	inosine-5-monophosphate dehydrogenase
UG47_24775	2	518556	519926	+	exodeoxyribonuclease VII large subunit
UG47_24815	2	527452	528606	-	ribosomal RNA large subunit methyltransferase N
UG47_24820	2	528756	529187	-	nucleoside diphosphate kinase
UG47_24840	2	538155	538931	-	enhanced serine sensitivity protein SseB
UG47_24850	2	540534	540734	-	hypothetical protein
UG47_24855	2	540746	541081	-	2Fe-2S ferredoxin
UG47_24860	2	541083	542933	-	chaperone protein HscA
UG47_24865	2	542950	543465	-	co-chaperone HscB
UG47_24870	2	543561	543884	-	iron-sulfur cluster assembly protein
UG47_24875	2	543901	544287	-	scaffolding protein
UG47_24880	2	544315	545529	-	cysteine desulfurase
UG47_24885	2	545641	546129	-	transcriptional regulator
UG47_24890	2	546399	547139	-	tRNA (cytidine/uridine-2'-O-)-methyltransferase
UG47_24895	2	547258	548061	+	inositol monophosphatase
UG47_25075	2	586180	587085	-	GTP-binding protein Era
UG47_25080	2	587082	587762	-	ribonuclease III
UG47_25085	2	588035	589009	-	signal peptidase I
UG47_25090	2	589025	590824	-	elongation factor 4
UG47_25125	2	595727	596464	-	tRNA (adenine-N6)-methyltransferase
UG47_25130	2	596596	597930	+	ATP-dependent RNA helicase SrmB
UG47_25175	2	602922	603620	+	DTW domain-containing protein YfiP
UG47_25320	2	5982	7667	-	multidrug ABC transporter ATP-binding protein
UG47_25350	2	15143	16057	-	fimbrial protein
UG47_25355	2	16116	16619	-	fimbrial protein
UG47_25360	2	16632	17162	-	fimbrial protein
UG47_25365	2	17176	19827	-	fimbrial protein
UG47_25370	2	19869	20579	-	fimbrial chaperone protein FimC
UG47_25375	2	20940	21503	-	fimbrial protein
UG47_25460	2	44064	44423	-	hypothetical protein
UG47_25465	2	44423	45349	-	glutaminase
UG47_25485	2	49126	50316	+	arabinose transporter
UG47_25495	2	51218	51652	+	transcriptional regulator
UG47_25500	2	51666	52055	+	transcriptional regulator
UG47_25505	2	52087	52305	+	hypothetical protein
UG47_25510	2	52362	53801	-	6-phospho-beta-glucosidase
UG47_25605	2	71970	72560	+	DNA invertase
UG47_25695	2	4178	5536	-	lytic murein transglycosylase
UG47_25880	2	10234	11019	-	SAM-dependent methyltransferase
UG47_25895	2	12958	13704	-	3-deoxy-manno-octulosonate cytidylyltransferase
UG47_25910	2	15204	16190	-	tetraacyldisaccharide 4'-kinase
UG47_25915	2	16187	17935	-	lipid transporter ATP-binding/permease
UG47_25930	2	20887	22560	-	30S ribosomal protein S1
UG47_25935	2	22671	23354	-	cytidylate kinase
UG47_25945	2	24460	25743	-	3-phosphoshikimate 1-carboxyvinyltransferase
UG47_25960	2	27923	29683	+	ribosomal protein S12 methylthiotransferase accessory factor YcaO
UG47_25995	2	37536	38684	-	MFS transporter
UG47_26045	2	52620	53585	+	thioredoxin reductase
UG47_26050	2	53708	55474	+	amino acid ABC transporter permease
UG47_26065	2	58227	58445	+	translation initiation factor IF-1
UG47_26115	2	68623	69318	+	porin
UG47_26120	2	69813	70712	+	membrane protein
UG47_26195	2	85001	86128	-	23S rRNA methyltransferase
UG47_26200	2	86169	86657	-	membrane protein
UG47_26230	2	91213	91689	-	hypothetical protein
UG47_26260	2	94827	96512	+	transporter
UG47_26495	2	15265	15708	+	FMN-binding protein MioC
UG47_26500	2	16087	17976	+	tRNA uridine 5-carboxymethylaminomethyl modification protein
UG47_26505	2	18040	18663	+	16S rRNA methyltransferase
UG47_26510	2	19280	19660	+	ATP F0F1 synthase subunit I
UG47_26585	2	35411	36451	+	phosphate ABC transporter substrate-binding protein
UG47_26590	2	36538	37497	+	phosphate transporter permease subunit PstC
UG47_26595	2	37497	38387	+	phosphate transporter permease subunit PtsA
UG47_26655	2	50242	51579	+	adenine permease PurP
UG47_26675	2	54061	55236	-	multidrug transporter
UG47_26695	2	58660	60024	-	tRNA modification GTPase TrmE
UG47_26700	2	60130	61776	-	membrane protein insertase
UG47_26705	2	61779	62036	-	hypothetical protein
UG47_26710	2	62000	62359	-	ribonuclease P
UG47_26715	2	62376	62516	-	50S ribosomal protein L34
UG47_26730	2	65631	66704	+	recombination protein F
UG47_26850	2	17930	19189	-	cytosine permease
UG47_00400	3	71242	71451	-	cold-shock protein
UG47_01170	3	95857	96177	-	hypothetical protein
UG47_03850	3	76245	76778	+	transcription termination factor NusG
UG47_05690	3	9035	10753	-	long-chain fatty acid--CoA ligase
UG47_06280	3	126585	126908	+	hypothetical protein
UG47_06405	3	145850	146263	-	lipoprotein
UG47_06950	3	103857	104057	-	hypothetical protein
UG47_07175	3	150954	151568	-	twin-argninine leader-binding protein DmsD
UG47_07410	3	184919	185329	-	hypothetical protein
UG47_09975	3	915	1835	+	ribokinase
UG47_11140	3	104366	105946	-	PTS glucose transporter subunit IIBC
UG47_12150	3	20440	22101	+	recombination and repair protein
UG47_12370	3	32089	32658	-	phage repressor protein
UG47_12415	3	38792	38980	+	levan regulatory protein
UG47_12420	3	38991	39224	+	damage-inducible protein DinI
UG47_14410	3	21159	22925	+	adenine deaminase
UG47_18315	3	29909	30052	+	hypothetical protein
UG47_19780	3	26630	26920	-	hypothetical protein
UG47_19785	3	26915	27817	+	LysR family transcriptional regulator
UG47_24015	3	363061	364119	+	hypothetical protein
UG47_24910	3	550523	551662	-	3-phenylpropionic acid transporter
UG47_25050	3	583894	584046	-	hypothetical protein
UG47_26250	3	93893	94150	+	glutaredoxin
UG47_02985	4	64957	66348	+	xanthine permease XanP
UG47_04780	4	67640	67786	-	hypothetical protein
UG47_05920	4	50022	50681	-	membrane protein
UG47_05940	4	51855	53033	+	phosphoribosylglycinamide formyltransferase
UG47_07580	4	23019	25562	+	nitrite reductase
UG47_08500	4	25623	26690	-	phosphoribosylaminoimidazole carboxylase
UG47_09680	4	162114	162443	-	membrane protein
UG47_12925	4	61914	62783	-	succinyl-CoA synthetase subunit alpha
UG47_12930	4	62783	63949	-	succinyl-CoA synthetase subunit beta
UG47_12935	4	64043	65260	-	dihydrolipoamide succinyltransferase
UG47_13590	4	108248	109291	+	guanosine 5'-monophosphate oxidoreductase
UG47_14415	4	22970	24361	-	sugar phosphate antiporter
UG47_15170	4	129140	129358	+	lipoprotein
UG47_16640	4	9019	9504	-	periplasmic protein
UG47_17710	4	25351	25566	-	biofilm-dependent modulation protein
UG47_20280	4	15655	15855	-	thiamine biosynthesis protein ThiS
UG47_20285	4	15839	16594	-	molybdopterin biosynthesis protein MoeB
UG47_20290	4	16587	17222	-	thiamine-phosphate pyrophosphorylase
UG47_20295	4	17222	19117	-	thiamine biosynthesis protein ThiC
UG47_20350	4	27639	28928	-	phosphoribosylamine--glycine ligase
UG47_20355	4	28940	30529	-	phosphoribosylaminoimidazolecarboxamide formyltransferase
UG47_20955	4	56988	61448	-	glutamate synthase
UG47_23855	4	328713	330230	-	amidophosphoribosyltransferase
UG47_24185	4	404035	404361	+	hypothetical protein
UG47_24190	4	404282	404443	+	hypothetical protein
UG47_24520	4	465254	466297	-	hypothetical protein
UG47_24590	4	481184	481897	-	phosphoribosylaminoimidazole-succinocarboxamide synthase
UG47_24595	4	481969	482199	+	hypothetical protein
UG47_24720	4	505520	506557	+	phosphoribosylaminoimidazole synthetase
UG47_25015	4	575356	579243	-	phosphoribosylformylglycinamidine synthase

## Sheet: TRT.sigLIST.R7AC.ct1.GOSEQres
	category	over_represented_pvalue	under_represented_pvalue	numDEInCat	numInCat	term	ontology	b.id	genes
1	GO:0044282	4.53954e-25	1	105	266	small molecule catabolic process	BP	b0061 b0062 b0063 b0064 b0186 b0221 b0330 b0485 b0757 b0758 b0759 b0903 b1002 b1014 b1199 b1200 b1384 b1385 b1387 b1388 b1389 b1390 b1391 b1392 b1397 b1398 b1399 b1400 b1415 b1499 b1521 b1617 b1619 b1696 b1747 b1748 b1967 b2095 b2241 b2242 b2243 b2341 b2342 b2373 b2374 b2428 b2457 b2458 b2459 b2460 b2661 b2705 b2738 b2787 b2788 b2799 b2800 b2802 b2803 b2843 b2957 b2979 b2996 b3012 b3081 b3091 b30…	UG47_01090 UG47_01155 UG47_01965 UG47_02750 UG47_04450 UG47_04455 UG47_04470 UG47_04615 UG47_04620 UG47_04850 UG47_05425 UG47_06630 UG47_07030 UG47_07040 UG47_07890 UG47_08370 UG47_08375 UG47_08685 UG47_08690 UG47_08695 UG47_08940 UG47_09180 UG47_09460 UG47_09770 UG47_10470 UG47_10475 UG47_10740 UG47_10970 UG47_10975 UG47_11035 UG47_11040 UG47_11050 UG47_11055 UG47_11290 UG47_11945 UG47_12760 UG4…
2	GO:0044712	4.42744e-23	1	123	358	single-organism catabolic process	BP	b0030 b0061 b0062 b0063 b0064 b0186 b0221 b0330 b0341 b0344 b0485 b0651 b0757 b0758 b0759 b0903 b1002 b1014 b1197 b1199 b1200 b1384 b1385 b1387 b1388 b1389 b1390 b1391 b1392 b1397 b1398 b1399 b1400 b1415 b1499 b1521 b1617 b1619 b1696 b1747 b1748 b1854 b1967 b2095 b2097 b2146 b2147 b2162 b2241 b2242 b2243 b2341 b2342 b2373 b2374 b2428 b2457 b2458 b2459 b2460 b2661 b2705 b2738 b2787 b2788 b2799 b28…	UG47_00260 UG47_01090 UG47_01155 UG47_01965 UG47_02750 UG47_04450 UG47_04455 UG47_04470 UG47_04615 UG47_04620 UG47_04850 UG47_05000 UG47_05425 UG47_05970 UG47_06630 UG47_07030 UG47_07040 UG47_07890 UG47_08370 UG47_08375 UG47_08685 UG47_08690 UG47_08695 UG47_08940 UG47_09015 UG47_09180 UG47_09460 UG47_09535 UG47_09770 UG47_10470 UG47_10475 UG47_10740 UG47_10970 UG47_10975 UG47_11035 UG47_11040 UG4…
3	GO:0055114	3.38439e-17	1	139	492	oxidation-reduction process	BP	NA b0221 b0304 b0307 b0383 b0419 b0599 b0733 b0734 b0812 b0824 b0872 b0894 b0895 b0896 b0972 b0973 b0974 b0978 b0979 b1004 b1014 b1064 b1068 b1224 b1225 b1227 b1385 b1387 b1388 b1392 b1397 b1406 b1415 b1444 b1449 b1462 b1465 b1468 b1474 b1475 b1476 b1482 b1497 b1501 b1521 b1587 b1588 b1589 b1590 b1611 b1612 b1619 b1646 b1668 b1670 b1671 b1673 b1674 b1778 b1905 b1974 b2137 b2146 b2147 b2194 b2195 …	UG47_00520 UG47_00935 UG47_00940 UG47_00945 UG47_00965 UG47_00970 UG47_01100 UG47_01155 UG47_01445 UG47_01630 UG47_02750 UG47_04620 UG47_04975 UG47_05185 UG47_05200 UG47_05425 UG47_05620 UG47_05625 UG47_06285 UG47_06740 UG47_06745 UG47_06755 UG47_06760 UG47_06770 UG47_06885 UG47_07030 UG47_07065 UG47_07070 UG47_07180 UG47_07185 UG47_07190 UG47_07195 UG47_07890 UG47_07925 UG47_08685 UG47_08690 UG4…
4	GO:1901575	8.51304e-17	1	131	456	organic substance catabolic process	BP	b0030 b0061 b0062 b0063 b0064 b0186 b0221 b0330 b0341 b0344 b0382 b0485 b0651 b0757 b0758 b0759 b0881 b0903 b0932 b1002 b1014 b1127 b1197 b1199 b1200 b1384 b1385 b1387 b1388 b1389 b1390 b1391 b1392 b1397 b1398 b1399 b1400 b1415 b1444 b1499 b1521 b1617 b1619 b1696 b1747 b1748 b1854 b1967 b2095 b2097 b2146 b2147 b2162 b2241 b2242 b2243 b2341 b2342 b2373 b2374 b2428 b2457 b2458 b2459 b2460 b2661 b26…	UG47_00260 UG47_00725 UG47_01090 UG47_01155 UG47_01440 UG47_01965 UG47_02750 UG47_04450 UG47_04455 UG47_04470 UG47_04615 UG47_04620 UG47_04850 UG47_05000 UG47_05075 UG47_05425 UG47_05970 UG47_06630 UG47_07030 UG47_07040 UG47_07890 UG47_08325 UG47_08370 UG47_08375 UG47_08685 UG47_08690 UG47_08695 UG47_08940 UG47_09015 UG47_09180 UG47_09460 UG47_09535 UG47_09770 UG47_10470 UG47_10475 UG47_10740 UG4…
5	GO:0009056	1.21239e-16	1	134	473	catabolic process	BP	b0030 b0061 b0062 b0063 b0064 b0186 b0221 b0330 b0341 b0344 b0346 b0382 b0476 b0485 b0651 b0757 b0758 b0759 b0881 b0903 b0932 b1002 b1014 b1127 b1197 b1199 b1200 b1384 b1385 b1387 b1388 b1389 b1390 b1391 b1392 b1397 b1398 b1399 b1400 b1415 b1444 b1499 b1521 b1617 b1619 b1696 b1747 b1748 b1854 b1967 b2095 b2097 b2146 b2147 b2162 b2241 b2242 b2243 b2341 b2342 b2373 b2374 b2428 b2457 b2458 b2459 b24…	UG47_00260 UG47_00725 UG47_01090 UG47_01155 UG47_01440 UG47_01920 UG47_01965 UG47_02750 UG47_04450 UG47_04455 UG47_04470 UG47_04615 UG47_04620 UG47_04850 UG47_05000 UG47_05075 UG47_05425 UG47_05970 UG47_06630 UG47_07030 UG47_07040 UG47_07890 UG47_08325 UG47_08370 UG47_08375 UG47_08685 UG47_08690 UG47_08695 UG47_08940 UG47_09015 UG47_09180 UG47_09460 UG47_09535 UG47_09770 UG47_10470 UG47_10475 UG4…
6	GO:0016054	7.23831e-16	1	65	163	organic acid catabolic process	BP	b0186 b0221 b0330 b0485 b0903 b1014 b1385 b1387 b1388 b1389 b1390 b1391 b1392 b1397 b1398 b1399 b1400 b1521 b1617 b1619 b1747 b1748 b2341 b2342 b2373 b2374 b2428 b2661 b2787 b2788 b2843 b2957 b2979 b3081 b3091 b3092 b3113 b3114 b3115 b3117 b3118 b3124 b3125 b3126 b3128 b3222 b3223 b3225 b3708 b3845 b3846 b4069 b4131 b4187 b4266 b4267 b4268 b4297 b4298 b4322 b4323 b4357 b4467 b4468 b4471	UG47_01155 UG47_01965 UG47_04450 UG47_04455 UG47_04615 UG47_04620 UG47_04850 UG47_05425 UG47_07030 UG47_07040 UG47_08685 UG47_08690 UG47_08695 UG47_09180 UG47_09460 UG47_09770 UG47_10470 UG47_10475 UG47_10970 UG47_10975 UG47_11290 UG47_11945 UG47_13995 UG47_14690 UG47_14695 UG47_14700 UG47_14705 UG47_14730 UG47_14735 UG47_14740 UG47_14745 UG47_14750 UG47_14755 UG47_14765 UG47_16660 UG47_16665 UG4…
7	GO:0046395	7.23831e-16	1	65	163	carboxylic acid catabolic process	BP	b0186 b0221 b0330 b0485 b0903 b1014 b1385 b1387 b1388 b1389 b1390 b1391 b1392 b1397 b1398 b1399 b1400 b1521 b1617 b1619 b1747 b1748 b2341 b2342 b2373 b2374 b2428 b2661 b2787 b2788 b2843 b2957 b2979 b3081 b3091 b3092 b3113 b3114 b3115 b3117 b3118 b3124 b3125 b3126 b3128 b3222 b3223 b3225 b3708 b3845 b3846 b4069 b4131 b4187 b4266 b4267 b4268 b4297 b4298 b4322 b4323 b4357 b4467 b4468 b4471	UG47_01155 UG47_01965 UG47_04450 UG47_04455 UG47_04615 UG47_04620 UG47_04850 UG47_05425 UG47_07030 UG47_07040 UG47_08685 UG47_08690 UG47_08695 UG47_09180 UG47_09460 UG47_09770 UG47_10470 UG47_10475 UG47_10970 UG47_10975 UG47_11290 UG47_11945 UG47_13995 UG47_14690 UG47_14695 UG47_14700 UG47_14705 UG47_14730 UG47_14735 UG47_14740 UG47_14745 UG47_14750 UG47_14755 UG47_14765 UG47_16660 UG47_16665 UG4…
8	GO:0044724	1.0663e-15	1	53	118	single-organism carbohydrate catabolic process	BP	b0061 b0062 b0063 b0064 b0344 b0757 b0758 b0759 b1002 b1197 b1199 b1200 b1415 b1521 b1617 b1854 b2095 b2097 b2241 b2242 b2243 b2705 b2738 b2787 b2799 b2800 b2802 b2803 b2843 b2996 b3091 b3092 b3124 b3125 b3126 b3128 b3426 b3519 b3565 b3605 b3926 b3945 b4119 b4232 b4266 b4267 b4268 b4297 b4298 b4301 b4322 b4323 b4357	UG47_01090 UG47_02750 UG47_04450 UG47_04455 UG47_04470 UG47_04615 UG47_04620 UG47_04850 UG47_05970 UG47_07040 UG47_07890 UG47_08940 UG47_09535 UG47_10740 UG47_10970 UG47_11035 UG47_11040 UG47_11050 UG47_11055 UG47_11290 UG47_12760 UG47_12765 UG47_12770 UG47_13370 UG47_13375 UG47_13380 UG47_13385 UG47_14640 UG47_15680 UG47_15685 UG47_15695 UG47_18265 UG47_18270 UG47_18275 UG47_18920 UG47_19195 UG4…
9	GO:0016052	6.62013e-15	1	54	126	carbohydrate catabolic process	BP	b0061 b0062 b0063 b0064 b0344 b0757 b0758 b0759 b1002 b1197 b1199 b1200 b1415 b1521 b1617 b1854 b2095 b2097 b2241 b2242 b2243 b2705 b2738 b2787 b2799 b2800 b2802 b2803 b2843 b2996 b3091 b3092 b3124 b3125 b3126 b3128 b3426 b3507 b3519 b3565 b3605 b3926 b3945 b4119 b4232 b4266 b4267 b4268 b4297 b4298 b4301 b4322 b4323 b4357	UG47_01090 UG47_02750 UG47_04450 UG47_04455 UG47_04470 UG47_04615 UG47_04620 UG47_04850 UG47_05970 UG47_07040 UG47_07890 UG47_08325 UG47_08940 UG47_09535 UG47_10740 UG47_10970 UG47_11035 UG47_11040 UG47_11050 UG47_11055 UG47_11290 UG47_12760 UG47_12765 UG47_12770 UG47_13370 UG47_13375 UG47_13380 UG47_13385 UG47_14640 UG47_15680 UG47_15685 UG47_15695 UG47_18265 UG47_18270 UG47_18275 UG47_18920 UG4…
10	GO:0016491	2.54277e-14	1	117	415	oxidoreductase activity	MF	NA b0221 b0304 b0383 b0419 b0599 b0733 b0734 b0812 b0824 b0872 b0894 b0895 b0896 b0972 b0973 b0978 b0979 b1004 b1014 b1064 b1068 b1224 b1225 b1227 b1385 b1387 b1388 b1392 b1406 b1415 b1444 b1449 b1462 b1465 b1468 b1474 b1475 b1476 b1482 b1497 b1501 b1521 b1587 b1588 b1589 b1590 b1619 b1646 b1668 b1671 b1673 b1674 b1778 b1905 b2137 b2146 b2147 b2194 b2195 b2241 b2242 b2302 b2341 b2342 b2426 b2468 …	UG47_00520 UG47_00935 UG47_00940 UG47_00965 UG47_00970 UG47_01100 UG47_01155 UG47_01445 UG47_01630 UG47_02750 UG47_04620 UG47_04975 UG47_05200 UG47_05425 UG47_06285 UG47_06740 UG47_06745 UG47_06755 UG47_06770 UG47_06885 UG47_07030 UG47_07180 UG47_07185 UG47_07190 UG47_07195 UG47_07890 UG47_08685 UG47_08690 UG47_08695 UG47_08910 UG47_08915 UG47_08990 UG47_09180 UG47_09335 UG47_09340 UG47_09345 UG4…
11	GO:0044248	3.74984e-14	1	105	357	cellular catabolic process	BP	b0030 b0064 b0186 b0221 b0330 b0341 b0344 b0346 b0485 b0651 b0903 b0932 b1014 b1127 b1197 b1199 b1200 b1384 b1385 b1387 b1388 b1389 b1390 b1391 b1392 b1397 b1398 b1399 b1400 b1499 b1521 b1617 b1619 b1696 b1747 b1748 b1967 b2095 b2146 b2147 b2162 b2241 b2242 b2243 b2341 b2342 b2373 b2374 b2428 b2661 b2696 b2705 b2787 b2788 b2843 b2866 b2867 b2868 b2957 b2979 b2996 b3012 b3081 b3091 b3092 b3113 b31…	UG47_00260 UG47_00725 UG47_01155 UG47_01965 UG47_04450 UG47_04455 UG47_04615 UG47_04620 UG47_04850 UG47_05000 UG47_05425 UG47_06630 UG47_07030 UG47_07040 UG47_07890 UG47_08325 UG47_08370 UG47_08375 UG47_08685 UG47_08690 UG47_08695 UG47_09015 UG47_09180 UG47_09460 UG47_09535 UG47_09770 UG47_10470 UG47_10475 UG47_10970 UG47_10975 UG47_11290 UG47_11455 UG47_11460 UG47_11465 UG47_11945 UG47_13210 UG4…
12	GO:0009061	1.16358e-12	1	27	44	anaerobic respiration	BP	b0894 b0895 b0896 b0972 b0973 b0974 b1224 b1225 b1227 b1465 b1468 b1474 b1475 b1476 b1590 b2202 b2203 b2241 b2242 b2243 b4071 b4072 b4073 b4151 b4152 b4153 b4154	UG47_00935 UG47_00940 UG47_00945 UG47_07180 UG47_09335 UG47_09340 UG47_09345 UG47_09350 UG47_09750 UG47_09755 UG47_09760 UG47_15520 UG47_15530 UG47_15535 UG47_17630 UG47_17645 UG47_17675 UG47_17680 UG47_17685 UG47_23345 UG47_23350 UG47_23525 UG47_23530 UG47_23535 UG47_26005 UG47_26010 UG47_26015
13	GO:0015980	2.94161e-11	1	45	113	energy derivation by oxidation of organic compounds	BP	b0733 b0734 b0894 b0895 b0896 b0972 b0973 b0974 b0978 b0979 b1224 b1225 b1227 b1465 b1468 b1474 b1475 b1476 b1590 b1611 b1612 b1670 b1974 b2202 b2203 b2241 b2242 b2243 b2696 b2996 b3115 b3430 b3605 b3945 b4014 b4015 b4071 b4072 b4073 b4122 b4139 b4151 b4152 b4153 b4154	UG47_00935 UG47_00940 UG47_00945 UG47_00965 UG47_00970 UG47_02750 UG47_05620 UG47_05625 UG47_06760 UG47_07065 UG47_07070 UG47_07180 UG47_07925 UG47_09335 UG47_09340 UG47_09345 UG47_09350 UG47_09420 UG47_09520 UG47_09750 UG47_09755 UG47_09760 UG47_12895 UG47_12900 UG47_15520 UG47_15530 UG47_15535 UG47_17475 UG47_17630 UG47_17645 UG47_17675 UG47_17680 UG47_17685 UG47_20115 UG47_21445 UG47_22085 UG4…
14	GO:0005996	7.04435e-11	1	39	92	monosaccharide metabolic process	BP	b0061 b0062 b0063 b0064 b0394 b0757 b0758 b0759 b0825 b0903 b1002 b1200 b1415 b1521 b1702 b2696 b2708 b2738 b2799 b2800 b2801 b2802 b2803 b2804 b2805 b2843 b3012 b3091 b3092 b3403 b3565 b3605 b3925 b3946 b4232 b4301 b4322 b4323 b4471	UG47_01090 UG47_01505 UG47_02750 UG47_04470 UG47_04615 UG47_04620 UG47_06595 UG47_07770 UG47_08940 UG47_10740 UG47_11035 UG47_11040 UG47_11045 UG47_11050 UG47_11055 UG47_11060 UG47_11065 UG47_11290 UG47_12255 UG47_12760 UG47_12765 UG47_12770 UG47_13370 UG47_13375 UG47_13380 UG47_13385 UG47_14640 UG47_15680 UG47_18925 UG47_19485 UG47_20115 UG47_20180 UG47_21460 UG47_21570 UG47_21575 UG47_22005 UG4…
15	GO:0045333	2.77882e-10	1	40	99	cellular respiration	BP	b0733 b0734 b0894 b0895 b0896 b0972 b0973 b0974 b0978 b0979 b1224 b1225 b1227 b1465 b1468 b1474 b1475 b1476 b1590 b1611 b1612 b1670 b1974 b2202 b2203 b2241 b2242 b2243 b3605 b4014 b4015 b4071 b4072 b4073 b4122 b4139 b4151 b4152 b4153 b4154	UG47_00935 UG47_00940 UG47_00945 UG47_00965 UG47_00970 UG47_02750 UG47_05620 UG47_05625 UG47_06760 UG47_07065 UG47_07070 UG47_07180 UG47_09335 UG47_09340 UG47_09345 UG47_09350 UG47_09420 UG47_09520 UG47_09750 UG47_09755 UG47_09760 UG47_12895 UG47_12900 UG47_15520 UG47_15530 UG47_15535 UG47_17475 UG47_17630 UG47_17645 UG47_17675 UG47_17680 UG47_17685 UG47_23345 UG47_23350 UG47_23525 UG47_23530 UG4…
16	GO:0072329	3.47749e-10	1	37	88	monocarboxylic acid catabolic process	BP	b0221 b0330 b1387 b1388 b1389 b1390 b1391 b1392 b1397 b1398 b1399 b1400 b1521 b1619 b2341 b2342 b2428 b2661 b2843 b2979 b3081 b3091 b3092 b3845 b3846 b4069 b4187 b4266 b4267 b4268 b4297 b4298 b4322 b4323 b4357 b4467 b4468	UG47_04450 UG47_04455 UG47_04615 UG47_04620 UG47_04850 UG47_05425 UG47_07030 UG47_08685 UG47_08690 UG47_08695 UG47_09180 UG47_09770 UG47_10470 UG47_10475 UG47_11290 UG47_14690 UG47_14695 UG47_14700 UG47_14705 UG47_14730 UG47_14735 UG47_14740 UG47_14745 UG47_14750 UG47_14755 UG47_18265 UG47_18270 UG47_18275 UG47_19950 UG47_21570 UG47_21575 UG47_21625 UG47_23995 UG47_24000 UG47_24375 UG47_25450 UG4…
17	GO:0046365	2.20581e-09	1	25	49	monosaccharide catabolic process	BP	b0061 b0062 b0063 b0064 b0757 b0758 b0759 b1002 b1200 b1415 b1521 b2738 b2799 b2800 b2802 b2803 b2843 b3091 b3092 b3565 b3605 b4232 b4301 b4322 b4323	UG47_01090 UG47_02750 UG47_04470 UG47_04615 UG47_04620 UG47_08940 UG47_10740 UG47_11035 UG47_11040 UG47_11050 UG47_11055 UG47_11290 UG47_12760 UG47_12765 UG47_12770 UG47_13370 UG47_13375 UG47_13380 UG47_13385 UG47_14640 UG47_15680 UG47_19485 UG47_21570 UG47_21575 UG47_25450
18	GO:0009055	5.06749e-09	1	35	87	electron carrier activity	MF	b0221 b0733 b0734 b0872 b0894 b0972 b0973 b0974 b0978 b0979 b1064 b1224 b1225 b1227 b1392 b1465 b1468 b1474 b1475 b1476 b1587 b1588 b1670 b1673 b1974 b2202 b2242 b2868 b3426 b3518 b4071 b4079 b4153 b4154 b4187	UG47_00935 UG47_00940 UG47_00945 UG47_00965 UG47_00970 UG47_05425 UG47_06745 UG47_06760 UG47_07190 UG47_07195 UG47_07890 UG47_09180 UG47_09335 UG47_09340 UG47_09720 UG47_09760 UG47_11465 UG47_12895 UG47_12900 UG47_14730 UG47_15520 UG47_15530 UG47_15535 UG47_16275 UG47_17475 UG47_17630 UG47_17645 UG47_17675 UG47_17680 UG47_17685 UG47_19190 UG47_23345 UG47_23530 UG47_26015 UG47_26130
19	GO:0008643	6.48022e-09	1	42	116	carbohydrate transport	BP	b0129 b0343 b0679 b1198 b1514 b1515 b1516 b1621 b1900 b1901 b2148 b2149 b2150 b2240 b2429 b2702 b2703 b2704 b2706 b2801 b3093 b3133 b3224 b3566 b3567 b3568 b3578 b3579 b3927 b3950 b4120 b4193 b4195 b4227 b4230 b4231 b4302 b4304 b4356 b4460 b4485 b4565	UG47_00140 UG47_04475 UG47_04485 UG47_04490 UG47_04845 UG47_06250 UG47_06255 UG47_06260 UG47_07020 UG47_08945 UG47_08950 UG47_08955 UG47_08960 UG47_09140 UG47_09150 UG47_09530 UG47_11045 UG47_13715 UG47_15690 UG47_18915 UG47_19490 UG47_19495 UG47_19500 UG47_19555 UG47_19560 UG47_20150 UG47_20155 UG47_20160 UG47_20170 UG47_20920 UG47_21365 UG47_21565 UG47_22245 UG47_23055 UG47_23060 UG47_23065 UG4…
20	GO:0006091	8.79221e-09	1	47	139	generation of precursor metabolites and energy	BP	b0733 b0734 b0894 b0895 b0896 b0972 b0973 b0974 b0978 b0979 b1224 b1225 b1227 b1465 b1468 b1474 b1475 b1476 b1590 b1611 b1612 b1670 b1854 b1974 b2097 b2202 b2203 b2241 b2242 b2243 b2696 b2996 b3115 b3430 b3605 b3945 b4014 b4015 b4071 b4072 b4073 b4122 b4139 b4151 b4152 b4153 b4154	UG47_00935 UG47_00940 UG47_00945 UG47_00965 UG47_00970 UG47_02750 UG47_05620 UG47_05625 UG47_05970 UG47_06760 UG47_07065 UG47_07070 UG47_07180 UG47_07925 UG47_09335 UG47_09340 UG47_09345 UG47_09350 UG47_09420 UG47_09520 UG47_09750 UG47_09755 UG47_09760 UG47_12895 UG47_12900 UG47_15520 UG47_15530 UG47_15535 UG47_17475 UG47_17630 UG47_17645 UG47_17675 UG47_17680 UG47_17685 UG47_20115 UG47_21445 UG4…
21	GO:0044723	3.36462e-08	1	76	287	single-organism carbohydrate metabolic process	BP	b0061 b0062 b0063 b0064 b0344 b0394 b0599 b0757 b0758 b0759 b0825 b0903 b1002 b1197 b1199 b1200 b1309 b1415 b1521 b1617 b1702 b1854 b1955 b2095 b2097 b2239 b2240 b2241 b2242 b2243 b2376 b2696 b2705 b2708 b2738 b2787 b2799 b2800 b2801 b2802 b2803 b2804 b2805 b2843 b2996 b3012 b3091 b3092 b3124 b3125 b3126 b3128 b3403 b3426 b3430 b3519 b3565 b3605 b3925 b3926 b3945 b3946 b4014 b4015 b4119 b4232 b42…	UG47_00520 UG47_01090 UG47_01505 UG47_02750 UG47_04450 UG47_04455 UG47_04470 UG47_04615 UG47_04620 UG47_04850 UG47_05620 UG47_05625 UG47_05970 UG47_06595 UG47_07040 UG47_07770 UG47_07890 UG47_07925 UG47_08940 UG47_09535 UG47_10740 UG47_10970 UG47_11035 UG47_11040 UG47_11045 UG47_11050 UG47_11055 UG47_11060 UG47_11065 UG47_11290 UG47_12255 UG47_12760 UG47_12765 UG47_12770 UG47_13370 UG47_13375 UG4…
22	GO:0006004	3.37895e-08	1	9	9	fucose metabolic process	BP	b1415 b2799 b2800 b2801 b2802 b2803 b2804 b2805 b3605	UG47_02750 UG47_11035 UG47_11040 UG47_11045 UG47_11050 UG47_11055 UG47_11060 UG47_11065 UG47_14640
23	GO:0006071	6.28241e-08	1	13	18	glycerol metabolic process	BP	b0599 b1199 b1200 b2239 b2240 b2241 b2242 b2243 b2996 b3426 b3925 b3926 b3945	UG47_00520 UG47_07890 UG47_15680 UG47_15685 UG47_18920 UG47_18925 UG47_22085 UG47_22265 UG47_23515 UG47_23520 UG47_23525 UG47_23530 UG47_23535
24	GO:0044275	7.25959e-08	1	23	49	cellular carbohydrate catabolic process	BP	b0344 b1197 b1199 b1200 b1617 b2095 b2241 b2242 b2243 b2705 b2996 b3426 b3507 b3519 b3926 b3945 b4119 b4266 b4267 b4268 b4297 b4298 b4357	UG47_04450 UG47_04455 UG47_04850 UG47_07040 UG47_07890 UG47_08325 UG47_09535 UG47_15680 UG47_15685 UG47_15695 UG47_18265 UG47_18270 UG47_18275 UG47_18920 UG47_19195 UG47_20165 UG47_22085 UG47_22265 UG47_22775 UG47_23525 UG47_23530 UG47_23535 UG47_26815
25	GO:0051539	1.31083e-07	1	38	110	4 iron, 4 sulfur cluster binding	MF	b0307 b0824 b0894 b0895 b0972 b1224 b1225 b1468 b1474 b1475 b1497 b1501 b1587 b1588 b1589 b1612 b1671 b1673 b1674 b1684 b2147 b2204 b2205 b2243 b2468 b2729 b2996 b2997 b3081 b4072 b4079 b4122 b4153 b4237 b4334 b4379 b4467 b4471	UG47_00935 UG47_04695 UG47_04975 UG47_05185 UG47_06690 UG47_06740 UG47_06745 UG47_06755 UG47_07065 UG47_07185 UG47_07190 UG47_07195 UG47_08695 UG47_08915 UG47_09340 UG47_09520 UG47_09720 UG47_09755 UG47_10695 UG47_12250 UG47_15530 UG47_15535 UG47_17645 UG47_17675 UG47_17680 UG47_21460 UG47_21625 UG47_22080 UG47_22085 UG47_23050 UG47_23355 UG47_23360 UG47_23535 UG47_24530 UG47_25325 UG47_25345 UG4…
26	GO:0032787	1.50356e-07	1	65	240	monocarboxylic acid metabolic process	BP	NA b0034 b0035 b0064 b0221 b0307 b0330 b1384 b1387 b1388 b1389 b1390 b1391 b1392 b1397 b1398 b1399 b1400 b1474 b1475 b1476 b1499 b1521 b1550 b1619 b1696 b1702 b1854 b1967 b2097 b2341 b2342 b2428 b2661 b2843 b2979 b3081 b3091 b3092 b3113 b3114 b3115 b3117 b3118 b3125 b3515 b3516 b3605 b3845 b3846 b4014 b4015 b4069 b4079 b4187 b4266 b4267 b4268 b4297 b4298 b4322 b4323 b4357 b4467 b4468 b4471	UG47_02750 UG47_04450 UG47_04455 UG47_04615 UG47_04620 UG47_04850 UG47_05185 UG47_05425 UG47_05620 UG47_05625 UG47_05970 UG47_06595 UG47_06630 UG47_07030 UG47_07405 UG47_08370 UG47_08375 UG47_08685 UG47_08690 UG47_08695 UG47_09180 UG47_09720 UG47_09770 UG47_10470 UG47_10475 UG47_11290 UG47_13245 UG47_13250 UG47_13385 UG47_14690 UG47_14695 UG47_14700 UG47_14705 UG47_14730 UG47_14735 UG47_14740 UG4…
27	GO:0019751	2.33247e-07	1	17	31	polyol metabolic process	BP	b0599 b1199 b1200 b2095 b2239 b2240 b2241 b2242 b2243 b2705 b2799 b2996 b3426 b3925 b3926 b3945 b4323	UG47_00520 UG47_04620 UG47_07890 UG47_11035 UG47_15680 UG47_15685 UG47_18920 UG47_18925 UG47_20165 UG47_22085 UG47_22265 UG47_22775 UG47_23515 UG47_23520 UG47_23525 UG47_23530 UG47_23535
28	GO:0005975	2.3768e-07	1	85	348	carbohydrate metabolic process	BP	b0061 b0062 b0063 b0064 b0344 b0394 b0599 b0757 b0758 b0759 b0823 b0825 b0903 b1002 b1197 b1199 b1200 b1309 b1415 b1511 b1521 b1617 b1702 b1854 b1955 b2095 b2097 b2239 b2240 b2241 b2242 b2243 b2376 b2428 b2696 b2705 b2708 b2738 b2787 b2799 b2800 b2801 b2802 b2803 b2804 b2805 b2843 b2996 b3012 b3049 b3091 b3092 b3114 b3124 b3125 b3126 b3128 b3222 b3223 b3225 b3403 b3426 b3430 b3507 b3519 b3565 b36…	UG47_00520 UG47_01090 UG47_01505 UG47_02750 UG47_04450 UG47_04455 UG47_04470 UG47_04615 UG47_04620 UG47_04850 UG47_05620 UG47_05625 UG47_05970 UG47_06595 UG47_07040 UG47_07770 UG47_07890 UG47_07925 UG47_08325 UG47_08940 UG47_09535 UG47_10740 UG47_10970 UG47_11035 UG47_11040 UG47_11045 UG47_11050 UG47_11055 UG47_11060 UG47_11065 UG47_11290 UG47_12245 UG47_12255 UG47_12760 UG47_12765 UG47_12770 UG4…
29	GO:0006113	2.50966e-07	1	10	12	fermentation	BP	b0972 b0973 b0974 b2996 b3115 b3945 b4151 b4152 b4153 b4154	UG47_00935 UG47_00940 UG47_00945 UG47_09335 UG47_09340 UG47_09345 UG47_09350 UG47_21445 UG47_22085 UG47_22265
30	GO:1901616	2.53544e-07	1	22	48	organic hydroxy compound catabolic process	BP	b1199 b1200 b1385 b1397 b1619 b2095 b2241 b2242 b2243 b2457 b2458 b2459 b2460 b2705 b2799 b2979 b2996 b3426 b3926 b3945 b4467 b4468	UG47_07030 UG47_07890 UG47_08685 UG47_08690 UG47_08695 UG47_11035 UG47_14705 UG47_14765 UG47_15680 UG47_15685 UG47_18920 UG47_20165 UG47_22085 UG47_22265 UG47_22775 UG47_23525 UG47_23530 UG47_23535 UG47_24475 UG47_24480 UG47_24485 UG47_24490
31	GO:0019563	2.83558e-07	1	9	10	glycerol catabolic process	BP	b1199 b1200 b2241 b2242 b2243 b2996 b3426 b3926 b3945	UG47_07890 UG47_15680 UG47_15685 UG47_18920 UG47_22085 UG47_22265 UG47_23525 UG47_23530 UG47_23535
32	GO:0046174	3.04545e-07	1	12	17	polyol catabolic process	BP	b1199 b1200 b2095 b2241 b2242 b2243 b2705 b2799 b2996 b3426 b3926 b3945	UG47_07890 UG47_11035 UG47_15680 UG47_15685 UG47_18920 UG47_20165 UG47_22085 UG47_22265 UG47_22775 UG47_23525 UG47_23530 UG47_23535
33	GO:0019400	4.80825e-07	1	16	29	alditol metabolic process	BP	b0599 b1199 b1200 b2095 b2239 b2240 b2241 b2242 b2243 b2705 b2996 b3426 b3925 b3926 b3945 b4323	UG47_00520 UG47_04620 UG47_07890 UG47_15680 UG47_15685 UG47_18920 UG47_18925 UG47_20165 UG47_22085 UG47_22265 UG47_22775 UG47_23515 UG47_23520 UG47_23525 UG47_23530 UG47_23535
34	GO:0019405	5.34659e-07	1	11	15	alditol catabolic process	BP	b1199 b1200 b2095 b2241 b2242 b2243 b2705 b2996 b3426 b3926 b3945	UG47_07890 UG47_15680 UG47_15685 UG47_18920 UG47_20165 UG47_22085 UG47_22265 UG47_22775 UG47_23525 UG47_23530 UG47_23535
35	GO:0042354	1.57238e-06	1	7	7	L-fucose metabolic process	BP	b1415 b2799 b2800 b2802 b2803 b2804 b3605	UG47_02750 UG47_11035 UG47_11040 UG47_11050 UG47_11055 UG47_11060 UG47_14640
36	GO:0019318	2.1269e-06	1	23	57	hexose metabolic process	BP	b0394 b0757 b0758 b0759 b0825 b0903 b1002 b1415 b1702 b2696 b2799 b2800 b2801 b2802 b2803 b2804 b2805 b3403 b3605 b3925 b3946 b4232 b4471	UG47_01090 UG47_01505 UG47_02750 UG47_06595 UG47_07770 UG47_08940 UG47_11035 UG47_11040 UG47_11045 UG47_11050 UG47_11055 UG47_11060 UG47_11065 UG47_12255 UG47_12760 UG47_12765 UG47_12770 UG47_14640 UG47_18925 UG47_20115 UG47_21460 UG47_22260 UG47_25970
37	GO:0046164	2.20238e-06	1	19	42	alcohol catabolic process	BP	b1199 b1200 b2095 b2241 b2242 b2243 b2457 b2458 b2459 b2460 b2705 b2799 b2979 b2996 b3426 b3926 b3945 b4467 b4468	UG47_07890 UG47_08685 UG47_08690 UG47_08695 UG47_11035 UG47_15680 UG47_15685 UG47_18920 UG47_20165 UG47_22085 UG47_22265 UG47_22775 UG47_23525 UG47_23530 UG47_23535 UG47_24475 UG47_24480 UG47_24485 UG47_24490
38	GO:0051536	2.40299e-06	0.999999	42	140	iron-sulfur cluster binding	MF	b0307 b0824 b0872 b0894 b0895 b0972 b1224 b1225 b1392 b1468 b1474 b1475 b1497 b1501 b1587 b1588 b1589 b1612 b1671 b1673 b1674 b1684 b2146 b2147 b2204 b2205 b2243 b2468 b2729 b2868 b2996 b2997 b3081 b4072 b4079 b4122 b4153 b4237 b4334 b4379 b4467 b4471	UG47_00935 UG47_04695 UG47_04975 UG47_05185 UG47_06690 UG47_06740 UG47_06745 UG47_06755 UG47_07065 UG47_07185 UG47_07190 UG47_07195 UG47_08695 UG47_08915 UG47_09340 UG47_09520 UG47_09720 UG47_09755 UG47_10695 UG47_11465 UG47_12250 UG47_14730 UG47_15530 UG47_15535 UG47_17645 UG47_17675 UG47_17680 UG47_21460 UG47_21625 UG47_22080 UG47_22085 UG47_23045 UG47_23050 UG47_23355 UG47_23360 UG47_23535 UG4…
39	GO:0051540	2.40299e-06	0.999999	42	140	metal cluster binding	MF	b0307 b0824 b0872 b0894 b0895 b0972 b1224 b1225 b1392 b1468 b1474 b1475 b1497 b1501 b1587 b1588 b1589 b1612 b1671 b1673 b1674 b1684 b2146 b2147 b2204 b2205 b2243 b2468 b2729 b2868 b2996 b2997 b3081 b4072 b4079 b4122 b4153 b4237 b4334 b4379 b4467 b4471	UG47_00935 UG47_04695 UG47_04975 UG47_05185 UG47_06690 UG47_06740 UG47_06745 UG47_06755 UG47_07065 UG47_07185 UG47_07190 UG47_07195 UG47_08695 UG47_08915 UG47_09340 UG47_09520 UG47_09720 UG47_09755 UG47_10695 UG47_11465 UG47_12250 UG47_14730 UG47_15530 UG47_15535 UG47_17645 UG47_17675 UG47_17680 UG47_21460 UG47_21625 UG47_22080 UG47_22085 UG47_23045 UG47_23050 UG47_23355 UG47_23360 UG47_23535 UG4…
40	GO:0010124	2.91669e-06	1	10	14	phenylacetate catabolic process	BP	b1387 b1388 b1389 b1390 b1391 b1392 b1397 b1398 b1399 b1400	UG47_14690 UG47_14695 UG47_14700 UG47_14705 UG47_14730 UG47_14735 UG47_14740 UG47_14745 UG47_14750 UG47_14755
41	GO:0015749	4.48721e-06	0.999999	18	40	monosaccharide transport	BP	b1514 b1515 b1516 b1900 b1901 b2148 b2149 b2801 b3093 b3566 b3567 b3950 b4193 b4195 b4227 b4230 b4231 b4485	UG47_06255 UG47_06260 UG47_08945 UG47_08950 UG47_08955 UG47_08960 UG47_09140 UG47_09150 UG47_11045 UG47_19490 UG47_19495 UG47_21565 UG47_22245 UG47_23055 UG47_23060 UG47_25415 UG47_25420 UG47_25425
42	GO:0015144	5.67653e-06	0.999998	30	89	carbohydrate transmembrane transporter activity	MF	b0343 b0679 b1514 b1515 b1516 b1621 b1900 b1901 b2148 b2149 b2240 b2429 b2703 b2704 b2801 b3093 b3133 b3224 b3567 b3927 b3950 b4120 b4193 b4195 b4227 b4230 b4231 b4304 b4485 b4565	UG47_00140 UG47_04485 UG47_04490 UG47_06255 UG47_06260 UG47_07020 UG47_08945 UG47_08950 UG47_08955 UG47_08960 UG47_09140 UG47_09150 UG47_09530 UG47_11045 UG47_18915 UG47_19495 UG47_20155 UG47_20160 UG47_20920 UG47_21365 UG47_21565 UG47_22245 UG47_23055 UG47_23060 UG47_23520 UG47_24380 UG47_25415 UG47_25420 UG47_25425 UG47_26820
43	GO:1901476	5.67653e-06	0.999998	30	89	carbohydrate transporter activity	MF	b0343 b0679 b1514 b1515 b1516 b1621 b1900 b1901 b2148 b2149 b2240 b2429 b2703 b2704 b2801 b3093 b3133 b3224 b3567 b3927 b3950 b4120 b4193 b4195 b4227 b4230 b4231 b4304 b4485 b4565	UG47_00140 UG47_04485 UG47_04490 UG47_06255 UG47_06260 UG47_07020 UG47_08945 UG47_08950 UG47_08955 UG47_08960 UG47_09140 UG47_09150 UG47_09530 UG47_11045 UG47_18915 UG47_19495 UG47_20155 UG47_20160 UG47_20920 UG47_21365 UG47_21565 UG47_22245 UG47_23055 UG47_23060 UG47_23520 UG47_24380 UG47_25415 UG47_25420 UG47_25425 UG47_26820
44	GO:0019645	7.3247e-06	1	8	10	anaerobic electron transport chain	BP	b0896 b1227 b1465 b1468 b1590 b4071 b4072 b4073	UG47_07180 UG47_09750 UG47_09755 UG47_09760 UG47_15520 UG47_17630 UG47_17645 UG47_26005
45	GO:0044281	8.83366e-06	0.999995	172	886	small molecule metabolic process	BP	NA b0030 b0034 b0035 b0061 b0062 b0063 b0064 b0186 b0221 b0307 b0330 b0341 b0394 b0419 b0485 b0599 b0607 b0616 b0651 b0733 b0734 b0757 b0758 b0759 b0825 b0903 b0978 b0979 b1002 b1014 b1199 b1200 b1224 b1225 b1226 b1227 b1384 b1385 b1387 b1388 b1389 b1390 b1391 b1392 b1397 b1398 b1399 b1400 b1415 b1465 b1468 b1469 b1474 b1475 b1476 b1493 b1499 b1521 b1550 b1611 b1612 b1617 b1619 b1696 b1702 b1747 …	UG47_00260 UG47_00435 UG47_00480 UG47_00520 UG47_00965 UG47_00970 UG47_01090 UG47_01155 UG47_01505 UG47_01630 UG47_01965 UG47_02750 UG47_04450 UG47_04455 UG47_04470 UG47_04615 UG47_04620 UG47_04850 UG47_05000 UG47_05185 UG47_05425 UG47_05620 UG47_05625 UG47_05970 UG47_06595 UG47_06630 UG47_07030 UG47_07040 UG47_07065 UG47_07070 UG47_07405 UG47_07770 UG47_07890 UG47_08370 UG47_08375 UG47_08685 UG4…
46	GO:0019317	1.03794e-05	1	6	6	fucose catabolic process	BP	b1415 b2799 b2800 b2802 b2803 b3605	UG47_02750 UG47_11035 UG47_11040 UG47_11050 UG47_11055 UG47_14640
47	GO:0042355	1.03794e-05	1	6	6	L-fucose catabolic process	BP	b1415 b2799 b2800 b2802 b2803 b3605	UG47_02750 UG47_11035 UG47_11040 UG47_11050 UG47_11055 UG47_14640
48	GO:0019566	1.07329e-05	1	7	8	arabinose metabolic process	BP	b0061 b0062 b0063 b0064 b2800 b2802 b2803	UG47_11040 UG47_11050 UG47_11055 UG47_13370 UG47_13375 UG47_13380 UG47_13385
49	GO:0019568	1.07329e-05	1	7	8	arabinose catabolic process	BP	b0061 b0062 b0063 b0064 b2800 b2802 b2803	UG47_11040 UG47_11050 UG47_11055 UG47_13370 UG47_13375 UG47_13380 UG47_13385
50	GO:0015145	2.4362e-05	0.999995	15	33	monosaccharide transmembrane transporter activity	MF	b1514 b1515 b1516 b1900 b1901 b2148 b2149 b2801 b3093 b3567 b3950 b4227 b4230 b4231 b4485	UG47_06255 UG47_06260 UG47_08945 UG47_08950 UG47_08955 UG47_08960 UG47_11045 UG47_19495 UG47_21565 UG47_22245 UG47_23055 UG47_23060 UG47_25415 UG47_25420 UG47_25425
51	GO:0006066	2.67336e-05	0.999992	24	69	alcohol metabolic process	BP	b0599 b1199 b1200 b2095 b2239 b2240 b2241 b2242 b2243 b2457 b2458 b2459 b2460 b2705 b2799 b2979 b2996 b3426 b3925 b3926 b3945 b4323 b4467 b4468	UG47_00520 UG47_04620 UG47_07890 UG47_08685 UG47_08690 UG47_08695 UG47_11035 UG47_15680 UG47_15685 UG47_18920 UG47_18925 UG47_20165 UG47_22085 UG47_22265 UG47_22775 UG47_23515 UG47_23520 UG47_23525 UG47_23530 UG47_23535 UG47_24475 UG47_24480 UG47_24485 UG47_24490
52	GO:0022904	2.8317e-05	0.999994	16	37	respiratory electron transport chain	BP	b0733 b0734 b0896 b0974 b0978 b0979 b1227 b1465 b1468 b1476 b1590 b1670 b1974 b4071 b4072 b4073	UG47_00945 UG47_00965 UG47_00970 UG47_06760 UG47_07180 UG47_09750 UG47_09755 UG47_09760 UG47_12895 UG47_12900 UG47_15520 UG47_17475 UG47_17630 UG47_17645 UG47_17685 UG47_26005
53	GO:0009068	3.49821e-05	0.999996	10	17	aspartate family amino acid catabolic process	BP	b0186 b0903 b2957 b3113 b3114 b3115 b3117 b3118 b4131 b4471	UG47_09460 UG47_11945 UG47_13995 UG47_21430 UG47_21435 UG47_21445 UG47_21450 UG47_21455 UG47_21460 UG47_25970
54	GO:0019323	3.57085e-05	0.999996	10	17	pentose catabolic process	BP	b0061 b0062 b0063 b0064 b2738 b2800 b2802 b2803 b3565 b4301	UG47_04470 UG47_10740 UG47_11040 UG47_11050 UG47_11055 UG47_13370 UG47_13375 UG47_13380 UG47_13385 UG47_19485
55	GO:0009268	3.62513e-05	0.999995	11	20	response to pH	BP	b0287 b0485 b0486 b1501 b1953 b1967 b2373 b2374 b3509 b3510 b3511	UG47_01965 UG47_01970 UG47_05285 UG47_08335 UG47_08340 UG47_08345 UG47_17375 UG47_17440 UG47_24095 UG47_24100 UG47_25345
56	GO:0046872	4.17766e-05	0.999974	145	739	metal ion binding	MF	b0061 b0062 b0307 b0344 b0383 b0484 b0487 b0572 b0574 b0599 b0616 b0651 b0679 b0733 b0734 b0757 b0758 b0803 b0812 b0824 b0872 b0894 b0895 b0932 b0972 b0973 b0974 b0975 b0978 b0979 b1015 b1127 b1199 b1224 b1225 b1227 b1392 b1449 b1465 b1468 b1474 b1475 b1476 b1497 b1498 b1501 b1587 b1588 b1589 b1612 b1646 b1671 b1673 b1674 b1684 b1702 b1778 b1854 b1902 b1905 b1955 b1967 b1974 b2147 b2150 b2162 b21…	UG47_00140 UG47_00260 UG47_00435 UG47_00520 UG47_00670 UG47_00680 UG47_00725 UG47_00935 UG47_00940 UG47_00945 UG47_00950 UG47_00965 UG47_00970 UG47_01165 UG47_01445 UG47_01960 UG47_01975 UG47_03195 UG47_04470 UG47_04495 UG47_04615 UG47_04695 UG47_04975 UG47_05000 UG47_05185 UG47_05620 UG47_05970 UG47_06265 UG47_06285 UG47_06595 UG47_06690 UG47_06740 UG47_06745 UG47_06755 UG47_06885 UG47_07065 UG4…
57	GO:1901615	5.4212e-05	0.999978	38	137	organic hydroxy compound metabolic process	BP	NA b0034 b0035 b0064 b0307 b0599 b1199 b1200 b1384 b1385 b1397 b1499 b1619 b1696 b1967 b2095 b2239 b2240 b2241 b2242 b2243 b2457 b2458 b2459 b2460 b2705 b2799 b2979 b2996 b3426 b3515 b3516 b3605 b3925 b3926 b3945 b4323 b4467 b4468	UG47_00520 UG47_02750 UG47_04620 UG47_05185 UG47_06630 UG47_07030 UG47_07890 UG47_08370 UG47_08375 UG47_08685 UG47_08690 UG47_08695 UG47_11035 UG47_13245 UG47_13250 UG47_13385 UG47_14705 UG47_14765 UG47_14770 UG47_15680 UG47_15685 UG47_17440 UG47_18920 UG47_18925 UG47_20165 UG47_22085 UG47_22265 UG47_22775 UG47_23515 UG47_23520 UG47_23525 UG47_23530 UG47_23535 UG47_24475 UG47_24480 UG47_24485 UG4…
58	GO:0015757	6.29315e-05	0.999998	6	7	galactose transport	BP	b2149 b2801 b4227 b4230 b4231 b4485	UG47_08945 UG47_08950 UG47_08955 UG47_08960 UG47_11045 UG47_23060
59	GO:0070689	6.4496e-05	0.999998	6	7	L-threonine catabolic process to propionate	BP	b3113 b3114 b3115 b3117 b3118 b4471	UG47_21430 UG47_21435 UG47_21445 UG47_21450 UG47_21455 UG47_21460
60	GO:0022900	6.48466e-05	0.999984	18	47	electron transport chain	BP	b0733 b0734 b0896 b0974 b0978 b0979 b1227 b1465 b1468 b1476 b1590 b1670 b1974 b2243 b4071 b4072 b4073 b4154	UG47_00945 UG47_00965 UG47_00970 UG47_06760 UG47_07180 UG47_09335 UG47_09750 UG47_09755 UG47_09760 UG47_12895 UG47_12900 UG47_15520 UG47_17475 UG47_17630 UG47_17645 UG47_17685 UG47_23535 UG47_26005
61	GO:0044710	6.60985e-05	0.999956	251	1418	single-organism metabolic process	BP	NA b0030 b0034 b0035 b0061 b0062 b0063 b0064 b0186 b0221 b0304 b0307 b0330 b0341 b0344 b0383 b0394 b0419 b0485 b0599 b0607 b0616 b0651 b0733 b0734 b0757 b0758 b0759 b0812 b0824 b0825 b0839 b0872 b0894 b0895 b0896 b0903 b0925 b0958 b0972 b0973 b0974 b0978 b0979 b1002 b1004 b1014 b1064 b1068 b1197 b1199 b1200 b1224 b1225 b1226 b1227 b1309 b1384 b1385 b1387 b1388 b1389 b1390 b1391 b1392 b1397 b1398 …	UG47_00260 UG47_00435 UG47_00480 UG47_00520 UG47_00860 UG47_00935 UG47_00940 UG47_00945 UG47_00965 UG47_00970 UG47_01090 UG47_01100 UG47_01155 UG47_01445 UG47_01505 UG47_01630 UG47_01965 UG47_02750 UG47_04450 UG47_04455 UG47_04470 UG47_04615 UG47_04620 UG47_04850 UG47_04975 UG47_05000 UG47_05185 UG47_05200 UG47_05425 UG47_05620 UG47_05625 UG47_05970 UG47_06285 UG47_06595 UG47_06630 UG47_06720 UG4…
62	GO:0009389	6.91881e-05	1	5	5	dimethyl sulfoxide reductase activity	MF	b0894 b0895 b0896 b1587 b1588	UG47_07190 UG47_07195 UG47_26005 UG47_26010 UG47_26015
63	GO:0016695	6.99874e-05	1	5	5	oxidoreductase activity, acting on hydrogen as donor	MF	b0383 b0972 b0973 b2994 b2997	UG47_00935 UG47_00940 UG47_01445 UG47_22080 UG47_22095
64	GO:0033748	6.99874e-05	1	5	5	hydrogenase (acceptor) activity	MF	b0383 b0972 b0973 b2994 b2997	UG47_00935 UG47_00940 UG47_01445 UG47_22080 UG47_22095
65	GO:0019577	7.03107e-05	1	5	5	aldaric acid metabolic process	BP	b2787 b3124 b3125 b3126 b3128	UG47_10970 UG47_21390 UG47_21400 UG47_21405 UG47_21410
66	GO:0019579	7.03107e-05	1	5	5	aldaric acid catabolic process	BP	b2787 b3124 b3125 b3126 b3128	UG47_10970 UG47_21390 UG47_21400 UG47_21405 UG47_21410
67	GO:0043169	7.1544e-05	0.999955	145	746	cation binding	MF	b0061 b0062 b0307 b0344 b0383 b0484 b0487 b0572 b0574 b0599 b0616 b0651 b0679 b0733 b0734 b0757 b0758 b0803 b0812 b0824 b0872 b0894 b0895 b0932 b0972 b0973 b0974 b0975 b0978 b0979 b1015 b1127 b1199 b1224 b1225 b1227 b1392 b1449 b1465 b1468 b1474 b1475 b1476 b1497 b1498 b1501 b1587 b1588 b1589 b1612 b1646 b1671 b1673 b1674 b1684 b1702 b1778 b1854 b1902 b1905 b1955 b1967 b1974 b2147 b2150 b2162 b21…	UG47_00140 UG47_00260 UG47_00435 UG47_00520 UG47_00670 UG47_00680 UG47_00725 UG47_00935 UG47_00940 UG47_00945 UG47_00950 UG47_00965 UG47_00970 UG47_01165 UG47_01445 UG47_01960 UG47_01975 UG47_03195 UG47_04470 UG47_04495 UG47_04615 UG47_04695 UG47_04975 UG47_05000 UG47_05185 UG47_05620 UG47_05970 UG47_06265 UG47_06285 UG47_06595 UG47_06690 UG47_06740 UG47_06745 UG47_06755 UG47_06885 UG47_07065 UG4…
68	GO:0016614	7.28219e-05	0.999973	29	96	oxidoreductase activity, acting on CH-OH group of donors	MF	NA b0599 b1521 b1619 b2241 b2242 b2341 b2342 b2660 b2705 b2736 b2799 b2867 b2979 b3001 b3003 b3012 b3125 b3426 b3575 b3589 b3605 b3846 b3945 b4119 b4266 b4267 b4323 b4467 b4468	UG47_00520 UG47_02750 UG47_04620 UG47_07030 UG47_07890 UG47_08685 UG47_08690 UG47_08695 UG47_09535 UG47_10475 UG47_10730 UG47_11035 UG47_11460 UG47_18265 UG47_18270 UG47_19540 UG47_19615 UG47_19945 UG47_20165 UG47_21405 UG47_22005 UG47_22050 UG47_22060 UG47_22265 UG47_23525 UG47_23530 UG47_23995 UG47_24000 UG47_25450
69	GO:0043649	0.00012039	0.999992	7	10	dicarboxylic acid catabolic process	BP	b2373 b2374 b2787 b3124 b3125 b3126 b3128	UG47_10970 UG47_21390 UG47_21400 UG47_21405 UG47_21410 UG47_24095 UG47_24100
70	GO:0098567	0.000128293	0.999992	7	10	periplasmic side of plasma membrane	CC	b0894 b0895 b0972 b2194 b2195 b2994 b2997	UG47_00935 UG47_22080 UG47_22095 UG47_23305 UG47_23310 UG47_26010 UG47_26015
71	GO:0010447	0.000156788	0.999985	8	13	response to acidic pH	BP	b0287 b0485 b1501 b1953 b1967 b2373 b2374 b3510	UG47_01965 UG47_05285 UG47_08340 UG47_17375 UG47_17440 UG47_24095 UG47_24100 UG47_25345
72	GO:0051119	0.000160416	0.999955	18	50	sugar transmembrane transporter activity	MF	b0343 b1514 b1515 b1516 b1900 b1901 b2148 b2149 b2801 b3093 b3224 b3567 b3950 b4120 b4227 b4230 b4231 b4485	UG47_06255 UG47_06260 UG47_08945 UG47_08950 UG47_08955 UG47_08960 UG47_09530 UG47_11045 UG47_19495 UG47_20920 UG47_21565 UG47_22245 UG47_23055 UG47_23060 UG47_25415 UG47_25420 UG47_25425 UG47_26820
73	GO:0006063	0.000221072	0.999989	6	8	uronic acid metabolic process	BP	b1521 b2843 b3091 b3092 b4322 b4323	UG47_04615 UG47_04620 UG47_11290 UG47_21570 UG47_21575 UG47_25450
74	GO:0019320	0.000275858	0.99995	11	24	hexose catabolic process	BP	b0757 b0758 b0759 b1002 b1415 b2799 b2800 b2802 b2803 b3605 b4232	UG47_01090 UG47_02750 UG47_08940 UG47_11035 UG47_11040 UG47_11050 UG47_11055 UG47_12760 UG47_12765 UG47_12770 UG47_14640
75	GO:0006082	0.000326556	0.999794	108	544	organic acid metabolic process	BP	NA b0034 b0035 b0064 b0186 b0221 b0307 b0330 b0341 b0485 b0616 b0903 b1014 b1224 b1225 b1226 b1227 b1384 b1385 b1387 b1388 b1389 b1390 b1391 b1392 b1397 b1398 b1399 b1400 b1465 b1468 b1469 b1474 b1475 b1476 b1493 b1499 b1521 b1550 b1611 b1612 b1617 b1619 b1696 b1702 b1747 b1748 b1854 b1955 b1967 b2097 b2341 b2342 b2373 b2374 b2428 b2468 b2661 b2708 b2787 b2788 b2843 b2957 b2979 b3012 b3073 b3081 …	UG47_00435 UG47_01155 UG47_01965 UG47_02750 UG47_04450 UG47_04455 UG47_04615 UG47_04620 UG47_04850 UG47_05185 UG47_05425 UG47_05620 UG47_05625 UG47_05970 UG47_06595 UG47_06630 UG47_07030 UG47_07040 UG47_07065 UG47_07070 UG47_07405 UG47_08370 UG47_08375 UG47_08685 UG47_08690 UG47_08695 UG47_09180 UG47_09340 UG47_09350 UG47_09420 UG47_09460 UG47_09470 UG47_09520 UG47_09720 UG47_09770 UG47_10470 UG4…
76	GO:0009325	0.000329253	0.999991	5	6	nitrate reductase complex	CC	b1224 b1225 b1227 b1465 b1468	UG47_15520 UG47_15530 UG47_15535 UG47_17630 UG47_17645
77	GO:0015407	0.000368656	0.99999	5	6	monosaccharide-transporting ATPase activity	MF	b1900 b1901 b2149 b3567 b4485	UG47_06255 UG47_06260 UG47_08955 UG47_19495 UG47_23060
78	GO:0043436	0.000407766	0.999741	107	541	oxoacid metabolic process	BP	NA b0034 b0035 b0064 b0186 b0221 b0307 b0330 b0485 b0616 b0903 b1014 b1224 b1225 b1226 b1227 b1384 b1385 b1387 b1388 b1389 b1390 b1391 b1392 b1397 b1398 b1399 b1400 b1465 b1468 b1469 b1474 b1475 b1476 b1493 b1499 b1521 b1550 b1611 b1612 b1617 b1619 b1696 b1702 b1747 b1748 b1854 b1955 b1967 b2097 b2341 b2342 b2373 b2374 b2428 b2468 b2661 b2708 b2787 b2788 b2843 b2957 b2979 b3012 b3073 b3081 b3091 …	UG47_00435 UG47_01155 UG47_01965 UG47_02750 UG47_04450 UG47_04455 UG47_04615 UG47_04620 UG47_04850 UG47_05185 UG47_05425 UG47_05620 UG47_05625 UG47_05970 UG47_06595 UG47_06630 UG47_07030 UG47_07040 UG47_07065 UG47_07070 UG47_07405 UG47_08370 UG47_08375 UG47_08685 UG47_08690 UG47_08695 UG47_09180 UG47_09340 UG47_09350 UG47_09420 UG47_09460 UG47_09470 UG47_09520 UG47_09720 UG47_09770 UG47_10470 UG4…
79	GO:0008861	0.000464438	1	4	4	formate C-acetyltransferase activity	MF	b0823 b0903 b3114 b3951	UG47_12245 UG47_21450 UG47_22240 UG47_25970
80	GO:0008901	0.000475821	1	4	4	ferredoxin hydrogenase activity	MF	b0972 b0973 b2994 b2997	UG47_00935 UG47_00940 UG47_22080 UG47_22095
81	GO:0016699	0.000475821	1	4	4	oxidoreductase activity, acting on hydrogen as donor, iron-sulfur protein as acceptor	MF	b0972 b0973 b2994 b2997	UG47_00935 UG47_00940 UG47_22080 UG47_22095
82	GO:0019580	0.000478018	1	4	4	galactarate metabolic process	BP	b3124 b3125 b3126 b3128	UG47_21390 UG47_21400 UG47_21405 UG47_21410
83	GO:0046392	0.000478018	1	4	4	galactarate catabolic process	BP	b3124 b3125 b3126 b3128	UG47_21390 UG47_21400 UG47_21405 UG47_21410
84	GO:0019392	0.000478019	1	4	4	glucarate metabolic process	BP	b2787 b3124 b3125 b3126	UG47_10970 UG47_21400 UG47_21405 UG47_21410
85	GO:0019394	0.000478019	1	4	4	glucarate catabolic process	BP	b2787 b3124 b3125 b3126	UG47_10970 UG47_21400 UG47_21405 UG47_21410
86	GO:0042836	0.000478019	1	4	4	D-glucarate metabolic process	BP	b2787 b3124 b3125 b3126	UG47_10970 UG47_21400 UG47_21405 UG47_21410
87	GO:0042838	0.000478019	1	4	4	D-glucarate catabolic process	BP	b2787 b3124 b3125 b3126	UG47_10970 UG47_21400 UG47_21405 UG47_21410
88	GO:0045283	0.000516563	1	4	4	fumarate reductase complex	CC	b4151 b4152 b4153 b4154	UG47_09335 UG47_09340 UG47_09345 UG47_09350
89	GO:0045284	0.000516563	1	4	4	plasma membrane fumarate reductase complex	CC	b4151 b4152 b4153 b4154	UG47_09335 UG47_09340 UG47_09345 UG47_09350
90	GO:0071214	0.00057468	0.999925	8	15	cellular response to abiotic stimulus	BP	b1197 b1333 b1953 b2131 b2373 b2374 b3510 b3519	UG47_08340 UG47_14890 UG47_15695 UG47_17375 UG47_19195 UG47_22970 UG47_24095 UG47_24100
91	GO:0019321	0.000581939	0.999894	10	22	pentose metabolic process	BP	b0061 b0062 b0063 b0064 b2738 b2800 b2802 b2803 b3565 b4301	UG47_04470 UG47_10740 UG47_11040 UG47_11050 UG47_11055 UG47_13370 UG47_13375 UG47_13380 UG47_13385 UG47_19485
92	GO:0070887	0.000600736	0.999769	24	82	cellular response to chemical stimulus	BP	b0484 b0487 b0980 b1205 b1333 b1385 b1387 b1388 b1389 b1390 b1391 b1392 b1397 b1398 b1399 b1400 b1646 b1953 b3024 b3604 b3713 b3927 b3942 b4051	UG47_00980 UG47_01960 UG47_01975 UG47_02745 UG47_06885 UG47_09865 UG47_14690 UG47_14695 UG47_14700 UG47_14705 UG47_14730 UG47_14735 UG47_14740 UG47_14745 UG47_14750 UG47_14755 UG47_14765 UG47_14890 UG47_15650 UG47_17375 UG47_18915 UG47_21960 UG47_22285 UG47_26660
93	GO:0006567	0.000623556	0.999935	7	12	threonine catabolic process	BP	b0903 b3113 b3114 b3115 b3117 b3118 b4471	UG47_21430 UG47_21435 UG47_21445 UG47_21450 UG47_21455 UG47_21460 UG47_25970
94	GO:0042178	0.000673423	0.99986	11	26	xenobiotic catabolic process	BP	b1385 b1387 b1388 b1389 b1390 b1391 b1392 b1397 b1398 b1399 b1400	UG47_14690 UG47_14695 UG47_14700 UG47_14705 UG47_14730 UG47_14735 UG47_14740 UG47_14745 UG47_14750 UG47_14755 UG47_14765
95	GO:0006979	0.000730897	0.999722	23	78	response to oxidative stress	BP	b0304 b0644 b0882 b1004 b1205 b1333 b1376 b1482 b1611 b1635 b1646 b1684 b1778 b1905 b1953 b2302 b2584 b3024 b3518 b3942 b4051 b4189 b4219	UG47_00295 UG47_01100 UG47_05200 UG47_06285 UG47_06690 UG47_06885 UG47_06940 UG47_07070 UG47_08990 UG47_09170 UG47_09865 UG47_14815 UG47_14890 UG47_15650 UG47_16785 UG47_17375 UG47_17715 UG47_19190 UG47_21960 UG47_22285 UG47_23805 UG47_25180 UG47_26075
96	GO:0042597	0.000749011	0.999609	46	196	periplasmic space	CC	b0329 b0383 b0445 b0574 b0655 b0811 b0973 b0980 b1002 b1197 b1308 b1310 b1440 b1474 b1498 b1516 b1646 b1671 b1678 b1757 b1901 b2131 b2150 b2195 b2201 b2203 b2239 b2310 b2548 b2957 b2996 b2997 b3024 b3453 b3509 b3510 b3544 b3566 b3579 b4055 b4071 b4188 b4199 b4213 b4227 b4392	UG47_00240 UG47_00670 UG47_00940 UG47_00980 UG47_01090 UG47_01445 UG47_01765 UG47_05075 UG47_06260 UG47_06720 UG47_06755 UG47_06885 UG47_08030 UG47_08335 UG47_08340 UG47_08960 UG47_09015 UG47_09120 UG47_09175 UG47_09760 UG47_09840 UG47_11945 UG47_15015 UG47_15025 UG47_15695 UG47_16710 UG47_17675 UG47_18390 UG47_19350 UG47_19490 UG47_19560 UG47_20500 UG47_21960 UG47_22080 UG47_22085 UG47_22970 UG4…
97	GO:0006805	0.00100834	0.999755	12	31	xenobiotic metabolic process	BP	b1385 b1387 b1388 b1389 b1390 b1391 b1392 b1397 b1398 b1399 b1400 b3713	UG47_14690 UG47_14695 UG47_14700 UG47_14705 UG47_14730 UG47_14735 UG47_14740 UG47_14745 UG47_14750 UG47_14755 UG47_14765 UG47_26660
98	GO:0071466	0.00100834	0.999755	12	31	cellular response to xenobiotic stimulus	BP	b1385 b1387 b1388 b1389 b1390 b1391 b1392 b1397 b1398 b1399 b1400 b3713	UG47_14690 UG47_14695 UG47_14700 UG47_14705 UG47_14730 UG47_14735 UG47_14740 UG47_14745 UG47_14750 UG47_14755 UG47_14765 UG47_26660
99	GO:0008940	0.00102421	0.999944	5	7	nitrate reductase activity	MF	b1224 b1225 b1227 b1465 b1468	UG47_15520 UG47_15530 UG47_15535 UG47_17630 UG47_17645
100	GO:0016151	0.00102587	0.999847	8	16	nickel cation binding	MF	b0973 b2726 b2727 b2991 b2994 b3477 b3478 b3479	UG47_00940 UG47_08160 UG47_08165 UG47_08170 UG47_10680 UG47_10685 UG47_22095 UG47_22110
101	GO:0004029	0.00109137	0.999865	7	13	aldehyde dehydrogenase (NAD) activity	MF	b1014 b1385 b1387 b1415 b1444 b2661 b3588	UG47_01155 UG47_14640 UG47_14755 UG47_14765 UG47_18410 UG47_19610 UG47_19950
102	GO:0043211	0.00113299	0.999937	5	7	carbohydrate-transporting ATPase activity	MF	b1900 b1901 b2149 b3567 b4485	UG47_06255 UG47_06260 UG47_08955 UG47_19495 UG47_23060
103	GO:0016408	0.00113784	0.999859	7	13	C-acyltransferase activity	MF	b0823 b0903 b1397 b2342 b3114 b3845 b3951	UG47_10470 UG47_12245 UG47_14705 UG47_21450 UG47_22240 UG47_24000 UG47_25970
104	GO:0031237	0.00116874	0.999935	5	7	intrinsic component of periplasmic side of plasma membrane	CC	b0894 b0895 b0972 b2194 b2195	UG47_00935 UG47_23305 UG47_23310 UG47_26010 UG47_26015
105	GO:0006950	0.00135941	0.999128	90	452	response to stress	BP	b0030 b0304 b0382 b0484 b0506 b0572 b0574 b0598 b0607 b0644 b0679 b0812 b0880 b0881 b0882 b0925 b0953 b0958 b0980 b1004 b1050 b1188 b1197 b1198 b1200 b1205 b1257 b1258 b1333 b1376 b1397 b1482 b1497 b1512 b1611 b1635 b1646 b1684 b1739 b1778 b1895 b1905 b1930 b1953 b2009 b2109 b2131 b2135 b2148 b2149 b2266 b2302 b2367 b2368 b2458 b2584 b2597 b2659 b2741 b2979 b3001 b3024 b3221 b3222 b3494 b3509 b35…	UG47_00140 UG47_00295 UG47_00480 UG47_00530 UG47_00670 UG47_00680 UG47_00830 UG47_00860 UG47_00980 UG47_01100 UG47_01440 UG47_01960 UG47_02740 UG47_02745 UG47_04615 UG47_04700 UG47_04880 UG47_05000 UG47_05200 UG47_06235 UG47_06285 UG47_06415 UG47_06690 UG47_06885 UG47_06940 UG47_07070 UG47_08245 UG47_08335 UG47_08340 UG47_08370 UG47_08375 UG47_08425 UG47_08685 UG47_08990 UG47_09015 UG47_09170 UG4…
106	GO:0020037	0.00135943	0.999654	12	32	heme binding	MF	b0733 b0734 b0974 b1227 b1465 b1476 b2196 b2199 b2202 b3518 b3942 b4071	UG47_00945 UG47_09760 UG47_12895 UG47_12900 UG47_15520 UG47_17630 UG47_17685 UG47_19190 UG47_22285 UG47_23315 UG47_23330 UG47_23345
107	GO:0009410	0.0013986	0.999643	12	32	response to xenobiotic stimulus	BP	b1385 b1387 b1388 b1389 b1390 b1391 b1392 b1397 b1398 b1399 b1400 b3713	UG47_14690 UG47_14695 UG47_14700 UG47_14705 UG47_14730 UG47_14735 UG47_14740 UG47_14745 UG47_14750 UG47_14755 UG47_14765 UG47_26660
108	GO:0016903	0.00145491	0.999572	14	41	oxidoreductase activity, acting on the aldehyde or oxo group of donors	MF	b1014 b1385 b1387 b1415 b1444 b1474 b1475 b1476 b1501 b1673 b2661 b2866 b3588 b4079	UG47_01155 UG47_06745 UG47_09720 UG47_11455 UG47_14640 UG47_14755 UG47_14765 UG47_17675 UG47_17680 UG47_17685 UG47_18410 UG47_19610 UG47_19950 UG47_25345
109	GO:0019752	0.00150147	0.999013	100	517	carboxylic acid metabolic process	BP	NA b0034 b0035 b0064 b0186 b0221 b0307 b0330 b0485 b0616 b0903 b1014 b1384 b1385 b1387 b1388 b1389 b1390 b1391 b1392 b1397 b1398 b1399 b1400 b1474 b1475 b1476 b1493 b1499 b1521 b1550 b1611 b1612 b1617 b1619 b1696 b1702 b1747 b1748 b1854 b1955 b1967 b2097 b2341 b2342 b2373 b2374 b2428 b2468 b2661 b2708 b2787 b2788 b2843 b2957 b2979 b3012 b3073 b3081 b3091 b3092 b3113 b3114 b3115 b3117 b3118 b3124 …	UG47_00435 UG47_01155 UG47_01965 UG47_02750 UG47_04450 UG47_04455 UG47_04615 UG47_04620 UG47_04850 UG47_05185 UG47_05425 UG47_05620 UG47_05625 UG47_05970 UG47_06595 UG47_06630 UG47_07030 UG47_07040 UG47_07065 UG47_07070 UG47_07405 UG47_08370 UG47_08375 UG47_08685 UG47_08690 UG47_08695 UG47_09180 UG47_09340 UG47_09350 UG47_09420 UG47_09460 UG47_09470 UG47_09520 UG47_09720 UG47_09770 UG47_10470 UG4…
110	GO:0044262	0.0015152	0.999177	46	203	cellular carbohydrate metabolic process	BP	b0063 b0344 b0394 b0599 b0757 b0758 b0759 b1197 b1199 b1200 b1309 b1617 b1955 b2095 b2239 b2240 b2241 b2242 b2243 b2376 b2696 b2705 b2708 b2803 b2996 b3049 b3222 b3426 b3430 b3507 b3519 b3925 b3926 b3945 b4014 b4015 b4119 b4232 b4266 b4267 b4268 b4297 b4298 b4301 b4323 b4357	UG47_00520 UG47_01505 UG47_04450 UG47_04455 UG47_04470 UG47_04620 UG47_04850 UG47_05620 UG47_05625 UG47_07040 UG47_07890 UG47_07925 UG47_08325 UG47_08940 UG47_09535 UG47_11055 UG47_12760 UG47_12765 UG47_12770 UG47_13380 UG47_15020 UG47_15680 UG47_15685 UG47_15695 UG47_17380 UG47_18265 UG47_18270 UG47_18275 UG47_18920 UG47_18925 UG47_19195 UG47_20115 UG47_20165 UG47_20180 UG47_20930 UG47_21800 UG4…
111	GO:0030288	0.00154997	0.999261	32	128	outer membrane-bounded periplasmic space	CC	b0383 b0445 b0574 b0655 b0811 b0973 b1002 b1197 b1308 b1440 b1474 b1498 b1646 b1671 b1901 b2131 b2150 b2195 b2201 b2310 b2957 b3024 b3453 b3510 b3544 b3566 b3579 b4055 b4071 b4213 b4227 b4392	UG47_00240 UG47_00670 UG47_00940 UG47_01090 UG47_01445 UG47_01765 UG47_05075 UG47_06260 UG47_06755 UG47_06885 UG47_08030 UG47_08340 UG47_08960 UG47_09015 UG47_09760 UG47_09840 UG47_11945 UG47_15025 UG47_15695 UG47_17675 UG47_18390 UG47_19350 UG47_19490 UG47_19560 UG47_20500 UG47_21960 UG47_22970 UG47_23065 UG47_23310 UG47_23340 UG47_23845 UG47_25330
112	GO:0006635	0.0015637	0.999741	8	17	fatty acid beta-oxidation	BP	b0221 b1397 b2341 b2342 b3081 b3845 b3846 b4187	UG47_05425 UG47_09180 UG47_10470 UG47_10475 UG47_14705 UG47_21625 UG47_23995 UG47_24000
113	GO:0016832	0.0018836	0.999624	9	21	aldehyde-lyase activity	MF	b0061 b0825 b2097 b2738 b2800 b3117 b3126 b3946 b4298	UG47_04455 UG47_10740 UG47_11040 UG47_12255 UG47_13370 UG47_21400 UG47_21435 UG47_22260 UG47_22785
114	GO:0009063	0.00189115	0.999315	18	60	cellular amino acid catabolic process	BP	b0186 b0485 b0903 b1014 b1385 b1747 b1748 b2661 b2788 b2957 b3113 b3114 b3115 b3117 b3118 b3708 b4131 b4471	UG47_01155 UG47_01965 UG47_09460 UG47_10975 UG47_11945 UG47_13995 UG47_14765 UG47_16660 UG47_16665 UG47_19950 UG47_21430 UG47_21435 UG47_21445 UG47_21450 UG47_21455 UG47_21460 UG47_25970 UG47_26685
115	GO:1901606	0.00200416	0.999324	16	51	alpha-amino acid catabolic process	BP	b0186 b0485 b0903 b1014 b1385 b1747 b1748 b2957 b3113 b3114 b3115 b3117 b3118 b3708 b4131 b4471	UG47_01155 UG47_01965 UG47_09460 UG47_11945 UG47_13995 UG47_14765 UG47_16660 UG47_16665 UG47_21430 UG47_21435 UG47_21445 UG47_21450 UG47_21455 UG47_21460 UG47_25970 UG47_26685
116	GO:0006072	0.00209971	0.99993	4	5	glycerol-3-phosphate metabolic process	BP	b2241 b2242 b3426 b3926	UG47_07890 UG47_18920 UG47_23525 UG47_23530
117	GO:0052646	0.00209971	0.99993	4	5	alditol phosphate metabolic process	BP	b2241 b2242 b3426 b3926	UG47_07890 UG47_18920 UG47_23525 UG47_23530
118	GO:0005354	0.00209983	0.99993	4	5	galactose transmembrane transporter activity	MF	b2149 b2801 b4230 b4231	UG47_08945 UG47_08950 UG47_11045 UG47_23060
119	GO:0015794	0.00210353	0.99993	4	5	glycerol-3-phosphate transport	BP	b2240 b3451 b3452 b3453	UG47_08020 UG47_08025 UG47_08030 UG47_23520
120	GO:0016616	0.00211785	0.999151	21	75	oxidoreductase activity, acting on the CH-OH group of donors, NAD or NADP as acceptor	MF	NA b0599 b1521 b1619 b2341 b2342 b2705 b2736 b2799 b3001 b3003 b3012 b3125 b3575 b3589 b3605 b3846 b3945 b4119 b4266 b4267 b4323	UG47_00520 UG47_02750 UG47_04620 UG47_07030 UG47_09535 UG47_10475 UG47_10730 UG47_11035 UG47_18265 UG47_18270 UG47_19540 UG47_19615 UG47_20165 UG47_21405 UG47_22005 UG47_22050 UG47_22060 UG47_22265 UG47_23995 UG47_24000 UG47_25450
121	GO:0045274	0.00223702	0.999924	4	5	plasma membrane respiratory chain complex II	CC	b4151 b4152 b4153 b4154	UG47_09335 UG47_09340 UG47_09345 UG47_09350
122	GO:0071468	0.00237532	0.999918	4	5	cellular response to acidic pH	BP	b1953 b2373 b2374 b3510	UG47_08340 UG47_17375 UG47_24095 UG47_24100
123	GO:0044699	0.00243389	0.998238	359	2220	single-organism process	BP	NA b0030 b0034 b0035 b0061 b0062 b0063 b0064 b0129 b0186 b0221 b0304 b0307 b0328 b0330 b0341 b0343 b0344 b0382 b0383 b0394 b0419 b0445 b0484 b0485 b0486 b0572 b0574 b0598 b0599 b0607 b0616 b0621 b0651 b0652 b0653 b0654 b0655 b0679 b0733 b0734 b0757 b0758 b0759 b0811 b0812 b0824 b0825 b0839 b0872 b0894 b0895 b0896 b0899 b0903 b0925 b0958 b0972 b0973 b0974 b0978 b0979 b0980 b1002 b1004 b1014 b1015 …	UG47_00140 UG47_00240 UG47_00245 UG47_00250 UG47_00255 UG47_00260 UG47_00410 UG47_00435 UG47_00480 UG47_00520 UG47_00530 UG47_00670 UG47_00680 UG47_00860 UG47_00935 UG47_00940 UG47_00945 UG47_00965 UG47_00970 UG47_00980 UG47_01090 UG47_01100 UG47_01155 UG47_01165 UG47_01440 UG47_01445 UG47_01505 UG47_01630 UG47_01765 UG47_01960 UG47_01965 UG47_01970 UG47_02740 UG47_02745 UG47_02750 UG47_03150 UG4…
124	GO:0019395	0.00245813	0.999549	8	18	fatty acid oxidation	BP	b0221 b1397 b2341 b2342 b3081 b3845 b3846 b4187	UG47_05425 UG47_09180 UG47_10470 UG47_10475 UG47_14705 UG47_21625 UG47_23995 UG47_24000
125	GO:0034440	0.00245813	0.999549	8	18	lipid oxidation	BP	b0221 b1397 b2341 b2342 b3081 b3845 b3846 b4187	UG47_05425 UG47_09180 UG47_10470 UG47_10475 UG47_14705 UG47_21625 UG47_23995 UG47_24000
126	GO:0016620	0.00246329	0.999362	11	30	oxidoreductase activity, acting on the aldehyde or oxo group of donors, NAD or NADP as acceptor	MF	b1014 b1385 b1387 b1415 b1444 b1474 b1476 b1501 b2661 b3588 b4079	UG47_01155 UG47_09720 UG47_14640 UG47_14755 UG47_14765 UG47_17675 UG47_17685 UG47_18410 UG47_19610 UG47_19950 UG47_25345
127	GO:0016829	0.00268985	0.998498	45	203	lyase activity	MF	b0035 b0061 b0064 b0186 b0615 b0616 b0825 b1384 b1387 b1493 b1499 b1517 b1611 b1612 b1696 b1967 b2097 b2341 b2342 b2373 b2428 b2738 b2787 b2788 b2800 b3091 b3117 b3126 b3128 b3225 b3403 b3515 b3516 b3708 b3846 b3946 b4015 b4122 b4131 b4139 b4297 b4298 b4322 b4392 b4471	UG47_00435 UG47_00440 UG47_04450 UG47_04455 UG47_04615 UG47_05075 UG47_05620 UG47_06630 UG47_07065 UG47_07070 UG47_07770 UG47_08370 UG47_08375 UG47_09420 UG47_09460 UG47_09520 UG47_10475 UG47_10740 UG47_10970 UG47_10975 UG47_11040 UG47_12255 UG47_13250 UG47_13370 UG47_13385 UG47_13995 UG47_14755 UG47_14770 UG47_17440 UG47_20400 UG47_20915 UG47_21390 UG47_21400 UG47_21435 UG47_21460 UG47_21575 UG4…
128	GO:0042542	0.00275868	0.999484	8	18	response to hydrogen peroxide	BP	b1205 b1333 b1635 b1953 b3024 b3518 b3942 b4189	UG47_06940 UG47_09170 UG47_14890 UG47_15650 UG47_17375 UG47_19190 UG47_21960 UG47_22285
129	GO:0044799	0.0030129	1	3	3	NarGHI complex	CC	b1224 b1225 b1227	UG47_15520 UG47_15530 UG47_15535
130	GO:0004333	0.00323027	1	3	3	fumarate hydratase activity	MF	b1611 b1612 b4122	UG47_07065 UG47_07070 UG47_09520
131	GO:0004368	0.00323034	1	3	3	glycerol-3-phosphate dehydrogenase activity	MF	b2241 b2242 b3426	UG47_07890 UG47_23525 UG47_23530
132	GO:0052590	0.00323034	1	3	3	sn-glycerol-3-phosphate:ubiquinone oxidoreductase activity	MF	b2241 b2242 b3426	UG47_07890 UG47_23525 UG47_23530
133	GO:0052591	0.00323034	1	3	3	sn-glycerol-3-phosphate:ubiquinone-8 oxidoreductase activity	MF	b2241 b2242 b3426	UG47_07890 UG47_23525 UG47_23530
134	GO:0019154	0.00323037	1	3	3	glycolate dehydrogenase activity	MF	b2979 b4467 b4468	UG47_08685 UG47_08690 UG47_08695
135	GO:0071474	0.00323176	1	3	3	cellular hyperosmotic response	BP	b1197 b2131 b3519	UG47_15695 UG47_19195 UG47_22970
136	GO:0045437	0.00323416	1	3	3	uridine nucleosidase activity	MF	b0030 b0651 b2162	UG47_00260 UG47_13210 UG47_23140
137	GO:0050263	0.00323416	1	3	3	ribosylpyrimidine nucleosidase activity	MF	b0030 b0651 b2162	UG47_00260 UG47_13210 UG47_23140
138	GO:0009390	0.0032444	1	3	3	dimethyl sulfoxide reductase complex	CC	b0894 b0895 b0896	UG47_26005 UG47_26010 UG47_26015
139	GO:0003993	0.0032496	1	3	3	acid phosphatase activity	MF	b0980 b1002 b4055	UG47_00980 UG47_01090 UG47_09840
140	GO:0044569	0.00324993	1	3	3	[Ni-Fe] hydrogenase complex	CC	b0972 b0973 b0974	UG47_00935 UG47_00940 UG47_00945
141	GO:0019569	0.00325245	1	3	3	L-arabinose catabolic process to xylulose 5-phosphate	BP	b0061 b0062 b0063	UG47_13370 UG47_13375 UG47_13380
142	GO:0051167	0.00325245	1	3	3	xylulose 5-phosphate metabolic process	BP	b0061 b0062 b0063	UG47_13370 UG47_13375 UG47_13380
143	GO:1901159	0.00325245	1	3	3	xylulose 5-phosphate biosynthetic process	BP	b0061 b0062 b0063	UG47_13370 UG47_13375 UG47_13380
144	GO:0019571	0.00326166	1	3	3	D-arabinose catabolic process	BP	b2800 b2802 b2803	UG47_11040 UG47_11050 UG47_11055
145	GO:0046372	0.00326166	1	3	3	D-arabinose metabolic process	BP	b2800 b2802 b2803	UG47_11040 UG47_11050 UG47_11055
146	GO:0019541	0.00329064	0.999457	7	15	propionate metabolic process	BP	b0330 b3113 b3114 b3115 b3117 b3118 b4471	UG47_21430 UG47_21435 UG47_21445 UG47_21450 UG47_21455 UG47_21460 UG47_26875
147	GO:0009114	0.00329991	1	3	3	hypoxanthine catabolic process	BP	b2866 b2867 b2868	UG47_11455 UG47_11460 UG47_11465
148	GO:0006106	0.00336637	1	3	3	fumarate metabolic process	BP	b1611 b4139 b4151	UG47_07070 UG47_09350 UG47_09420
149	GO:0030151	0.003368	0.999333	8	19	molybdenum ion binding	MF	b0894 b1224 b1468 b1474 b1501 b1587 b1588 b4079	UG47_07190 UG47_07195 UG47_09720 UG47_15535 UG47_17645 UG47_17675 UG47_25345 UG47_26015
150	GO:0009401	0.00362239	0.998688	16	53	phosphoenolpyruvate-dependent sugar phosphotransferase system	BP	b0129 b0679 b1198 b1621 b2429 b2702 b2703 b2704 b2706 b3133 b3950 b4193 b4195 b4302 b4304 b4565	UG47_00140 UG47_04475 UG47_04485 UG47_04490 UG47_07020 UG47_09140 UG47_09150 UG47_13715 UG47_15690 UG47_20150 UG47_20155 UG47_20160 UG47_20170 UG47_21365 UG47_22245 UG47_24380
151	GO:0009062	0.00376096	0.999135	9	23	fatty acid catabolic process	BP	b0221 b0330 b1397 b2341 b2342 b3081 b3845 b3846 b4187	UG47_05425 UG47_09180 UG47_10470 UG47_10475 UG47_14705 UG47_21625 UG47_23995 UG47_24000 UG47_26875
152	GO:1901565	0.00391311	0.997915	36	157	organonitrogen compound catabolic process	BP	b0030 b0186 b0341 b0485 b0651 b0903 b0932 b1014 b1127 b1385 b1444 b1747 b1748 b2146 b2147 b2162 b2457 b2458 b2459 b2460 b2661 b2788 b2866 b2867 b2868 b2957 b3073 b3113 b3114 b3115 b3117 b3118 b3708 b4131 b4392 b4471	UG47_00260 UG47_00725 UG47_01155 UG47_01965 UG47_05075 UG47_09460 UG47_10975 UG47_11455 UG47_11460 UG47_11465 UG47_11945 UG47_13210 UG47_13995 UG47_14765 UG47_15955 UG47_16660 UG47_16665 UG47_18410 UG47_19950 UG47_21430 UG47_21435 UG47_21445 UG47_21450 UG47_21455 UG47_21460 UG47_21665 UG47_23045 UG47_23050 UG47_23140 UG47_24475 UG47_24480 UG47_24485 UG47_24490 UG47_25970 UG47_26685 UG47_26825
153	GO:0034219	0.00425218	0.998428	16	54	carbohydrate transmembrane transport	BP	b0679 b1621 b2149 b2429 b2703 b2704 b3133 b3224 b3578 b3579 b3950 b4120 b4193 b4195 b4304 b4565	UG47_00140 UG47_04485 UG47_04490 UG47_07020 UG47_09140 UG47_09150 UG47_09530 UG47_19555 UG47_19560 UG47_20155 UG47_20160 UG47_20920 UG47_21365 UG47_22245 UG47_23060 UG47_24380
154	GO:0016830	0.00437227	0.99821	19	69	carbon-carbon lyase activity	MF	b0061 b0186 b0615 b0616 b0825 b1493 b2097 b2373 b2738 b2800 b3117 b3126 b3225 b3403 b3708 b3946 b4015 b4131 b4298	UG47_00435 UG47_00440 UG47_04455 UG47_05620 UG47_07770 UG47_09460 UG47_10740 UG47_11040 UG47_12255 UG47_13370 UG47_13995 UG47_20400 UG47_20915 UG47_21400 UG47_21435 UG47_22260 UG47_22785 UG47_24095 UG47_26685
155	GO:0015665	0.00437283	0.999379	6	12	alcohol transmembrane transporter activity	MF	b2240 b3451 b3452 b3927 b4067 b4304	UG47_04485 UG47_08020 UG47_08025 UG47_09780 UG47_18915 UG47_23520
156	GO:0009897	0.00509513	0.998753	9	24	external side of plasma membrane	CC	b0894 b0895 b0972 b1475 b2194 b2195 b2520 b2994 b2997	UG47_00935 UG47_17680 UG47_22080 UG47_22095 UG47_23305 UG47_23310 UG47_24830 UG47_26010 UG47_26015
157	GO:0046459	0.00511191	0.999054	7	16	short-chain fatty acid metabolic process	BP	b0330 b3113 b3114 b3115 b3117 b3118 b4471	UG47_21430 UG47_21435 UG47_21445 UG47_21450 UG47_21455 UG47_21460 UG47_26875
158	GO:1901618	0.00518341	0.999038	7	16	organic hydroxy compound transmembrane transporter activity	MF	b2240 b3451 b3452 b3603 b3927 b4067 b4304	UG47_02740 UG47_04485 UG47_08020 UG47_08025 UG47_09780 UG47_18915 UG47_23520
159	GO:0015166	0.00527606	0.999419	5	9	polyol transmembrane transporter activity	MF	b2240 b3451 b3452 b3927 b4304	UG47_04485 UG47_08020 UG47_08025 UG47_18915 UG47_23520
160	GO:0046906	0.00537628	0.998306	12	37	tetrapyrrole binding	MF	b0733 b0734 b0974 b1227 b1465 b1476 b2196 b2199 b2202 b3518 b3942 b4071	UG47_00945 UG47_09760 UG47_12895 UG47_12900 UG47_15520 UG47_17630 UG47_17685 UG47_19190 UG47_22285 UG47_23315 UG47_23330 UG47_23345
161	GO:0008863	0.00555799	0.999632	4	6	formate dehydrogenase (NAD+) activity	MF	b1474 b1476 b1501 b4079	UG47_09720 UG47_17675 UG47_17685 UG47_25345
162	GO:0004300	0.00555809	0.999632	4	6	enoyl-CoA hydratase activity	MF	b1387 b2341 b2342 b3846	UG47_10475 UG47_14755 UG47_23995 UG47_24000
163	GO:0015556	0.00556175	0.999631	4	6	C4-dicarboxylate transmembrane transporter activity	MF	b0621 b3528 b4123 b4138	UG47_00410 UG47_09425 UG47_09515 UG47_19245
164	GO:0019586	0.00558256	0.99963	4	6	galacturonate metabolic process	BP	b1521 b2843 b3091 b3092	UG47_11290 UG47_21570 UG47_21575 UG47_25450
165	GO:0019698	0.00558256	0.99963	4	6	D-galacturonate catabolic process	BP	b1521 b2843 b3091 b3092	UG47_11290 UG47_21570 UG47_21575 UG47_25450
166	GO:0046396	0.00558256	0.99963	4	6	D-galacturonate metabolic process	BP	b1521 b2843 b3091 b3092	UG47_11290 UG47_21570 UG47_21575 UG47_25450
167	GO:0046397	0.00558256	0.99963	4	6	galacturonate catabolic process	BP	b1521 b2843 b3091 b3092	UG47_11290 UG47_21570 UG47_21575 UG47_25450
168	GO:0006064	0.00558257	0.99963	4	6	glucuronate catabolic process	BP	b2843 b3092 b4322 b4323	UG47_04615 UG47_04620 UG47_11290 UG47_21570
169	GO:0019585	0.00558257	0.99963	4	6	glucuronate metabolic process	BP	b2843 b3092 b4322 b4323	UG47_04615 UG47_04620 UG47_11290 UG47_21570
170	GO:0042839	0.00558257	0.99963	4	6	D-glucuronate metabolic process	BP	b2843 b3092 b4322 b4323	UG47_04615 UG47_04620 UG47_11290 UG47_21570
171	GO:0042840	0.00558257	0.99963	4	6	D-glucuronate catabolic process	BP	b2843 b3092 b4322 b4323	UG47_04615 UG47_04620 UG47_11290 UG47_21570
172	GO:0070301	0.00593191	0.999327	5	9	cellular response to hydrogen peroxide	BP	b1205 b1333 b1953 b3024 b3942	UG47_14890 UG47_15650 UG47_17375 UG47_21960 UG47_22285
173	GO:0071467	0.00616383	0.999579	4	6	cellular response to pH	BP	b1953 b2373 b2374 b3510	UG47_08340 UG47_17375 UG47_24095 UG47_24100
174	GO:0005984	0.00684448	0.99888	6	13	disaccharide metabolic process	BP	b0344 b1197 b1309 b3519 b4119 b4232	UG47_08940 UG47_09535 UG47_15020 UG47_15695 UG47_19195 UG47_26815
175	GO:0016836	0.00711767	0.996845	20	77	hydro-lyase activity	MF	b0035 b0064 b1384 b1387 b1499 b1611 b1612 b1696 b1967 b2341 b2342 b2787 b3091 b3128 b3515 b3516 b3846 b4122 b4297 b4322	UG47_04450 UG47_04615 UG47_06630 UG47_07065 UG47_07070 UG47_08370 UG47_08375 UG47_09520 UG47_10475 UG47_10970 UG47_13250 UG47_13385 UG47_14755 UG47_14770 UG47_17440 UG47_21390 UG47_21575 UG47_23995 UG47_24000 UG47_25335
176	GO:0016661	0.0073069	0.998282	8	21	oxidoreductase activity, acting on other nitrogenous compounds as donors	MF	b1224 b1225 b1227 b1465 b1468 b3124 b4071 b4072	UG47_09755 UG47_09760 UG47_15520 UG47_15530 UG47_15535 UG47_17630 UG47_17645 UG47_21410
177	GO:0030258	0.00734516	0.998069	9	25	lipid modification	BP	b0221 b1397 b1677 b2341 b2342 b3081 b3845 b3846 b4187	UG47_05425 UG47_06725 UG47_09180 UG47_10470 UG47_10475 UG47_14705 UG47_21625 UG47_23995 UG47_24000
178	GO:0051604	0.00760683	0.997473	12	38	protein maturation	BP	b0975 b1497 b1684 b2712 b2726 b2727 b2728 b2729 b2730 b2991 b2992 b2993	UG47_00950 UG47_06690 UG47_10680 UG47_10685 UG47_10690 UG47_10695 UG47_10700 UG47_20200 UG47_22100 UG47_22105 UG47_22110 UG47_25325
179	GO:0071702	0.00821865	0.994424	79	415	organic substance transport	BP	b0129 b0328 b0343 b0445 b0486 b0621 b0652 b0653 b0654 b0655 b0679 b0811 b0899 b1015 b1198 b1433 b1440 b1483 b1492 b1514 b1515 b1516 b1599 b1600 b1621 b1900 b1901 b2131 b2148 b2149 b2150 b2196 b2199 b2201 b2240 b2310 b2429 b2702 b2703 b2704 b2706 b2801 b2964 b3093 b3116 b3133 b3224 b3451 b3452 b3453 b3487 b3496 b3524 b3528 b3544 b3566 b3567 b3568 b3578 b3579 b3603 b3927 b3950 b4067 b4120 b4123 b41…	UG47_00140 UG47_00240 UG47_00245 UG47_00250 UG47_00255 UG47_00410 UG47_01165 UG47_01765 UG47_01970 UG47_02740 UG47_04475 UG47_04485 UG47_04490 UG47_04845 UG47_06250 UG47_06255 UG47_06260 UG47_07020 UG47_07125 UG47_07130 UG47_08020 UG47_08025 UG47_08030 UG47_08205 UG47_08255 UG47_08945 UG47_08950 UG47_08955 UG47_08960 UG47_09140 UG47_09150 UG47_09425 UG47_09455 UG47_09515 UG47_09530 UG47_09780 UG4…
180	GO:0016042	0.00866312	0.997426	10	30	lipid catabolic process	BP	b0221 b0330 b1397 b1619 b2341 b2342 b3081 b3845 b3846 b4187	UG47_05425 UG47_07030 UG47_09180 UG47_10470 UG47_10475 UG47_14705 UG47_21625 UG47_23995 UG47_24000 UG47_26875
181	GO:0042537	0.00899605	0.997311	10	30	benzene-containing compound metabolic process	BP	b1387 b1388 b1389 b1390 b1391 b1392 b1397 b1398 b1399 b1400	UG47_14690 UG47_14695 UG47_14700 UG47_14705 UG47_14730 UG47_14735 UG47_14740 UG47_14745 UG47_14750 UG47_14755
182	GO:0006461	0.00901863	0.995996	19	73	protein complex assembly	BP	b0572 b1226 b1399 b1512 b1611 b1619 b1854 b2194 b2195 b2196 b2199 b2201 b2584 b2659 b2727 b2910 b2957 b4139 b4232	UG47_00680 UG47_05970 UG47_07030 UG47_07070 UG47_08940 UG47_09420 UG47_10685 UG47_11680 UG47_11945 UG47_14695 UG47_15525 UG47_19940 UG47_23305 UG47_23310 UG47_23315 UG47_23330 UG47_23340 UG47_25180 UG47_25405
183	GO:0070271	0.00901863	0.995996	19	73	protein complex biogenesis	BP	b0572 b1226 b1399 b1512 b1611 b1619 b1854 b2194 b2195 b2196 b2199 b2201 b2584 b2659 b2727 b2910 b2957 b4139 b4232	UG47_00680 UG47_05970 UG47_07030 UG47_07070 UG47_08940 UG47_09420 UG47_10685 UG47_11680 UG47_11945 UG47_14695 UG47_15525 UG47_19940 UG47_23305 UG47_23310 UG47_23315 UG47_23330 UG47_23340 UG47_25180 UG47_25405
184	GO:0071248	0.00998505	0.998605	5	10	cellular response to metal ion	BP	b0484 b0487 b1205 b3024 b3927	UG47_01960 UG47_01975 UG47_15650 UG47_18915 UG47_21960
185	GO:0016627	0.0100531	0.996706	11	35	oxidoreductase activity, acting on the CH-CH group of donors	MF	b0221 b1449 b2146 b2147 b3081 b3253 b4151 b4152 b4153 b4154 b4187	UG47_05425 UG47_09180 UG47_09335 UG47_09340 UG47_09345 UG47_09350 UG47_18445 UG47_20775 UG47_21625 UG47_23045 UG47_23050
186	GO:0043024	0.0103772	0.998535	5	10	ribosomal small subunit binding	MF	b0953 b2597 b3098 b3203 b3486	UG47_00830 UG47_08200 UG47_12065 UG47_21000 UG47_21520
187	GO:0060003	0.0110988	0.999547	3	4	copper ion export	BP	b0484 b0572 b0574	UG47_00670 UG47_00680 UG47_01960
188	GO:0046352	0.0112168	0.998899	4	7	disaccharide catabolic process	BP	b0344 b1197 b3519 b4119	UG47_09535 UG47_15695 UG47_19195 UG47_26815
189	GO:0016453	0.0113236	0.998886	4	7	C-acetyltransferase activity	MF	b0823 b0903 b3114 b3951	UG47_12245 UG47_21450 UG47_22240 UG47_25970
190	GO:0003857	0.0114426	0.999527	3	4	3-hydroxyacyl-CoA dehydrogenase activity	MF	b2341 b2342 b3846	UG47_10475 UG47_23995 UG47_24000
191	GO:0016667	0.0114636	0.99593	12	40	oxidoreductase activity, acting on a sulfur group of donors	MF	b0304 b0894 b0895 b0896 b1064 b1587 b1588 b1778 b2194 b2195 b2302 b4219	UG47_05200 UG47_07190 UG47_07195 UG47_08990 UG47_16275 UG47_16785 UG47_23305 UG47_23310 UG47_23805 UG47_26005 UG47_26010 UG47_26015
192	GO:0015750	0.0114679	0.998867	4	7	pentose transport	BP	b1901 b2801 b3566 b3567	UG47_06260 UG47_11045 UG47_19490 UG47_19495
193	GO:0016730	0.0114919	0.998864	4	7	oxidoreductase activity, acting on iron-sulfur proteins as donors	MF	b0972 b0973 b2994 b2997	UG47_00935 UG47_00940 UG47_22080 UG47_22095
194	GO:0046168	0.0114938	0.999524	3	4	glycerol-3-phosphate catabolic process	BP	b2241 b2242 b3426	UG47_07890 UG47_23525 UG47_23530
195	GO:0015944	0.0114992	0.998863	4	7	formate oxidation	BP	b1474 b1475 b1476 b4079	UG47_09720 UG47_17675 UG47_17680 UG47_17685
196	GO:0015169	0.0115132	0.999523	3	4	glycerol-3-phosphate transmembrane transporter activity	MF	b2240 b3451 b3452	UG47_08020 UG47_08025 UG47_23520
197	GO:0001407	0.0115132	0.999523	3	4	glycerophosphodiester transport	BP	b3451 b3452 b3453	UG47_08020 UG47_08025 UG47_08030
198	GO:0019572	0.0116071	0.999518	3	4	L-arabinose catabolic process	BP	b0061 b0062 b0063	UG47_13370 UG47_13375 UG47_13380
199	GO:0046373	0.0116071	0.999518	3	4	L-arabinose metabolic process	BP	b0061 b0062 b0063	UG47_13370 UG47_13375 UG47_13380
200	GO:0006972	0.0116303	0.998846	4	7	hyperosmotic response	BP	b1197 b1482 b2131 b3519	UG47_15695 UG47_17715 UG47_19195 UG47_22970
201	GO:1990204	0.0116493	0.995095	16	60	oxidoreductase complex	CC	b0894 b0895 b0896 b0972 b1224 b1225 b1227 b1465 b1468 b1474 b1475 b1476 b2241 b2979 b2997 b3426	UG47_00935 UG47_07890 UG47_08685 UG47_15520 UG47_15530 UG47_15535 UG47_17630 UG47_17645 UG47_17675 UG47_17680 UG47_17685 UG47_22080 UG47_23525 UG47_26005 UG47_26010 UG47_26015
202	GO:0019523	0.0116641	0.999514	3	4	L-idonate metabolic process	BP	b4266 b4267 b4268	UG47_18265 UG47_18270 UG47_18275
203	GO:0046183	0.0116641	0.999514	3	4	L-idonate catabolic process	BP	b4266 b4267 b4268	UG47_18265 UG47_18270 UG47_18275
204	GO:0060187	0.0121797	0.998774	4	7	cell pole	CC	b3098 b3486 b3708 b4559	UG47_08200 UG47_09475 UG47_21520 UG47_26685
205	GO:0045273	0.0122136	0.998769	4	7	respiratory chain complex II	CC	b4151 b4152 b4153 b4154	UG47_09335 UG47_09340 UG47_09345 UG47_09350
206	GO:0009986	0.0122492	0.996421	9	27	cell surface	CC	b0894 b0895 b0972 b1475 b2194 b2195 b2520 b2994 b2997	UG47_00935 UG47_17680 UG47_22080 UG47_22095 UG47_23305 UG47_23310 UG47_24830 UG47_26010 UG47_26015
207	GO:0044242	0.0125716	0.99631	9	27	cellular lipid catabolic process	BP	b0221 b0330 b1397 b2341 b2342 b3081 b3845 b3846 b4187	UG47_05425 UG47_09180 UG47_10470 UG47_10475 UG47_14705 UG47_21625 UG47_23995 UG47_24000 UG47_26875
208	GO:1901700	0.0128611	0.99452	16	60	response to oxygen-containing compound	BP	b0304 b1205 b1333 b1407 b1482 b1635 b1646 b1953 b1967 b3024 b3494 b3518 b3588 b3942 b4189 b4363	UG47_04880 UG47_05200 UG47_06885 UG47_06940 UG47_08245 UG47_09170 UG47_14680 UG47_14890 UG47_15650 UG47_17375 UG47_17440 UG47_17715 UG47_19190 UG47_19610 UG47_21960 UG47_22285
209	GO:0033554	0.0131724	0.991331	59	301	cellular response to stress	BP	b0030 b0382 b0506 b0598 b0679 b0925 b0953 b0958 b0980 b1050 b1188 b1197 b1198 b1200 b1205 b1257 b1258 b1333 b1397 b1497 b1646 b1905 b1930 b1953 b2009 b2109 b2131 b2135 b2148 b2149 b2266 b2367 b2368 b2979 b3001 b3024 b3221 b3222 b3509 b3510 b3515 b3516 b3519 b3528 b3579 b3588 b3603 b3604 b3926 b3942 b4051 b4122 b4154 b4187 b4189 b4213 b4322 b4335 b4383	UG47_00140 UG47_00530 UG47_00830 UG47_00860 UG47_00980 UG47_01440 UG47_02740 UG47_02745 UG47_04615 UG47_04700 UG47_05000 UG47_06285 UG47_06415 UG47_06885 UG47_08335 UG47_08340 UG47_08370 UG47_08375 UG47_08425 UG47_08685 UG47_09015 UG47_09170 UG47_09180 UG47_09335 UG47_09520 UG47_09865 UG47_13210 UG47_14705 UG47_14890 UG47_15310 UG47_15315 UG47_15650 UG47_15680 UG47_15690 UG47_15695 UG47_15740 UG4…
210	GO:1901136	0.0138569	0.994436	14	51	carbohydrate derivative catabolic process	BP	b0030 b0651 b1617 b2095 b2162 b2241 b2242 b2428 b3222 b3223 b3225 b3426 b4383 b4392	UG47_00260 UG47_05000 UG47_05075 UG47_07040 UG47_07890 UG47_13210 UG47_20915 UG47_20925 UG47_20930 UG47_22775 UG47_23140 UG47_23525 UG47_23530 UG47_24375
211	GO:0016861	0.0141442	0.996147	8	23	intramolecular oxidoreductase activity, interconverting aldoses and ketoses	MF	b0062 b1518 b2708 b2739 b2802 b2843 b3092 b3565	UG47_10745 UG47_11050 UG47_11290 UG47_13375 UG47_19485 UG47_20180 UG47_21570 UG47_25435
212	GO:0016860	0.0145649	0.995235	10	32	intramolecular oxidoreductase activity	MF	b0062 b1518 b1612 b2708 b2739 b2802 b2843 b3092 b3565 b3846	UG47_07065 UG47_10475 UG47_10745 UG47_11050 UG47_11290 UG47_13375 UG47_19485 UG47_20180 UG47_21570 UG47_25435
213	GO:0046364	0.0150423	0.996325	7	19	monosaccharide biosynthetic process	BP	b1702 b2708 b3012 b3403 b3925 b4232 b4471	UG47_06595 UG47_07770 UG47_08940 UG47_18925 UG47_20180 UG47_21460 UG47_22005
214	GO:0006566	0.0151849	0.996283	7	19	threonine metabolic process	BP	b0903 b3113 b3114 b3115 b3117 b3118 b4471	UG47_21430 UG47_21435 UG47_21445 UG47_21450 UG47_21455 UG47_21460 UG47_25970
215	GO:0046176	0.015869	0.996661	6	15	aldonic acid catabolic process	BP	b4266 b4267 b4268 b4297 b4298 b4357	UG47_04450 UG47_04455 UG47_04850 UG47_18265 UG47_18270 UG47_18275
216	GO:0051262	0.0183472	0.994695	8	24	protein tetramerization	BP	b1611 b1619 b1854 b2584 b2659 b2957 b4139 b4232	UG47_05970 UG47_07030 UG47_07070 UG47_08940 UG47_09420 UG47_11945 UG47_19940 UG47_25180
217	GO:0000302	0.0191709	0.993399	10	33	response to reactive oxygen species	BP	b0304 b1205 b1333 b1635 b1646 b1953 b3024 b3518 b3942 b4189	UG47_05200 UG47_06885 UG47_06940 UG47_09170 UG47_14890 UG47_15650 UG47_17375 UG47_19190 UG47_21960 UG47_22285
218	GO:0051538	0.019183	0.997533	4	8	3 iron, 4 sulfur cluster binding	MF	b0972 b1225 b2997 b4153	UG47_00935 UG47_09340 UG47_15530 UG47_22080
219	GO:0006631	0.019383	0.991267	16	63	fatty acid metabolic process	BP	b0221 b0330 b1397 b1550 b2341 b2342 b3081 b3113 b3114 b3115 b3117 b3118 b3845 b3846 b4187 b4471	UG47_05425 UG47_07405 UG47_09180 UG47_10470 UG47_10475 UG47_14705 UG47_21430 UG47_21435 UG47_21445 UG47_21450 UG47_21455 UG47_21460 UG47_21625 UG47_23995 UG47_24000 UG47_26875
220	GO:0005310	0.0202796	0.997346	4	8	dicarboxylic acid transmembrane transporter activity	MF	b0621 b3528 b4123 b4138	UG47_00410 UG47_09425 UG47_09515 UG47_19245
221	GO:0015942	0.0203285	0.997337	4	8	formate metabolic process	BP	b1474 b1475 b1476 b4079	UG47_09720 UG47_17675 UG47_17680 UG47_17685
222	GO:0015740	0.0204251	0.997321	4	8	C4-dicarboxylate transport	BP	b0621 b3528 b4123 b4138	UG47_00410 UG47_09425 UG47_09515 UG47_19245
223	GO:0070069	0.0207885	0.997258	4	8	cytochrome complex	CC	b0733 b0734 b0978 b0979	UG47_00965 UG47_00970 UG47_12895 UG47_12900
224	GO:0033797	0.0215387	1	2	2	selenate reductase activity	MF	b1587 b1588	UG47_07190 UG47_07195
225	GO:0008692	0.0217537	1	2	2	3-hydroxybutyryl-CoA epimerase activity	MF	b2341 b3846	UG47_10475 UG47_23995
226	GO:0008923	0.0217682	1	2	2	lysine decarboxylase activity	MF	b0186 b4131	UG47_09460 UG47_13995
227	GO:0000104	0.021786	0.997082	4	8	succinate dehydrogenase activity	MF	b4151 b4152 b4153 b4154	UG47_09335 UG47_09340 UG47_09345 UG47_09350
228	GO:0033542	0.021859	1	2	2	fatty acid beta-oxidation, unsaturated, even number	BP	b2342 b3081	UG47_21625 UG47_24000
229	GO:0033609	0.0218879	1	2	2	oxalate metabolic process	BP	b2373 b2374	UG47_24095 UG47_24100
230	GO:0033611	0.0218879	1	2	2	oxalate catabolic process	BP	b2373 b2374	UG47_24095 UG47_24100
231	GO:0003973	0.0218889	1	2	2	(S)-2-hydroxy-acid oxidase activity	MF	b2660 b2979	UG47_08685 UG47_19945
232	GO:0004159	0.0218889	1	2	2	dihydrouracil dehydrogenase (NAD+) activity	MF	b2146 b2147	UG47_23045 UG47_23050
233	GO:0004335	0.021889	1	2	2	galactokinase activity	MF	b0757 b0758	UG47_12765 UG47_12770
234	GO:0005985	0.0218895	1	2	2	sucrose metabolic process	BP	b1309 b4232	UG47_08940 UG47_15020
235	GO:0008516	0.0218908	1	2	2	hexose uniporter activity	MF	b4230 b4231	UG47_08945 UG47_08950
236	GO:0050782	0.0218908	1	2	2	galactose uniporter activity	MF	b4230 b4231	UG47_08945 UG47_08950
237	GO:0019588	0.0218909	1	2	2	anaerobic glycerol catabolic process	BP	b2996 b3945	UG47_22085 UG47_22265
238	GO:0019662	0.0218909	1	2	2	non-glycolytic fermentation	BP	b2996 b3945	UG47_22085 UG47_22265
239	GO:0008815	0.0219017	1	2	2	citrate (pro-3S)-lyase activity	MF	b0615 b0616	UG47_00435 UG47_00440
240	GO:0009346	0.0219017	1	2	2	citrate lyase complex	CC	b0615 b0616	UG47_00435 UG47_00440
241	GO:0016137	0.0219318	1	2	2	glycoside metabolic process	BP	b1617 b1955	UG47_07040 UG47_17380
242	GO:0001406	0.0219406	1	2	2	glycerophosphodiester transmembrane transporter activity	MF	b3451 b3452	UG47_08020 UG47_08025
243	GO:0006050	0.0220689	1	2	2	mannosamine metabolic process	BP	b3222 b3223	UG47_20925 UG47_20930
244	GO:0006051	0.0220689	1	2	2	N-acetylmannosamine metabolic process	BP	b3222 b3223	UG47_20925 UG47_20930
245	GO:0004371	0.0221277	1	2	2	glycerone kinase activity	MF	b1199 b1200	UG47_15680 UG47_15685
246	GO:0008877	0.0221852	1	2	2	glucose-1-phosphatase activity	MF	b1002 b3885	UG47_01090 UG47_03195
247	GO:0097023	0.0222765	1	2	2	fructose 6-phosphate aldolase activity	MF	b0825 b3946	UG47_12255 UG47_22260
248	GO:0042182	0.0223944	0.992045	10	34	ketone catabolic process	BP	b0064 b1200 b1384 b1499 b1696 b1967 b3012 b3515 b3516 b3945	UG47_06630 UG47_08370 UG47_08375 UG47_13385 UG47_14770 UG47_15680 UG47_17440 UG47_22005 UG47_22265 UG47_25335
249	GO:0031250	0.0224376	1	2	2	anaerobic ribonucleoside-triphosphate reductase complex	CC	b4237 b4238	UG47_08910 UG47_08915
250	GO:0016628	0.0225728	0.995711	5	12	oxidoreductase activity, acting on the CH-CH group of donors, NAD or NADP as acceptor	MF	b1449 b2146 b2147 b3081 b3253	UG47_18445 UG47_20775 UG47_21625 UG47_23045 UG47_23050
251	GO:0000987	0.0228131	0.991363	11	39	core promoter proximal region sequence-specific DNA binding	MF	b0064 b0345 b0487 b1014 b1384 b1499 b1512 b1696 b3118 b3515 b3516	UG47_01155 UG47_01975 UG47_06630 UG47_08370 UG47_08375 UG47_13385 UG47_14770 UG47_21430 UG47_25335 UG47_25405 UG47_26810
252	GO:0001159	0.0228131	0.991363	11	39	core promoter proximal region DNA binding	MF	b0064 b0345 b0487 b1014 b1384 b1499 b1512 b1696 b3118 b3515 b3516	UG47_01155 UG47_01975 UG47_06630 UG47_08370 UG47_08375 UG47_13385 UG47_14770 UG47_21430 UG47_25335 UG47_25405 UG47_26810
253	GO:0006880	0.0229219	1	2	2	intracellular sequestering of iron ion	BP	b1902 b1905	UG47_06265 UG47_06285
254	GO:0051651	0.0229219	1	2	2	maintenance of location in cell	BP	b1902 b1905	UG47_06265 UG47_06285
255	GO:0097577	0.0229219	1	2	2	sequestering of iron ion	BP	b1902 b1905	UG47_06265 UG47_06285
256	GO:0034614	0.0238906	0.994343	6	16	cellular response to reactive oxygen species	BP	b1205 b1333 b1646 b1953 b3024 b3942	UG47_06885 UG47_14890 UG47_15650 UG47_17375 UG47_21960 UG47_22285
257	GO:0071276	0.0239057	1	2	2	cellular response to cadmium ion	BP	b1205 b3024	UG47_15650 UG47_21960
258	GO:1901361	0.0241802	0.986665	25	113	organic cyclic compound catabolic process	BP	b0030 b0651 b1014 b1385 b1387 b1388 b1389 b1390 b1391 b1392 b1397 b1398 b1399 b1400 b1619 b2146 b2147 b2162 b2696 b2866 b2867 b2868 b3708 b4213 b4383	UG47_00260 UG47_01155 UG47_05000 UG47_07030 UG47_09015 UG47_11455 UG47_11460 UG47_11465 UG47_13210 UG47_14690 UG47_14695 UG47_14700 UG47_14705 UG47_14730 UG47_14735 UG47_14740 UG47_14745 UG47_14750 UG47_14755 UG47_14765 UG47_20115 UG47_23045 UG47_23050 UG47_23140 UG47_26685
259	GO:0010273	0.0255452	0.997905	3	5	detoxification of copper ion	BP	b0484 b0572 b0574	UG47_00670 UG47_00680 UG47_01960
260	GO:0061687	0.0255452	0.997905	3	5	detoxification of inorganic compound	BP	b0484 b0572 b0574	UG47_00670 UG47_00680 UG47_01960
261	GO:0003988	0.0255846	0.9979	3	5	acetyl-CoA C-acyltransferase activity	MF	b1397 b2342 b3845	UG47_10470 UG47_14705 UG47_24000
262	GO:0031233	0.0256551	0.992795	7	21	intrinsic component of external side of plasma membrane	CC	b0894 b0895 b0972 b1475 b2194 b2195 b2520	UG47_00935 UG47_17680 UG47_23305 UG47_23310 UG47_24830 UG47_26010 UG47_26015
263	GO:0019439	0.0258595	0.986248	22	97	aromatic compound catabolic process	BP	b0030 b0346 b0651 b1385 b1387 b1388 b1389 b1390 b1391 b1392 b1397 b1398 b1399 b1400 b2162 b2696 b2866 b2867 b2868 b3708 b4213 b4383	UG47_00260 UG47_05000 UG47_09015 UG47_11455 UG47_11460 UG47_11465 UG47_13210 UG47_14690 UG47_14695 UG47_14700 UG47_14705 UG47_14730 UG47_14735 UG47_14740 UG47_14745 UG47_14750 UG47_14755 UG47_14765 UG47_20115 UG47_23140 UG47_26685 UG47_26805
264	GO:0046100	0.0258856	0.997866	3	5	hypoxanthine metabolic process	BP	b2866 b2867 b2868	UG47_11455 UG47_11460 UG47_11465
265	GO:0006000	0.0259025	0.997864	3	5	fructose metabolic process	BP	b0825 b3946 b4232	UG47_08940 UG47_12255 UG47_22260
266	GO:0042126	0.0260555	0.992658	7	21	nitrate metabolic process	BP	b1224 b1225 b1226 b1227 b1465 b1468 b1469	UG47_15520 UG47_15525 UG47_15530 UG47_15535 UG47_17630 UG47_17645 UG47_17650
267	GO:0042128	0.0260555	0.992658	7	21	nitrate assimilation	BP	b1224 b1225 b1226 b1227 b1465 b1468 b1469	UG47_15520 UG47_15525 UG47_15530 UG47_15535 UG47_17630 UG47_17645 UG47_17650
268	GO:0004792	0.0272574	0.997705	3	5	thiosulfate sulfurtransferase activity	MF	b1308 b1757 b2521	UG47_15025 UG47_16710 UG47_24835
269	GO:0008199	0.0272676	0.997704	3	5	ferric iron binding	MF	b0812 b1902 b1905	UG47_06265 UG47_06285 UG47_20490
270	GO:0016835	0.0273261	0.985372	22	98	carbon-oxygen lyase activity	MF	b0035 b0064 b1384 b1387 b1499 b1611 b1612 b1696 b1967 b2341 b2342 b2428 b2787 b3091 b3128 b3515 b3516 b3846 b4122 b4297 b4322 b4392	UG47_04450 UG47_04615 UG47_05075 UG47_06630 UG47_07065 UG47_07070 UG47_08370 UG47_08375 UG47_09520 UG47_10475 UG47_10970 UG47_13250 UG47_13385 UG47_14755 UG47_14770 UG47_17440 UG47_21390 UG47_21575 UG47_23995 UG47_24000 UG47_24375 UG47_25335
271	GO:0009438	0.0274261	0.989867	10	35	methylglyoxal metabolic process	BP	b0064 b1384 b1499 b1696 b1967 b3001 b3012 b3515 b3516 b3945	UG47_06630 UG47_08370 UG47_08375 UG47_13385 UG47_14770 UG47_17440 UG47_22005 UG47_22060 UG47_22265 UG47_25335
272	GO:0051716	0.0274288	0.980183	79	435	cellular response to stimulus	BP	b0030 b0330 b0382 b0484 b0487 b0506 b0598 b0679 b0811 b0925 b0953 b0958 b0980 b1050 b1188 b1197 b1198 b1200 b1205 b1257 b1258 b1333 b1385 b1387 b1388 b1389 b1390 b1391 b1392 b1397 b1398 b1399 b1400 b1497 b1646 b1905 b1930 b1953 b2009 b2109 b2131 b2135 b2148 b2149 b2266 b2367 b2368 b2373 b2374 b2731 b2869 b2979 b3001 b3024 b3221 b3222 b3509 b3510 b3515 b3516 b3519 b3528 b3579 b3588 b3603 b3604 b37…	UG47_00140 UG47_00530 UG47_00830 UG47_00860 UG47_00980 UG47_01440 UG47_01960 UG47_01975 UG47_02740 UG47_02745 UG47_04615 UG47_04700 UG47_05000 UG47_06285 UG47_06415 UG47_06885 UG47_08335 UG47_08340 UG47_08370 UG47_08375 UG47_08425 UG47_08685 UG47_09015 UG47_09170 UG47_09180 UG47_09335 UG47_09520 UG47_09865 UG47_10705 UG47_11470 UG47_13210 UG47_14690 UG47_14695 UG47_14700 UG47_14705 UG47_14730 UG4…
273	GO:0070470	0.0274726	0.992169	7	21	plasma membrane respiratory chain	CC	b1224 b1225 b1227 b4151 b4152 b4153 b4154	UG47_09335 UG47_09340 UG47_09345 UG47_09350 UG47_15520 UG47_15530 UG47_15535
274	GO:0006536	0.0279605	0.993002	6	17	glutamate metabolic process	BP	b0485 b1014 b1493 b1747 b1748 b2468	UG47_01155 UG47_01965 UG47_16660 UG47_16665 UG47_20400 UG47_24530
275	GO:0043623	0.0287537	0.991722	7	21	cellular protein complex assembly	BP	b1226 b2194 b2195 b2196 b2199 b2201 b2910	UG47_11680 UG47_15525 UG47_23305 UG47_23310 UG47_23315 UG47_23330 UG47_23340
276	GO:0050660	0.029972	0.985275	17	72	flavin adenine dinucleotide binding	MF	b0221 b0304 b0872 b1004 b1014 b1392 b2241 b2660 b2866 b2867 b2979 b3081 b3426 b3962 b4154 b4187 b4468	UG47_01100 UG47_01155 UG47_05200 UG47_05425 UG47_07890 UG47_08685 UG47_08690 UG47_09180 UG47_09335 UG47_11455 UG47_11460 UG47_14730 UG47_19945 UG47_21625 UG47_22175 UG47_23525 UG47_26130
277	GO:0009313	0.0317725	0.994865	4	9	oligosaccharide catabolic process	BP	b0344 b1197 b3519 b4119	UG47_09535 UG47_15695 UG47_19195 UG47_26815
278	GO:0006094	0.0322145	0.993046	5	13	gluconeogenesis	BP	b1702 b3403 b3925 b4232 b4471	UG47_06595 UG47_07770 UG47_08940 UG47_18925 UG47_21460
279	GO:0019319	0.0322145	0.993046	5	13	hexose biosynthetic process	BP	b1702 b3403 b3925 b4232 b4471	UG47_06595 UG47_07770 UG47_08940 UG47_18925 UG47_21460
280	GO:0019646	0.0329969	0.9946	4	9	aerobic electron transport chain	BP	b0733 b0734 b0978 b0979	UG47_00965 UG47_00970 UG47_12895 UG47_12900
281	GO:0071241	0.0340138	0.992545	5	13	cellular response to inorganic substance	BP	b0484 b0487 b1205 b3024 b3927	UG47_01960 UG47_01975 UG47_15650 UG47_18915 UG47_21960
282	GO:0008645	0.0352082	0.98929	7	22	hexose transport	BP	b2149 b2801 b3950 b4227 b4230 b4231 b4485	UG47_08945 UG47_08950 UG47_08955 UG47_08960 UG47_11045 UG47_22245 UG47_23060
283	GO:0034310	0.0358122	0.989065	7	22	primary alcohol catabolic process	BP	b2457 b2458 b2459 b2460 b2979 b4467 b4468	UG47_08685 UG47_08690 UG47_08695 UG47_24475 UG47_24480 UG47_24485 UG47_24490
284	GO:0030246	0.0379749	0.985027	10	37	carbohydrate binding	MF	b0343 b0344 b1512 b1901 b2428 b2708 b2804 b3566 b3579 b4227	UG47_06260 UG47_08960 UG47_11060 UG47_19490 UG47_19560 UG47_20180 UG47_24375 UG47_25405 UG47_26815 UG47_26820
285	GO:0046835	0.0394112	0.989109	6	18	carbohydrate phosphorylation	BP	b0063 b0394 b0757 b0758 b2803 b3222	UG47_01505 UG47_11055 UG47_12765 UG47_12770 UG47_13380 UG47_20930
286	GO:0072523	0.0394936	0.989081	6	18	purine-containing compound catabolic process	BP	b0030 b0651 b2162 b2866 b2867 b2868	UG47_00260 UG47_11455 UG47_11460 UG47_11465 UG47_13210 UG47_23140
287	GO:0019520	0.0397181	0.989003	6	18	aldonic acid metabolic process	BP	b4266 b4267 b4268 b4297 b4298 b4357	UG47_04450 UG47_04455 UG47_04850 UG47_18265 UG47_18270 UG47_18275
288	GO:0098797	0.040407	0.976742	24	113	plasma membrane protein complex	CC	b0652 b0653 b0654 b1224 b1225 b1227 b1441 b1516 b2131 b2149 b2201 b3451 b3452 b3479 b3544 b3567 b4151 b4152 b4153 b4154 b4227 b4230 b4231 b4485	UG47_00245 UG47_00250 UG47_00255 UG47_08020 UG47_08025 UG47_08170 UG47_08945 UG47_08950 UG47_08955 UG47_08960 UG47_09335 UG47_09340 UG47_09345 UG47_09350 UG47_15520 UG47_15530 UG47_15535 UG47_18395 UG47_19350 UG47_19495 UG47_22970 UG47_23060 UG47_23340 UG47_25425
289	GO:0098552	0.0433428	0.978682	15	64	side of membrane	CC	b0894 b0895 b0972 b1014 b1050 b1224 b1225 b1475 b2194 b2195 b2201 b2520 b2726 b2994 b2997	UG47_00935 UG47_01155 UG47_10680 UG47_15530 UG47_15535 UG47_16345 UG47_17680 UG47_22080 UG47_22095 UG47_23305 UG47_23310 UG47_23340 UG47_24830 UG47_26010 UG47_26015
290	GO:0015294	0.0441753	0.981109	11	43	solute:cation symporter activity	MF	b0343 b1015 b2801 b2964 b3116 b3224 b3496 b3528 b3603 b4120 b4132	UG47_01165 UG47_02740 UG47_08255 UG47_09455 UG47_09530 UG47_11045 UG47_11985 UG47_19245 UG47_20920 UG47_21440 UG47_26820
291	GO:0098803	0.0446811	0.985531	7	23	respiratory chain complex	CC	b1224 b1225 b1227 b4151 b4152 b4153 b4154	UG47_09335 UG47_09340 UG47_09345 UG47_09350 UG47_15520 UG47_15530 UG47_15535
292	GO:0005375	0.044754	0.994585	3	6	copper ion transmembrane transporter activity	MF	b0484 b0572 b0574	UG47_00670 UG47_00680 UG47_01960
293	GO:0006825	0.044754	0.994585	3	6	copper ion transport	BP	b0484 b0572 b0574	UG47_00670 UG47_00680 UG47_01960
294	GO:0035434	0.044754	0.994585	3	6	copper ion transmembrane transport	BP	b0484 b0572 b0574	UG47_00670 UG47_00680 UG47_01960
295	GO:0071470	0.0448225	0.994573	3	6	cellular response to osmotic stress	BP	b1197 b2131 b3519	UG47_15695 UG47_19195 UG47_22970
296	GO:0010272	0.0455514	0.994448	3	6	response to silver ion	BP	b0484 b0572 b0574	UG47_00670 UG47_00680 UG47_01960
297	GO:0008410	0.0456073	0.994438	3	6	CoA-transferase activity	MF	b0615 b2371 b2374	UG47_00440 UG47_24085 UG47_24100
298	GO:0046296	0.0456231	0.994435	3	6	glycolate catabolic process	BP	b2979 b4467 b4468	UG47_08685 UG47_08690 UG47_08695
299	GO:0033499	0.0456408	0.994432	3	6	galactose catabolic process via UDP-galactose	BP	b0757 b0758 b0759	UG47_12760 UG47_12765 UG47_12770
300	GO:0009326	0.0457172	0.994419	3	6	formate dehydrogenase complex	CC	b1474 b1475 b1476	UG47_17675 UG47_17680 UG47_17685
301	GO:0036397	0.0457172	0.994419	3	6	formate dehydrogenase (quinone) activity	MF	b1474 b1475 b1476	UG47_17675 UG47_17680 UG47_17685
302	GO:0052738	0.0457172	0.994419	3	6	oxidoreductase activity, acting on the aldehyde or oxo group of donors, with a quinone or similar compound as acceptor	MF	b1474 b1475 b1476	UG47_17675 UG47_17680 UG47_17685
303	GO:0008477	0.0459706	0.994375	3	6	purine nucleosidase activity	MF	b0030 b0651 b2162	UG47_00260 UG47_13210 UG47_23140
304	GO:1990169	0.0461972	0.994336	3	6	stress response to copper ion	BP	b0484 b0572 b0574	UG47_00670 UG47_00680 UG47_01960
305	GO:0006089	0.0468842	0.981851	9	33	lactate metabolic process	BP	b0064 b0307 b1384 b1499 b1696 b1967 b3515 b3516 b3605	UG47_02750 UG47_05185 UG47_06630 UG47_08370 UG47_08375 UG47_13385 UG47_14770 UG47_17440 UG47_25335
306	GO:0051596	0.0469293	0.98183	9	33	methylglyoxal catabolic process	BP	b0064 b1384 b1499 b1696 b1967 b3012 b3515 b3516 b3945	UG47_06630 UG47_08370 UG47_08375 UG47_13385 UG47_14770 UG47_17440 UG47_22005 UG47_22265 UG47_25335
307	GO:0034599	0.047232	0.984509	7	23	cellular response to oxidative stress	BP	b1205 b1333 b1646 b1953 b3024 b3942 b4051	UG47_06885 UG47_09865 UG47_14890 UG47_15650 UG47_17375 UG47_21960 UG47_22285
308	GO:0006835	0.0479364	0.990699	4	10	dicarboxylic acid transport	BP	b0621 b3528 b4123 b4138	UG47_00410 UG47_09425 UG47_09515 UG47_19245
309	GO:0008177	0.0481254	0.993997	3	6	succinate dehydrogenase (ubiquinone) activity	MF	b4151 b4152 b4153	UG47_09340 UG47_09345 UG47_09350
310	GO:0016679	0.0485685	0.990535	4	10	oxidoreductase activity, acting on diphenols and related substances as donors	MF	b0733 b0734 b0978 b0979	UG47_00965 UG47_00970 UG47_12895 UG47_12900
311	GO:0016682	0.0485685	0.990535	4	10	oxidoreductase activity, acting on diphenols and related substances as donors, oxygen as acceptor	MF	b0733 b0734 b0978 b0979	UG47_00965 UG47_00970 UG47_12895 UG47_12900
312	GO:0048029	0.0489342	0.990439	4	10	monosaccharide binding	MF	b1901 b2804 b3566 b4227	UG47_06260 UG47_08960 UG47_11060 UG47_19490
313	GO:0004364	0.0490856	0.9904	4	10	glutathione transferase activity	MF	b1064 b1635 b2302 b3102	UG47_06940 UG47_16275 UG47_21500 UG47_23805
314	GO:0010675	0.0500023	0.993662	3	6	regulation of cellular carbohydrate metabolic process	BP	b2696 b3049 b3507	UG47_08325 UG47_20115 UG47_21800
315	GO:0016635	0.0501477	0.99012	4	10	oxidoreductase activity, acting on the CH-CH group of donors, quinone or related compound as acceptor	MF	b2147 b4151 b4152 b4153	UG47_09340 UG47_09345 UG47_09350 UG47_23050
316	GO:0051289	0.0507075	0.984882	6	19	protein homotetramerization	BP	b1619 b1854 b2584 b2659 b2957 b4232	UG47_05970 UG47_07030 UG47_08940 UG47_11945 UG47_19940 UG47_25180
317	GO:2001057	0.0524751	0.98223	7	24	reactive nitrogen species metabolic process	BP	b1224 b1225 b1226 b1227 b1465 b1468 b1469	UG47_15520 UG47_15525 UG47_15530 UG47_15535 UG47_17630 UG47_17645 UG47_17650
318	GO:0015711	0.0528607	0.966717	30	151	organic anion transport	BP	b0328 b0486 b0621 b0652 b0653 b0654 b0655 b0811 b0899 b1015 b1433 b1492 b2131 b2240 b2310 b3093 b3116 b3224 b3451 b3452 b3453 b3528 b3603 b4067 b4123 b4132 b4138 b4193 b4195 b4356	UG47_00240 UG47_00245 UG47_00250 UG47_00255 UG47_00410 UG47_01165 UG47_01970 UG47_02740 UG47_04845 UG47_08020 UG47_08025 UG47_08030 UG47_09140 UG47_09150 UG47_09425 UG47_09455 UG47_09515 UG47_09780 UG47_17800 UG47_18355 UG47_19245 UG47_20500 UG47_20920 UG47_21440 UG47_21565 UG47_22970 UG47_23520 UG47_23845 UG47_25990 UG47_26885
319	GO:0015295	0.0540142	0.978413	9	34	solute:proton symporter activity	MF	b0343 b2801 b2964 b3116 b3224 b3496 b3528 b3603 b4132	UG47_02740 UG47_08255 UG47_09455 UG47_11045 UG47_11985 UG47_19245 UG47_20920 UG47_21440 UG47_26820
320	GO:0046942	0.0543053	0.966946	26	128	carboxylic acid transport	BP	b0328 b0486 b0621 b0652 b0653 b0654 b0655 b0811 b0899 b1015 b1433 b1492 b2131 b2310 b3093 b3116 b3224 b3528 b3603 b4067 b4123 b4132 b4138 b4193 b4195 b4356	UG47_00240 UG47_00245 UG47_00250 UG47_00255 UG47_00410 UG47_01165 UG47_01970 UG47_02740 UG47_04845 UG47_09140 UG47_09150 UG47_09425 UG47_09455 UG47_09515 UG47_09780 UG47_17800 UG47_18355 UG47_19245 UG47_20500 UG47_20920 UG47_21440 UG47_21565 UG47_22970 UG47_23845 UG47_25990 UG47_26885
321	GO:0015925	0.0566541	0.996988	2	3	galactosidase activity	MF	b0344 b4119	UG47_09535 UG47_26815
322	GO:0044462	0.0572517	0.96057	44	235	external encapsulating structure part	CC	b0383 b0445 b0572 b0574 b0655 b0811 b0894 b0895 b0972 b0973 b1002 b1050 b1197 b1256 b1308 b1440 b1474 b1498 b1646 b1671 b1677 b1901 b2109 b2131 b2150 b2194 b2195 b2201 b2310 b2957 b2994 b2997 b3024 b3453 b3506 b3510 b3544 b3566 b3579 b4055 b4071 b4213 b4227 b4392	UG47_00240 UG47_00670 UG47_00680 UG47_00935 UG47_00940 UG47_01090 UG47_01445 UG47_01765 UG47_05075 UG47_06260 UG47_06725 UG47_06755 UG47_06885 UG47_08030 UG47_08320 UG47_08340 UG47_08960 UG47_09015 UG47_09760 UG47_09840 UG47_11945 UG47_15025 UG47_15320 UG47_15695 UG47_16345 UG47_17675 UG47_18390 UG47_19350 UG47_19490 UG47_19560 UG47_20500 UG47_21960 UG47_22080 UG47_22095 UG47_22845 UG47_22970 UG4…
323	GO:0090563	0.0575432	0.98009	7	24	protein-phosphocysteine-sugar phosphotransferase activity	MF	b0679 b2429 b2703 b3950 b4193 b4195 b4304	UG47_00140 UG47_04485 UG47_09140 UG47_09150 UG47_20155 UG47_22245 UG47_24380
324	GO:0016725	0.0582569	0.984468	5	15	oxidoreductase activity, acting on CH or CH2 groups	MF	b1387 b2866 b2867 b4237 b4238	UG47_08910 UG47_08915 UG47_11455 UG47_11460 UG47_14755
325	GO:0015849	0.0588702	0.963844	26	129	organic acid transport	BP	b0328 b0486 b0621 b0652 b0653 b0654 b0655 b0811 b0899 b1015 b1433 b1492 b2131 b2310 b3093 b3116 b3224 b3528 b3603 b4067 b4123 b4132 b4138 b4193 b4195 b4356	UG47_00240 UG47_00245 UG47_00250 UG47_00255 UG47_00410 UG47_01165 UG47_01970 UG47_02740 UG47_04845 UG47_09140 UG47_09150 UG47_09425 UG47_09455 UG47_09515 UG47_09780 UG47_17800 UG47_18355 UG47_19245 UG47_20500 UG47_20920 UG47_21440 UG47_21565 UG47_22970 UG47_23845 UG47_25990 UG47_26885
326	GO:0004555	0.0589588	0.996791	2	3	alpha,alpha-trehalase activity	MF	b1197 b3519	UG47_15695 UG47_19195
327	GO:0006554	0.0590002	0.996787	2	3	lysine catabolic process	BP	b0186 b4131	UG47_09460 UG47_13995
328	GO:0016856	0.0590894	0.99678	2	3	racemase and epimerase activity, acting on hydroxy acids and derivatives	MF	b2341 b3846	UG47_10475 UG47_23995
329	GO:0019516	0.0592035	0.99677	2	3	lactate oxidation	BP	b0307 b3605	UG47_02750 UG47_05185
330	GO:0004777	0.059206	0.99677	2	3	succinate-semialdehyde dehydrogenase (NAD+) activity	MF	b1415 b2661	UG47_14640 UG47_19950
331	GO:0019336	0.059206	0.99677	2	3	phenol-containing compound catabolic process	BP	b1385 b1397	UG47_14705 UG47_14765
332	GO:0009331	0.0592065	0.99677	2	3	glycerol-3-phosphate dehydrogenase complex	CC	b2241 b3426	UG47_07890 UG47_23525
333	GO:0016899	0.0592073	0.99677	2	3	oxidoreductase activity, acting on the CH-OH group of donors, oxygen as acceptor	MF	b2660 b2979	UG47_08685 UG47_19945
334	GO:0015753	0.0592087	0.996769	2	3	D-xylose transport	BP	b3566 b3567	UG47_19490 UG47_19495
335	GO:0015751	0.059209	0.996769	2	3	arabinose transport	BP	b1901 b2801	UG47_06260 UG47_11045
336	GO:0030388	0.0592158	0.996769	2	3	fructose 1,6-bisphosphate metabolic process	BP	b3925 b4232	UG47_08940 UG47_18925
337	GO:0042132	0.0592158	0.996769	2	3	fructose 1,6-bisphosphate 1-phosphatase activity	MF	b3925 b4232	UG47_08940 UG47_18925
338	GO:0016801	0.0592213	0.996768	2	3	hydrolase activity, acting on ether bonds	MF	b1387 b2428	UG47_14755 UG47_24375
339	GO:0016803	0.0592213	0.996768	2	3	ether hydrolase activity	MF	b1387 b2428	UG47_14755 UG47_24375
340	GO:0015168	0.0595197	0.996742	2	3	glycerol transmembrane transporter activity	MF	b2240 b3927	UG47_18915 UG47_23520
341	GO:0015793	0.0595197	0.996742	2	3	glycerol transport	BP	b2240 b3927	UG47_18915 UG47_23520
342	GO:0044459	0.0599146	0.954606	80	460	plasma membrane part	CC	b0343 b0484 b0486 b0598 b0652 b0653 b0654 b0679 b0733 b0734 b0839 b0894 b0895 b0896 b0899 b0972 b0974 b1014 b1015 b1224 b1225 b1227 b1441 b1469 b1475 b1476 b1492 b1516 b1599 b1600 b1621 b2131 b2149 b2194 b2195 b2196 b2199 b2201 b2429 b2430 b2520 b2702 b2703 b2726 b2801 b2964 b2994 b2995 b2996 b2997 b3093 b3116 b3224 b3426 b3451 b3452 b3477 b3478 b3479 b3491 b3496 b3513 b3528 b3544 b3567 b3603 b39…	UG47_00140 UG47_00245 UG47_00250 UG47_00255 UG47_00530 UG47_00935 UG47_00945 UG47_01155 UG47_01165 UG47_01960 UG47_01970 UG47_02740 UG47_07020 UG47_07125 UG47_07130 UG47_07890 UG47_08020 UG47_08025 UG47_08160 UG47_08165 UG47_08170 UG47_08230 UG47_08255 UG47_08360 UG47_08945 UG47_08950 UG47_08955 UG47_08960 UG47_09335 UG47_09340 UG47_09345 UG47_09350 UG47_09455 UG47_09530 UG47_09750 UG47_09755 UG4…
343	GO:0018394	0.0599825	0.996702	2	3	peptidyl-lysine acetylation	BP	b2584 b4069	UG47_09770 UG47_25180
344	GO:0042279	0.0601311	0.996689	2	3	nitrite reductase (cytochrome, ammonia-forming) activity	MF	b4071 b4072	UG47_09755 UG47_09760
345	GO:0045471	0.0608952	0.996622	2	3	response to ethanol	BP	b3494 b3588	UG47_08245 UG47_19610
346	GO:0097305	0.0608952	0.996622	2	3	response to alcohol	BP	b3494 b3588	UG47_08245 UG47_19610
347	GO:0031232	0.0613156	0.996585	2	3	extrinsic component of external side of plasma membrane	CC	b2994 b2997	UG47_22080 UG47_22095
348	GO:0031236	0.0613156	0.996585	2	3	extrinsic component of periplasmic side of plasma membrane	CC	b2994 b2997	UG47_22080 UG47_22095
349	GO:0015882	0.0621051	0.996515	2	3	L-ascorbic acid transport	BP	b4193 b4195	UG47_09140 UG47_09150
350	GO:0090585	0.0621051	0.996515	2	3	protein-phosphocysteine-L-ascorbate-phosphotransferase system transporter activity	MF	b4193 b4195	UG47_09140 UG47_09150
351	GO:0017004	0.062325	0.983049	5	15	cytochrome complex assembly	BP	b2194 b2195 b2196 b2199 b2201	UG47_23305 UG47_23310 UG47_23315 UG47_23330 UG47_23340
352	GO:0015606	0.0624678	0.996482	2	3	spermidine transmembrane transporter activity	MF	b1599 b1600	UG47_07125 UG47_07130
353	GO:0015848	0.0624678	0.996482	2	3	spermidine transport	BP	b1599 b1600	UG47_07125 UG47_07130
354	GO:1903711	0.0624678	0.996482	2	3	spermidine transmembrane transport	BP	b1599 b1600	UG47_07125 UG47_07130
355	GO:0045900	0.062835	0.996449	2	3	negative regulation of translational elongation	BP	b2597 b3203	UG47_12065 UG47_21000
356	GO:0019200	0.0636007	0.979682	6	20	carbohydrate kinase activity	MF	b0063 b0394 b0757 b0758 b2803 b3222	UG47_01505 UG47_11055 UG47_12765 UG47_12770 UG47_13380 UG47_20930
357	GO:0009060	0.0654381	0.968632	12	51	aerobic respiration	BP	b0733 b0734 b0978 b0979 b1611 b1612 b3605 b4014 b4015 b4122 b4139 b4153	UG47_00965 UG47_00970 UG47_02750 UG47_05620 UG47_05625 UG47_07065 UG47_07070 UG47_09340 UG47_09420 UG47_09520 UG47_12895 UG47_12900
358	GO:0006006	0.0660622	0.974167	8	30	glucose metabolic process	BP	b0903 b1002 b1702 b2696 b3403 b3925 b4232 b4471	UG47_01090 UG47_06595 UG47_07770 UG47_08940 UG47_18925 UG47_20115 UG47_21460 UG47_25970
359	GO:0046348	0.0670077	0.984921	4	11	amino sugar catabolic process	BP	b2428 b3222 b3223 b3225	UG47_20915 UG47_20925 UG47_20930 UG47_24375
360	GO:0070469	0.0671087	0.975757	7	25	respiratory chain	CC	b1224 b1225 b1227 b4151 b4152 b4153 b4154	UG47_09335 UG47_09340 UG47_09345 UG47_09350 UG47_15520 UG47_15530 UG47_15535
361	GO:0050308	0.0671874	0.984866	4	11	sugar-phosphatase activity	MF	b1002 b3885 b3925 b4232	UG47_01090 UG47_03195 UG47_08940 UG47_18925
362	GO:0098754	0.0672002	0.984862	4	11	detoxification	BP	b0484 b0572 b0574 b1646	UG47_00670 UG47_00680 UG47_01960 UG47_06885
363	GO:0006974	0.0697153	0.951187	44	238	cellular response to DNA damage stimulus	BP	b0030 b0506 b0679 b0925 b0958 b1050 b1188 b1197 b1198 b1200 b1257 b1258 b1397 b1497 b1905 b1930 b2009 b2109 b2135 b2148 b2149 b2266 b2367 b2368 b2979 b3001 b3221 b3222 b3515 b3516 b3528 b3579 b3588 b3603 b3604 b3926 b4122 b4154 b4187 b4189 b4213 b4322 b4335 b4383	UG47_00140 UG47_00860 UG47_02740 UG47_02745 UG47_04615 UG47_04700 UG47_05000 UG47_06285 UG47_06415 UG47_08370 UG47_08375 UG47_08425 UG47_08685 UG47_09015 UG47_09170 UG47_09180 UG47_09335 UG47_09520 UG47_13210 UG47_14705 UG47_15310 UG47_15315 UG47_15680 UG47_15690 UG47_15695 UG47_15740 UG47_16345 UG47_18920 UG47_19245 UG47_19560 UG47_19610 UG47_20930 UG47_20935 UG47_22060 UG47_22375 UG47_22845 UG4…
364	GO:0016901	0.0710185	0.988578	3	7	oxidoreductase activity, acting on the CH-OH group of donors, quinone or similar compound as acceptor	MF	b2241 b2242 b3426	UG47_07890 UG47_23525 UG47_23530
365	GO:0019388	0.0712551	0.988523	3	7	galactose catabolic process	BP	b0757 b0758 b0759	UG47_12760 UG47_12765 UG47_12770
366	GO:0009441	0.071335	0.988505	3	7	glycolate metabolic process	BP	b2979 b4467 b4468	UG47_08685 UG47_08690 UG47_08695
367	GO:0015099	0.0713903	0.988492	3	7	nickel cation transmembrane transporter activity	MF	b3477 b3478 b3479	UG47_08160 UG47_08165 UG47_08170
368	GO:0035444	0.0713903	0.988492	3	7	nickel cation transmembrane transport	BP	b3477 b3478 b3479	UG47_08160 UG47_08165 UG47_08170
369	GO:0006152	0.0714344	0.988482	3	7	purine nucleoside catabolic process	BP	b0030 b0651 b2162	UG47_00260 UG47_13210 UG47_23140
370	GO:0006054	0.071819	0.988393	3	7	N-acetylneuraminate metabolic process	BP	b3222 b3223 b3225	UG47_20915 UG47_20925 UG47_20930
371	GO:0019262	0.071819	0.988393	3	7	N-acetylneuraminate catabolic process	BP	b3222 b3223 b3225	UG47_20915 UG47_20925 UG47_20930
372	GO:0046914	0.0718275	0.947539	56	313	transition metal ion binding	MF	b0061 b0062 b0383 b0487 b0572 b0574 b0758 b0803 b0812 b0894 b0932 b0973 b0974 b1127 b1224 b1449 b1468 b1474 b1501 b1587 b1588 b1646 b1684 b1778 b1902 b1905 b1967 b2204 b2659 b2712 b2726 b2727 b2728 b2729 b2799 b2800 b2802 b2843 b2991 b2994 b3091 b3222 b3253 b3477 b3478 b3479 b3885 b3925 b3926 b4051 b4079 b4119 b4238 b4267 b4322 b4383	UG47_00670 UG47_00680 UG47_00725 UG47_00940 UG47_00945 UG47_01445 UG47_01975 UG47_03195 UG47_04615 UG47_05000 UG47_06265 UG47_06285 UG47_06690 UG47_06885 UG47_07190 UG47_07195 UG47_08160 UG47_08165 UG47_08170 UG47_08910 UG47_09535 UG47_09720 UG47_09865 UG47_10680 UG47_10685 UG47_10690 UG47_10695 UG47_11035 UG47_11040 UG47_11050 UG47_11290 UG47_12765 UG47_13370 UG47_13375 UG47_15535 UG47_15955 UG4…
373	GO:0015232	0.0718593	0.988384	3	7	heme transporter activity	MF	b2196 b2199 b2201	UG47_23315 UG47_23330 UG47_23340
374	GO:0097501	0.0718745	0.98838	3	7	stress response to metal ion	BP	b0484 b0572 b0574	UG47_00670 UG47_00680 UG47_01960
375	GO:0009065	0.0734615	0.978696	5	16	glutamine family amino acid catabolic process	BP	b0485 b1014 b1747 b1748 b2957	UG47_01155 UG47_01965 UG47_11945 UG47_16660 UG47_16665
376	GO:0071941	0.0751946	0.969613	8	31	nitrogen cycle metabolic process	BP	b1224 b1225 b1226 b1227 b1465 b1468 b1469 b2202	UG47_15520 UG47_15525 UG47_15530 UG47_15535 UG47_17630 UG47_17645 UG47_17650 UG47_23345
377	GO:0051259	0.0762184	0.967111	9	36	protein oligomerization	BP	b0572 b1611 b1619 b1854 b2584 b2659 b2957 b4139 b4232	UG47_00680 UG47_05970 UG47_07030 UG47_07070 UG47_08940 UG47_09420 UG47_11945 UG47_19940 UG47_25180
378	GO:0044765	0.078612	0.937782	103	613	single-organism transport	BP	b0129 b0328 b0341 b0343 b0445 b0484 b0486 b0572 b0574 b0621 b0652 b0653 b0654 b0655 b0679 b0811 b0899 b1015 b1198 b1433 b1440 b1441 b1469 b1483 b1492 b1513 b1514 b1515 b1516 b1599 b1600 b1616 b1621 b1801 b1900 b1901 b1902 b1905 b2109 b2131 b2148 b2149 b2150 b2196 b2199 b2201 b2240 b2310 b2367 b2368 b2372 b2429 b2702 b2703 b2704 b2706 b2789 b2801 b2964 b3093 b3116 b3127 b3133 b3224 b3451 b3452 b34…	UG47_00140 UG47_00240 UG47_00245 UG47_00250 UG47_00255 UG47_00410 UG47_00670 UG47_00680 UG47_01165 UG47_01765 UG47_01960 UG47_01970 UG47_02740 UG47_03150 UG47_04475 UG47_04485 UG47_04490 UG47_04845 UG47_05670 UG47_06250 UG47_06255 UG47_06260 UG47_06265 UG47_06285 UG47_07020 UG47_07045 UG47_07125 UG47_07130 UG47_08020 UG47_08025 UG47_08030 UG47_08160 UG47_08165 UG47_08170 UG47_08205 UG47_08255 UG4…
379	GO:0019172	0.0801234	0.969611	7	26	glyoxalase III activity	MF	b0064 b1384 b1499 b1696 b1967 b3515 b3516	UG47_06630 UG47_08370 UG47_08375 UG47_13385 UG47_14770 UG47_17440 UG47_25335
380	GO:0008514	0.0808399	0.951959	20	98	organic anion transmembrane transporter activity	MF	b0328 b0486 b0621 b0652 b0653 b0899 b1015 b1492 b2240 b3093 b3116 b3224 b3451 b3452 b3528 b3603 b4067 b4123 b4132 b4138	UG47_00250 UG47_00255 UG47_00410 UG47_01165 UG47_01970 UG47_02740 UG47_08020 UG47_08025 UG47_09425 UG47_09455 UG47_09515 UG47_09780 UG47_17800 UG47_19245 UG47_20920 UG47_21440 UG47_21565 UG47_23520 UG47_25990 UG47_26885
381	GO:1901701	0.0825603	0.971475	6	21	cellular response to oxygen-containing compound	BP	b1205 b1333 b1646 b1953 b3024 b3942	UG47_06885 UG47_14890 UG47_15650 UG47_17375 UG47_21960 UG47_22285
382	GO:0004177	0.0881908	0.977572	4	12	aminopeptidase activity	MF	b0932 b1127 b1976 b4305	UG47_00725 UG47_04495 UG47_15955 UG47_17490
383	GO:0005509	0.0882787	0.977542	4	12	calcium ion binding	MF	b0651 b2162 b2239 b3403	UG47_00260 UG47_07770 UG47_23140 UG47_23515
384	GO:0022891	0.0911786	0.931213	62	356	substrate-specific transmembrane transporter activity	MF	b0328 b0343 b0484 b0486 b0572 b0574 b0621 b0652 b0653 b0679 b0811 b0899 b1015 b1469 b1492 b1514 b1515 b1516 b1599 b1600 b1621 b1801 b1900 b1901 b2148 b2149 b2240 b2429 b2703 b2704 b2801 b2964 b3093 b3116 b3133 b3224 b3451 b3452 b3477 b3478 b3479 b3496 b3528 b3567 b3578 b3603 b3927 b3950 b3962 b4067 b4120 b4123 b4132 b4138 b4193 b4195 b4227 b4230 b4231 b4304 b4485 b4565	UG47_00140 UG47_00250 UG47_00255 UG47_00410 UG47_00670 UG47_00680 UG47_01165 UG47_01960 UG47_01970 UG47_02740 UG47_04485 UG47_04490 UG47_05670 UG47_06255 UG47_06260 UG47_07020 UG47_07125 UG47_07130 UG47_08020 UG47_08025 UG47_08160 UG47_08165 UG47_08170 UG47_08255 UG47_08945 UG47_08950 UG47_08955 UG47_08960 UG47_09140 UG47_09150 UG47_09425 UG47_09455 UG47_09515 UG47_09530 UG47_09780 UG47_11045 UG4…
385	GO:0050896	0.0911787	0.926066	124	749	response to stimulus	BP	b0030 b0287 b0304 b0330 b0382 b0484 b0485 b0486 b0487 b0506 b0572 b0574 b0598 b0607 b0644 b0679 b0811 b0812 b0839 b0880 b0881 b0882 b0925 b0953 b0958 b0980 b1004 b1050 b1188 b1197 b1198 b1200 b1205 b1257 b1258 b1333 b1376 b1385 b1387 b1388 b1389 b1390 b1391 b1392 b1397 b1398 b1399 b1400 b1407 b1482 b1497 b1501 b1512 b1611 b1635 b1646 b1684 b1739 b1778 b1895 b1905 b1930 b1953 b1967 b2009 b2109 b21…	UG47_00140 UG47_00295 UG47_00480 UG47_00530 UG47_00670 UG47_00680 UG47_00830 UG47_00860 UG47_00980 UG47_01100 UG47_01440 UG47_01960 UG47_01965 UG47_01970 UG47_01975 UG47_02740 UG47_02745 UG47_04615 UG47_04700 UG47_04880 UG47_05000 UG47_05200 UG47_05285 UG47_06235 UG47_06285 UG47_06415 UG47_06690 UG47_06885 UG47_06940 UG47_07070 UG47_08245 UG47_08255 UG47_08335 UG47_08340 UG47_08345 UG47_08360 UG4…
386	GO:0000984	0.0966236	0.964883	6	22	bacterial-type RNA polymerase regulatory region sequence-specific DNA binding	MF	b0345 b0487 b1014 b1399 b1512 b3118	UG47_01155 UG47_01975 UG47_14695 UG47_21430 UG47_25405 UG47_26810
387	GO:0043546	0.0971215	0.981047	3	8	molybdopterin cofactor binding	MF	b1224 b1468 b1474	UG47_15535 UG47_17645 UG47_17675
388	GO:0044011	0.0980387	0.974095	4	12	single-species biofilm formation on inanimate substrate	BP	b1205 b1953 b3024 b3049	UG47_15650 UG47_17375 UG47_21800 UG47_21960
389	GO:0051703	0.0980387	0.974095	4	12	intraspecies interaction between organisms	BP	b1205 b1953 b3024 b3049	UG47_15650 UG47_17375 UG47_21800 UG47_21960
390	GO:0001131	0.100105	0.980199	3	8	transcription factor activity, bacterial-type RNA polymerase core promoter proximal region sequence-specific binding	MF	b0345 b0487 b1014	UG47_01155 UG47_01975 UG47_26810
391	GO:0016726	0.10082	0.979994	3	8	oxidoreductase activity, acting on CH or CH2 groups, NAD or NADP as acceptor	MF	b1387 b2866 b2867	UG47_11455 UG47_11460 UG47_14755
392	GO:0006084	0.101661	0.979752	3	8	acetyl-CoA metabolic process	BP	b0615 b0616 b4069	UG47_00435 UG47_00440 UG47_09770
393	GO:0070403	0.101764	0.979723	3	8	NAD+ binding	MF	b0759 b3575 b4119	UG47_09535 UG47_12760 UG47_19540
394	GO:0006012	0.101823	0.979706	3	8	galactose metabolic process	BP	b0757 b0758 b0759	UG47_12760 UG47_12765 UG47_12770
395	GO:0016662	0.101906	0.979682	3	8	oxidoreductase activity, acting on other nitrogenous compounds as donors, cytochrome as acceptor	MF	b3124 b4071 b4072	UG47_09755 UG47_09760 UG47_21410
396	GO:0015605	0.101935	0.979673	3	8	organophosphate ester transmembrane transporter activity	MF	b2240 b3451 b3452	UG47_08020 UG47_08025 UG47_23520
397	GO:0015675	0.101984	0.979659	3	8	nickel cation transport	BP	b3477 b3478 b3479	UG47_08160 UG47_08165 UG47_08170
398	GO:0001141	0.102246	0.989304	2	4	transcriptional repressor activity, bacterial-type RNA polymerase core promoter proximal region sequence-specific binding	MF	b0345 b1014	UG47_01155 UG47_26810
399	GO:0001217	0.102246	0.989304	2	4	bacterial-type RNA polymerase transcriptional repressor activity, sequence-specific DNA binding	MF	b0345 b1014	UG47_01155 UG47_26810
400	GO:1902578	0.103574	0.916685	103	621	single-organism localization	BP	b0129 b0328 b0341 b0343 b0445 b0484 b0486 b0572 b0574 b0621 b0652 b0653 b0654 b0655 b0679 b0811 b0899 b1015 b1198 b1433 b1440 b1441 b1469 b1483 b1492 b1513 b1514 b1515 b1516 b1599 b1600 b1616 b1621 b1801 b1900 b1901 b1902 b1905 b2109 b2131 b2148 b2149 b2150 b2196 b2199 b2201 b2240 b2310 b2367 b2368 b2372 b2429 b2702 b2703 b2704 b2706 b2789 b2801 b2964 b3093 b3116 b3127 b3133 b3224 b3451 b3452 b34…	UG47_00140 UG47_00240 UG47_00245 UG47_00250 UG47_00255 UG47_00410 UG47_00670 UG47_00680 UG47_01165 UG47_01765 UG47_01960 UG47_01970 UG47_02740 UG47_03150 UG47_04475 UG47_04485 UG47_04490 UG47_04845 UG47_05670 UG47_06250 UG47_06255 UG47_06260 UG47_06265 UG47_06285 UG47_07020 UG47_07045 UG47_07125 UG47_07130 UG47_08020 UG47_08025 UG47_08030 UG47_08160 UG47_08165 UG47_08170 UG47_08205 UG47_08255 UG4…
401	GO:0015791	0.10452	0.978922	3	8	polyol transport	BP	b2240 b3927 b4304	UG47_04485 UG47_18915 UG47_23520
402	GO:0000041	0.104659	0.954064	8	33	transition metal ion transport	BP	b0484 b0572 b0574 b1902 b1905 b3477 b3478 b3479	UG47_00670 UG47_00680 UG47_01960 UG47_06265 UG47_06285 UG47_08160 UG47_08165 UG47_08170
403	GO:0005993	0.106601	0.988561	2	4	trehalose catabolic process	BP	b1197 b3519	UG47_15695 UG47_19195
404	GO:0015927	0.106601	0.988561	2	4	trehalase activity	MF	b1197 b3519	UG47_15695 UG47_19195
405	GO:0009074	0.106684	0.988547	2	4	aromatic amino acid family catabolic process	BP	b1385 b3708	UG47_14765 UG47_26685
406	GO:0045852	0.106687	0.988546	2	4	pH elevation	BP	b1492 b1493	UG47_17800 UG47_20400
407	GO:0051454	0.106687	0.988546	2	4	intracellular pH elevation	BP	b1492 b1493	UG47_17800 UG47_20400
408	GO:0003992	0.106918	0.988506	2	4	N2-acetyl-L-ornithine:2-oxoglutarate 5-aminotransferase activity	MF	b1748 b3073	UG47_16665 UG47_21665
409	GO:0004616	0.10703	0.988487	2	4	phosphogluconate dehydrogenase (decarboxylating) activity	MF	b2736 b3125	UG47_10730 UG47_21405
410	GO:0000976	0.107203	0.943589	12	55	transcription regulatory region sequence-specific DNA binding	MF	b0064 b0345 b0487 b1014 b1384 b1399 b1499 b1512 b1696 b3118 b3515 b3516	UG47_01155 UG47_01975 UG47_06630 UG47_08370 UG47_08375 UG47_13385 UG47_14695 UG47_14770 UG47_21430 UG47_25335 UG47_25405 UG47_26810
411	GO:0016208	0.107349	0.988432	2	4	AMP binding	MF	b3430 b4069	UG47_07925 UG47_09770
412	GO:0043364	0.108542	0.988224	2	4	catalysis of free radical formation	MF	b0824 b4237	UG47_08915 UG47_12250
413	GO:0043365	0.108542	0.988224	2	4	[formate-C-acetyltransferase]-activating enzyme activity	MF	b0824 b4237	UG47_08915 UG47_12250
414	GO:0006099	0.108787	0.955028	7	28	tricarboxylic acid cycle	BP	b1611 b1612 b4014 b4015 b4122 b4139 b4153	UG47_05620 UG47_05625 UG47_07065 UG47_07070 UG47_09340 UG47_09420 UG47_09520
415	GO:0006101	0.108787	0.955028	7	28	citrate metabolic process	BP	b1611 b1612 b4014 b4015 b4122 b4139 b4153	UG47_05620 UG47_05625 UG47_07065 UG47_07070 UG47_09340 UG47_09420 UG47_09520
416	GO:0051235	0.1092	0.988108	2	4	maintenance of location	BP	b1902 b1905	UG47_06265 UG47_06285
417	GO:0051238	0.1092	0.988108	2	4	sequestering of metal ion	BP	b1902 b1905	UG47_06265 UG47_06285
418	GO:0008982	0.110328	0.950976	8	33	protein-N(PI)-phosphohistidine-sugar phosphotransferase activity	MF	b0679 b1621 b2429 b2703 b2704 b3133 b3950 b4565	UG47_00140 UG47_04490 UG47_07020 UG47_20155 UG47_20160 UG47_21365 UG47_22245 UG47_24380
419	GO:0051260	0.110607	0.954082	7	28	protein homooligomerization	BP	b0572 b1619 b1854 b2584 b2659 b2957 b4232	UG47_00680 UG47_05970 UG47_07030 UG47_08940 UG47_11945 UG47_19940 UG47_25180
420	GO:0046686	0.111549	0.987693	2	4	response to cadmium ion	BP	b1205 b3024	UG47_15650 UG47_21960
421	GO:0034308	0.111772	0.953474	7	28	primary alcohol metabolic process	BP	b2457 b2458 b2459 b2460 b2979 b4467 b4468	UG47_08685 UG47_08690 UG47_08695 UG47_24475 UG47_24480 UG47_24485 UG47_24490
422	GO:0015718	0.112989	0.956816	6	23	monocarboxylic acid transport	BP	b1015 b1433 b3093 b3603 b4067 b4356	UG47_01165 UG47_02740 UG47_04845 UG47_09780 UG47_18355 UG47_21565
423	GO:0006119	0.114368	0.967394	4	13	oxidative phosphorylation	BP	b0733 b0734 b0978 b0979	UG47_00965 UG47_00970 UG47_12895 UG47_12900
424	GO:0019203	0.114435	0.967368	4	13	carbohydrate phosphatase activity	MF	b1002 b3885 b3925 b4232	UG47_01090 UG47_03195 UG47_08940 UG47_18925
425	GO:0001017	0.115018	0.955819	6	23	bacterial-type RNA polymerase regulatory region DNA binding	MF	b0345 b0487 b1014 b1399 b1512 b3118	UG47_01155 UG47_01975 UG47_14695 UG47_21430 UG47_25405 UG47_26810
426	GO:0016857	0.117869	0.959506	5	18	racemase and epimerase activity, acting on carbohydrates and derivatives	MF	b0061 b0759 b2804 b3223 b4301	UG47_04470 UG47_11060 UG47_12760 UG47_13370 UG47_20925
427	GO:0015149	0.118004	0.959444	5	18	hexose transmembrane transporter activity	MF	b2149 b2801 b3950 b4230 b4231	UG47_08945 UG47_08950 UG47_11045 UG47_22245 UG47_23060
428	GO:0031362	0.119833	1	1	1	anchored component of external side of plasma membrane	CC	b2520	UG47_24830
429	GO:0046658	0.119833	1	1	1	anchored component of plasma membrane	CC	b2520	UG47_24830
430	GO:0071822	0.120798	0.925077	19	96	protein complex subunit organization	BP	b0572 b1226 b1399 b1512 b1611 b1619 b1854 b2194 b2195 b2196 b2199 b2201 b2584 b2659 b2727 b2910 b2957 b4139 b4232	UG47_00680 UG47_05970 UG47_07030 UG47_07070 UG47_08940 UG47_09420 UG47_10685 UG47_11680 UG47_11945 UG47_14695 UG47_15525 UG47_19940 UG47_23305 UG47_23310 UG47_23315 UG47_23330 UG47_23340 UG47_25180 UG47_25405
431	GO:0010035	0.12288	0.92853	15	73	response to inorganic substance	BP	b0304 b0484 b0487 b0572 b0574 b1205 b1333 b1635 b1646 b1953 b3024 b3518 b3927 b3942 b4189	UG47_00670 UG47_00680 UG47_01960 UG47_01975 UG47_05200 UG47_06885 UG47_06940 UG47_09170 UG47_14890 UG47_15650 UG47_17375 UG47_18915 UG47_19190 UG47_21960 UG47_22285
432	GO:0072350	0.126087	0.945631	7	29	tricarboxylic acid metabolic process	BP	b1611 b1612 b4014 b4015 b4122 b4139 b4153	UG47_05620 UG47_05625 UG47_07065 UG47_07070 UG47_09340 UG47_09420 UG47_09520
433	GO:1901505	0.126841	0.945222	7	29	carbohydrate derivative transporter activity	MF	b0679 b2240 b2964 b3224 b3451 b3452 b4120	UG47_00140 UG47_08020 UG47_08025 UG47_09530 UG47_11985 UG47_20920 UG47_23520
434	GO:0006970	0.127092	0.945085	7	29	response to osmotic stress	BP	b1197 b1482 b1739 b1895 b2131 b3519 b4363	UG47_04880 UG47_06235 UG47_15695 UG47_16615 UG47_17715 UG47_19195 UG47_22970
435	GO:0016854	0.128223	0.944468	7	29	racemase and epimerase activity	MF	b0061 b0759 b2341 b2804 b3223 b3846 b4301	UG47_04470 UG47_10475 UG47_11060 UG47_12760 UG47_13370 UG47_20925 UG47_23995
436	GO:0065003	0.128639	0.919445	19	97	macromolecular complex assembly	BP	b0572 b1226 b1399 b1512 b1611 b1619 b1854 b2194 b2195 b2196 b2199 b2201 b2584 b2659 b2727 b2910 b2957 b4139 b4232	UG47_00680 UG47_05970 UG47_07030 UG47_07070 UG47_08940 UG47_09420 UG47_10685 UG47_11680 UG47_11945 UG47_14695 UG47_15525 UG47_19940 UG47_23305 UG47_23310 UG47_23315 UG47_23330 UG47_23340 UG47_25180 UG47_25405
437	GO:0019243	0.12934	0.943857	7	29	methylglyoxal catabolic process to D-lactate via S-lactoyl-glutathione	BP	b0064 b1384 b1499 b1696 b1967 b3515 b3516	UG47_06630 UG47_08370 UG47_08375 UG47_13385 UG47_14770 UG47_17440 UG47_25335
438	GO:0061727	0.12934	0.943857	7	29	methylglyoxal catabolic process to lactate	BP	b0064 b1384 b1499 b1696 b1967 b3515 b3516	UG47_06630 UG47_08370 UG47_08375 UG47_13385 UG47_14770 UG47_17440 UG47_25335
439	GO:0022857	0.129408	0.897832	73	435	transmembrane transporter activity	MF	b0328 b0343 b0484 b0486 b0572 b0574 b0621 b0652 b0653 b0679 b0811 b0899 b1015 b1433 b1441 b1469 b1492 b1513 b1514 b1515 b1516 b1599 b1600 b1621 b1801 b1900 b1901 b2109 b2148 b2149 b2201 b2240 b2368 b2429 b2703 b2704 b2789 b2801 b2964 b3093 b3116 b3127 b3133 b3224 b3451 b3452 b3477 b3478 b3479 b3496 b3513 b3528 b3567 b3578 b3603 b3874 b3927 b3950 b3962 b4067 b4120 b4123 b4132 b4138 b4193 b4195 b42…	UG47_00140 UG47_00250 UG47_00255 UG47_00410 UG47_00670 UG47_00680 UG47_01165 UG47_01960 UG47_01970 UG47_02740 UG47_03150 UG47_04485 UG47_04490 UG47_04845 UG47_05670 UG47_06255 UG47_06260 UG47_07020 UG47_07125 UG47_07130 UG47_08020 UG47_08025 UG47_08160 UG47_08165 UG47_08170 UG47_08255 UG47_08360 UG47_08945 UG47_08950 UG47_08955 UG47_08960 UG47_09140 UG47_09150 UG47_09425 UG47_09455 UG47_09515 UG4…
440	GO:0030312	0.131977	0.902117	44	251	external encapsulating structure	CC	b0383 b0445 b0572 b0574 b0655 b0811 b0894 b0895 b0972 b0973 b1002 b1050 b1197 b1256 b1308 b1440 b1474 b1498 b1646 b1671 b1677 b1901 b2109 b2131 b2150 b2194 b2195 b2201 b2310 b2957 b2994 b2997 b3024 b3453 b3506 b3510 b3544 b3566 b3579 b4055 b4071 b4213 b4227 b4392	UG47_00240 UG47_00670 UG47_00680 UG47_00935 UG47_00940 UG47_01090 UG47_01445 UG47_01765 UG47_05075 UG47_06260 UG47_06725 UG47_06755 UG47_06885 UG47_08030 UG47_08320 UG47_08340 UG47_08960 UG47_09015 UG47_09760 UG47_09840 UG47_11945 UG47_15025 UG47_15320 UG47_15695 UG47_16345 UG47_17675 UG47_18390 UG47_19350 UG47_19490 UG47_19560 UG47_20500 UG47_21960 UG47_22080 UG47_22095 UG47_22845 UG47_22970 UG4…
441	GO:0003842	0.134086	1	1	1	1-pyrroline-5-carboxylate dehydrogenase activity	MF	b1014	UG47_01155
442	GO:0004657	0.134086	1	1	1	proline dehydrogenase activity	MF	b1014	UG47_01155
443	GO:0006562	0.134086	1	1	1	proline catabolic process	BP	b1014	UG47_01155
444	GO:0010133	0.134086	1	1	1	proline catabolic process to glutamate	BP	b1014	UG47_01155
445	GO:0043190	0.137091	0.915744	17	87	ATP-binding cassette (ABC) transporter complex	CC	b0652 b0653 b0654 b1441 b1516 b2131 b2149 b2201 b3451 b3452 b3479 b3544 b3567 b4227 b4230 b4231 b4485	UG47_00245 UG47_00250 UG47_00255 UG47_08020 UG47_08025 UG47_08170 UG47_08945 UG47_08950 UG47_08955 UG47_08960 UG47_18395 UG47_19350 UG47_19495 UG47_22970 UG47_23060 UG47_23340 UG47_25425
446	GO:0098533	0.137091	0.915744	17	87	ATPase dependent transmembrane transport complex	CC	b0652 b0653 b0654 b1441 b1516 b2131 b2149 b2201 b3451 b3452 b3479 b3544 b3567 b4227 b4230 b4231 b4485	UG47_00245 UG47_00250 UG47_00255 UG47_08020 UG47_08025 UG47_08170 UG47_08945 UG47_08950 UG47_08955 UG47_08960 UG47_18395 UG47_19350 UG47_19495 UG47_22970 UG47_23060 UG47_23340 UG47_25425
447	GO:0006145	0.137167	0.967467	3	9	purine nucleobase catabolic process	BP	b2866 b2867 b2868	UG47_11455 UG47_11460 UG47_11465
448	GO:0051346	0.137252	0.967438	3	9	negative regulation of hydrolase activity	BP	b0476 b2009 b2520	UG47_01920 UG47_22375 UG47_24830
449	GO:0051184	0.137383	0.967392	3	9	cofactor transporter activity	MF	b2196 b2199 b2201	UG47_23315 UG47_23330 UG47_23340
450	GO:0030091	0.139414	0.966684	3	9	protein repair	BP	b1778 b1967 b4219	UG47_08990 UG47_16785 UG47_17440
451	GO:0000986	0.139811	0.948789	5	19	bacterial-type RNA polymerase core promoter proximal region sequence-specific DNA binding	MF	b0345 b0487 b1014 b1512 b3118	UG47_01155 UG47_01975 UG47_21430 UG47_25405 UG47_26810
452	GO:0031420	0.140326	0.956125	4	14	alkali metal ion binding	MF	b0344 b1015 b1854 b3708	UG47_01165 UG47_05970 UG47_26685 UG47_26815
453	GO:0004185	0.140375	0.956104	4	14	serine-type carboxypeptidase activity	MF	b0839 b0925 b1678 b2430	UG47_06720 UG47_12325 UG47_24385 UG47_25860
454	GO:0015886	0.140527	0.966294	3	9	heme transport	BP	b2196 b2199 b2201	UG47_23315 UG47_23330 UG47_23340
455	GO:0006810	0.141775	0.883029	111	683	transport	BP	b0129 b0328 b0341 b0343 b0445 b0484 b0486 b0572 b0574 b0621 b0652 b0653 b0654 b0655 b0679 b0811 b0899 b0974 b1015 b1198 b1310 b1433 b1440 b1441 b1442 b1443 b1469 b1483 b1492 b1513 b1514 b1515 b1516 b1599 b1600 b1616 b1621 b1801 b1900 b1901 b1902 b1905 b2109 b2131 b2148 b2149 b2150 b2196 b2199 b2201 b2240 b2243 b2310 b2367 b2368 b2372 b2429 b2548 b2702 b2703 b2704 b2706 b2789 b2801 b2964 b3093 b31…	UG47_00140 UG47_00240 UG47_00245 UG47_00250 UG47_00255 UG47_00410 UG47_00670 UG47_00680 UG47_00945 UG47_01165 UG47_01765 UG47_01960 UG47_01970 UG47_02740 UG47_03150 UG47_04475 UG47_04485 UG47_04490 UG47_04845 UG47_05670 UG47_06250 UG47_06255 UG47_06260 UG47_06265 UG47_06285 UG47_07020 UG47_07045 UG47_07125 UG47_07130 UG47_08020 UG47_08025 UG47_08030 UG47_08160 UG47_08165 UG47_08170 UG47_08200 UG4…
456	GO:0008238	0.141832	0.929076	9	41	exopeptidase activity	MF	b0839 b0925 b0932 b1127 b1678 b1976 b2430 b4021 b4305	UG47_00725 UG47_04495 UG47_05585 UG47_06720 UG47_12325 UG47_15955 UG47_17490 UG47_24385 UG47_25860
457	GO:1901658	0.141968	0.955414	4	14	glycosyl compound catabolic process	BP	b0030 b0651 b1617 b2162	UG47_00260 UG47_07040 UG47_13210 UG47_23140
458	GO:0042277	0.142556	0.965578	3	9	peptide binding	MF	b0932 b0976 b3544	UG47_00725 UG47_00955 UG47_19350
459	GO:0016833	0.14258	0.955149	4	14	oxo-acid-lyase activity	MF	b0615 b0616 b3225 b4015	UG47_00435 UG47_00440 UG47_05620 UG47_20915
460	GO:0005988	0.143027	1	1	1	lactose metabolic process	BP	b0344	UG47_26815
461	GO:0005990	0.143027	1	1	1	lactose catabolic process	BP	b0344	UG47_26815
462	GO:0046185	0.145305	0.926938	9	41	aldehyde catabolic process	BP	b0064 b1384 b1499 b1696 b1967 b3012 b3515 b3516 b3945	UG47_06630 UG47_08370 UG47_08375 UG47_13385 UG47_14770 UG47_17440 UG47_22005 UG47_22265 UG47_25335
463	GO:0032459	0.145745	1	1	1	regulation of protein oligomerization	BP	b2584	UG47_25180
464	GO:0032462	0.145745	1	1	1	regulation of protein homooligomerization	BP	b2584	UG47_25180
465	GO:0061733	0.145745	1	1	1	peptide-lysine-N-acetyltransferase activity	MF	b2584	UG47_25180
466	GO:0019725	0.146688	0.917818	12	58	cellular homeostasis	BP	b0304 b0572 b0574 b0812 b1064 b1492 b1493 b1902 b1905 b2195 b3927 b3962	UG47_00670 UG47_00680 UG47_05200 UG47_06265 UG47_06285 UG47_16275 UG47_17800 UG47_18915 UG47_20400 UG47_20490 UG47_22175 UG47_23310
467	GO:0008430	0.146884	1	1	1	selenium binding	MF	b1474	UG47_17675
468	GO:0008986	0.147005	1	1	1	pyruvate, water dikinase activity	MF	b1702	UG47_06595
469	GO:0043875	0.147283	1	1	1	2-ketobutyrate formate-lyase activity	MF	b3114	UG47_21450
470	GO:0046944	0.147405	1	1	1	protein carbamoylation	BP	b2712	UG47_20200
471	GO:0004165	0.147565	1	1	1	dodecenoyl-CoA delta-isomerase activity	MF	b3846	UG47_10475
472	GO:0036125	0.147565	1	1	1	fatty acid beta-oxidation multienzyme complex	CC	b3846	UG47_10475
473	GO:0008998	0.147676	1	1	1	ribonucleoside-triphosphate reductase activity	MF	b4238	UG47_08910
474	GO:0051065	0.147676	1	1	1	CTP reductase activity	MF	b4238	UG47_08910
475	GO:0030003	0.147711	0.933343	7	30	cellular cation homeostasis	BP	b0572 b0574 b0812 b1492 b1493 b1902 b1905	UG47_00670 UG47_00680 UG47_06265 UG47_06285 UG47_17800 UG47_20400 UG47_20490
476	GO:0016625	0.147743	1	1	1	oxidoreductase activity, acting on the aldehyde or oxo group of donors, iron-sulfur protein as acceptor	MF	b1673	UG47_06745
477	GO:1904564	0.147857	0.907987	17	88	Nbp35-Cfd1 ATPase complex	CC	b0652 b0653 b0654 b1441 b1516 b2131 b2149 b2201 b3451 b3452 b3479 b3544 b3567 b4227 b4230 b4231 b4485	UG47_00245 UG47_00250 UG47_00255 UG47_08020 UG47_08025 UG47_08170 UG47_08945 UG47_08950 UG47_08955 UG47_08960 UG47_18395 UG47_19350 UG47_19495 UG47_22970 UG47_23060 UG47_23340 UG47_25425
478	GO:1902495	0.14786	0.907985	17	88	transmembrane transporter complex	CC	b0652 b0653 b0654 b1441 b1516 b2131 b2149 b2201 b3451 b3452 b3479 b3544 b3567 b4227 b4230 b4231 b4485	UG47_00245 UG47_00250 UG47_00255 UG47_08020 UG47_08025 UG47_08170 UG47_08945 UG47_08950 UG47_08955 UG47_08960 UG47_18395 UG47_19350 UG47_19495 UG47_22970 UG47_23060 UG47_23340 UG47_25425
479	GO:1990351	0.14786	0.907985	17	88	transporter complex	CC	b0652 b0653 b0654 b1441 b1516 b2131 b2149 b2201 b3451 b3452 b3479 b3544 b3567 b4227 b4230 b4231 b4485	UG47_00245 UG47_00250 UG47_00255 UG47_08020 UG47_08025 UG47_08170 UG47_08945 UG47_08950 UG47_08955 UG47_08960 UG47_18395 UG47_19350 UG47_19495 UG47_22970 UG47_23060 UG47_23340 UG47_25425
480	GO:0008670	0.14787	1	1	1	2,4-dienoyl-CoA reductase (NADPH) activity	MF	b3081	UG47_21625
481	GO:0033543	0.14787	1	1	1	fatty acid beta-oxidation, unsaturated, even number, reductase/isomerase pathway	BP	b3081	UG47_21625
482	GO:0031279	0.147909	1	1	1	regulation of cyclase activity	BP	b1285	UG47_15155
483	GO:0031280	0.147909	1	1	1	negative regulation of cyclase activity	BP	b1285	UG47_15155
484	GO:0050401	0.147928	1	1	1	xylonate dehydratase activity	MF	b4297	UG47_04450
485	GO:0003987	0.147937	1	1	1	acetate-CoA ligase activity	MF	b4069	UG47_09770
486	GO:0034421	0.147937	1	1	1	post-translational protein acetylation	BP	b4069	UG47_09770
487	GO:0015572	0.147948	1	1	1	N-acetylglucosamine transmembrane transporter activity	MF	b0679	UG47_00140
488	GO:0015764	0.147948	1	1	1	N-acetylglucosamine transport	BP	b0679	UG47_00140
489	GO:0019866	0.147948	1	1	1	organelle inner membrane	CC	b0679	UG47_00140
490	GO:0031967	0.147948	1	1	1	organelle envelope	CC	b0679	UG47_00140
491	GO:0090586	0.147948	1	1	1	protein-phosphocysteine-N-acetylglucosamine phosphotransferase system transporter activity	MF	b0679	UG47_00140
492	GO:0008663	0.147951	1	1	1	2',3'-cyclic-nucleotide 2'-phosphodiesterase activity	MF	b4213	UG47_09015
493	GO:0004566	0.148035	1	1	1	beta-glucuronidase activity	MF	b1617	UG47_07040
494	GO:0016139	0.148035	1	1	1	glycoside catabolic process	BP	b1617	UG47_07040
495	GO:0019389	0.148035	1	1	1	glucuronoside metabolic process	BP	b1617	UG47_07040
496	GO:0019391	0.148035	1	1	1	glucuronoside catabolic process	BP	b1617	UG47_07040
497	GO:0008736	0.148048	1	1	1	L-fucose isomerase activity	MF	b2802	UG47_11050
498	GO:0008790	0.148048	1	1	1	arabinose isomerase activity	MF	b2802	UG47_11050
499	GO:0008741	0.148064	1	1	1	ribulokinase activity	MF	b0063	UG47_13380
500	GO:0008949	0.148065	1	1	1	oxalyl-CoA decarboxylase activity	MF	b2373	UG47_24095
501	GO:0009018	0.148067	1	1	1	sucrose phosphorylase activity	MF	b1309	UG47_15020
502	GO:0006847	0.14807	1	1	1	plasma membrane acetate transport	BP	b4067	UG47_09780
503	GO:0043879	0.14807	1	1	1	glycolate transmembrane transporter activity	MF	b4067	UG47_09780
504	GO:0097339	0.14807	1	1	1	glycolate transmembrane transport	BP	b4067	UG47_09780
505	GO:1900866	0.14807	1	1	1	glycolate transport	BP	b4067	UG47_09780
506	GO:0047808	0.14807	1	1	1	D(-)-tartrate dehydratase activity	MF	b4122	UG47_09520
507	GO:0050163	0.14807	1	1	1	oxaloacetate tautomerase activity	MF	b1612	UG47_07065
508	GO:0008470	0.148071	1	1	1	isovaleryl-CoA dehydrogenase activity	MF	b4187	UG47_09180
509	GO:0004612	0.148071	1	1	1	phosphoenolpyruvate carboxykinase (ATP) activity	MF	b3403	UG47_07770
510	GO:0071518	0.148072	1	1	1	autoinducer-2 kinase activity	MF	b1511	UG47_25400
511	GO:0008867	0.148072	1	1	1	galactarate dehydratase activity	MF	b3128	UG47_21390
512	GO:0015614	0.148072	1	1	1	D-xylose-importing ATPase activity	MF	b3567	UG47_19495
513	GO:0008814	0.148072	1	1	1	citrate CoA-transferase activity	MF	b0615	UG47_00440
514	GO:0004370	0.148072	1	1	1	glycerol kinase activity	MF	b3926	UG47_18920
515	GO:0005298	0.148072	1	1	1	proline:sodium symporter activity	MF	b1015	UG47_01165
516	GO:0015193	0.148072	1	1	1	L-proline transmembrane transporter activity	MF	b1015	UG47_01165
517	GO:0015824	0.148072	1	1	1	proline transport	BP	b1015	UG47_01165
518	GO:0015912	0.148072	1	1	1	short-chain fatty acid transport	BP	b1015	UG47_01165
519	GO:0035524	0.148072	1	1	1	proline transmembrane transport	BP	b1015	UG47_01165
520	GO:0008733	0.148072	1	1	1	L-arabinose isomerase activity	MF	b0062	UG47_13375
521	GO:0008891	0.148072	1	1	1	glycolate oxidase activity	MF	b2979	UG47_08685
522	GO:0008957	0.148072	1	1	1	phenylacetaldehyde dehydrogenase activity	MF	b1385	UG47_14765
523	GO:0009339	0.148072	1	1	1	glycolate oxidase complex	CC	b2979	UG47_08685
524	GO:0018960	0.148072	1	1	1	4-nitrophenol metabolic process	BP	b1385	UG47_14765
525	GO:0046196	0.148072	1	1	1	4-nitrophenol catabolic process	BP	b1385	UG47_14765
526	GO:0047106	0.148072	1	1	1	4-hydroxyphenylacetaldehyde dehydrogenase activity	MF	b1385	UG47_14765
527	GO:0015538	0.148072	1	1	1	sialic acid:proton symporter activity	MF	b3224	UG47_20920
528	GO:0015739	0.148072	1	1	1	sialic acid transport	BP	b3224	UG47_20920
529	GO:0008789	0.148072	1	1	1	altronate dehydratase activity	MF	b3091	UG47_21575
530	GO:0008866	0.148072	1	1	1	fructuronate reductase activity	MF	b4323	UG47_04620
531	GO:0009026	0.148072	1	1	1	tagaturonate reductase activity	MF	b1521	UG47_25450
532	GO:0008911	0.148072	1	1	1	lactaldehyde dehydrogenase activity	MF	b1415	UG47_14640
533	GO:0050569	0.148072	1	1	1	glycolaldehyde dehydrogenase activity	MF	b1415	UG47_14640
534	GO:0008797	0.148072	1	1	1	aspartate ammonia-lyase activity	MF	b4139	UG47_09420
535	GO:0033737	0.148072	1	1	1	1-pyrroline dehydrogenase activity	MF	b1444	UG47_18410
536	GO:0090588	0.148072	1	1	1	protein-phosphocysteine-N-acetylmuramate phosphotransferase system transporter activity	MF	b2429	UG47_24380
537	GO:0015156	0.148072	1	1	1	melibiose transmembrane transporter activity	MF	b4120	UG47_09530
538	GO:0015486	0.148072	1	1	1	glycoside-pentoside-hexuronide:cation symporter activity	MF	b4120	UG47_09530
539	GO:0015487	0.148072	1	1	1	melibiose:monovalent cation symporter activity	MF	b4120	UG47_09530
540	GO:0015592	0.148072	1	1	1	methylgalactoside transmembrane transporter activity	MF	b4120	UG47_09530
541	GO:0015765	0.148072	1	1	1	methylgalactoside transport	BP	b4120	UG47_09530
542	GO:0015769	0.148072	1	1	1	melibiose transport	BP	b4120	UG47_09530
543	GO:0043887	0.148072	1	1	1	melibiose:sodium symporter activity	MF	b4120	UG47_09530
544	GO:0008737	0.148072	1	1	1	L-fuculokinase activity	MF	b2803	UG47_11055
545	GO:0004035	0.148072	1	1	1	alkaline phosphatase activity	MF	b0383	UG47_01445
546	GO:0009034	0.148072	1	1	1	tryptophanase activity	MF	b3708	UG47_26685
547	GO:0008880	0.148072	1	1	1	glucuronate isomerase activity	MF	b3092	UG47_21570
548	GO:0003957	0.148072	1	1	1	NAD(P)+ transhydrogenase (B-specific) activity	MF	b3962	UG47_22175
549	GO:0004130	0.148072	1	1	1	cytochrome-c peroxidase activity	MF	b3518	UG47_19190
550	GO:0006497	0.148072	1	1	1	protein lipidation	BP	b0572	UG47_00680
551	GO:0018345	0.148072	1	1	1	protein palmitoylation	BP	b0572	UG47_00680
552	GO:0019992	0.148072	1	1	1	diacylglycerol binding	MF	b0572	UG47_00680
553	GO:0033094	0.148072	1	1	1	butane-1,4-diamine:2-oxoglutarate aminotransferase activity	MF	b3073	UG47_21665
554	GO:0009690	0.148072	1	1	1	cytokinin metabolic process	BP	b2795	UG47_11015
555	GO:0009691	0.148072	1	1	1	cytokinin biosynthetic process	BP	b2795	UG47_11015
556	GO:0010817	0.148072	1	1	1	regulation of hormone levels	BP	b2795	UG47_11015
557	GO:0034754	0.148072	1	1	1	cellular hormone metabolic process	BP	b2795	UG47_11015
558	GO:0042445	0.148072	1	1	1	hormone metabolic process	BP	b2795	UG47_11015
559	GO:0042446	0.148072	1	1	1	hormone biosynthetic process	BP	b2795	UG47_11015
560	GO:0015527	0.148072	1	1	1	glycerol-phosphate:inorganic phosphate antiporter activity	MF	b2240	UG47_23520
561	GO:0004557	0.148072	1	1	1	alpha-galactosidase activity	MF	b4119	UG47_09535
562	GO:0005994	0.148072	1	1	1	melibiose metabolic process	BP	b4119	UG47_09535
563	GO:0005995	0.148072	1	1	1	melibiose catabolic process	BP	b4119	UG47_09535
564	GO:0052692	0.148072	1	1	1	raffinose alpha-galactosidase activity	MF	b4119	UG47_09535
565	GO:0008872	0.148072	1	1	1	glucarate dehydratase activity	MF	b2787	UG47_10970
566	GO:0015490	0.148072	1	1	1	cadaverine transmembrane transporter activity	MF	b4132	UG47_09455
567	GO:0015839	0.148072	1	1	1	cadaverine transport	BP	b4132	UG47_09455
568	GO:0043872	0.148072	1	1	1	lysine:cadaverine antiporter activity	MF	b4132	UG47_09455
569	GO:0015194	0.148072	1	1	1	L-serine transmembrane transporter activity	MF	b3116	UG47_21440
570	GO:0015825	0.148072	1	1	1	L-serine transport	BP	b3116	UG47_21440
571	GO:0009045	0.148072	1	1	1	xylose isomerase activity	MF	b3565	UG47_19485
572	GO:0015518	0.148072	1	1	1	arabinose:proton symporter activity	MF	b2801	UG47_11045
573	GO:0015535	0.148072	1	1	1	fucose:proton symporter activity	MF	b2801	UG47_11045
574	GO:0015577	0.148072	1	1	1	galactitol transmembrane transporter activity	MF	b4304	UG47_04485
575	GO:0047475	0.148072	1	1	1	phenylacetate-CoA ligase activity	MF	b1398	UG47_14700
576	GO:0004451	0.148072	1	1	1	isocitrate lyase activity	MF	b4015	UG47_05620
577	GO:0008707	0.148072	1	1	1	4-phytase activity	MF	b0980	UG47_00980
578	GO:0015133	0.148072	1	1	1	uronic acid transmembrane transporter activity	MF	b3093	UG47_21565
579	GO:0015134	0.148072	1	1	1	hexuronate transmembrane transporter activity	MF	b3093	UG47_21565
580	GO:0015735	0.148072	1	1	1	uronic acid transport	BP	b3093	UG47_21565
581	GO:0015736	0.148072	1	1	1	hexuronate transport	BP	b3093	UG47_21565
582	GO:0015778	0.148072	1	1	1	hexuronide transport	BP	b3093	UG47_21565
583	GO:0008878	0.148072	1	1	1	glucose-1-phosphate adenylyltransferase activity	MF	b3430	UG47_07925
584	GO:0015140	0.148072	1	1	1	malate transmembrane transporter activity	MF	b3528	UG47_19245
585	GO:0015366	0.148072	1	1	1	malate:proton symporter activity	MF	b3528	UG47_19245
586	GO:0015743	0.148072	1	1	1	malate transport	BP	b3528	UG47_19245
587	GO:0071423	0.148072	1	1	1	malate transmembrane transport	BP	b3528	UG47_19245
588	GO:0034419	0.148072	1	1	1	L-2-hydroxyglutarate oxidase activity	MF	b2660	UG47_19945
589	GO:0052852	0.148072	1	1	1	very-long-chain-(S)-2-hydroxy-acid oxidase activity	MF	b2660	UG47_19945
590	GO:0052853	0.148072	1	1	1	long-chain-(S)-2-hydroxy-long-chain-acid oxidase activity	MF	b2660	UG47_19945
591	GO:0052854	0.148072	1	1	1	medium-chain-(S)-2-hydroxy-acid oxidase activity	MF	b2660	UG47_19945
592	GO:0032238	0.148072	1	1	1	adenosine transport	BP	b2964	UG47_11985
593	GO:0015155	0.148072	1	1	1	lactose transmembrane transporter activity	MF	b0343	UG47_26820
594	GO:0015528	0.148072	1	1	1	lactose:proton symporter activity	MF	b0343	UG47_26820
595	GO:0030395	0.148072	1	1	1	lactose binding	MF	b0343	UG47_26820
596	GO:0033608	0.148072	1	1	1	formyl-CoA transferase activity	MF	b2374	UG47_24100
597	GO:0016158	0.148072	1	1	1	3-phytase activity	MF	b1002	UG47_01090
598	GO:0034701	0.148072	1	1	1	tripeptidase activity	MF	b1127	UG47_15955
599	GO:0045148	0.148072	1	1	1	tripeptide aminopeptidase activity	MF	b1127	UG47_15955
600	GO:0006593	0.148072	1	1	1	ornithine catabolic process	BP	b1748	UG47_16665
601	GO:0043825	0.148072	1	1	1	succinylornithine transaminase activity	MF	b1748	UG47_16665
602	GO:0008980	0.148072	1	1	1	propionate kinase activity	MF	b3115	UG47_21445
603	GO:0019665	0.148072	1	1	1	anaerobic amino acid catabolic process	BP	b3115	UG47_21445
604	GO:0019619	0.148072	1	1	1	protocatechuate catabolic process	BP	b1397	UG47_14705
605	GO:0033812	0.148072	1	1	1	3-oxoadipyl-CoA thiolase activity	MF	b1397	UG47_14705
606	GO:0004459	0.148072	1	1	1	L-lactate dehydrogenase activity	MF	b3605	UG47_02750
607	GO:0008927	0.148072	1	1	1	mannonate dehydratase activity	MF	b4322	UG47_04615
608	GO:0042919	0.148072	1	1	1	benzoate transport	BP	b1433	UG47_18355
609	GO:0042925	0.148072	1	1	1	benzoate transporter activity	MF	b1433	UG47_18355
610	GO:0004351	0.148072	1	1	1	glutamate decarboxylase activity	MF	b1493	UG47_20400
611	GO:0008912	0.148072	1	1	1	lactaldehyde reductase activity	MF	b2799	UG47_11035
612	GO:0034311	0.148072	1	1	1	diol metabolic process	BP	b2799	UG47_11035
613	GO:0034313	0.148072	1	1	1	diol catabolic process	BP	b2799	UG47_11035
614	GO:0042844	0.148072	1	1	1	glycol metabolic process	BP	b2799	UG47_11035
615	GO:0042846	0.148072	1	1	1	glycol catabolic process	BP	b2799	UG47_11035
616	GO:0051143	0.148072	1	1	1	propanediol metabolic process	BP	b2799	UG47_11035
617	GO:0036412	0.148072	1	1	1	acetyl-CoA:oxalate CoA-transferase	MF	b2371	UG47_24085
618	GO:0070025	0.148072	1	1	1	carbon monoxide binding	MF	b2729	UG47_10695
619	GO:0008888	0.148072	1	1	1	glycerol dehydrogenase [NAD+] activity	MF	b3945	UG47_22265
620	GO:0019147	0.148072	1	1	1	(R)-aminopropanol dehydrogenase activity	MF	b3945	UG47_22265
621	GO:0047324	0.148072	1	1	1	phosphoenolpyruvate-glycerone phosphotransferase activity	MF	b1200	UG47_15680
622	GO:0008108	0.148073	1	1	1	UDP-glucose:hexose-1-phosphate uridylyltransferase activity	MF	b0758	UG47_12765
623	GO:0016631	0.148073	1	1	1	enoyl-[acyl-carrier-protein] reductase activity	MF	b1449	UG47_18445
624	GO:0018499	0.148073	1	1	1	cis-2,3-dihydrodiol DDT dehydrogenase activity	MF	b1449	UG47_18445
625	GO:0018500	0.148073	1	1	1	trans-9R,10R-dihydrodiolphenanthrene dehydrogenase activity	MF	b1449	UG47_18445
626	GO:0018501	0.148073	1	1	1	cis-chlorobenzene dihydrodiol dehydrogenase activity	MF	b1449	UG47_18445
627	GO:0018502	0.148073	1	1	1	2,5-dichloro-2,5-cyclohexadiene-1,4-diol dehydrogenase activity	MF	b1449	UG47_18445
628	GO:0018503	0.148073	1	1	1	trans-1,2-dihydrodiolphenanthrene dehydrogenase activity	MF	b1449	UG47_18445
629	GO:0034790	0.148073	1	1	1	3,4-dihydroxy-3,4-dihydrofluorene dehydrogenase activity	MF	b1449	UG47_18445
630	GO:0034805	0.148073	1	1	1	benzo(a)pyrene-trans-11,12-dihydrodiol dehydrogenase activity	MF	b1449	UG47_18445
631	GO:0034809	0.148073	1	1	1	benzo(a)pyrene-cis-4,5-dihydrodiol dehydrogenase activity	MF	b1449	UG47_18445
632	GO:0034824	0.148073	1	1	1	citronellyl-CoA dehydrogenase activity	MF	b1449	UG47_18445
633	GO:0034838	0.148073	1	1	1	menthone dehydrogenase activity	MF	b1449	UG47_18445
634	GO:0034912	0.148073	1	1	1	phthalate 3,4-cis-dihydrodiol dehydrogenase activity	MF	b1449	UG47_18445
635	GO:0043786	0.148073	1	1	1	cinnamate reductase activity	MF	b1449	UG47_18445
636	GO:0052849	0.148073	1	1	1	NADPH-dependent curcumin reductase activity	MF	b1449	UG47_18445
637	GO:0052850	0.148073	1	1	1	NADPH-dependent dihydrocurcumin reductase activity	MF	b1449	UG47_18445
638	GO:0008791	0.148073	1	1	1	arginine N-succinyltransferase activity	MF	b1747	UG47_16660
639	GO:0050572	0.148074	1	1	1	L-idonate 5-dehydrogenase activity	MF	b4267	UG47_18270
640	GO:0003978	0.148076	1	1	1	UDP-glucose 4-epimerase activity	MF	b0759	UG47_12760
641	GO:0018249	0.148077	1	1	1	protein dehydration	BP	b2730	UG47_10700
642	GO:0046892	0.148077	1	1	1	peptidyl-S-carbamoyl-L-cysteine dehydration	BP	b2730	UG47_10700
643	GO:0005986	0.148081	1	1	1	sucrose biosynthetic process	BP	b4232	UG47_08940
644	GO:0047559	0.148081	1	1	1	3-dehydro-L-gulonate 2-dehydrogenase activity	MF	b3575	UG47_19540
645	GO:0003960	0.148087	1	1	1	NADPH:quinone reductase activity	MF	b4051	UG47_09865
646	GO:0017091	0.148087	1	1	1	AU-rich element binding	MF	b4051	UG47_09865
647	GO:0090549	0.14809	1	1	1	response to carbon starvation	BP	b2659	UG47_19940
648	GO:0043957	0.148091	1	1	1	acryloyl-CoA reductase (NADP+) activity	MF	b3253	UG47_20775
649	GO:0008126	0.148101	1	1	1	acetylesterase activity	MF	b0476	UG47_01920
650	GO:0034338	0.148101	1	1	1	short-chain carboxylesterase activity	MF	b0476	UG47_01920
651	GO:0005534	0.148104	1	1	1	galactose binding	MF	b4227	UG47_08960
652	GO:0047405	0.148123	1	1	1	pyrimidine-5'-nucleotide nucleosidase activity	MF	b0651	UG47_00260
653	GO:0047440	0.148123	1	1	1	2-dehydro-3-deoxy-D-pentonate aldolase activity	MF	b4298	UG47_04455
654	GO:0097266	0.14813	1	1	1	phenylacetyl-CoA 1,2-epoxidase activity	MF	b1388	UG47_14750
655	GO:0047622	0.14815	1	1	1	adenosine nucleosidase activity	MF	b0030	UG47_13210
656	GO:0008816	0.148159	1	1	1	citryl-CoA lyase activity	MF	b0616	UG47_00435
657	GO:0008865	0.148159	1	1	1	fructokinase activity	MF	b0394	UG47_01505
658	GO:0008747	0.148184	1	1	1	N-acetylneuraminate lyase activity	MF	b3225	UG47_20915
659	GO:0006150	0.148214	1	1	1	hypoxanthine oxidation	BP	b2867	UG47_11460
660	GO:0009384	0.148221	1	1	1	N-acylmannosamine kinase activity	MF	b3222	UG47_20930
661	GO:0016784	0.148298	1	1	1	3-mercaptopyruvate sulfurtransferase activity	MF	b2521	UG47_24835
662	GO:0008697	0.148326	1	1	1	4-deoxy-L-threo-5-hexosulose-uronate ketol-isomerase activity	MF	b2843	UG47_11290
663	GO:0010393	0.148326	1	1	1	galacturonan metabolic process	BP	b2843	UG47_11290
664	GO:0045488	0.148326	1	1	1	pectin metabolic process	BP	b2843	UG47_11290
665	GO:0045490	0.148326	1	1	1	pectin catabolic process	BP	b2843	UG47_11290
666	GO:0050580	0.148355	1	1	1	2,5-didehydrogluconate reductase activity	MF	b3012	UG47_22005
667	GO:0016138	0.148398	1	1	1	glycoside biosynthetic process	BP	b1955	UG47_17380
668	GO:0050531	0.148398	1	1	1	mannosyl-3-phosphoglycerate phosphatase activity	MF	b1955	UG47_17380
669	GO:0051478	0.148398	1	1	1	mannosylglycerate metabolic process	BP	b1955	UG47_17380
670	GO:0051479	0.148398	1	1	1	mannosylglycerate biosynthetic process	BP	b1955	UG47_17380
671	GO:0006060	0.148553	1	1	1	sorbitol metabolic process	BP	b2705	UG47_20165
672	GO:0006062	0.148553	1	1	1	sorbitol catabolic process	BP	b2705	UG47_20165
673	GO:0009010	0.148553	1	1	1	sorbitol-6-phosphate 2-dehydrogenase activity	MF	b2705	UG47_20165
674	GO:0008672	0.148598	1	1	1	2-dehydro-3-deoxyglucarate aldolase activity	MF	b3126	UG47_21400
675	GO:0006706	0.148614	1	1	1	steroid catabolic process	BP	b1619	UG47_07030
676	GO:0008202	0.148614	1	1	1	steroid metabolic process	BP	b1619	UG47_07030
677	GO:0008206	0.148614	1	1	1	bile acid metabolic process	BP	b1619	UG47_07030
678	GO:0008709	0.148614	1	1	1	cholate 7-alpha-dehydrogenase activity	MF	b1619	UG47_07030
679	GO:0030573	0.148614	1	1	1	bile acid catabolic process	BP	b1619	UG47_07030
680	GO:0008874	0.14863	1	1	1	gluconate 5-dehydrogenase activity	MF	b4266	UG47_18265
681	GO:0030798	0.148663	1	1	1	trans-aconitate 2-methyltransferase activity	MF	b1519	UG47_25440
682	GO:0006820	0.148984	0.892559	34	192	anion transport	BP	b0328 b0486 b0621 b0652 b0653 b0654 b0655 b0811 b0899 b1015 b1433 b1469 b1492 b2131 b2240 b2310 b2789 b3093 b3116 b3127 b3224 b3451 b3452 b3453 b3528 b3603 b3874 b4067 b4123 b4132 b4138 b4193 b4195 b4356	UG47_00240 UG47_00245 UG47_00250 UG47_00255 UG47_00410 UG47_01165 UG47_01970 UG47_02740 UG47_03150 UG47_04845 UG47_08020 UG47_08025 UG47_08030 UG47_09140 UG47_09150 UG47_09425 UG47_09455 UG47_09515 UG47_09780 UG47_10980 UG47_17650 UG47_17800 UG47_18355 UG47_19245 UG47_20500 UG47_20920 UG47_21395 UG47_21440 UG47_21565 UG47_22970 UG47_23520 UG47_23845 UG47_25990 UG47_26885
683	GO:0009310	0.149	0.932605	7	30	amine catabolic process	BP	b1444 b2457 b2458 b2459 b2460 b3073 b3708	UG47_18410 UG47_21665 UG47_24475 UG47_24480 UG47_24485 UG47_24490 UG47_26685
684	GO:0042402	0.149	0.932605	7	30	cellular biogenic amine catabolic process	BP	b1444 b2457 b2458 b2459 b2460 b3073 b3708	UG47_18410 UG47_21665 UG47_24475 UG47_24480 UG47_24485 UG47_24490 UG47_26685
685	GO:0006053	0.149138	1	1	1	N-acetylmannosamine catabolic process	BP	b3223	UG47_20925
686	GO:0046346	0.149138	1	1	1	mannosamine catabolic process	BP	b3223	UG47_20925
687	GO:0047465	0.149138	1	1	1	N-acylglucosamine-6-phosphate 2-epimerase activity	MF	b3223	UG47_20925
688	GO:0008738	0.149524	1	1	1	L-fuculose-phosphate aldolase activity	MF	b2800	UG47_11040
689	GO:0097573	0.149524	1	1	1	glutathione oxidoreductase activity	MF	b1064	UG47_16275
690	GO:0008113	0.149617	1	1	1	peptide-methionine (S)-S-oxide reductase activity	MF	b4219	UG47_08990
691	GO:0036456	0.149617	1	1	1	L-methionine-(S)-S-oxide reductase activity	MF	b4219	UG47_08990
692	GO:0015439	0.14985	1	1	1	heme-transporting ATPase activity	MF	b2201	UG47_23340
693	GO:0003720	0.15003	1	1	1	telomerase activity	MF	b3361	UG47_07560
694	GO:0003964	0.15003	1	1	1	RNA-directed DNA polymerase activity	MF	b3361	UG47_07560
695	GO:0006278	0.15003	1	1	1	RNA-dependent DNA replication	BP	b3361	UG47_07560
696	GO:0008192	0.15003	1	1	1	RNA guanylyltransferase activity	MF	b3361	UG47_07560
697	GO:0008193	0.15003	1	1	1	tRNA guanylyltransferase activity	MF	b3361	UG47_07560
698	GO:0019333	0.15003	1	1	1	denitrification pathway	BP	b2202	UG47_23345
699	GO:0043338	0.15003	1	1	1	CTP:2,3-di-O-geranylgeranyl-sn-glycero-1-phosphate cytidyltransferase activity	MF	b3361	UG47_07560
700	GO:0043814	0.15003	1	1	1	phospholactate guanylyltransferase activity	MF	b3361	UG47_07560
701	GO:0043910	0.15003	1	1	1	ATP:coenzyme F420 adenylyltransferase activity	MF	b3361	UG47_07560
702	GO:0052630	0.15003	1	1	1	UDP-N-acetylgalactosamine diphosphorylase activity	MF	b3361	UG47_07560
703	GO:0061602	0.150341	1	1	1	molybdenum cofactor cytidylyltransferase activity	MF	b2877	UG47_11510
704	GO:1902759	0.150341	1	1	1	Mo(VI)-molybdopterin cytosine dinucleotide metabolic process	BP	b2877	UG47_11510
705	GO:1902760	0.150341	1	1	1	Mo(VI)-molybdopterin cytosine dinucleotide biosynthetic process	BP	b2877	UG47_11510
706	GO:0004322	0.151575	1	1	1	ferroxidase activity	MF	b1905	UG47_06285
707	GO:0016724	0.151575	1	1	1	oxidoreductase activity, oxidizing metal ions, oxygen as acceptor	MF	b1905	UG47_06285
708	GO:0070678	0.151728	1	1	1	preprotein binding	MF	b2992	UG47_22105
709	GO:0018117	0.152819	1	1	1	protein adenylylation	BP	b0607	UG47_00480
710	GO:0018175	0.152819	1	1	1	protein nucleotidylation	BP	b0607	UG47_00480
711	GO:0032947	0.152819	1	1	1	protein complex scaffold	MF	b1895	UG47_06235
712	GO:0042806	0.152935	1	1	1	fucose binding	MF	b2804	UG47_11060
713	GO:0033743	0.153109	1	1	1	peptide-methionine (R)-S-oxide reductase activity	MF	b1778	UG47_16785
714	GO:0001199	0.153227	1	1	1	transcription factor activity, metal ion regulated sequence-specific DNA binding	MF	b0487	UG47_01975
715	GO:0001204	0.153227	1	1	1	bacterial-type RNA polymerase transcription factor activity, metal ion regulated sequence-specific DNA binding	MF	b0487	UG47_01975
716	GO:0050662	0.153529	0.888899	34	193	coenzyme binding	MF	NA b0221 b0304 b0759 b0872 b1004 b1014 b1224 b1392 b1444 b1462 b1468 b1474 b1521 b2241 b2242 b2341 b2373 b2660 b2736 b2866 b2867 b2979 b3081 b3125 b3426 b3575 b3605 b3713 b3962 b4119 b4154 b4187 b4323 b4468	UG47_01100 UG47_01155 UG47_02750 UG47_04620 UG47_05200 UG47_05425 UG47_07890 UG47_08685 UG47_08690 UG47_09180 UG47_09335 UG47_09535 UG47_10730 UG47_11455 UG47_11460 UG47_12760 UG47_14730 UG47_15535 UG47_17615 UG47_17645 UG47_17675 UG47_18410 UG47_19540 UG47_19945 UG47_21405 UG47_21625 UG47_22175 UG47_23525 UG47_23530 UG47_23995 UG47_24095 UG47_25450 UG47_26130 UG47_26660
717	GO:0071949	0.154035	0.934905	6	25	FAD binding	MF	b0872 b1392 b2867 b3081 b3426 b4154	UG47_07890 UG47_09335 UG47_11460 UG47_14730 UG47_21625 UG47_26130
718	GO:0000921	0.154838	1	1	1	septin ring assembly	BP	b2910	UG47_11680
719	GO:0031106	0.154838	1	1	1	septin ring organization	BP	b2910	UG47_11680
720	GO:0032185	0.154838	1	1	1	septin cytoskeleton organization	BP	b2910	UG47_11680
721	GO:0055082	0.15517	0.924477	8	36	cellular chemical homeostasis	BP	b0572 b0574 b0812 b1492 b1493 b1902 b1905 b3927	UG47_00670 UG47_00680 UG47_06265 UG47_06285 UG47_17800 UG47_18915 UG47_20400 UG47_20490
722	GO:1901264	0.155432	0.924317	8	36	carbohydrate derivative transport	BP	b0679 b2240 b2964 b3224 b3451 b3452 b3453 b4120	UG47_00140 UG47_08020 UG47_08025 UG47_08030 UG47_09530 UG47_11985 UG47_20920 UG47_23520
723	GO:0005979	0.158066	1	1	1	regulation of glycogen biosynthetic process	BP	b2696	UG47_20115
724	GO:0010677	0.158066	1	1	1	negative regulation of cellular carbohydrate metabolic process	BP	b2696	UG47_20115
725	GO:0045719	0.158066	1	1	1	negative regulation of glycogen biosynthetic process	BP	b2696	UG47_20115
726	GO:0070874	0.158066	1	1	1	negative regulation of glycogen metabolic process	BP	b2696	UG47_20115
727	GO:0006636	0.158342	1	1	1	unsaturated fatty acid biosynthetic process	BP	b1550	UG47_07405
728	GO:0033559	0.158342	1	1	1	unsaturated fatty acid metabolic process	BP	b1550	UG47_07405
729	GO:0032055	0.15848	1	1	1	negative regulation of translation in response to stress	BP	b0953	UG47_00830
730	GO:0043555	0.15848	1	1	1	regulation of translation in response to stress	BP	b0953	UG47_00830
731	GO:0004854	0.159412	0.974863	2	5	xanthine dehydrogenase activity	MF	b2866 b2867	UG47_11455 UG47_11460
732	GO:0005215	0.160042	0.869623	86	525	transporter activity	MF	b0328 b0343 b0445 b0484 b0486 b0572 b0574 b0621 b0652 b0653 b0654 b0679 b0811 b0899 b1015 b1310 b1433 b1441 b1469 b1492 b1513 b1514 b1515 b1516 b1599 b1600 b1616 b1621 b1801 b1900 b1901 b2109 b2131 b2148 b2149 b2196 b2199 b2201 b2240 b2310 b2368 b2429 b2703 b2704 b2789 b2801 b2964 b3093 b3116 b3127 b3133 b3224 b3451 b3452 b3453 b3477 b3478 b3479 b3496 b3513 b3514 b3528 b3567 b3568 b3578 b3603 b38…	UG47_00140 UG47_00245 UG47_00250 UG47_00255 UG47_00410 UG47_00670 UG47_00680 UG47_01165 UG47_01765 UG47_01960 UG47_01970 UG47_02740 UG47_03150 UG47_04475 UG47_04485 UG47_04490 UG47_04845 UG47_05670 UG47_06250 UG47_06255 UG47_06260 UG47_07020 UG47_07045 UG47_07125 UG47_07130 UG47_08020 UG47_08025 UG47_08030 UG47_08160 UG47_08165 UG47_08170 UG47_08255 UG47_08360 UG47_08365 UG47_08945 UG47_08950 UG4…
733	GO:0009758	0.161115	0.974422	2	5	carbohydrate utilization	BP	b1621 b2429	UG47_07020 UG47_24380
734	GO:0015146	0.161141	0.974415	2	5	pentose transmembrane transporter activity	MF	b2801 b3567	UG47_11045 UG47_19495
735	GO:0003941	0.161145	0.974414	2	5	L-serine ammonia-lyase activity	MF	b3117 b4471	UG47_21435 UG47_21460
736	GO:0015292	0.161145	0.974414	2	5	uniporter activity	MF	b4230 b4231	UG47_08945 UG47_08950
737	GO:0019544	0.16115	0.974413	2	5	arginine catabolic process to glutamate	BP	b1747 b1748	UG47_16660 UG47_16665
738	GO:0019545	0.16115	0.974413	2	5	arginine catabolic process to succinate	BP	b1747 b1748	UG47_16660 UG47_16665
739	GO:0016807	0.16118	0.974405	2	5	cysteine-type carboxypeptidase activity	MF	b0925 b1678	UG47_06720 UG47_25860
740	GO:0070004	0.16118	0.974405	2	5	cysteine-type exopeptidase activity	MF	b0925 b1678	UG47_06720 UG47_25860
741	GO:0051595	0.161184	0.974404	2	5	response to methylglyoxal	BP	b1407 b1967	UG47_14680 UG47_17440
742	GO:1901654	0.161184	0.974404	2	5	response to ketone	BP	b1407 b1967	UG47_14680 UG47_17440
743	GO:0019407	0.161391	0.97435	2	5	hexitol catabolic process	BP	b2095 b2705	UG47_20165 UG47_22775
744	GO:0008106	0.161485	0.974326	2	5	alcohol dehydrogenase (NADP+) activity	MF	b3003 b3012	UG47_22005 UG47_22050
745	GO:0006878	0.161805	0.974242	2	5	cellular copper ion homeostasis	BP	b0572 b0574	UG47_00670 UG47_00680
746	GO:0000305	0.163751	0.973733	2	5	response to oxygen radical	BP	b0304 b1646	UG47_05200 UG47_06885
747	GO:0098809	0.164361	0.973573	2	5	nitrite reductase activity	MF	b4071 b4072	UG47_09755 UG47_09760
748	GO:0005978	0.164646	0.973497	2	5	glycogen biosynthetic process	BP	b2696 b3430	UG47_07925 UG47_20115
749	GO:0003955	0.164916	0.973426	2	5	NAD(P)H dehydrogenase (quinone) activity	MF	b1004 b3713	UG47_01100 UG47_26660
750	GO:0043167	0.16513	0.85823	197	1257	ion binding	MF	b0061 b0062 b0063 b0221 b0304 b0307 b0330 b0344 b0383 b0394 b0484 b0487 b0572 b0574 b0581 b0599 b0616 b0651 b0652 b0679 b0733 b0734 b0757 b0758 b0759 b0803 b0812 b0824 b0839 b0872 b0882 b0894 b0895 b0932 b0972 b0973 b0974 b0975 b0978 b0979 b1004 b1014 b1015 b1020 b1127 b1199 b1224 b1225 b1227 b1285 b1376 b1392 b1398 b1441 b1449 b1462 b1465 b1468 b1474 b1475 b1476 b1483 b1493 b1497 b1498 b1501 b15…	UG47_00140 UG47_00255 UG47_00260 UG47_00435 UG47_00520 UG47_00635 UG47_00670 UG47_00680 UG47_00725 UG47_00935 UG47_00940 UG47_00945 UG47_00950 UG47_00965 UG47_00970 UG47_01100 UG47_01155 UG47_01165 UG47_01195 UG47_01445 UG47_01505 UG47_01960 UG47_01975 UG47_02750 UG47_03195 UG47_04470 UG47_04495 UG47_04615 UG47_04695 UG47_04975 UG47_05000 UG47_05185 UG47_05200 UG47_05425 UG47_05620 UG47_05970 UG4…
751	GO:0072488	0.165848	0.973179	2	5	ammonium transmembrane transport	BP	b1599 b1600	UG47_07125 UG47_07130
752	GO:0004190	0.166137	0.973103	2	5	aspartic-type endopeptidase activity	MF	b0975 b2993	UG47_00950 UG47_22100
753	GO:0070001	0.166137	0.973103	2	5	aspartic-type peptidase activity	MF	b0975 b2993	UG47_00950 UG47_22100
754	GO:0015850	0.166398	0.934931	5	20	organic hydroxy compound transport	BP	b2240 b3603 b3927 b4067 b4304	UG47_02740 UG47_04485 UG47_09780 UG47_18915 UG47_23520
755	GO:0051248	0.166766	0.927833	6	25	negative regulation of protein metabolic process	BP	b0382 b0953 b2520 b2597 b2696 b3203	UG47_00830 UG47_01440 UG47_12065 UG47_20115 UG47_21000 UG47_24830
756	GO:0046916	0.166977	0.934628	5	20	cellular transition metal ion homeostasis	BP	b0572 b0574 b0812 b1902 b1905	UG47_00670 UG47_00680 UG47_06265 UG47_06285 UG47_20490
757	GO:0043648	0.169216	0.89227	17	90	dicarboxylic acid metabolic process	BP	NA b0485 b0616 b1014 b1493 b1611 b1747 b1748 b2373 b2374 b2468 b2787 b3124 b3125 b3126 b3128 b4139 b4151	UG47_00435 UG47_01155 UG47_01965 UG47_07070 UG47_09350 UG47_09420 UG47_10970 UG47_16660 UG47_16665 UG47_20400 UG47_21390 UG47_21400 UG47_21405 UG47_21410 UG47_24095 UG47_24100 UG47_24530
758	GO:0070008	0.170288	0.941897	4	15	serine-type exopeptidase activity	MF	b0839 b0925 b1678 b2430	UG47_06720 UG47_12325 UG47_24385 UG47_25860
759	GO:0009628	0.171733	0.88077	25	138	response to abiotic stimulus	BP	b0287 b0485 b0486 b0881 b0980 b1197 b1333 b1482 b1501 b1512 b1739 b1895 b1953 b1967 b2131 b2373 b2374 b2458 b2584 b2597 b3509 b3510 b3511 b3519 b4363	UG47_00980 UG47_01965 UG47_01970 UG47_04880 UG47_05285 UG47_06235 UG47_08335 UG47_08340 UG47_08345 UG47_12065 UG47_14890 UG47_15695 UG47_16615 UG47_17375 UG47_17440 UG47_17715 UG47_19195 UG47_22970 UG47_24095 UG47_24100 UG47_24480 UG47_25180 UG47_25345 UG47_25405 UG47_26080
760	GO:0046943	0.172013	0.890195	17	90	carboxylic acid transmembrane transporter activity	MF	b0328 b0486 b0621 b0652 b0653 b0899 b1015 b1492 b3093 b3116 b3224 b3528 b3603 b4067 b4123 b4132 b4138	UG47_00250 UG47_00255 UG47_00410 UG47_01165 UG47_01970 UG47_02740 UG47_09425 UG47_09455 UG47_09515 UG47_09780 UG47_17800 UG47_19245 UG47_20920 UG47_21440 UG47_21565 UG47_25990 UG47_26885
761	GO:0051234	0.17226	0.856099	111	690	establishment of localization	BP	b0129 b0328 b0341 b0343 b0445 b0484 b0486 b0572 b0574 b0621 b0652 b0653 b0654 b0655 b0679 b0811 b0899 b0974 b1015 b1198 b1310 b1433 b1440 b1441 b1442 b1443 b1469 b1483 b1492 b1513 b1514 b1515 b1516 b1599 b1600 b1616 b1621 b1801 b1900 b1901 b1902 b1905 b2109 b2131 b2148 b2149 b2150 b2196 b2199 b2201 b2240 b2243 b2310 b2367 b2368 b2372 b2429 b2548 b2702 b2703 b2704 b2706 b2789 b2801 b2964 b3093 b31…	UG47_00140 UG47_00240 UG47_00245 UG47_00250 UG47_00255 UG47_00410 UG47_00670 UG47_00680 UG47_00945 UG47_01165 UG47_01765 UG47_01960 UG47_01970 UG47_02740 UG47_03150 UG47_04475 UG47_04485 UG47_04490 UG47_04845 UG47_05670 UG47_06250 UG47_06255 UG47_06260 UG47_06265 UG47_06285 UG47_07020 UG47_07045 UG47_07125 UG47_07130 UG47_08020 UG47_08025 UG47_08030 UG47_08160 UG47_08165 UG47_08170 UG47_08200 UG4…
762	GO:0001130	0.17255	0.953133	3	10	bacterial-type RNA polymerase transcription factor activity, sequence-specific DNA binding	MF	b0345 b0487 b1014	UG47_01155 UG47_01975 UG47_26810
763	GO:0015748	0.173762	0.940239	4	15	organophosphate ester transport	BP	b2240 b3451 b3452 b3453	UG47_08020 UG47_08025 UG47_08030 UG47_23520
764	GO:0016841	0.174609	0.952303	3	10	ammonia-lyase activity	MF	b3117 b4139 b4471	UG47_09420 UG47_21435 UG47_21460
765	GO:0004601	0.174938	0.939675	4	15	peroxidase activity	MF	b1482 b2302 b3518 b3942	UG47_17715 UG47_19190 UG47_22285 UG47_23805
766	GO:0042454	0.17514	0.952088	3	10	ribonucleoside catabolic process	BP	b0030 b0651 b2162	UG47_00260 UG47_13210 UG47_23140
767	GO:0015293	0.182578	0.892854	12	61	symporter activity	MF	b0343 b1015 b2801 b2964 b3116 b3224 b3496 b3528 b3603 b4067 b4120 b4132	UG47_01165 UG47_02740 UG47_08255 UG47_09455 UG47_09530 UG47_09780 UG47_11045 UG47_11985 UG47_19245 UG47_20920 UG47_21440 UG47_26820
768	GO:0006109	0.183034	0.948853	3	10	regulation of carbohydrate metabolic process	BP	b2696 b3049 b3507	UG47_08325 UG47_20115 UG47_21800
769	GO:0005342	0.184161	0.881051	17	91	organic acid transmembrane transporter activity	MF	b0328 b0486 b0621 b0652 b0653 b0899 b1015 b1492 b3093 b3116 b3224 b3528 b3603 b4067 b4123 b4132 b4138	UG47_00250 UG47_00255 UG47_00410 UG47_01165 UG47_01970 UG47_02740 UG47_09425 UG47_09455 UG47_09515 UG47_09780 UG47_17800 UG47_19245 UG47_20920 UG47_21440 UG47_21565 UG47_25990 UG47_26885
770	GO:0016773	0.186145	0.869298	25	140	phosphotransferase activity, alcohol group as acceptor	MF	b0063 b0394 b0679 b0757 b0758 b1199 b1200 b1511 b1621 b1783 b1854 b2429 b2703 b2704 b2803 b3124 b3133 b3222 b3926 b3950 b4193 b4195 b4268 b4304 b4565	UG47_00140 UG47_01505 UG47_04485 UG47_04490 UG47_05970 UG47_07020 UG47_09140 UG47_09150 UG47_11055 UG47_12765 UG47_12770 UG47_13380 UG47_15680 UG47_15685 UG47_16810 UG47_18275 UG47_18920 UG47_20155 UG47_20160 UG47_20930 UG47_21365 UG47_21410 UG47_22245 UG47_24380 UG47_25400
771	GO:0071944	0.187581	0.837866	196	1252	cell periphery	CC	b0221 b0287 b0328 b0341 b0343 b0380 b0383 b0445 b0457 b0484 b0486 b0488 b0489 b0572 b0574 b0598 b0621 b0652 b0653 b0654 b0655 b0679 b0733 b0734 b0791 b0811 b0839 b0865 b0894 b0895 b0896 b0899 b0932 b0972 b0973 b0974 b0978 b0979 b1002 b1004 b1014 b1015 b1050 b1195 b1197 b1224 b1225 b1227 b1256 b1308 b1332 b1433 b1440 b1441 b1442 b1443 b1465 b1468 b1469 b1474 b1475 b1476 b1483 b1492 b1498 b1513 b15…	UG47_00140 UG47_00240 UG47_00245 UG47_00250 UG47_00255 UG47_00410 UG47_00530 UG47_00670 UG47_00680 UG47_00725 UG47_00935 UG47_00940 UG47_00945 UG47_00965 UG47_00970 UG47_01090 UG47_01100 UG47_01155 UG47_01165 UG47_01425 UG47_01445 UG47_01765 UG47_01820 UG47_01960 UG47_01970 UG47_01980 UG47_01985 UG47_02740 UG47_02750 UG47_03150 UG47_04485 UG47_04705 UG47_04845 UG47_04880 UG47_05075 UG47_05285 UG4…
772	GO:0044010	0.188934	0.888465	12	60	single-species biofilm formation	BP	b0836 b1060 b1205 b1333 b1511 b1953 b2708 b3024 b3049 b3604 b4122 b4189	UG47_02745 UG47_09170 UG47_09520 UG47_12310 UG47_14890 UG47_15650 UG47_16295 UG47_17375 UG47_20180 UG47_21800 UG47_21960 UG47_25400
773	GO:0006873	0.188969	0.908195	7	32	cellular ion homeostasis	BP	b0572 b0574 b0812 b1492 b1493 b1902 b1905	UG47_00670 UG47_00680 UG47_06265 UG47_06285 UG47_17800 UG47_20400 UG47_20490
774	GO:0000975	0.189644	0.887848	12	61	regulatory region DNA binding	MF	b0064 b0345 b0487 b1014 b1384 b1399 b1499 b1512 b1696 b3118 b3515 b3516	UG47_01155 UG47_01975 UG47_06630 UG47_08370 UG47_08375 UG47_13385 UG47_14695 UG47_14770 UG47_21430 UG47_25335 UG47_25405 UG47_26810
775	GO:0001067	0.189644	0.887848	12	61	regulatory region nucleic acid binding	MF	b0064 b0345 b0487 b1014 b1384 b1399 b1499 b1512 b1696 b3118 b3515 b3516	UG47_01155 UG47_01975 UG47_06630 UG47_08370 UG47_08375 UG47_13385 UG47_14695 UG47_14770 UG47_21430 UG47_25335 UG47_25405 UG47_26810
776	GO:0044212	0.189644	0.887848	12	61	transcription regulatory region DNA binding	MF	b0064 b0345 b0487 b1014 b1384 b1399 b1499 b1512 b1696 b3118 b3515 b3516	UG47_01155 UG47_01975 UG47_06630 UG47_08370 UG47_08375 UG47_13385 UG47_14695 UG47_14770 UG47_21430 UG47_25335 UG47_25405 UG47_26810
777	GO:0016310	0.19773	0.852029	35	204	phosphorylation	BP	b0063 b0129 b0394 b0607 b0679 b0733 b0734 b0757 b0758 b0978 b0979 b1198 b1199 b1200 b1511 b1621 b1702 b1725 b1783 b1854 b2097 b2429 b2703 b2704 b2803 b3115 b3124 b3133 b3222 b3926 b3950 b4195 b4268 b4302 b4565	UG47_00140 UG47_00480 UG47_00965 UG47_00970 UG47_01505 UG47_04475 UG47_04490 UG47_05970 UG47_06475 UG47_06595 UG47_07020 UG47_09140 UG47_11055 UG47_12765 UG47_12770 UG47_12895 UG47_12900 UG47_13380 UG47_13715 UG47_15680 UG47_15685 UG47_15690 UG47_16810 UG47_18275 UG47_18920 UG47_20155 UG47_20160 UG47_20930 UG47_21365 UG47_21410 UG47_21445 UG47_22245 UG47_22785 UG47_24380 UG47_25400
778	GO:0043086	0.19946	0.91646	5	21	negative regulation of catalytic activity	BP	b0476 b0999 b1285 b2009 b2520	UG47_01075 UG47_01920 UG47_15155 UG47_22375 UG47_24830
779	GO:0006081	0.199988	0.872862	15	80	cellular aldehyde metabolic process	BP	b0064 b1384 b1499 b1696 b1967 b3001 b3012 b3125 b3515 b3516 b3565 b3945 b4014 b4015 b4301	UG47_04470 UG47_05620 UG47_05625 UG47_06630 UG47_08370 UG47_08375 UG47_13385 UG47_14770 UG47_17440 UG47_19485 UG47_21405 UG47_22005 UG47_22060 UG47_22265 UG47_25335
780	GO:0008134	0.203169	0.924855	4	16	transcription factor binding	MF	b0330 b1976 b2731 b2869	UG47_10705 UG47_11470 UG47_17490 UG47_26875
781	GO:0016782	0.207328	0.90326	6	27	transferase activity, transferring sulfur-containing groups	MF	b0615 b1308 b1757 b2371 b2374 b2521	UG47_00440 UG47_15025 UG47_16710 UG47_24085 UG47_24100 UG47_24835
782	GO:0003824	0.207665	0.818842	293	1910	catalytic activity	MF	NA b0030 b0035 b0061 b0062 b0063 b0064 b0129 b0186 b0221 b0304 b0344 b0383 b0394 b0419 b0457 b0476 b0484 b0485 b0581 b0599 b0607 b0615 b0616 b0651 b0652 b0679 b0733 b0734 b0757 b0758 b0759 b0800 b0812 b0823 b0824 b0825 b0839 b0872 b0882 b0894 b0895 b0896 b0897 b0903 b0925 b0932 b0972 b0973 b0975 b0978 b0979 b0980 b1002 b1004 b1014 b1064 b1068 b1127 b1197 b1198 b1199 b1200 b1224 b1225 b1227 b1285 …	UG47_00140 UG47_00255 UG47_00260 UG47_00435 UG47_00440 UG47_00480 UG47_00520 UG47_00635 UG47_00725 UG47_00935 UG47_00940 UG47_00950 UG47_00965 UG47_00970 UG47_00980 UG47_01090 UG47_01100 UG47_01155 UG47_01445 UG47_01505 UG47_01630 UG47_01820 UG47_01920 UG47_01960 UG47_01965 UG47_02750 UG47_03195 UG47_04450 UG47_04455 UG47_04470 UG47_04475 UG47_04485 UG47_04490 UG47_04495 UG47_04505 UG47_04615 UG4…
783	GO:0016684	0.207764	0.922454	4	16	oxidoreductase activity, acting on peroxide as acceptor	MF	b1482 b2302 b3518 b3942	UG47_17715 UG47_19190 UG47_22285 UG47_23805
784	GO:0005507	0.208345	0.922149	4	16	copper ion binding	MF	b0487 b0572 b0574 b1646	UG47_00670 UG47_00680 UG47_01975 UG47_06885
785	GO:0006580	0.210036	0.921258	4	16	ethanolamine metabolic process	BP	b2457 b2458 b2459 b2460	UG47_24475 UG47_24480 UG47_24485 UG47_24490
786	GO:0046336	0.210036	0.921258	4	16	ethanolamine catabolic process	BP	b2457 b2458 b2459 b2460	UG47_24475 UG47_24480 UG47_24485 UG47_24490
787	GO:0016746	0.213255	0.858669	17	93	transferase activity, transferring acyl groups	MF	b0823 b0903 b0925 b1397 b1428 b1517 b1678 b1747 b2342 b2458 b2584 b3114 b3156 b3845 b3951 b4014 b4015	UG47_05620 UG47_05625 UG47_06720 UG47_10470 UG47_12245 UG47_14580 UG47_14705 UG47_16660 UG47_21240 UG47_21450 UG47_22240 UG47_24000 UG47_24480 UG47_25180 UG47_25430 UG47_25860 UG47_25970
788	GO:0031235	0.217268	0.95496	2	6	intrinsic component of the cytoplasmic side of the plasma membrane	CC	b1224 b1225	UG47_15530 UG47_15535
789	GO:0004022	0.217972	0.954717	2	6	alcohol dehydrogenase (NAD) activity	MF	b2799 b3589	UG47_11035 UG47_19615
790	GO:0003995	0.21843	0.954558	2	6	acyl-CoA dehydrogenase activity	MF	b0221 b4187	UG47_05425 UG47_09180
791	GO:0033539	0.21843	0.954558	2	6	fatty acid beta-oxidation using acyl-CoA dehydrogenase	BP	b0221 b4187	UG47_05425 UG47_09180
792	GO:0052890	0.21843	0.954558	2	6	oxidoreductase activity, acting on the CH-CH group of donors, with a flavin as acceptor	MF	b0221 b4187	UG47_05425 UG47_09180
793	GO:0055088	0.21843	0.954558	2	6	lipid homeostasis	BP	b0221 b4187	UG47_05425 UG47_09180
794	GO:0051453	0.218627	0.95449	2	6	regulation of intracellular pH	BP	b1492 b1493	UG47_17800 UG47_20400
795	GO:0006059	0.218639	0.931957	3	11	hexitol metabolic process	BP	b2095 b2705 b4323	UG47_04620 UG47_20165 UG47_22775
796	GO:0070569	0.218819	0.954423	2	6	uridylyltransferase activity	MF	b0758 b3361	UG47_07560 UG47_12765
797	GO:0071972	0.218915	0.95439	2	6	peptidoglycan L,D-transpeptidase activity	MF	b0925 b1678	UG47_06720 UG47_25860
798	GO:0055070	0.219615	0.954147	2	6	copper ion homeostasis	BP	b0572 b0574	UG47_00670 UG47_00680
799	GO:0046133	0.21963	0.954142	2	6	pyrimidine ribonucleoside catabolic process	BP	b0651 b2162	UG47_00260 UG47_23140
800	GO:0046135	0.21963	0.954142	2	6	pyrimidine nucleoside catabolic process	BP	b0651 b2162	UG47_00260 UG47_23140
801	GO:0051181	0.219814	0.931408	3	11	cofactor transport	BP	b2196 b2199 b2201	UG47_23315 UG47_23330 UG47_23340
802	GO:0004748	0.219903	0.954047	2	6	ribonucleoside-diphosphate reductase activity, thioredoxin disulfide as acceptor	MF	b4237 b4238	UG47_08910 UG47_08915
803	GO:0016728	0.219903	0.954047	2	6	oxidoreductase activity, acting on CH or CH2 groups, disulfide as acceptor	MF	b4237 b4238	UG47_08910 UG47_08915
804	GO:0061731	0.219903	0.954047	2	6	ribonucleoside-diphosphate reductase activity	MF	b4237 b4238	UG47_08910 UG47_08915
805	GO:0043433	0.219906	0.954046	2	6	negative regulation of sequence-specific DNA binding transcription factor activity	BP	b0476 b1976	UG47_01920 UG47_17490
806	GO:0046113	0.220632	0.903712	5	22	nucleobase catabolic process	BP	b2146 b2147 b2866 b2867 b2868	UG47_11455 UG47_11460 UG47_11465 UG47_23045 UG47_23050
807	GO:0070283	0.220881	0.953706	2	6	radical SAM enzyme activity	MF	b0824 b4237	UG47_08915 UG47_12250
808	GO:0019301	0.221802	0.953384	2	6	rhamnose catabolic process	BP	b1415 b2799	UG47_11035 UG47_14640
809	GO:0016722	0.222206	0.953243	2	6	oxidoreductase activity, oxidizing metal ions	MF	b0812 b1905	UG47_06285 UG47_20490
810	GO:0006875	0.222835	0.902405	5	22	cellular metal ion homeostasis	BP	b0572 b0574 b0812 b1902 b1905	UG47_00670 UG47_00680 UG47_06265 UG47_06285 UG47_20490
811	GO:0016301	0.225762	0.833044	29	169	kinase activity	MF	b0063 b0129 b0394 b0607 b0679 b0757 b0758 b1199 b1200 b1511 b1621 b1702 b1725 b1783 b1854 b2429 b2703 b2704 b2803 b3115 b3124 b3133 b3222 b3926 b3950 b4195 b4268 b4302 b4565	UG47_00140 UG47_00480 UG47_01505 UG47_04475 UG47_04490 UG47_05970 UG47_06475 UG47_06595 UG47_07020 UG47_09140 UG47_11055 UG47_12765 UG47_12770 UG47_13380 UG47_13715 UG47_15680 UG47_15685 UG47_16810 UG47_18275 UG47_18920 UG47_20155 UG47_20160 UG47_20930 UG47_21365 UG47_21410 UG47_21445 UG47_22245 UG47_24380 UG47_25400
812	GO:0008198	0.227268	0.899759	5	22	ferrous iron binding	MF	b0758 b1684 b2799 b3091 b4322	UG47_04615 UG47_06690 UG47_11035 UG47_12765 UG47_21575
813	GO:0043900	0.229377	0.926879	3	11	regulation of multi-organism process	BP	b0836 b1060 b3049	UG47_12310 UG47_16295 UG47_21800
814	GO:1900190	0.229377	0.926879	3	11	regulation of single-species biofilm formation	BP	b0836 b1060 b3049	UG47_12310 UG47_16295 UG47_21800
815	GO:0016798	0.233703	0.862646	10	52	hydrolase activity, acting on glycosyl bonds	MF	b0030 b0344 b0651 b1197 b1617 b2162 b2795 b3519 b4119 b4392	UG47_00260 UG47_05075 UG47_07040 UG47_09535 UG47_11015 UG47_13210 UG47_15695 UG47_19195 UG47_23140 UG47_26815
816	GO:0044092	0.236279	0.884658	6	28	negative regulation of molecular function	BP	b0476 b0999 b1285 b1976 b2009 b2520	UG47_01075 UG47_01920 UG47_15155 UG47_17490 UG47_22375 UG47_24830
817	GO:0005402	0.23656	0.906057	4	17	cation:sugar symporter activity	MF	b0343 b2801 b3224 b4120	UG47_09530 UG47_11045 UG47_20920 UG47_26820
818	GO:0016799	0.240325	0.903929	4	17	hydrolase activity, hydrolyzing N-glycosyl compounds	MF	b0030 b0651 b2162 b2795	UG47_00260 UG47_11015 UG47_13210 UG47_23140
819	GO:1902494	0.241147	0.813789	37	222	catalytic complex	CC	b0344 b0652 b0653 b0654 b0894 b0895 b0896 b0972 b0973 b0974 b1224 b1225 b1227 b1441 b1465 b1468 b1474 b1475 b1476 b1516 b2131 b2149 b2201 b2241 b2979 b2997 b3156 b3426 b3451 b3452 b3479 b3544 b3567 b4227 b4230 b4231 b4485	UG47_00245 UG47_00250 UG47_00255 UG47_00935 UG47_00940 UG47_00945 UG47_07890 UG47_08020 UG47_08025 UG47_08170 UG47_08685 UG47_08945 UG47_08950 UG47_08955 UG47_08960 UG47_15520 UG47_15530 UG47_15535 UG47_17630 UG47_17645 UG47_17675 UG47_17680 UG47_17685 UG47_18395 UG47_19350 UG47_19495 UG47_21240 UG47_22080 UG47_22970 UG47_23060 UG47_23340 UG47_23525 UG47_25425 UG47_26005 UG47_26010 UG47_26015 UG4…
820	GO:0051179	0.243463	0.791103	117	743	localization	BP	b0129 b0328 b0341 b0343 b0445 b0484 b0486 b0572 b0574 b0607 b0621 b0652 b0653 b0654 b0655 b0679 b0811 b0899 b0974 b1015 b1198 b1310 b1333 b1433 b1440 b1441 b1442 b1443 b1469 b1483 b1492 b1513 b1514 b1515 b1516 b1599 b1600 b1616 b1621 b1801 b1900 b1901 b1902 b1905 b2109 b2131 b2148 b2149 b2150 b2196 b2199 b2201 b2240 b2243 b2310 b2367 b2368 b2372 b2429 b2548 b2702 b2703 b2704 b2706 b2789 b2801 b29…	UG47_00140 UG47_00240 UG47_00245 UG47_00250 UG47_00255 UG47_00410 UG47_00480 UG47_00670 UG47_00680 UG47_00945 UG47_01165 UG47_01765 UG47_01960 UG47_01970 UG47_02740 UG47_03150 UG47_04475 UG47_04485 UG47_04490 UG47_04845 UG47_05670 UG47_06250 UG47_06255 UG47_06260 UG47_06265 UG47_06285 UG47_07020 UG47_07045 UG47_07125 UG47_07130 UG47_08020 UG47_08025 UG47_08030 UG47_08160 UG47_08165 UG47_08170 UG4…
821	GO:1901160	0.243763	0.901972	4	17	primary amino compound metabolic process	BP	b2457 b2458 b2459 b2460	UG47_24475 UG47_24480 UG47_24485 UG47_24490
822	GO:1901161	0.243763	0.901972	4	17	primary amino compound catabolic process	BP	b2457 b2458 b2459 b2460	UG47_24475 UG47_24480 UG47_24485 UG47_24490
823	GO:0043227	0.24928	0.885754	5	23	membrane-bounded organelle	CC	b0344 b0484 b0679 b1617 b1684	UG47_00140 UG47_01960 UG47_06690 UG47_07040 UG47_26815
824	GO:0004866	0.25341	0.981555	1	2	endopeptidase inhibitor activity	MF	b2520	UG47_24830
825	GO:0010466	0.25341	0.981555	1	2	negative regulation of peptidase activity	BP	b2520	UG47_24830
826	GO:0010951	0.25341	0.981555	1	2	negative regulation of endopeptidase activity	BP	b2520	UG47_24830
827	GO:0030414	0.25341	0.981555	1	2	peptidase inhibitor activity	MF	b2520	UG47_24830
828	GO:0052548	0.25341	0.981555	1	2	regulation of endopeptidase activity	BP	b2520	UG47_24830
829	GO:0061134	0.25341	0.981555	1	2	peptidase regulator activity	MF	b2520	UG47_24830
830	GO:0061135	0.25341	0.981555	1	2	endopeptidase regulator activity	MF	b2520	UG47_24830
831	GO:0016209	0.254758	0.882307	5	23	antioxidant activity	MF	b1482 b1646 b2302 b3518 b3942	UG47_06885 UG47_17715 UG47_19190 UG47_22285 UG47_23805
832	GO:0005506	0.254985	0.832729	14	77	iron ion binding	MF	b0758 b0812 b0974 b1684 b1778 b1902 b1905 b2204 b2659 b2728 b2729 b2799 b3091 b4322	UG47_00945 UG47_04615 UG47_06265 UG47_06285 UG47_06690 UG47_10690 UG47_10695 UG47_11035 UG47_12765 UG47_16785 UG47_19940 UG47_20490 UG47_21575 UG47_23355
833	GO:0019521	0.259125	0.910715	3	12	D-gluconate metabolic process	BP	b4266 b4267 b4268	UG47_18265 UG47_18270 UG47_18275
834	GO:0008150	0.259888	0.790051	467	3098	biological_process	BP	NA b0030 b0034 b0035 b0061 b0062 b0063 b0064 b0129 b0162 b0186 b0221 b0287 b0304 b0307 b0328 b0330 b0341 b0343 b0344 b0345 b0346 b0382 b0383 b0394 b0419 b0435 b0445 b0476 b0484 b0485 b0486 b0487 b0506 b0572 b0574 b0581 b0598 b0599 b0607 b0615 b0616 b0621 b0644 b0651 b0652 b0653 b0654 b0655 b0679 b0733 b0734 b0757 b0758 b0759 b0800 b0811 b0812 b0823 b0824 b0825 b0836 b0839 b0872 b0880 b0881 b0882 …	UG47_00140 UG47_00240 UG47_00245 UG47_00250 UG47_00255 UG47_00260 UG47_00295 UG47_00410 UG47_00435 UG47_00440 UG47_00480 UG47_00520 UG47_00530 UG47_00635 UG47_00670 UG47_00680 UG47_00725 UG47_00830 UG47_00860 UG47_00935 UG47_00940 UG47_00945 UG47_00950 UG47_00965 UG47_00970 UG47_00980 UG47_01075 UG47_01080 UG47_01090 UG47_01100 UG47_01155 UG47_01165 UG47_01440 UG47_01445 UG47_01505 UG47_01630 UG4…
835	GO:0006166	0.260634	0.909926	3	12	purine ribonucleoside salvage	BP	b2866 b2867 b2868	UG47_11455 UG47_11460 UG47_11465
836	GO:0032269	0.261588	0.877962	5	23	negative regulation of cellular protein metabolic process	BP	b0953 b2520 b2597 b2696 b3203	UG47_00830 UG47_12065 UG47_20115 UG47_21000 UG47_24830
837	GO:0031667	0.263489	0.857949	7	35	response to nutrient levels	BP	b0382 b0598 b0812 b0880 b0980 b2659 b3604	UG47_00530 UG47_00980 UG47_01440 UG47_02745 UG47_19940 UG47_20490 UG47_26085
838	GO:0004565	0.265511	0.979598	1	2	beta-galactosidase activity	MF	b0344	UG47_26815
839	GO:0009341	0.265511	0.979598	1	2	beta-galactosidase complex	CC	b0344	UG47_26815
840	GO:0015080	0.268144	0.979157	1	2	silver ion transmembrane transporter activity	MF	b0484	UG47_01960
841	GO:1902601	0.268144	0.979157	1	2	silver ion transmembrane transport	BP	b0484	UG47_01960
842	GO:0009066	0.269349	0.831479	11	60	aspartate family amino acid metabolic process	BP	b0186 b0903 b2957 b3113 b3114 b3115 b3117 b3118 b4131 b4139 b4471	UG47_09420 UG47_09460 UG47_11945 UG47_13995 UG47_21430 UG47_21435 UG47_21445 UG47_21450 UG47_21455 UG47_21460 UG47_25970
843	GO:0015679	0.269489	0.978929	1	2	plasma membrane copper ion transport	BP	b0574	UG47_00670
844	GO:0006537	0.269803	0.932294	2	7	glutamate biosynthetic process	BP	b0485 b2468	UG47_01965 UG47_24530
845	GO:0031975	0.270261	0.787048	39	237	envelope	CC	b0383 b0445 b0572 b0574 b0655 b0679 b0811 b0973 b1002 b1050 b1197 b1256 b1308 b1440 b1474 b1498 b1646 b1671 b1677 b1901 b2109 b2131 b2150 b2195 b2201 b2310 b2957 b3024 b3453 b3506 b3510 b3544 b3566 b3579 b4055 b4071 b4213 b4227 b4392	UG47_00140 UG47_00240 UG47_00670 UG47_00680 UG47_00940 UG47_01090 UG47_01445 UG47_01765 UG47_05075 UG47_06260 UG47_06725 UG47_06755 UG47_06885 UG47_08030 UG47_08320 UG47_08340 UG47_08960 UG47_09015 UG47_09760 UG47_09840 UG47_11945 UG47_15025 UG47_15320 UG47_15695 UG47_16345 UG47_17675 UG47_18390 UG47_19350 UG47_19490 UG47_19560 UG47_20500 UG47_21960 UG47_22845 UG47_22970 UG47_23065 UG47_23310 UG4…
846	GO:0043234	0.271427	0.779236	52	322	protein complex	CC	b0344 b0572 b0615 b0616 b0652 b0653 b0654 b0733 b0734 b0894 b0895 b0896 b0972 b0973 b0974 b0978 b0979 b1224 b1225 b1227 b1441 b1465 b1468 b1474 b1475 b1476 b1516 b1611 b2131 b2149 b2201 b2241 b2979 b2997 b3156 b3426 b3451 b3452 b3479 b3544 b3567 b3846 b4151 b4152 b4153 b4154 b4227 b4230 b4231 b4237 b4238 b4485	UG47_00245 UG47_00250 UG47_00255 UG47_00435 UG47_00440 UG47_00680 UG47_00935 UG47_00940 UG47_00945 UG47_00965 UG47_00970 UG47_07070 UG47_07890 UG47_08020 UG47_08025 UG47_08170 UG47_08685 UG47_08910 UG47_08915 UG47_08945 UG47_08950 UG47_08955 UG47_08960 UG47_09335 UG47_09340 UG47_09345 UG47_09350 UG47_10475 UG47_12895 UG47_12900 UG47_15520 UG47_15530 UG47_15535 UG47_17630 UG47_17645 UG47_17675 UG4…
847	GO:0016622	0.272219	0.978463	1	2	oxidoreductase activity, acting on the aldehyde or oxo group of donors, cytochrome as acceptor	MF	b1474	UG47_17675
848	GO:0047111	0.272219	0.978463	1	2	formate dehydrogenase (cytochrome-c-553) activity	MF	b1474	UG47_17675
849	GO:0004611	0.272312	0.978447	1	2	phosphoenolpyruvate carboxykinase activity	MF	b3403	UG47_07770
850	GO:0006107	0.272387	0.978434	1	2	oxaloacetate metabolic process	BP	b0616	UG47_00435
851	GO:0070006	0.272837	0.978356	1	2	metalloaminopeptidase activity	MF	b0932	UG47_00725
852	GO:0071280	0.272919	0.978342	1	2	cellular response to copper ion	BP	b0484	UG47_01960
853	GO:0071292	0.272919	0.978342	1	2	cellular response to silver ion	BP	b0484	UG47_01960
854	GO:0043682	0.27317	0.978299	1	2	copper-transporting ATPase activity	MF	b0484	UG47_01960
855	GO:0042743	0.27325	0.978285	1	2	hydrogen peroxide metabolic process	BP	b3942	UG47_22285
856	GO:0042744	0.27325	0.978285	1	2	hydrogen peroxide catabolic process	BP	b3942	UG47_22285
857	GO:0016781	0.273347	0.978268	1	2	phosphotransferase activity, paired acceptors	MF	b1702	UG47_06595
858	GO:0006559	0.273636	0.978218	1	2	L-phenylalanine catabolic process	BP	b1385	UG47_14765
859	GO:1902222	0.273636	0.978218	1	2	erythrose 4-phosphate/phosphoenolpyruvate family amino acid catabolic process	BP	b1385	UG47_14765
860	GO:0034059	0.273707	0.978206	1	2	response to anoxia	BP	b0980	UG47_00980
861	GO:0036293	0.273707	0.978206	1	2	response to decreased oxygen levels	BP	b0980	UG47_00980
862	GO:0036294	0.273707	0.978206	1	2	cellular response to decreased oxygen levels	BP	b0980	UG47_00980
863	GO:0071453	0.273707	0.978206	1	2	cellular response to oxygen levels	BP	b0980	UG47_00980
864	GO:0071454	0.273707	0.978206	1	2	cellular response to anoxia	BP	b0980	UG47_00980
865	GO:0019427	0.273792	0.978191	1	2	acetyl-CoA biosynthetic process from acetate	BP	b4069	UG47_09770
866	GO:0045733	0.273792	0.978191	1	2	acetate catabolic process	BP	b4069	UG47_09770
867	GO:0004474	0.273858	0.97818	1	2	malate synthase activity	MF	b4014	UG47_05625
868	GO:0008959	0.27391	0.978171	1	2	phosphate acetyltransferase activity	MF	b2458	UG47_24480
869	GO:0032386	0.273985	0.978158	1	2	regulation of intracellular transport	BP	b3524	UG47_19220
870	GO:0033157	0.273985	0.978158	1	2	regulation of intracellular protein transport	BP	b3524	UG47_19220
871	GO:0060341	0.273985	0.978158	1	2	regulation of cellular localization	BP	b3524	UG47_19220
872	GO:0090313	0.273985	0.978158	1	2	regulation of protein targeting to membrane	BP	b3524	UG47_19220
873	GO:1903533	0.273985	0.978158	1	2	regulation of protein targeting	BP	b3524	UG47_19220
874	GO:1903827	0.273985	0.978158	1	2	regulation of cellular protein localization	BP	b3524	UG47_19220
875	GO:0050218	0.274075	0.978142	1	2	propionate-CoA ligase activity	MF	b4069	UG47_09770
876	GO:0003959	0.274083	0.978141	1	2	NADPH dehydrogenase activity	MF	b3081	UG47_21625
877	GO:0031090	0.27415	0.978129	1	2	organelle membrane	CC	b0679	UG47_00140
878	GO:1901656	0.274171	0.978126	1	2	glycoside transport	BP	b4120	UG47_09530
879	GO:0016822	0.274197	0.978121	1	2	hydrolase activity, acting on acid carbon-carbon bonds	MF	b1387	UG47_14755
880	GO:0016823	0.274197	0.978121	1	2	hydrolase activity, acting on acid carbon-carbon bonds, in ketonic substances	MF	b1387	UG47_14755
881	GO:0015129	0.274248	0.978112	1	2	lactate transmembrane transporter activity	MF	b3603	UG47_02740
882	GO:0015727	0.274248	0.978112	1	2	lactate transport	BP	b3603	UG47_02740
883	GO:0035873	0.274248	0.978112	1	2	lactate transmembrane transport	BP	b3603	UG47_02740
884	GO:0015138	0.274253	0.978111	1	2	fumarate transmembrane transporter activity	MF	b3528	UG47_19245
885	GO:0015141	0.274253	0.978111	1	2	succinate transmembrane transporter activity	MF	b3528	UG47_19245
886	GO:0015183	0.274253	0.978111	1	2	L-aspartate transmembrane transporter activity	MF	b3528	UG47_19245
887	GO:0015741	0.274253	0.978111	1	2	fumarate transport	BP	b3528	UG47_19245
888	GO:0070778	0.274253	0.978111	1	2	L-aspartate transport	BP	b3528	UG47_19245
889	GO:0089712	0.274253	0.978111	1	2	L-aspartate transmembrane transport	BP	b3528	UG47_19245
890	GO:0015118	0.274253	0.978111	1	2	tellurite transmembrane transporter activity	MF	b4067	UG47_09780
891	GO:0015654	0.274253	0.978111	1	2	tellurite uptake transmembrane transporter activity	MF	b4067	UG47_09780
892	GO:0015710	0.274253	0.978111	1	2	tellurite transport	BP	b4067	UG47_09780
893	GO:0015148	0.274255	0.978111	1	2	D-xylose transmembrane transporter activity	MF	b3567	UG47_19495
894	GO:0019145	0.274255	0.978111	1	2	aminobutyraldehyde dehydrogenase activity	MF	b1444	UG47_18410
895	GO:0004743	0.274255	0.978111	1	2	pyruvate kinase activity	MF	b1854	UG47_05970
896	GO:0015908	0.274255	0.978111	1	2	fatty acid transport	BP	b1015	UG47_01165
897	GO:0009013	0.274255	0.978111	1	2	succinate-semialdehyde dehydrogenase [NAD(P)+] activity	MF	b2661	UG47_19950
898	GO:0015112	0.274255	0.978111	1	2	nitrate transmembrane transporter activity	MF	b1469	UG47_17650
899	GO:0042732	0.274255	0.978111	1	2	D-xylose metabolic process	BP	b3565	UG47_19485
900	GO:0042843	0.274255	0.978111	1	2	D-xylose catabolic process	BP	b3565	UG47_19485
901	GO:0015315	0.274255	0.978111	1	2	organophosphate:inorganic phosphate antiporter activity	MF	b2240	UG47_23520
902	GO:0022889	0.274255	0.978111	1	2	serine transmembrane transporter activity	MF	b3116	UG47_21440
903	GO:0015150	0.274255	0.978111	1	2	fucose transmembrane transporter activity	MF	b2801	UG47_11045
904	GO:0015756	0.274255	0.978111	1	2	fucose transport	BP	b2801	UG47_11045
905	GO:0042900	0.274255	0.978111	1	2	arabinose transmembrane transporter activity	MF	b2801	UG47_11045
906	GO:0004357	0.274255	0.978111	1	2	glutamate-cysteine ligase activity	MF	b0581	UG47_00635
907	GO:0009679	0.274255	0.978111	1	2	hexose:proton symporter activity	MF	b2801	UG47_11045
908	GO:0015517	0.274255	0.978111	1	2	galactose:proton symporter activity	MF	b2801	UG47_11045
909	GO:0015608	0.274255	0.978111	1	2	carbohydrate-importing ATPase activity	MF	b3567	UG47_19495
910	GO:0006569	0.274255	0.978111	1	2	tryptophan catabolic process	BP	b3708	UG47_26685
911	GO:0042436	0.274255	0.978111	1	2	indole-containing compound catabolic process	BP	b3708	UG47_26685
912	GO:0046218	0.274255	0.978111	1	2	indolalkylamine catabolic process	BP	b3708	UG47_26685
913	GO:0015212	0.274255	0.978111	1	2	cytidine transmembrane transporter activity	MF	b2964	UG47_11985
914	GO:0015213	0.274255	0.978111	1	2	uridine transmembrane transporter activity	MF	b2964	UG47_11985
915	GO:0015214	0.274255	0.978111	1	2	pyrimidine nucleoside transmembrane transporter activity	MF	b2964	UG47_11985
916	GO:0015506	0.274255	0.978111	1	2	nucleoside:proton symporter activity	MF	b2964	UG47_11985
917	GO:0015861	0.274255	0.978111	1	2	cytidine transport	BP	b2964	UG47_11985
918	GO:0015862	0.274255	0.978111	1	2	uridine transport	BP	b2964	UG47_11985
919	GO:0015864	0.274255	0.978111	1	2	pyrimidine nucleoside transport	BP	b2964	UG47_11985
920	GO:0015860	0.274255	0.978111	1	2	purine nucleoside transmembrane transport	BP	b2964	UG47_11985
921	GO:0008973	0.274255	0.978111	1	2	phosphopentomutase activity	MF	b4383	UG47_05000
922	GO:0048030	0.274255	0.978111	1	2	disaccharide binding	MF	b0343	UG47_26820
923	GO:0019614	0.274255	0.978111	1	2	catechol-containing compound catabolic process	BP	b1397	UG47_14705
924	GO:0008887	0.274255	0.978111	1	2	glycerate kinase activity	MF	b3124	UG47_21410
925	GO:0031388	0.274255	0.978111	1	2	organic acid phosphorylation	BP	b3124	UG47_21410
926	GO:0043798	0.274255	0.978111	1	2	glycerate 2-kinase activity	MF	b3124	UG47_21410
927	GO:0004332	0.274255	0.978111	1	2	fructose-bisphosphate aldolase activity	MF	b2097	UG47_22785
928	GO:0008743	0.274257	0.978111	1	2	L-threonine 3-dehydrogenase activity	MF	b3589	UG47_19615
929	GO:0006530	0.274259	0.97811	1	2	asparagine catabolic process	BP	b2957	UG47_11945
930	GO:0004794	0.274265	0.978109	1	2	L-threonine ammonia-lyase activity	MF	b3117	UG47_21435
931	GO:0042882	0.274265	0.978109	1	2	L-arabinose transport	BP	b1901	UG47_06260
932	GO:0004793	0.274272	0.978108	1	2	threonine aldolase activity	MF	b3117	UG47_21435
933	GO:0019146	0.274288	0.978105	1	2	arabinose-5-phosphate isomerase activity	MF	b2708	UG47_20180
934	GO:0015189	0.274342	0.978096	1	2	L-lysine transmembrane transporter activity	MF	b4132	UG47_09455
935	GO:0015819	0.274342	0.978096	1	2	lysine transport	BP	b4132	UG47_09455
936	GO:1902022	0.274342	0.978096	1	2	L-lysine transport	BP	b4132	UG47_09455
937	GO:1903401	0.274342	0.978096	1	2	L-lysine transmembrane transport	BP	b4132	UG47_09455
938	GO:0097174	0.274346	0.978095	1	2	1,6-anhydro-N-acetyl-beta-muramic acid metabolic process	BP	b2428	UG47_24375
939	GO:0097175	0.274346	0.978095	1	2	1,6-anhydro-N-acetyl-beta-muramic acid catabolic process	BP	b2428	UG47_24375
940	GO:0004396	0.27435	0.978095	1	2	hexokinase activity	MF	b0394	UG47_01505
941	GO:0004359	0.274354	0.978094	1	2	glutaminase activity	MF	b0485	UG47_01965
942	GO:0006543	0.274354	0.978094	1	2	glutamine catabolic process	BP	b0485	UG47_01965
943	GO:0015195	0.27436	0.978093	1	2	L-threonine transmembrane transporter activity	MF	b3116	UG47_21440
944	GO:0015565	0.27436	0.978093	1	2	threonine efflux transmembrane transporter activity	MF	b3116	UG47_21440
945	GO:0006476	0.274399	0.978086	1	2	protein deacetylation	BP	b4069	UG47_09770
946	GO:0033558	0.274399	0.978086	1	2	protein deacetylase activity	MF	b4069	UG47_09770
947	GO:0046689	0.274448	0.978078	1	2	response to mercury ion	BP	b3927	UG47_18915
948	GO:0071288	0.274448	0.978078	1	2	cellular response to mercury ion	BP	b3927	UG47_18915
949	GO:0008679	0.274477	0.978073	1	2	2-hydroxy-3-oxopropionate reductase activity	MF	b3125	UG47_21405
950	GO:0097172	0.27451	0.978067	1	2	N-acetylmuramic acid metabolic process	BP	b2428	UG47_24375
951	GO:0097173	0.27451	0.978067	1	2	N-acetylmuramic acid catabolic process	BP	b2428	UG47_24375
952	GO:0018498	0.274544	0.978061	1	2	2,3-dihydroxy-2,3-dihydro-phenylpropionate dehydrogenase activity	MF	b1449	UG47_18445
953	GO:0047724	0.274546	0.978061	1	2	inosine nucleosidase activity	MF	b0030	UG47_13210
954	GO:0008254	0.274641	0.978044	1	2	3'-nucleotidase activity	MF	b4213	UG47_09015
955	GO:0008875	0.274747	0.978026	1	2	gluconate dehydrogenase activity	MF	b4266	UG47_18265
956	GO:0046278	0.274759	0.978024	1	2	protocatechuate metabolic process	BP	b1397	UG47_14705
957	GO:0019853	0.274815	0.978014	1	2	L-ascorbic acid biosynthetic process	BP	b3012	UG47_22005
958	GO:0008889	0.274833	0.978011	1	2	glycerophosphodiester phosphodiesterase activity	MF	b2239	UG47_23515
959	GO:0033744	0.274939	0.977992	1	2	L-methionine:thioredoxin-disulfide S-oxidoreductase activity	MF	b4219	UG47_08990
960	GO:0004647	0.275024	0.977977	1	2	phosphoserine phosphatase activity	MF	b4055	UG47_09840
961	GO:0015413	0.275038	0.977975	1	2	nickel-transporting ATPase activity	MF	b3479	UG47_08170
962	GO:0008903	0.2751	0.977964	1	2	hydroxypyruvate isomerase activity	MF	b2739	UG47_10745
963	GO:0016229	0.275206	0.977946	1	2	steroid dehydrogenase activity	MF	b1619	UG47_07030
964	GO:0033764	0.275206	0.977946	1	2	steroid dehydrogenase activity, acting on the CH-OH group of donors, NAD or NADP as acceptor	MF	b1619	UG47_07030
965	GO:0005372	0.275314	0.977927	1	2	water transmembrane transporter activity	MF	b3927	UG47_18915
966	GO:0006833	0.275314	0.977927	1	2	water transport	BP	b3927	UG47_18915
967	GO:0015250	0.275314	0.977927	1	2	water channel activity	MF	b3927	UG47_18915
968	GO:0015254	0.275314	0.977927	1	2	glycerol channel activity	MF	b3927	UG47_18915
969	GO:0042044	0.275314	0.977927	1	2	fluid transport	BP	b3927	UG47_18915
970	GO:0015037	0.275492	0.977896	1	2	peptide disulfide oxidoreductase activity	MF	b1064	UG47_16275
971	GO:0015038	0.275492	0.977896	1	2	glutathione disulfide oxidoreductase activity	MF	b1064	UG47_16275
972	GO:0034644	0.27563	0.977872	1	2	cellular response to UV	BP	b1333	UG47_14890
973	GO:0003896	0.27591	0.977823	1	2	DNA primase activity	MF	b3361	UG47_07560
974	GO:0008905	0.275924	0.97782	1	2	mannose-phosphate guanylyltransferase activity	MF	b3361	UG47_07560
975	GO:0045990	0.276049	0.977799	1	2	carbon catabolite regulation of transcription	BP	b3604	UG47_02745
976	GO:0008735	0.276053	0.977798	1	2	carnitine dehydratase activity	MF	b0035	UG47_13250
977	GO:0006846	0.276327	0.97775	1	2	acetate transport	BP	b4067	UG47_09780
978	GO:0015123	0.276327	0.97775	1	2	acetate transmembrane transporter activity	MF	b4067	UG47_09780
979	GO:0035433	0.276327	0.97775	1	2	acetate transmembrane transport	BP	b4067	UG47_09780
980	GO:0008817	0.276371	0.977742	1	2	cob(I)yrinic acid a,c-diamide adenosyltransferase activity	MF	b2459	UG47_24485
981	GO:0070207	0.276513	0.977717	1	2	protein homotrimerization	BP	b0572	UG47_00680
982	GO:0015136	0.276551	0.977711	1	2	sialic acid transmembrane transporter activity	MF	b3224	UG47_20920
983	GO:0004750	0.27662	0.977698	1	2	ribulose-phosphate 3-epimerase activity	MF	b4301	UG47_04470
984	GO:0006475	0.276984	0.977635	1	2	internal protein amino acid acetylation	BP	b2584	UG47_25180
985	GO:0018393	0.276984	0.977635	1	2	internal peptidyl-lysine acetylation	BP	b2584	UG47_25180
986	GO:0001000	0.27738	0.977565	1	2	bacterial-type RNA polymerase core enzyme binding	MF	b2741	UG47_10775
987	GO:0006108	0.277731	0.928898	2	7	malate metabolic process	BP	b1611 b4139	UG47_07070 UG47_09420
988	GO:0005991	0.277763	0.928884	2	7	trehalose metabolic process	BP	b1197 b3519	UG47_15695 UG47_19195
989	GO:0000062	0.277831	0.928854	2	7	fatty-acyl-CoA binding	MF	b0221 b4187	UG47_05425 UG47_09180
990	GO:0046912	0.277847	0.928848	2	7	transferase activity, transferring acyl groups, acyl groups converted into alkyl on transfer	MF	b4014 b4015	UG47_05620 UG47_05625
991	GO:0004033	0.27851	0.92856	2	7	aldo-keto reductase (NADP) activity	MF	b3003 b3012	UG47_22005 UG47_22050
992	GO:0010948	0.278796	0.977315	1	2	negative regulation of cell cycle process	BP	b0958	UG47_00860
993	GO:0032466	0.278796	0.977315	1	2	negative regulation of cytokinesis	BP	b0958	UG47_00860
994	GO:0045786	0.278796	0.977315	1	2	negative regulation of cell cycle	BP	b0958	UG47_00860
995	GO:0046316	0.278927	0.977292	1	2	gluconokinase activity	MF	b4268	UG47_18275
996	GO:0004017	0.279557	0.97718	1	2	adenylate kinase activity	MF	b0607	UG47_00480
997	GO:0042710	0.281622	0.818009	12	66	biofilm formation	BP	b0836 b1060 b1205 b1333 b1511 b1953 b2708 b3024 b3049 b3604 b4122 b4189	UG47_02745 UG47_09170 UG47_09520 UG47_12310 UG47_14890 UG47_15650 UG47_16295 UG47_17375 UG47_20180 UG47_21800 UG47_21960 UG47_25400
998	GO:0016862	0.28195	0.976752	1	2	intramolecular oxidoreductase activity, interconverting keto- and enol-groups	MF	b1612	UG47_07065
999	GO:0010962	0.282771	0.976604	1	2	regulation of glucan biosynthetic process	BP	b2696	UG47_20115
1000	GO:0032885	0.282771	0.976604	1	2	regulation of polysaccharide biosynthetic process	BP	b2696	UG47_20115
1001	GO:0043255	0.282771	0.976604	1	2	regulation of carbohydrate biosynthetic process	BP	b2696	UG47_20115
1002	GO:0043543	0.283235	0.877677	4	18	protein acylation	BP	b0572 b2584 b3156 b4069	UG47_00680 UG47_09770 UG47_21240 UG47_25180
1003	GO:1902047	0.283341	0.926448	2	7	polyamine transmembrane transport	BP	b1599 b1600	UG47_07125 UG47_07130
1004	GO:0016036	0.283664	0.926306	2	7	cellular response to phosphate starvation	BP	b0382 b0980	UG47_00980 UG47_01440
1005	GO:0043565	0.284487	0.798926	18	104	sequence-specific DNA binding	MF	b0064 b0330 b0345 b0487 b1014 b1384 b1399 b1499 b1512 b1696 b2731 b2869 b3118 b3515 b3516 b3555 b3604 b4187	UG47_01155 UG47_01975 UG47_02745 UG47_06630 UG47_08370 UG47_08375 UG47_09180 UG47_10705 UG47_11470 UG47_13385 UG47_14695 UG47_14770 UG47_19435 UG47_21430 UG47_25335 UG47_25405 UG47_26810 UG47_26875
1006	GO:0008156	0.284829	0.925791	2	7	negative regulation of DNA replication	BP	b0880 b2009	UG47_22375 UG47_26085
1007	GO:0051053	0.284829	0.925791	2	7	negative regulation of DNA metabolic process	BP	b0880 b2009	UG47_22375 UG47_26085
1008	GO:0007010	0.285045	0.976191	1	2	cytoskeleton organization	BP	b2910	UG47_11680
1009	GO:0022892	0.285117	0.762824	63	395	substrate-specific transporter activity	MF	b0328 b0343 b0445 b0484 b0486 b0572 b0574 b0621 b0652 b0653 b0679 b0811 b0899 b1015 b1469 b1492 b1514 b1515 b1516 b1599 b1600 b1621 b1801 b1900 b1901 b2148 b2149 b2240 b2429 b2703 b2704 b2801 b2964 b3093 b3116 b3133 b3224 b3451 b3452 b3477 b3478 b3479 b3496 b3528 b3567 b3578 b3603 b3927 b3950 b3962 b4067 b4120 b4123 b4132 b4138 b4193 b4195 b4227 b4230 b4231 b4304 b4485 b4565	UG47_00140 UG47_00250 UG47_00255 UG47_00410 UG47_00670 UG47_00680 UG47_01165 UG47_01765 UG47_01960 UG47_01970 UG47_02740 UG47_04485 UG47_04490 UG47_05670 UG47_06255 UG47_06260 UG47_07020 UG47_07125 UG47_07130 UG47_08020 UG47_08025 UG47_08160 UG47_08165 UG47_08170 UG47_08255 UG47_08945 UG47_08950 UG47_08955 UG47_08960 UG47_09140 UG47_09150 UG47_09425 UG47_09455 UG47_09515 UG47_09530 UG47_09780 UG4…
1010	GO:0045912	0.285554	0.976099	1	2	negative regulation of carbohydrate metabolic process	BP	b2696	UG47_20115
1011	GO:0008657	0.285837	0.976047	1	2	DNA topoisomerase (ATP-hydrolyzing) inhibitor activity	MF	b2009	UG47_22375
1012	GO:0010911	0.285837	0.976047	1	2	regulation of isomerase activity	BP	b2009	UG47_22375
1013	GO:0032780	0.285837	0.976047	1	2	negative regulation of ATPase activity	BP	b2009	UG47_22375
1014	GO:0042030	0.285837	0.976047	1	2	ATPase inhibitor activity	MF	b2009	UG47_22375
1015	GO:0072586	0.285837	0.976047	1	2	DNA topoisomerase (ATP-hydrolyzing) regulator activity	MF	b2009	UG47_22375
1016	GO:2000371	0.285837	0.976047	1	2	regulation of DNA topoisomerase (ATP-hydrolyzing) activity	BP	b2009	UG47_22375
1017	GO:2000372	0.285837	0.976047	1	2	negative regulation of DNA topoisomerase (ATP-hydrolyzing) activity	BP	b2009	UG47_22375
1018	GO:0009895	0.285918	0.976032	1	2	negative regulation of catabolic process	BP	b0382	UG47_01440
1019	GO:0042177	0.285918	0.976032	1	2	negative regulation of protein catabolic process	BP	b0382	UG47_01440
1020	GO:0098796	0.286038	0.786051	25	149	membrane protein complex	CC	b0572 b0652 b0653 b0654 b1224 b1225 b1227 b1441 b1516 b2131 b2149 b2201 b3451 b3452 b3479 b3544 b3567 b4151 b4152 b4153 b4154 b4227 b4230 b4231 b4485	UG47_00245 UG47_00250 UG47_00255 UG47_00680 UG47_08020 UG47_08025 UG47_08170 UG47_08945 UG47_08950 UG47_08955 UG47_08960 UG47_09335 UG47_09340 UG47_09345 UG47_09350 UG47_15520 UG47_15530 UG47_15535 UG47_18395 UG47_19350 UG47_19495 UG47_22970 UG47_23060 UG47_23340 UG47_25425
1021	GO:1902670	0.288309	0.975592	1	2	carbon dioxide binding	MF	b2728	UG47_10690
1022	GO:0008509	0.288801	0.789589	21	124	anion transmembrane transporter activity	MF	b0328 b0486 b0621 b0652 b0653 b0899 b1015 b1469 b1492 b2240 b3093 b3116 b3224 b3451 b3452 b3528 b3603 b4067 b4123 b4132 b4138	UG47_00250 UG47_00255 UG47_00410 UG47_01165 UG47_01970 UG47_02740 UG47_08020 UG47_08025 UG47_09425 UG47_09455 UG47_09515 UG47_09780 UG47_17650 UG47_17800 UG47_19245 UG47_20920 UG47_21440 UG47_21565 UG47_23520 UG47_25990 UG47_26885
1023	GO:0010676	0.289516	0.975368	1	2	positive regulation of cellular carbohydrate metabolic process	BP	b3049	UG47_21800
1024	GO:0043467	0.289806	0.975314	1	2	regulation of generation of precursor metabolites and energy	BP	b2696	UG47_20115
1025	GO:0070873	0.289806	0.975314	1	2	regulation of glycogen metabolic process	BP	b2696	UG47_20115
1026	GO:0006446	0.290548	0.923244	2	7	regulation of translational initiation	BP	b2597 b2696	UG47_12065 UG47_20115
1027	GO:0045947	0.290548	0.923244	2	7	negative regulation of translational initiation	BP	b2597 b2696	UG47_12065 UG47_20115
1028	GO:0051087	0.292499	0.922365	2	7	chaperone binding	MF	b0881 b3510	UG47_08340 UG47_26080
1029	GO:0031226	0.293615	0.756778	58	364	intrinsic component of plasma membrane	CC	b0343 b0484 b0486 b0598 b0679 b0733 b0734 b0839 b0894 b0895 b0896 b0899 b0972 b0974 b1015 b1224 b1225 b1227 b1469 b1475 b1476 b1492 b1599 b1600 b1621 b2194 b2195 b2196 b2199 b2429 b2430 b2520 b2702 b2703 b2801 b2964 b2995 b2996 b3093 b3116 b3224 b3426 b3451 b3452 b3477 b3478 b3491 b3496 b3513 b3528 b3603 b3927 b4067 b4072 b4073 b4120 b4132 b4151	UG47_00140 UG47_00530 UG47_00935 UG47_00945 UG47_01165 UG47_01960 UG47_01970 UG47_02740 UG47_07020 UG47_07125 UG47_07130 UG47_07890 UG47_08020 UG47_08025 UG47_08160 UG47_08165 UG47_08230 UG47_08255 UG47_08360 UG47_09350 UG47_09455 UG47_09530 UG47_09750 UG47_09755 UG47_09780 UG47_11045 UG47_11985 UG47_12325 UG47_12895 UG47_12900 UG47_15520 UG47_15530 UG47_15535 UG47_17650 UG47_17680 UG47_17685 UG4…
1030	GO:0009164	0.302099	0.885787	3	13	nucleoside catabolic process	BP	b0030 b0651 b2162	UG47_00260 UG47_13210 UG47_23140
1031	GO:0015695	0.304416	0.884441	3	13	organic cation transport	BP	b1599 b1600 b4132	UG47_07125 UG47_07130 UG47_09455
1032	GO:0004553	0.304734	0.836682	6	31	hydrolase activity, hydrolyzing O-glycosyl compounds	MF	b0344 b1197 b1617 b3519 b4119 b4392	UG47_05075 UG47_07040 UG47_09535 UG47_15695 UG47_19195 UG47_26815
1033	GO:0046915	0.304786	0.836644	6	31	transition metal ion transmembrane transporter activity	MF	b0484 b0572 b0574 b3477 b3478 b3479	UG47_00670 UG47_00680 UG47_01960 UG47_08160 UG47_08165 UG47_08170
1034	GO:0004180	0.306702	0.861993	4	19	carboxypeptidase activity	MF	b0839 b0925 b1678 b2430	UG47_06720 UG47_12325 UG47_24385 UG47_25860
1035	GO:0006879	0.30685	0.883019	3	13	cellular iron ion homeostasis	BP	b0812 b1902 b1905	UG47_06265 UG47_06285 UG47_20490
1036	GO:0006040	0.307966	0.861171	4	19	amino sugar metabolic process	BP	b2428 b3222 b3223 b3225	UG47_20915 UG47_20925 UG47_20930 UG47_24375
1037	GO:0005886	0.308401	0.726871	164	1065	plasma membrane	CC	b0221 b0287 b0328 b0341 b0343 b0380 b0457 b0484 b0486 b0488 b0489 b0598 b0621 b0652 b0653 b0654 b0679 b0733 b0734 b0791 b0839 b0865 b0894 b0895 b0896 b0899 b0932 b0972 b0973 b0974 b0978 b0979 b1004 b1014 b1015 b1195 b1224 b1225 b1227 b1332 b1433 b1441 b1442 b1443 b1465 b1468 b1469 b1475 b1476 b1483 b1492 b1513 b1514 b1515 b1516 b1587 b1588 b1590 b1599 b1600 b1616 b1621 b1670 b1739 b1752 b1795 b18…	UG47_00140 UG47_00245 UG47_00250 UG47_00255 UG47_00410 UG47_00530 UG47_00725 UG47_00935 UG47_00940 UG47_00945 UG47_00965 UG47_00970 UG47_01100 UG47_01155 UG47_01165 UG47_01425 UG47_01820 UG47_01960 UG47_01970 UG47_01980 UG47_01985 UG47_02740 UG47_02750 UG47_03150 UG47_04485 UG47_04705 UG47_04845 UG47_04880 UG47_05285 UG47_05425 UG47_05670 UG47_06250 UG47_06255 UG47_06760 UG47_07020 UG47_07045 UG4…
1038	GO:0046688	0.30894	0.881793	3	13	response to copper ion	BP	b0484 b0572 b0574	UG47_00670 UG47_00680 UG47_01960
1039	GO:0072529	0.311497	0.858865	4	19	pyrimidine-containing compound catabolic process	BP	b0651 b2146 b2147 b2162	UG47_00260 UG47_23045 UG47_23050 UG47_23140
1040	GO:0033218	0.31197	0.843177	5	25	amide binding	MF	b0839 b0932 b0976 b2430 b3544	UG47_00725 UG47_00955 UG47_12325 UG47_19350 UG47_24385
1041	GO:0042594	0.316904	0.827835	6	31	response to starvation	BP	b0382 b0598 b0812 b0880 b0980 b2659	UG47_00530 UG47_00980 UG47_01440 UG47_19940 UG47_20490 UG47_26085
1042	GO:0051287	0.317574	0.803365	9	50	NAD binding	MF	NA b0759 b1004 b1444 b1521 b2341 b2736 b3125 b3575 b4119	UG47_01100 UG47_09535 UG47_10730 UG47_12760 UG47_18410 UG47_19540 UG47_21405 UG47_23995 UG47_25450
1043	GO:0090609	0.323946	0.850619	4	19	single-species submerged biofilm formation	BP	b1205 b1953 b3024 b3049	UG47_15650 UG47_17375 UG47_21800 UG47_21960
1044	GO:0030313	0.324552	0.739101	38	236	cell envelope	CC	b0383 b0445 b0572 b0574 b0655 b0811 b0973 b1002 b1050 b1197 b1256 b1308 b1440 b1474 b1498 b1646 b1671 b1677 b1901 b2109 b2131 b2150 b2195 b2201 b2310 b2957 b3024 b3453 b3506 b3510 b3544 b3566 b3579 b4055 b4071 b4213 b4227 b4392	UG47_00240 UG47_00670 UG47_00680 UG47_00940 UG47_01090 UG47_01445 UG47_01765 UG47_05075 UG47_06260 UG47_06725 UG47_06755 UG47_06885 UG47_08030 UG47_08320 UG47_08340 UG47_08960 UG47_09015 UG47_09760 UG47_09840 UG47_11945 UG47_15025 UG47_15320 UG47_15695 UG47_16345 UG47_17675 UG47_18390 UG47_19350 UG47_19490 UG47_19560 UG47_20500 UG47_21960 UG47_22845 UG47_22970 UG47_23065 UG47_23310 UG47_23340 UG4…
1045	GO:0017148	0.328908	0.847283	4	19	negative regulation of translation	BP	b0953 b2597 b2696 b3203	UG47_00830 UG47_12065 UG47_20115 UG47_21000
1046	GO:0034249	0.328908	0.847283	4	19	negative regulation of cellular amide metabolic process	BP	b0953 b2597 b2696 b3203	UG47_00830 UG47_12065 UG47_20115 UG47_21000
1047	GO:0042180	0.333496	0.779811	11	63	cellular ketone metabolic process	BP	b0064 b1200 b1384 b1499 b1696 b1967 b3001 b3012 b3515 b3516 b3945	UG47_06630 UG47_08370 UG47_08375 UG47_13385 UG47_14770 UG47_15680 UG47_17440 UG47_22005 UG47_22060 UG47_22265 UG47_25335
1048	GO:0030004	0.336438	0.898376	2	8	cellular monovalent inorganic cation homeostasis	BP	b1492 b1493	UG47_17800 UG47_20400
1049	GO:0030641	0.336438	0.898376	2	8	regulation of cellular pH	BP	b1492 b1493	UG47_17800 UG47_20400
1050	GO:0016405	0.336733	0.898223	2	8	CoA-ligase activity	MF	b1398 b4069	UG47_09770 UG47_14700
1051	GO:0043164	0.337498	0.897824	2	8	Gram-negative-bacterium-type cell wall biogenesis	BP	b0925 b1678	UG47_06720 UG47_25860
1052	GO:0016805	0.338031	0.897546	2	8	dipeptidase activity	MF	b1127 b4021	UG47_05585 UG47_15955
1053	GO:0009898	0.338109	0.824009	5	26	cytoplasmic side of plasma membrane	CC	b1014 b1224 b1225 b2201 b2726	UG47_01155 UG47_10680 UG47_15530 UG47_15535 UG47_23340
1054	GO:0098562	0.338109	0.824009	5	26	cytoplasmic side of membrane	CC	b1014 b1224 b1225 b2201 b2726	UG47_01155 UG47_10680 UG47_15530 UG47_15535 UG47_23340
1055	GO:0043531	0.338322	0.897394	2	8	ADP binding	MF	b1199 b2373	UG47_15685 UG47_24095
1056	GO:0051090	0.33839	0.897359	2	8	regulation of sequence-specific DNA binding transcription factor activity	BP	b0476 b1976	UG47_01920 UG47_17490
1057	GO:0009375	0.338783	0.897153	2	8	ferredoxin hydrogenase complex	CC	b0972 b2997	UG47_00935 UG47_22080
1058	GO:0019299	0.339849	0.896595	2	8	rhamnose metabolic process	BP	b1415 b2799	UG47_11035 UG47_14640
1059	GO:0070567	0.340105	0.89646	2	8	cytidylyltransferase activity	MF	b2877 b3361	UG47_07560 UG47_11510
1060	GO:0046487	0.34302	0.859687	3	14	glyoxylate metabolic process	BP	b3125 b4014 b4015	UG47_05620 UG47_05625 UG47_21405
1061	GO:0042592	0.345455	0.754546	15	89	homeostatic process	BP	b0221 b0304 b0572 b0574 b0812 b1064 b1492 b1493 b1511 b1902 b1905 b2195 b3927 b3962 b4187	UG47_00670 UG47_00680 UG47_05200 UG47_05425 UG47_06265 UG47_06285 UG47_09180 UG47_16275 UG47_17800 UG47_18915 UG47_20400 UG47_20490 UG47_22175 UG47_23310 UG47_25400
1062	GO:0015846	0.348142	0.856421	3	14	polyamine transport	BP	b1440 b1599 b1600	UG47_07125 UG47_07130 UG47_18390
1063	GO:0009894	0.34839	0.892067	2	8	regulation of catabolic process	BP	b0382 b3507	UG47_01440 UG47_08325
1064	GO:0019897	0.35005	0.831913	4	20	extrinsic component of plasma membrane	CC	b2201 b2726 b2994 b2997	UG47_10680 UG47_22080 UG47_22095 UG47_23340
1065	GO:0022804	0.354212	0.711168	39	246	active transmembrane transporter activity	MF	b0343 b0484 b0486 b0652 b0679 b0899 b1015 b1492 b1513 b1621 b1900 b1901 b2149 b2201 b2240 b2429 b2703 b2704 b2801 b2964 b3116 b3133 b3224 b3479 b3496 b3528 b3567 b3603 b3950 b4067 b4120 b4132 b4193 b4195 b4230 b4231 b4304 b4485 b4565	UG47_00140 UG47_00255 UG47_01165 UG47_01960 UG47_01970 UG47_02740 UG47_04485 UG47_04490 UG47_06255 UG47_06260 UG47_07020 UG47_08170 UG47_08255 UG47_08945 UG47_08950 UG47_08955 UG47_09140 UG47_09150 UG47_09455 UG47_09530 UG47_09780 UG47_11045 UG47_11985 UG47_17800 UG47_19245 UG47_19495 UG47_20155 UG47_20160 UG47_20920 UG47_21365 UG47_21440 UG47_22245 UG47_23060 UG47_23340 UG47_23520 UG47_24380 UG4…
1066	GO:0009084	0.362597	0.805325	5	27	glutamine family amino acid biosynthetic process	BP	b0485 b1014 b1748 b2468 b3073	UG47_01155 UG47_01965 UG47_16665 UG47_21665 UG47_24530
1067	GO:0008236	0.363013	0.792106	6	33	serine-type peptidase activity	MF	b0839 b0925 b1598 b1678 b2430 b4021	UG47_05585 UG47_06720 UG47_07135 UG47_12325 UG47_24385 UG47_25860
1068	GO:0017171	0.363013	0.792106	6	33	serine hydrolase activity	MF	b0839 b0925 b1598 b1678 b2430 b4021	UG47_05585 UG47_06720 UG47_07135 UG47_12325 UG47_24385 UG47_25860
1069	GO:0052547	0.364023	0.946762	1	3	regulation of peptidase activity	BP	b2520	UG47_24830
1070	GO:0031225	0.368148	0.94541	1	3	anchored component of membrane	CC	b2520	UG47_24830
1071	GO:0045861	0.369658	0.94491	1	3	negative regulation of proteolysis	BP	b2520	UG47_24830
1072	GO:0009651	0.373801	0.943524	1	3	response to salt stress	BP	b1895	UG47_06235
1073	GO:0009115	0.378212	0.942025	1	3	xanthine catabolic process	BP	b2866	UG47_11455
1074	GO:0046110	0.378212	0.942025	1	3	xanthine metabolic process	BP	b2866	UG47_11455
1075	GO:0043175	0.378438	0.941947	1	3	RNA polymerase core enzyme binding	MF	b2741	UG47_10775
1076	GO:0008081	0.37929	0.810081	4	21	phosphoric diester hydrolase activity	MF	b0457 b1285 b2239 b4213	UG47_01820 UG47_09015 UG47_15155 UG47_23515
1077	GO:0070492	0.379911	0.94144	1	3	oligosaccharide binding	MF	b0343	UG47_26820
1078	GO:0070482	0.380416	0.941266	1	3	response to oxygen levels	BP	b0980	UG47_00980
1079	GO:0004096	0.380908	0.941096	1	3	catalase activity	MF	b3942	UG47_22285
1080	GO:0015810	0.381778	0.940795	1	3	aspartate transport	BP	b3528	UG47_19245
1081	GO:0015172	0.381778	0.940795	1	3	acidic amino acid transmembrane transporter activity	MF	b3528	UG47_19245
1082	GO:0008746	0.38178	0.940794	1	3	NAD(P)+ transhydrogenase activity	MF	b3962	UG47_22175
1083	GO:0015706	0.38178	0.940794	1	3	nitrate transport	BP	b1469	UG47_17650
1084	GO:0015301	0.38178	0.940794	1	3	anion:anion antiporter activity	MF	b2240	UG47_23520
1085	GO:0032329	0.38178	0.940794	1	3	serine transport	BP	b3116	UG47_21440
1086	GO:0015767	0.38178	0.940794	1	3	lactose transport	BP	b0343	UG47_26820
1087	GO:0008776	0.38178	0.940794	1	3	acetate kinase activity	MF	b3115	UG47_21445
1088	GO:0019808	0.38178	0.940794	1	3	polyamine binding	MF	b1440	UG47_18390
1089	GO:0004457	0.381781	0.940793	1	3	lactate dehydrogenase activity	MF	b3605	UG47_02750
1090	GO:0004824	0.381792	0.94079	1	3	lysine-tRNA ligase activity	MF	b4129	UG47_09470
1091	GO:0006430	0.381792	0.94079	1	3	lysyl-tRNA aminoacylation	BP	b4129	UG47_09470
1092	GO:0006007	0.381799	0.940787	1	3	glucose catabolic process	BP	b1002	UG47_01090
1093	GO:0004067	0.381801	0.940787	1	3	asparaginase activity	MF	b2957	UG47_11945
1094	GO:0015826	0.381869	0.940763	1	3	threonine transport	BP	b3116	UG47_21440
1095	GO:0042158	0.381888	0.940757	1	3	lipoprotein biosynthetic process	BP	b0572	UG47_00680
1096	GO:0019404	0.381926	0.940743	1	3	galactitol catabolic process	BP	b2095	UG47_22775
1097	GO:0046351	0.382066	0.940694	1	3	disaccharide biosynthetic process	BP	b4232	UG47_08940
1098	GO:0006001	0.3823	0.940613	1	3	fructose catabolic process	BP	b4232	UG47_08940
1099	GO:0035601	0.382623	0.940501	1	3	protein deacylation	BP	b4069	UG47_09770
1100	GO:0033677	0.382897	0.940405	1	3	DNA/RNA helicase activity	MF	b3361	UG47_07560
1101	GO:0071478	0.382951	0.940386	1	3	cellular response to radiation	BP	b1333	UG47_14890
1102	GO:0071482	0.382951	0.940386	1	3	cellular response to light stimulus	BP	b1333	UG47_14890
1103	GO:0051131	0.383157	0.940315	1	3	chaperone-mediated protein complex assembly	BP	b1226	UG47_15525
1104	GO:0004779	0.383264	0.940277	1	3	sulfate adenylyltransferase activity	MF	b3361	UG47_07560
1105	GO:0007584	0.383303	0.940264	1	3	response to nutrient	BP	b3604	UG47_02745
1106	GO:0031670	0.383303	0.940264	1	3	cellular response to nutrient	BP	b3604	UG47_02745
1107	GO:0015426	0.383372	0.94024	1	3	polar-amino acid-transporting ATPase activity	MF	b0652	UG47_00255
1108	GO:0004152	0.383431	0.940219	1	3	dihydroorotate dehydrogenase activity	MF	b2147	UG47_23050
1109	GO:0015744	0.383545	0.940179	1	3	succinate transport	BP	b3528	UG47_19245
1110	GO:0071422	0.383545	0.940179	1	3	succinate transmembrane transport	BP	b3528	UG47_19245
1111	GO:0006015	0.383669	0.940136	1	3	5-phosphoribose 1-diphosphate biosynthetic process	BP	b4383	UG47_05000
1112	GO:0046391	0.383669	0.940136	1	3	5-phosphoribose 1-diphosphate metabolic process	BP	b4383	UG47_05000
1113	GO:0015075	0.383835	0.685217	37	236	ion transmembrane transporter activity	MF	b0328 b0343 b0484 b0486 b0572 b0574 b0621 b0652 b0653 b0811 b0899 b1015 b1469 b1492 b1599 b1600 b1801 b2240 b2801 b2964 b3093 b3116 b3224 b3451 b3452 b3477 b3478 b3479 b3496 b3528 b3603 b3962 b4067 b4120 b4123 b4132 b4138	UG47_00250 UG47_00255 UG47_00410 UG47_00670 UG47_00680 UG47_01165 UG47_01960 UG47_01970 UG47_02740 UG47_05670 UG47_07125 UG47_07130 UG47_08020 UG47_08025 UG47_08160 UG47_08165 UG47_08170 UG47_08255 UG47_09425 UG47_09455 UG47_09515 UG47_09530 UG47_09780 UG47_11045 UG47_11985 UG47_17650 UG47_17800 UG47_19245 UG47_20500 UG47_20920 UG47_21440 UG47_21565 UG47_22175 UG47_23520 UG47_25990 UG47_26820 UG4…
1114	GO:0070206	0.384011	0.940016	1	3	protein trimerization	BP	b0572	UG47_00680
1115	GO:0008742	0.384045	0.940004	1	3	L-ribulose-phosphate 4-epimerase activity	MF	b0061	UG47_13370
1116	GO:0006811	0.384146	0.67525	52	335	ion transport	BP	b0328 b0343 b0484 b0486 b0572 b0574 b0621 b0652 b0653 b0654 b0655 b0811 b0899 b1015 b1433 b1469 b1492 b1599 b1600 b1616 b1801 b1902 b1905 b2131 b2240 b2310 b2789 b2964 b3093 b3116 b3127 b3224 b3451 b3452 b3453 b3477 b3478 b3479 b3496 b3528 b3603 b3874 b3927 b3962 b4067 b4120 b4123 b4132 b4138 b4193 b4195 b4356	UG47_00240 UG47_00245 UG47_00250 UG47_00255 UG47_00410 UG47_00670 UG47_00680 UG47_01165 UG47_01960 UG47_01970 UG47_02740 UG47_03150 UG47_04845 UG47_05670 UG47_06265 UG47_06285 UG47_07045 UG47_07125 UG47_07130 UG47_08020 UG47_08025 UG47_08030 UG47_08160 UG47_08165 UG47_08170 UG47_08255 UG47_09140 UG47_09150 UG47_09425 UG47_09455 UG47_09515 UG47_09530 UG47_09780 UG47_10980 UG47_11985 UG47_17650 UG4…
1117	GO:0009439	0.385627	0.939449	1	3	cyanate metabolic process	BP	b0341	UG47_26825
1118	GO:0009440	0.385627	0.939449	1	3	cyanate catabolic process	BP	b0341	UG47_26825
1119	GO:0016863	0.385656	0.939439	1	3	intramolecular oxidoreductase activity, transposing C=C bonds	MF	b3846	UG47_10475
1120	GO:0052873	0.385919	0.939346	1	3	FMN reductase (NADPH) activity	MF	b3713	UG47_26660
1121	GO:0004784	0.386908	0.938997	1	3	superoxide dismutase activity	MF	b1646	UG47_06885
1122	GO:0016721	0.386908	0.938997	1	3	oxidoreductase activity, acting on superoxide radicals as acceptor	MF	b1646	UG47_06885
1123	GO:0042439	0.387189	0.804218	4	21	ethanolamine-containing compound metabolic process	BP	b2457 b2458 b2459 b2460	UG47_24475 UG47_24480 UG47_24485 UG47_24490
1124	GO:0005351	0.387368	0.828985	3	15	sugar:proton symporter activity	MF	b0343 b2801 b3224	UG47_11045 UG47_20920 UG47_26820
1125	GO:0032880	0.387519	0.938781	1	3	regulation of protein localization	BP	b3524	UG47_19220
1126	GO:0051223	0.387519	0.938781	1	3	regulation of protein transport	BP	b3524	UG47_19220
1127	GO:0070201	0.387519	0.938781	1	3	regulation of establishment of protein localization	BP	b3524	UG47_19220
1128	GO:1901677	0.388047	0.828513	3	15	phosphate transmembrane transporter activity	MF	b2240 b3451 b3452	UG47_08020 UG47_08025 UG47_23520
1129	GO:0016646	0.389315	0.827632	3	15	oxidoreductase activity, acting on the CH-NH group of donors, NAD or NADP as acceptor	MF	b1014 b1462 b3713	UG47_01155 UG47_17615 UG47_26660
1130	GO:0030613	0.389695	0.938006	1	3	oxidoreductase activity, acting on phosphorus or arsenic in donors	MF	b0383	UG47_01445
1131	GO:0010181	0.389716	0.759791	7	40	FMN binding	MF	b1004 b1462 b2241 b2242 b3081 b3605 b3713	UG47_01100 UG47_02750 UG47_17615 UG47_21625 UG47_23525 UG47_23530 UG47_26660
1132	GO:0008152	0.38976	0.648823	349	2316	metabolic process	BP	NA b0030 b0034 b0035 b0061 b0062 b0063 b0064 b0129 b0162 b0186 b0221 b0304 b0307 b0330 b0341 b0344 b0345 b0346 b0382 b0383 b0394 b0419 b0435 b0476 b0484 b0485 b0487 b0506 b0572 b0574 b0581 b0599 b0607 b0615 b0616 b0651 b0679 b0733 b0734 b0757 b0758 b0759 b0800 b0812 b0823 b0824 b0825 b0836 b0839 b0872 b0880 b0881 b0882 b0894 b0895 b0896 b0897 b0903 b0925 b0932 b0953 b0958 b0972 b0973 b0974 b0975 …	UG47_00140 UG47_00260 UG47_00435 UG47_00440 UG47_00480 UG47_00520 UG47_00635 UG47_00670 UG47_00680 UG47_00725 UG47_00830 UG47_00860 UG47_00935 UG47_00940 UG47_00945 UG47_00950 UG47_00965 UG47_00970 UG47_00980 UG47_01075 UG47_01080 UG47_01090 UG47_01100 UG47_01155 UG47_01440 UG47_01445 UG47_01505 UG47_01630 UG47_01710 UG47_01920 UG47_01960 UG47_01965 UG47_01975 UG47_02745 UG47_02750 UG47_03195 UG4…
1133	GO:0016840	0.390052	0.827118	3	15	carbon-nitrogen lyase activity	MF	b3117 b4139 b4471	UG47_09420 UG47_21435 UG47_21460
1134	GO:0031329	0.390426	0.937745	1	3	regulation of cellular catabolic process	BP	b3507	UG47_08325
1135	GO:0043471	0.390426	0.937745	1	3	regulation of cellular carbohydrate catabolic process	BP	b3507	UG47_08325
1136	GO:0015796	0.390498	0.937719	1	3	galactitol transport	BP	b4304	UG47_04485
1137	GO:0090584	0.390498	0.937719	1	3	protein-phosphocysteine-galactitol-phosphotransferase system transporter activity	MF	b4304	UG47_04485
1138	GO:0043101	0.390794	0.8266	3	15	purine-containing compound salvage	BP	b2866 b2867 b2868	UG47_11455 UG47_11460 UG47_11465
1139	GO:0016651	0.391282	0.742158	9	53	oxidoreductase activity, acting on NAD(P)H	MF	b0304 b0872 b1004 b2146 b2147 b3081 b3713 b3962 b4051	UG47_01100 UG47_05200 UG47_09865 UG47_21625 UG47_22175 UG47_23045 UG47_23050 UG47_26130 UG47_26660
1140	GO:0006749	0.391583	0.826048	3	15	glutathione metabolic process	BP	b1064 b1635 b2302	UG47_06940 UG47_16275 UG47_23805
1141	GO:0043856	0.391717	0.937281	1	3	anti-sigma factor antagonist activity	MF	b0382	UG47_01440
1142	GO:0006097	0.392199	0.864542	2	9	glyoxylate cycle	BP	b4014 b4015	UG47_05620 UG47_05625
1143	GO:0015036	0.392401	0.80031	4	21	disulfide oxidoreductase activity	MF	b1064 b2194 b2195 b2302	UG47_16275 UG47_23305 UG47_23310 UG47_23805
1144	GO:0009002	0.392569	0.864318	2	9	serine-type D-Ala-D-Ala carboxypeptidase activity	MF	b0839 b2430	UG47_12325 UG47_24385
1145	GO:0005048	0.392878	0.936862	1	3	signal sequence binding	MF	b0976	UG47_00955
1146	GO:0045913	0.392954	0.936835	1	3	positive regulation of carbohydrate metabolic process	BP	b3049	UG47_21800
1147	GO:0071111	0.392978	0.86407	2	9	cyclic-guanylate-specific phosphodiesterase activity	MF	b0457 b1285	UG47_01820 UG47_15155
1148	GO:0015154	0.394009	0.863444	2	9	disaccharide transmembrane transporter activity	MF	b0343 b4120	UG47_09530 UG47_26820
1149	GO:0042176	0.39422	0.936376	1	3	regulation of protein catabolic process	BP	b0382	UG47_01440
1150	GO:0016755	0.394729	0.863007	2	9	transferase activity, transferring amino-acyl groups	MF	b0925 b1678	UG47_06720 UG47_25860
1151	GO:0046434	0.394817	0.76633	6	34	organophosphate catabolic process	BP	b2095 b2241 b2242 b3426 b4213 b4383	UG47_05000 UG47_07890 UG47_09015 UG47_22775 UG47_23525 UG47_23530
1152	GO:0032881	0.39503	0.936082	1	3	regulation of polysaccharide metabolic process	BP	b2696	UG47_20115
1153	GO:0015296	0.395403	0.862596	2	9	anion:cation symporter activity	MF	b1015 b3528	UG47_01165 UG47_19245
1154	GO:0010906	0.395475	0.93592	1	3	regulation of glucose metabolic process	BP	b2696	UG47_20115
1155	GO:0008219	0.395792	0.935804	1	3	cell death	BP	b4559	UG47_09475
1156	GO:0016265	0.395792	0.935804	1	3	death	BP	b4559	UG47_09475
1157	GO:0072593	0.396221	0.862097	2	9	reactive oxygen species metabolic process	BP	b1646 b3942	UG47_06885 UG47_22285
1158	GO:0018205	0.396334	0.862028	2	9	peptidyl-lysine modification	BP	b2584 b4069	UG47_09770 UG47_25180
1159	GO:1900232	0.398212	0.934916	1	3	negative regulation of single-species biofilm formation on inanimate substrate	BP	b3049	UG47_21800
1160	GO:0003674	0.398259	0.652681	439	2926	molecular_function	MF	NA b0030 b0034 b0035 b0061 b0062 b0063 b0064 b0129 b0162 b0186 b0221 b0304 b0307 b0328 b0330 b0343 b0344 b0345 b0346 b0382 b0383 b0394 b0419 b0435 b0445 b0457 b0476 b0484 b0485 b0486 b0487 b0506 b0572 b0574 b0581 b0599 b0607 b0615 b0616 b0621 b0651 b0652 b0653 b0654 b0679 b0733 b0734 b0757 b0758 b0759 b0800 b0803 b0811 b0812 b0823 b0824 b0825 b0839 b0872 b0880 b0881 b0882 b0894 b0895 b0896 b0897 …	UG47_00140 UG47_00245 UG47_00250 UG47_00255 UG47_00260 UG47_00410 UG47_00435 UG47_00440 UG47_00480 UG47_00520 UG47_00635 UG47_00670 UG47_00680 UG47_00725 UG47_00830 UG47_00860 UG47_00935 UG47_00940 UG47_00945 UG47_00950 UG47_00955 UG47_00965 UG47_00970 UG47_00980 UG47_01075 UG47_01080 UG47_01090 UG47_01100 UG47_01155 UG47_01165 UG47_01195 UG47_01440 UG47_01445 UG47_01505 UG47_01630 UG47_01710 UG4…
1161	GO:0048878	0.399568	0.728548	10	60	chemical homeostasis	BP	b0221 b0572 b0574 b0812 b1492 b1493 b1902 b1905 b3927 b4187	UG47_00670 UG47_00680 UG47_05425 UG47_06265 UG47_06285 UG47_09180 UG47_17800 UG47_18915 UG47_20400 UG47_20490
1162	GO:0098662	0.402354	0.715695	12	73	inorganic cation transmembrane transport	BP	b0484 b0572 b0574 b1599 b1600 b3477 b3478 b3479 b3496 b3528 b3962 b4120	UG47_00670 UG47_00680 UG47_01960 UG47_07125 UG47_07130 UG47_08160 UG47_08165 UG47_08170 UG47_08255 UG47_09530 UG47_19245 UG47_22175
1163	GO:0006275	0.40307	0.857883	2	9	regulation of DNA replication	BP	b0880 b2009	UG47_22375 UG47_26085
1164	GO:0016747	0.405337	0.713048	12	73	transferase activity, transferring acyl groups other than amino-acyl groups	MF	b0823 b0903 b1397 b1517 b1747 b2342 b2458 b2584 b3114 b3156 b3845 b3951	UG47_10470 UG47_12245 UG47_14705 UG47_16660 UG47_21240 UG47_21450 UG47_22240 UG47_24000 UG47_24480 UG47_25180 UG47_25430 UG47_25970
1165	GO:0031224	0.406968	0.633774	145	955	intrinsic component of membrane	CC	b0129 b0287 b0328 b0341 b0343 b0380 b0457 b0484 b0486 b0488 b0489 b0572 b0598 b0621 b0652 b0653 b0654 b0679 b0733 b0734 b0791 b0839 b0894 b0895 b0896 b0899 b0925 b0972 b0974 b0978 b0979 b1015 b1050 b1195 b1198 b1224 b1225 b1227 b1256 b1332 b1433 b1441 b1442 b1443 b1465 b1469 b1475 b1476 b1492 b1513 b1514 b1515 b1516 b1590 b1599 b1600 b1616 b1621 b1670 b1677 b1752 b1795 b1801 b1974 b2109 b2131 b21…	UG47_00140 UG47_00245 UG47_00250 UG47_00255 UG47_00410 UG47_00530 UG47_00680 UG47_00935 UG47_00945 UG47_00965 UG47_00970 UG47_01165 UG47_01425 UG47_01820 UG47_01960 UG47_01970 UG47_01980 UG47_01985 UG47_02740 UG47_03150 UG47_04485 UG47_04505 UG47_04705 UG47_04845 UG47_04880 UG47_05285 UG47_05670 UG47_06250 UG47_06725 UG47_06760 UG47_07020 UG47_07045 UG47_07125 UG47_07130 UG47_07180 UG47_07890 UG4…
1166	GO:0044425	0.412354	0.628052	151	996	membrane part	CC	b0129 b0287 b0328 b0341 b0343 b0380 b0457 b0484 b0486 b0488 b0489 b0572 b0598 b0621 b0652 b0653 b0654 b0679 b0733 b0734 b0791 b0839 b0894 b0895 b0896 b0899 b0925 b0972 b0974 b0978 b0979 b1014 b1015 b1050 b1195 b1198 b1224 b1225 b1227 b1256 b1332 b1433 b1441 b1442 b1443 b1465 b1469 b1475 b1476 b1492 b1513 b1514 b1515 b1516 b1590 b1599 b1600 b1616 b1621 b1670 b1677 b1752 b1795 b1801 b1974 b2109 b21…	UG47_00140 UG47_00245 UG47_00250 UG47_00255 UG47_00410 UG47_00530 UG47_00680 UG47_00935 UG47_00945 UG47_00965 UG47_00970 UG47_01155 UG47_01165 UG47_01425 UG47_01820 UG47_01960 UG47_01970 UG47_01980 UG47_01985 UG47_02740 UG47_03150 UG47_04485 UG47_04505 UG47_04705 UG47_04845 UG47_04880 UG47_05285 UG47_05670 UG47_06250 UG47_06725 UG47_06760 UG47_07020 UG47_07045 UG47_07125 UG47_07130 UG47_07180 UG4…
1167	GO:0006814	0.414872	0.782288	4	22	sodium ion transport	BP	b1015 b1616 b4067 b4120	UG47_01165 UG47_07045 UG47_09530 UG47_09780
1168	GO:0043231	0.417866	0.779944	4	22	intracellular membrane-bounded organelle	CC	b0344 b0484 b1617 b1684	UG47_01960 UG47_06690 UG47_07040 UG47_26815
1169	GO:0015696	0.419684	0.778516	4	22	ammonium transport	BP	b1599 b1600 b2131 b4132	UG47_07125 UG47_07130 UG47_09455 UG47_22970
1170	GO:0006508	0.421209	0.680682	17	107	proteolysis	BP	b0839 b0881 b0882 b0925 b0932 b0975 b1127 b1598 b1678 b1931 b1976 b2430 b2520 b2993 b3159 b4021 b4305	UG47_00725 UG47_00950 UG47_04495 UG47_05585 UG47_06420 UG47_06720 UG47_07135 UG47_12325 UG47_15955 UG47_17490 UG47_21225 UG47_22100 UG47_24385 UG47_24830 UG47_25860 UG47_26075 UG47_26080
1171	GO:0003333	0.421486	0.709095	10	61	amino acid transmembrane transport	BP	b0328 b0486 b0652 b0653 b0899 b1015 b1492 b3116 b3528 b4132	UG47_00250 UG47_00255 UG47_01165 UG47_01970 UG47_09455 UG47_17800 UG47_19245 UG47_21440 UG47_25990 UG47_26885
1172	GO:0019898	0.421914	0.77676	4	22	extrinsic component of membrane	CC	b2201 b2726 b2994 b2997	UG47_10680 UG47_22080 UG47_22095 UG47_23340
1173	GO:0006865	0.424722	0.683586	15	94	amino acid transport	BP	b0328 b0486 b0652 b0653 b0654 b0655 b0811 b0899 b1015 b1492 b2131 b2310 b3116 b3528 b4132	UG47_00240 UG47_00245 UG47_00250 UG47_00255 UG47_01165 UG47_01970 UG47_09455 UG47_17800 UG47_19245 UG47_20500 UG47_21440 UG47_22970 UG47_23845 UG47_25990 UG47_26885
1174	GO:0045454	0.429235	0.770949	4	22	cell redox homeostasis	BP	b0304 b1064 b2195 b3962	UG47_05200 UG47_16275 UG47_22175 UG47_23310
1175	GO:0006739	0.431471	0.795826	3	16	NADP metabolic process	BP	b3565 b3962 b4301	UG47_04470 UG47_19485 UG47_22175
1176	GO:0015179	0.434778	0.720906	7	42	L-amino acid transmembrane transporter activity	MF	b0486 b0899 b1015 b1492 b3116 b3528 b4132	UG47_01165 UG47_01970 UG47_09455 UG47_17800 UG47_19245 UG47_21440 UG47_25990
1177	GO:0015101	0.435638	0.792673	3	16	organic cation transmembrane transporter activity	MF	b1599 b1600 b4132	UG47_07125 UG47_07130 UG47_09455
1178	GO:0030001	0.436052	0.685118	12	75	metal ion transport	BP	b0484 b0572 b0574 b1015 b1616 b1902 b1905 b3477 b3478 b3479 b4067 b4120	UG47_00670 UG47_00680 UG47_01165 UG47_01960 UG47_06265 UG47_06285 UG47_07045 UG47_08160 UG47_08165 UG47_08170 UG47_09530 UG47_09780
1179	GO:0043254	0.437865	0.790978	3	16	regulation of protein complex assembly	BP	b1399 b1512 b2584	UG47_14695 UG47_25180 UG47_25405
1180	GO:1903825	0.438633	0.682762	12	75	organic acid transmembrane transport	BP	b0328 b0486 b0652 b0653 b0899 b1015 b1492 b3116 b3528 b3603 b4067 b4132	UG47_00250 UG47_00255 UG47_01165 UG47_01970 UG47_02740 UG47_09455 UG47_09780 UG47_17800 UG47_19245 UG47_21440 UG47_25990 UG47_26885
1181	GO:0043933	0.442435	0.655747	19	120	macromolecular complex subunit organization	BP	b0572 b1226 b1399 b1512 b1611 b1619 b1854 b2194 b2195 b2196 b2199 b2201 b2584 b2659 b2727 b2910 b2957 b4139 b4232	UG47_00680 UG47_05970 UG47_07030 UG47_07070 UG47_08940 UG47_09420 UG47_10685 UG47_11680 UG47_11945 UG47_14695 UG47_15525 UG47_19940 UG47_23305 UG47_23310 UG47_23315 UG47_23330 UG47_23340 UG47_25180 UG47_25405
1182	GO:0016407	0.444048	0.712795	7	42	acetyltransferase activity	MF	b0823 b0903 b2458 b2584 b3114 b3156 b3951	UG47_12245 UG47_21240 UG47_21450 UG47_22240 UG47_24480 UG47_25180 UG47_25970
1183	GO:0042221	0.448367	0.617192	46	300	response to chemical	BP	b0304 b0484 b0487 b0572 b0574 b0839 b0980 b1205 b1333 b1385 b1387 b1388 b1389 b1390 b1391 b1392 b1397 b1398 b1399 b1400 b1407 b1482 b1635 b1646 b1953 b1967 b2150 b2367 b2368 b2521 b3024 b3494 b3496 b3513 b3514 b3518 b3544 b3588 b3604 b3713 b3927 b3942 b4051 b4069 b4189 b4363	UG47_00670 UG47_00680 UG47_00980 UG47_01960 UG47_01975 UG47_02745 UG47_04880 UG47_05200 UG47_06885 UG47_06940 UG47_08245 UG47_08255 UG47_08360 UG47_08365 UG47_09170 UG47_09770 UG47_09865 UG47_12325 UG47_14680 UG47_14690 UG47_14695 UG47_14700 UG47_14705 UG47_14730 UG47_14735 UG47_14740 UG47_14745 UG47_14750 UG47_14755 UG47_14765 UG47_14890 UG47_15650 UG47_17375 UG47_17440 UG47_17715 UG47_18915 UG4…
1184	GO:0006885	0.448477	0.825627	2	10	regulation of pH	BP	b1492 b1493	UG47_17800 UG47_20400
1185	GO:0055067	0.448477	0.825627	2	10	monovalent inorganic cation homeostasis	BP	b1492 b1493	UG47_17800 UG47_20400
1186	GO:0010038	0.448617	0.708767	7	42	response to metal ion	BP	b0484 b0487 b0572 b0574 b1205 b3024 b3927	UG47_00670 UG47_00680 UG47_01960 UG47_01975 UG47_15650 UG47_18915 UG47_21960
1187	GO:0030955	0.449131	0.825174	2	10	potassium ion binding	MF	b1854 b3708	UG47_05970 UG47_26685
1188	GO:0097164	0.449534	0.698319	8	49	ammonium ion metabolic process	BP	b0034 b0035 b1444 b2457 b2458 b2459 b2460 b3073	UG47_13245 UG47_13250 UG47_18410 UG47_21665 UG47_24475 UG47_24480 UG47_24485 UG47_24490
1189	GO:0015157	0.449843	0.824678	2	10	oligosaccharide transmembrane transporter activity	MF	b0343 b4120	UG47_09530 UG47_26820
1190	GO:0009447	0.449923	0.824622	2	10	putrescine catabolic process	BP	b1444 b3073	UG47_18410 UG47_21665
1191	GO:0006105	0.451867	0.823266	2	10	succinate metabolic process	BP	b1747 b1748	UG47_16660 UG47_16665
1192	GO:0009437	0.451927	0.823224	2	10	carnitine metabolic process	BP	b0034 b0035	UG47_13245 UG47_13250
1193	GO:0048037	0.452949	0.615436	42	276	cofactor binding	MF	NA b0221 b0304 b0759 b0872 b0894 b1004 b1014 b1224 b1392 b1444 b1462 b1468 b1474 b1493 b1521 b1748 b2241 b2242 b2341 b2373 b2584 b2660 b2736 b2866 b2867 b2979 b3073 b3081 b3117 b3125 b3426 b3575 b3605 b3708 b3713 b3962 b4055 b4119 b4154 b4187 b4323 b4468	UG47_01100 UG47_01155 UG47_02750 UG47_04620 UG47_05200 UG47_05425 UG47_07890 UG47_08685 UG47_08690 UG47_09180 UG47_09335 UG47_09535 UG47_09840 UG47_10730 UG47_11455 UG47_11460 UG47_12760 UG47_14730 UG47_15535 UG47_16665 UG47_17615 UG47_17645 UG47_17675 UG47_18410 UG47_19540 UG47_19945 UG47_20400 UG47_21405 UG47_21435 UG47_21625 UG47_21665 UG47_22175 UG47_23525 UG47_23530 UG47_23995 UG47_24095 UG4…
1194	GO:0005977	0.454324	0.821544	2	10	glycogen metabolic process	BP	b2696 b3430	UG47_07925 UG47_20115
1195	GO:0006112	0.454324	0.821544	2	10	energy reserve metabolic process	BP	b2696 b3430	UG47_07925 UG47_20115
1196	GO:0008233	0.458723	0.65183	15	96	peptidase activity	MF	b0839 b0882 b0925 b0932 b0975 b1127 b1598 b1678 b1931 b1976 b2430 b2993 b3159 b4021 b4305	UG47_00725 UG47_00950 UG47_04495 UG47_05585 UG47_06420 UG47_06720 UG47_07135 UG47_12325 UG47_15955 UG47_17490 UG47_21225 UG47_22100 UG47_24385 UG47_25860 UG47_26075
1197	GO:0006560	0.464967	0.897416	1	4	proline metabolic process	BP	b1014	UG47_01155
1198	GO:0006561	0.464967	0.897416	1	4	proline biosynthetic process	BP	b1014	UG47_01155
1199	GO:0016831	0.46537	0.720273	5	30	carboxy-lyase activity	MF	b0186 b1493 b2373 b3403 b4131	UG47_07770 UG47_09460 UG47_13995 UG47_20400 UG47_24095
1200	GO:1902475	0.4668	0.719028	5	30	L-alpha-amino acid transmembrane transport	BP	b0486 b0899 b1492 b3528 b4132	UG47_01970 UG47_09455 UG47_17800 UG47_19245 UG47_25990
1201	GO:0009992	0.469648	0.895025	1	4	cellular water homeostasis	BP	b3927	UG47_18915
1202	GO:0030104	0.469648	0.895025	1	4	water homeostasis	BP	b3927	UG47_18915
1203	GO:0004645	0.47188	0.893871	1	4	phosphorylase activity	MF	b1309	UG47_15020
1204	GO:0046700	0.472112	0.646948	13	83	heterocycle catabolic process	BP	b0030 b0651 b1014 b2146 b2147 b2162 b2696 b2866 b2867 b2868 b3708 b4213 b4383	UG47_00260 UG47_01155 UG47_05000 UG47_09015 UG47_11455 UG47_11460 UG47_11465 UG47_13210 UG47_20115 UG47_23045 UG47_23050 UG47_23140 UG47_26685
1205	GO:0009308	0.472304	0.677424	8	50	amine metabolic process	BP	b1444 b2457 b2458 b2459 b2460 b2795 b3073 b3708	UG47_11015 UG47_18410 UG47_21665 UG47_24475 UG47_24480 UG47_24485 UG47_24490 UG47_26685
1206	GO:0006637	0.472843	0.762229	3	17	acyl-CoA metabolic process	BP	b0615 b0616 b4069	UG47_00435 UG47_00440 UG47_09770
1207	GO:0035383	0.472843	0.762229	3	17	thioester metabolic process	BP	b0615 b0616 b4069	UG47_00435 UG47_00440 UG47_09770
1208	GO:0043335	0.472945	0.893318	1	4	protein unfolding	BP	b0882	UG47_26075
1209	GO:0006085	0.473014	0.893283	1	4	acetyl-CoA biosynthetic process	BP	b4069	UG47_09770
1210	GO:0016645	0.473162	0.761971	3	17	oxidoreductase activity, acting on the CH-NH group of donors	MF	b1014 b1462 b3713	UG47_01155 UG47_17615 UG47_26660
1211	GO:0006612	0.473204	0.893184	1	4	protein targeting to membrane	BP	b3524	UG47_19220
1212	GO:0042908	0.473293	0.893137	1	4	xenobiotic transport	BP	b1433	UG47_18355
1213	GO:0042910	0.473293	0.893137	1	4	xenobiotic transporter activity	MF	b1433	UG47_18355
1214	GO:0043610	0.473356	0.893104	1	4	regulation of carbohydrate utilization	BP	b2429	UG47_24380
1215	GO:0006002	0.473396	0.893084	1	4	fructose 6-phosphate metabolic process	BP	b4232	UG47_08940
1216	GO:0015800	0.473399	0.893082	1	4	acidic amino acid transport	BP	b3528	UG47_19245
1217	GO:0015333	0.4734	0.893082	1	4	peptide:proton symporter activity	MF	b3496	UG47_08255
1218	GO:0022897	0.4734	0.893082	1	4	proton-dependent peptide secondary active transmembrane transporter activity	MF	b3496	UG47_08255
1219	GO:0019594	0.4734	0.893082	1	4	mannitol metabolic process	BP	b4323	UG47_04620
1220	GO:0009450	0.4734	0.893082	1	4	gamma-aminobutyric acid catabolic process	BP	b2661	UG47_19950
1221	GO:0005283	0.4734	0.893082	1	4	sodium:amino acid symporter activity	MF	b1015	UG47_01165
1222	GO:0005343	0.4734	0.893082	1	4	organic acid:sodium symporter activity	MF	b1015	UG47_01165
1223	GO:0005416	0.4734	0.893082	1	4	cation:amino acid symporter activity	MF	b1015	UG47_01165
1224	GO:0015370	0.4734	0.893082	1	4	solute:sodium symporter activity	MF	b1015	UG47_01165
1225	GO:0072530	0.4734	0.893082	1	4	purine-containing compound transmembrane transport	BP	b2964	UG47_11985
1226	GO:0006528	0.473407	0.893078	1	4	asparagine metabolic process	BP	b2957	UG47_11945
1227	GO:0006565	0.473407	0.893078	1	4	L-serine catabolic process	BP	b3117	UG47_21435
1228	GO:0072531	0.473409	0.893077	1	4	pyrimidine-containing compound transmembrane transport	BP	b2964	UG47_11985
1229	GO:0052858	0.473508	0.893026	1	4	peptidyl-lysine N-acetyltransferase activity, acting on acetyl phosphate as donor	MF	b2584	UG47_25180
1230	GO:0031402	0.473634	0.89296	1	4	sodium ion binding	MF	b1015	UG47_01165
1231	GO:2001058	0.473638	0.892957	1	4	D-tagatose 6-phosphate metabolic process	BP	b2095	UG47_22775
1232	GO:2001059	0.473638	0.892957	1	4	D-tagatose 6-phosphate catabolic process	BP	b2095	UG47_22775
1233	GO:0051336	0.473815	0.761439	3	17	regulation of hydrolase activity	BP	b0476 b2009 b2520	UG47_01920 UG47_22375 UG47_24830
1234	GO:0019294	0.473956	0.892792	1	4	keto-3-deoxy-D-manno-octulosonic acid biosynthetic process	BP	b2708	UG47_20180
1235	GO:0046400	0.473956	0.892792	1	4	keto-3-deoxy-D-manno-octulosonic acid metabolic process	BP	b2708	UG47_20180
1236	GO:0098732	0.473994	0.892772	1	4	macromolecule deacylation	BP	b4069	UG47_09770
1237	GO:0001123	0.474017	0.89276	1	4	transcription initiation from bacterial-type RNA polymerase promoter	BP	b2741	UG47_10775
1238	GO:0016652	0.474589	0.892461	1	4	oxidoreductase activity, acting on NAD(P)H, NAD(P) as acceptor	MF	b3962	UG47_22175
1239	GO:0019583	0.474636	0.892436	1	4	galactonate metabolic process	BP	b4357	UG47_04850
1240	GO:0019584	0.474636	0.892436	1	4	galactonate catabolic process	BP	b4357	UG47_04850
1241	GO:0015174	0.474744	0.89238	1	4	basic amino acid transmembrane transporter activity	MF	b4132	UG47_09455
1242	GO:0004970	0.474979	0.892257	1	4	ionotropic glutamate receptor activity	MF	b0811	UG47_20500
1243	GO:0005230	0.474979	0.892257	1	4	extracellular ligand-gated ion channel activity	MF	b0811	UG47_20500
1244	GO:0007166	0.474979	0.892257	1	4	cell surface receptor signaling pathway	BP	b0811	UG47_20500
1245	GO:0007215	0.474979	0.892257	1	4	glutamate receptor signaling pathway	BP	b0811	UG47_20500
1246	GO:0008066	0.474979	0.892257	1	4	glutamate receptor activity	MF	b0811	UG47_20500
1247	GO:0015276	0.474979	0.892257	1	4	ligand-gated ion channel activity	MF	b0811	UG47_20500
1248	GO:0035235	0.474979	0.892257	1	4	ionotropic glutamate receptor signaling pathway	BP	b0811	UG47_20500
1249	GO:0009052	0.475136	0.892175	1	4	pentose-phosphate shunt, non-oxidative branch	BP	b4301	UG47_04470
1250	GO:0043174	0.475657	0.759938	3	17	nucleoside salvage	BP	b2866 b2867 b2868	UG47_11455 UG47_11460 UG47_11465
1251	GO:0034639	0.476231	0.8916	1	4	L-amino acid efflux transmembrane transporter activity	MF	b3116	UG47_21440
1252	GO:0019249	0.476783	0.89131	1	4	lactate biosynthetic process	BP	b1967	UG47_17440
1253	GO:0051782	0.476905	0.891245	1	4	negative regulation of cell division	BP	b0958	UG47_00860
1254	GO:0008519	0.47692	0.758907	3	17	ammonium transmembrane transporter activity	MF	b1599 b1600 b4132	UG47_07125 UG47_07130 UG47_09455
1255	GO:0070568	0.477649	0.890853	1	4	guanylyltransferase activity	MF	b3361	UG47_07560
1256	GO:0000303	0.477785	0.890781	1	4	response to superoxide	BP	b1646	UG47_06885
1257	GO:0006801	0.477785	0.890781	1	4	superoxide metabolic process	BP	b1646	UG47_06885
1258	GO:0019430	0.477785	0.890781	1	4	removal of superoxide radicals	BP	b1646	UG47_06885
1259	GO:0071450	0.477785	0.890781	1	4	cellular response to oxygen radical	BP	b1646	UG47_06885
1260	GO:0071451	0.477785	0.890781	1	4	cellular response to superoxide	BP	b1646	UG47_06885
1261	GO:1990748	0.477785	0.890781	1	4	cellular detoxification	BP	b1646	UG47_06885
1262	GO:0008897	0.479645	0.889796	1	4	holo-[acyl-carrier-protein] synthase activity	MF	b3712	UG47_26665
1263	GO:0033194	0.479754	0.889738	1	4	response to hydroperoxide	BP	b1482	UG47_17715
1264	GO:1901530	0.480134	0.889535	1	4	response to hypochlorite	BP	b0304	UG47_05200
1265	GO:0003681	0.481068	0.889038	1	4	bent DNA binding	MF	b1000	UG47_01080
1266	GO:0043462	0.481809	0.888642	1	4	regulation of ATPase activity	BP	b2009	UG47_22375
1267	GO:0016530	0.482946	0.888032	1	4	metallochaperone activity	MF	b1226	UG47_15525
1268	GO:0060590	0.48307	0.887965	1	4	ATPase regulator activity	MF	b2009	UG47_22375
1269	GO:0031469	0.48505	0.886898	1	4	polyhedral organelle	CC	b2457	UG47_24475
1270	GO:0031471	0.48505	0.886898	1	4	ethanolamine degradation polyhedral organelle	CC	b2457	UG47_24475
1271	GO:0006473	0.485454	0.751878	3	17	protein acetylation	BP	b2584 b3156 b4069	UG47_09770 UG47_21240 UG47_25180
1272	GO:0004857	0.485607	0.751751	3	17	enzyme inhibitor activity	MF	b0999 b2009 b2520	UG47_01075 UG47_22375 UG47_24830
1273	GO:0090582	0.485856	0.886462	1	4	protein-phosphocysteine-D-fructose-phosphotransferase system transporter activity	MF	b3950	UG47_22245
1274	GO:0006144	0.48774	0.72057	4	24	purine nucleobase metabolic process	BP	b0030 b2866 b2867 b2868	UG47_11455 UG47_11460 UG47_11465 UG47_13210
1275	GO:0043901	0.492229	0.882972	1	4	negative regulation of multi-organism process	BP	b3049	UG47_21800
1276	GO:1900191	0.492229	0.882972	1	4	negative regulation of single-species biofilm formation	BP	b3049	UG47_21800
1277	GO:0008658	0.499129	0.786082	2	11	penicillin binding	MF	b0839 b2430	UG47_12325 UG47_24385
1278	GO:0006527	0.50046	0.785043	2	11	arginine catabolic process	BP	b1747 b1748	UG47_16660 UG47_16665
1279	GO:0016878	0.500513	0.785002	2	11	acid-thiol ligase activity	MF	b1398 b4069	UG47_09770 UG47_14700
1280	GO:0015766	0.500759	0.78481	2	11	disaccharide transport	BP	b0343 b4120	UG47_09530 UG47_26820
1281	GO:0006598	0.502663	0.783319	2	11	polyamine catabolic process	BP	b1444 b3073	UG47_18410 UG47_21665
1282	GO:0009166	0.50305	0.783015	2	11	nucleotide catabolic process	BP	b4213 b4383	UG47_05000 UG47_09015
1283	GO:0008234	0.504125	0.78217	2	11	cysteine-type peptidase activity	MF	b0925 b1678	UG47_06720 UG47_25860
1284	GO:0015171	0.506257	0.630079	10	65	amino acid transmembrane transporter activity	MF	b0328 b0486 b0652 b0653 b0899 b1015 b1492 b3116 b3528 b4132	UG47_00250 UG47_00255 UG47_01165 UG47_01970 UG47_09455 UG47_17800 UG47_19245 UG47_21440 UG47_25990 UG47_26885
1285	GO:2000145	0.508569	0.778656	2	11	regulation of cell motility	BP	b0607 b3049	UG47_00480 UG47_21800
1286	GO:0022890	0.509247	0.603161	15	99	inorganic cation transmembrane transporter activity	MF	b0484 b0572 b0574 b1015 b1599 b1600 b1801 b3477 b3478 b3479 b3496 b3528 b3962 b4120 b4132	UG47_00670 UG47_00680 UG47_01165 UG47_01960 UG47_05670 UG47_07125 UG47_07130 UG47_08160 UG47_08165 UG47_08170 UG47_08255 UG47_09455 UG47_09530 UG47_19245 UG47_22175
1287	GO:0051537	0.510379	0.679439	5	31	2 iron, 2 sulfur cluster binding	MF	b0872 b1392 b1684 b2868 b4153	UG47_06690 UG47_09340 UG47_11465 UG47_14730 UG47_26130
1288	GO:0016671	0.511701	0.776161	2	11	oxidoreductase activity, acting on a sulfur group of donors, disulfide as acceptor	MF	b1778 b4219	UG47_08990 UG47_16785
1289	GO:0008028	0.512156	0.728018	3	18	monocarboxylic acid transmembrane transporter activity	MF	b3093 b3603 b4067	UG47_02740 UG47_09780 UG47_21565
1290	GO:0016783	0.52125	0.720052	3	18	sulfurtransferase activity	MF	b1308 b1757 b2521	UG47_15025 UG47_16710 UG47_24835
1291	GO:0034622	0.528554	0.633995	7	45	cellular macromolecular complex assembly	BP	b1226 b2194 b2195 b2196 b2199 b2201 b2910	UG47_11680 UG47_15525 UG47_23305 UG47_23310 UG47_23315 UG47_23330 UG47_23340
1292	GO:0016020	0.536129	0.503462	187	1258	membrane	CC	b0129 b0221 b0287 b0328 b0341 b0343 b0380 b0457 b0484 b0486 b0488 b0489 b0572 b0574 b0598 b0621 b0652 b0653 b0654 b0679 b0733 b0734 b0791 b0811 b0812 b0839 b0865 b0894 b0895 b0896 b0897 b0899 b0903 b0925 b0932 b0972 b0973 b0974 b0978 b0979 b1004 b1014 b1015 b1050 b1195 b1198 b1224 b1225 b1227 b1256 b1332 b1433 b1441 b1442 b1443 b1465 b1468 b1469 b1474 b1475 b1476 b1483 b1492 b1493 b1513 b1514 b15…	UG47_00140 UG47_00245 UG47_00250 UG47_00255 UG47_00410 UG47_00530 UG47_00670 UG47_00680 UG47_00725 UG47_00935 UG47_00940 UG47_00945 UG47_00965 UG47_00970 UG47_01100 UG47_01155 UG47_01165 UG47_01425 UG47_01820 UG47_01960 UG47_01970 UG47_01980 UG47_01985 UG47_02740 UG47_02750 UG47_03150 UG47_04485 UG47_04505 UG47_04705 UG47_04845 UG47_04880 UG47_05075 UG47_05285 UG47_05425 UG47_05670 UG47_06250 UG4…
1293	GO:0016639	0.540465	0.846377	1	5	oxidoreductase activity, acting on the CH-NH2 group of donors, NAD or NADP as acceptor	MF	b2468	UG47_24530
1294	GO:0098655	0.543689	0.572779	14	94	cation transmembrane transport	BP	b0484 b0572 b0574 b1015 b1599 b1600 b3477 b3478 b3479 b3496 b3528 b3962 b4120 b4132	UG47_00670 UG47_00680 UG47_01165 UG47_01960 UG47_07125 UG47_07130 UG47_08160 UG47_08165 UG47_08170 UG47_08255 UG47_09455 UG47_09530 UG47_19245 UG47_22175
1295	GO:0043021	0.5479	0.643497	5	32	ribonucleoprotein complex binding	MF	b0953 b2597 b3098 b3203 b3486	UG47_00830 UG47_08200 UG47_12065 UG47_21000 UG47_21520
1296	GO:0006884	0.548261	0.841075	1	5	cell volume homeostasis	BP	b3927	UG47_18915
1297	GO:0008361	0.548261	0.841075	1	5	regulation of cell size	BP	b3927	UG47_18915
1298	GO:0032535	0.548261	0.841075	1	5	regulation of cellular component size	BP	b3927	UG47_18915
1299	GO:0090066	0.548261	0.841075	1	5	regulation of anatomical structure size	BP	b3927	UG47_18915
1300	GO:0043171	0.549279	0.742674	2	12	peptide catabolic process	BP	b0932 b1127	UG47_00725 UG47_15955
1301	GO:0015772	0.5503	0.741785	2	12	oligosaccharide transport	BP	b0343 b4120	UG47_09530 UG47_26820
1302	GO:0019543	0.550431	0.839576	1	5	propionate catabolic process	BP	b0330	UG47_26875
1303	GO:0019626	0.550431	0.839576	1	5	short-chain fatty acid catabolic process	BP	b0330	UG47_26875
1304	GO:0019629	0.550431	0.839576	1	5	propionate catabolic process, 2-methylcitrate cycle	BP	b0330	UG47_26875
1305	GO:0015672	0.551021	0.55501	17	115	monovalent inorganic cation transport	BP	b0343 b1015 b1599 b1600 b1616 b1801 b2131 b2964 b3116 b3224 b3496 b3528 b3603 b3962 b4067 b4120 b4132	UG47_01165 UG47_02740 UG47_05670 UG47_07045 UG47_07125 UG47_07130 UG47_08255 UG47_09455 UG47_09530 UG47_09780 UG47_11985 UG47_19245 UG47_20920 UG47_21440 UG47_22175 UG47_22970 UG47_26820
1306	GO:0006098	0.551049	0.741133	2	12	pentose-phosphate shunt	BP	b3565 b4301	UG47_04470 UG47_19485
1307	GO:0006083	0.551185	0.839054	1	5	acetate metabolic process	BP	b4069	UG47_09770
1308	GO:0042895	0.5514	0.838905	1	5	antibiotic transporter activity	MF	b3496	UG47_08255
1309	GO:0009448	0.551465	0.838859	1	5	gamma-aminobutyric acid metabolic process	BP	b2661	UG47_19950
1310	GO:0042450	0.551469	0.838857	1	5	arginine biosynthetic process via ornithine	BP	b1748	UG47_16665
1311	GO:0016743	0.551502	0.838834	1	5	carboxyl- or carbamoyltransferase activity	MF	b2712	UG47_20200
1312	GO:0080146	0.551519	0.838821	1	5	L-cysteine desulfhydrase activity	MF	b3708	UG47_26685
1313	GO:0015113	0.55171	0.838689	1	5	nitrite transmembrane transporter activity	MF	b1469	UG47_17650
1314	GO:0015707	0.55171	0.838689	1	5	nitrite transport	BP	b1469	UG47_17650
1315	GO:1901292	0.55224	0.740094	2	12	nucleoside phosphate catabolic process	BP	b4213 b4383	UG47_05000 UG47_09015
1316	GO:0019324	0.552633	0.838046	1	5	L-lyxose metabolic process	BP	b0061	UG47_13370
1317	GO:0016749	0.552934	0.837836	1	5	N-succinyltransferase activity	MF	b1747	UG47_16660
1318	GO:0042157	0.552966	0.837813	1	5	lipoprotein metabolic process	BP	b0572	UG47_00680
1319	GO:0004112	0.553045	0.837759	1	5	cyclic-nucleotide phosphodiesterase activity	MF	b4213	UG47_09015
1320	GO:0006208	0.553719	0.7388	2	12	pyrimidine nucleobase catabolic process	BP	b2146 b2147	UG47_23045 UG47_23050
1321	GO:0009264	0.554147	0.836988	1	5	deoxyribonucleotide catabolic process	BP	b4383	UG47_05000
1322	GO:0009411	0.554984	0.836401	1	5	response to UV	BP	b1333	UG47_14890
1323	GO:0016021	0.555078	0.487654	139	938	integral component of membrane	CC	b0129 b0287 b0328 b0341 b0343 b0380 b0457 b0484 b0486 b0488 b0489 b0572 b0598 b0621 b0652 b0653 b0654 b0679 b0733 b0734 b0791 b0839 b0896 b0899 b0925 b0972 b0974 b0978 b0979 b1015 b1195 b1198 b1224 b1225 b1227 b1256 b1332 b1433 b1441 b1442 b1443 b1465 b1469 b1475 b1476 b1492 b1513 b1514 b1515 b1516 b1590 b1599 b1600 b1616 b1621 b1670 b1677 b1752 b1795 b1801 b1974 b2109 b2131 b2135 b2148 b2149 b21…	UG47_00140 UG47_00245 UG47_00250 UG47_00255 UG47_00410 UG47_00530 UG47_00680 UG47_00935 UG47_00945 UG47_00965 UG47_00970 UG47_01165 UG47_01425 UG47_01820 UG47_01960 UG47_01970 UG47_01980 UG47_01985 UG47_02740 UG47_03150 UG47_04485 UG47_04505 UG47_04705 UG47_04845 UG47_04880 UG47_05285 UG47_05670 UG47_06250 UG47_06725 UG47_06760 UG47_07020 UG47_07045 UG47_07125 UG47_07130 UG47_07180 UG47_07890 UG4…
1324	GO:2000104	0.555667	0.835921	1	5	negative regulation of DNA-dependent DNA replication	BP	b2009	UG47_22375
1325	GO:0031234	0.556091	0.736717	2	12	extrinsic component of cytoplasmic side of plasma membrane	CC	b2201 b2726	UG47_10680 UG47_23340
1326	GO:0005539	0.556903	0.835049	1	5	glycosaminoglycan binding	MF	b1677	UG47_06725
1327	GO:0042834	0.556903	0.835049	1	5	peptidoglycan binding	MF	b1677	UG47_06725
1328	GO:1901652	0.556979	0.834996	1	5	response to peptide	BP	b4363	UG47_04880
1329	GO:0040012	0.557211	0.735729	2	12	regulation of locomotion	BP	b0607 b3049	UG47_00480 UG47_21800
1330	GO:0017003	0.557428	0.834678	1	5	protein-heme linkage	BP	b2196	UG47_23315
1331	GO:0017006	0.557428	0.834678	1	5	protein-tetrapyrrole linkage	BP	b2196	UG47_23315
1332	GO:0018063	0.557428	0.834678	1	5	cytochrome c-heme linkage	BP	b2196	UG47_23315
1333	GO:0043470	0.557842	0.834385	1	5	regulation of carbohydrate catabolic process	BP	b3507	UG47_08325
1334	GO:0098660	0.558009	0.562551	13	88	inorganic ion transmembrane transport	BP	b0484 b0572 b0574 b1599 b1600 b2240 b3477 b3478 b3479 b3496 b3528 b3962 b4120	UG47_00670 UG47_00680 UG47_01960 UG47_07125 UG47_07130 UG47_08160 UG47_08165 UG47_08170 UG47_08255 UG47_09530 UG47_19245 UG47_22175 UG47_23520
1335	GO:0045926	0.559168	0.833444	1	5	negative regulation of growth	BP	b0485	UG47_01965
1336	GO:0010564	0.559493	0.833213	1	5	regulation of cell cycle process	BP	b0958	UG47_00860
1337	GO:0032465	0.559493	0.833213	1	5	regulation of cytokinesis	BP	b0958	UG47_00860
1338	GO:0051726	0.559493	0.833213	1	5	regulation of cell cycle	BP	b0958	UG47_00860
1339	GO:0030428	0.559554	0.83317	1	5	cell septum	CC	b2910	UG47_11680
1340	GO:2000143	0.560405	0.832563	1	5	negative regulation of DNA-templated transcription, initiation	BP	b1399	UG47_14695
1341	GO:0008047	0.561204	0.732191	2	12	enzyme activator activity	MF	b0975 b2993	UG47_00950 UG47_22100
1342	GO:0060589	0.561413	0.831842	1	5	nucleoside-triphosphatase regulator activity	MF	b2009	UG47_22375
1343	GO:0051302	0.561816	0.731646	2	12	regulation of cell division	BP	b0958 b3361	UG47_00860 UG47_07560
1344	GO:0044270	0.564791	0.555693	13	88	cellular nitrogen compound catabolic process	BP	b0030 b0341 b0651 b2146 b2147 b2162 b2696 b2866 b2867 b2868 b3708 b4213 b4383	UG47_00260 UG47_05000 UG47_09015 UG47_11455 UG47_11460 UG47_11465 UG47_13210 UG47_20115 UG47_23045 UG47_23050 UG47_23140 UG47_26685 UG47_26825
1345	GO:1900231	0.564892	0.829338	1	5	regulation of single-species biofilm formation on inanimate substrate	BP	b3049	UG47_21800
1346	GO:0006413	0.564952	0.728844	2	12	translational initiation	BP	b2597 b2696	UG47_12065 UG47_20115
1347	GO:0008270	0.567462	0.526011	22	150	zinc ion binding	MF	b0061 b0383 b0758 b0803 b0932 b1127 b1449 b1646 b1778 b1967 b2712 b2726 b2727 b2800 b2843 b2991 b3222 b3253 b3926 b4051 b4238 b4267	UG47_00725 UG47_01445 UG47_06885 UG47_08910 UG47_09865 UG47_10680 UG47_10685 UG47_11040 UG47_11290 UG47_12765 UG47_13370 UG47_15955 UG47_16785 UG47_17440 UG47_18270 UG47_18445 UG47_18920 UG47_20200 UG47_20545 UG47_20775 UG47_20930 UG47_22110
1348	GO:0048027	0.56793	0.827131	1	5	mRNA 5'-UTR binding	MF	b2696	UG47_20115
1349	GO:0016791	0.568106	0.575764	9	61	phosphatase activity	MF	b0383 b0980 b1002 b1955 b3885 b3925 b4055 b4213 b4232	UG47_00980 UG47_01090 UG47_01445 UG47_03195 UG47_08940 UG47_09015 UG47_09840 UG47_17380 UG47_18925
1350	GO:0070011	0.572184	0.548063	13	89	peptidase activity, acting on L-amino acid peptides	MF	b0839 b0882 b0925 b0932 b0975 b1127 b1598 b1678 b1976 b2430 b2993 b4021 b4305	UG47_00725 UG47_00950 UG47_04495 UG47_05585 UG47_06720 UG47_07135 UG47_12325 UG47_15955 UG47_17490 UG47_22100 UG47_24385 UG47_25860 UG47_26075
1351	GO:0006206	0.585326	0.605444	5	34	pyrimidine nucleobase metabolic process	BP	b0030 b0651 b2146 b2147 b2162	UG47_00260 UG47_13210 UG47_23045 UG47_23050 UG47_23140
1352	GO:0055080	0.58597	0.576041	7	48	cation homeostasis	BP	b0572 b0574 b0812 b1492 b1493 b1902 b1905	UG47_00670 UG47_00680 UG47_06265 UG47_06285 UG47_17800 UG47_20400 UG47_20490
1353	GO:0006576	0.587011	0.574974	7	48	cellular biogenic amine metabolic process	BP	b1444 b2457 b2458 b2459 b2460 b3073 b3708	UG47_18410 UG47_21665 UG47_24475 UG47_24480 UG47_24485 UG47_24490 UG47_26685
1354	GO:0006818	0.587073	0.556216	9	62	hydrogen transport	BP	b0343 b2964 b3116 b3224 b3496 b3528 b3603 b3962 b4132	UG47_02740 UG47_08255 UG47_09455 UG47_11985 UG47_19245 UG47_20920 UG47_21440 UG47_22175 UG47_26820
1355	GO:0015992	0.587073	0.556216	9	62	proton transport	BP	b0343 b2964 b3116 b3224 b3496 b3528 b3603 b3962 b4132	UG47_02740 UG47_08255 UG47_09455 UG47_11985 UG47_19245 UG47_20920 UG47_21440 UG47_22175 UG47_26820
1356	GO:0010033	0.58954	0.601162	5	34	response to organic substance	BP	b1407 b1967 b3494 b3588 b4363	UG47_04880 UG47_08245 UG47_14680 UG47_17440 UG47_19610
1357	GO:0022607	0.592307	0.494992	25	171	cellular component assembly	BP	b0572 b1226 b1399 b1512 b1611 b1619 b1684 b1854 b2109 b2194 b2195 b2196 b2199 b2201 b2584 b2659 b2727 b2910 b2957 b3928 b4139 b4152 b4153 b4154 b4232	UG47_00680 UG47_05970 UG47_06690 UG47_07030 UG47_07070 UG47_08940 UG47_09335 UG47_09340 UG47_09345 UG47_09420 UG47_10685 UG47_11680 UG47_11945 UG47_14695 UG47_15525 UG47_18910 UG47_19940 UG47_22845 UG47_23305 UG47_23310 UG47_23315 UG47_23330 UG47_23340 UG47_25180 UG47_25405
1358	GO:0015291	0.592969	0.509094	18	125	secondary active transmembrane transporter activity	MF	b0343 b0486 b0899 b1015 b1492 b2240 b2801 b2964 b3116 b3224 b3496 b3528 b3603 b4067 b4120 b4132 b4230 b4231	UG47_01165 UG47_01970 UG47_02740 UG47_08255 UG47_08945 UG47_08950 UG47_09455 UG47_09530 UG47_09780 UG47_11045 UG47_11985 UG47_17800 UG47_19245 UG47_20920 UG47_21440 UG47_23520 UG47_25990 UG47_26820
1359	GO:0008235	0.594983	0.699011	2	13	metalloexopeptidase activity	MF	b0932 b1127	UG47_00725 UG47_15955
1360	GO:0009064	0.595528	0.555738	8	56	glutamine family amino acid metabolic process	BP	b0485 b1014 b1493 b1747 b1748 b2468 b2957 b3073	UG47_01155 UG47_01965 UG47_11945 UG47_16660 UG47_16665 UG47_20400 UG47_21665 UG47_24530
1361	GO:0051082	0.595552	0.647988	3	20	unfolded protein binding	MF	b1000 b1226 b3509	UG47_01080 UG47_08335 UG47_15525
1362	GO:0018958	0.59595	0.698085	2	13	phenol-containing compound metabolic process	BP	b1385 b1397	UG47_14705 UG47_14765
1363	GO:0051156	0.596164	0.69788	2	13	glucose 6-phosphate metabolic process	BP	b3565 b4301	UG47_04470 UG47_19485
1364	GO:0015203	0.598736	0.695408	2	13	polyamine transmembrane transporter activity	MF	b1599 b1600	UG47_07125 UG47_07130
1365	GO:0044780	0.599085	0.644445	3	20	bacterial-type flagellum assembly	BP	b4152 b4153 b4154	UG47_09335 UG47_09340 UG47_09345
1366	GO:0006826	0.59917	0.694989	2	13	iron ion transport	BP	b1902 b1905	UG47_06265 UG47_06285
1367	GO:0006448	0.600453	0.69375	2	13	regulation of translational elongation	BP	b2597 b3203	UG47_12065 UG47_21000
1368	GO:0051270	0.601467	0.692768	2	13	regulation of cellular component movement	BP	b0607 b3049	UG47_00480 UG47_21800
1369	GO:0016853	0.602116	0.502457	17	118	isomerase activity	MF	b0061 b0062 b0759 b1518 b1612 b2341 b2708 b2739 b2802 b2804 b2843 b3092 b3223 b3565 b3846 b4301 b4383	UG47_04470 UG47_05000 UG47_07065 UG47_10475 UG47_10745 UG47_11050 UG47_11060 UG47_11290 UG47_12760 UG47_13370 UG47_13375 UG47_19485 UG47_20180 UG47_20925 UG47_21570 UG47_23995 UG47_25435
1370	GO:2000142	0.602213	0.692045	2	13	regulation of DNA-templated transcription, initiation	BP	b1399 b1512	UG47_14695 UG47_25405
1371	GO:0009242	0.60236	0.691901	2	13	colanic acid biosynthetic process	BP	b0759 b2376	UG47_12760 UG47_24110
1372	GO:0046377	0.60236	0.691901	2	13	colanic acid metabolic process	BP	b0759 b2376	UG47_12760 UG47_24110
1373	GO:0044877	0.603949	0.586345	5	34	macromolecular complex binding	MF	b0953 b2597 b3098 b3203 b3486	UG47_00830 UG47_08200 UG47_12065 UG47_21000 UG47_21520
1374	GO:0015077	0.606187	0.529004	10	70	monovalent inorganic cation transmembrane transporter activity	MF	b0484 b1015 b1599 b1600 b1801 b3496 b3528 b3962 b4120 b4132	UG47_01165 UG47_01960 UG47_05670 UG47_07125 UG47_07130 UG47_08255 UG47_09455 UG47_09530 UG47_19245 UG47_22175
1375	GO:0042578	0.608451	0.515081	12	84	phosphoric ester hydrolase activity	MF	b0383 b0457 b0980 b1002 b1285 b1955 b2239 b3885 b3925 b4055 b4213 b4232	UG47_00980 UG47_01090 UG47_01445 UG47_01820 UG47_03195 UG47_08940 UG47_09015 UG47_09840 UG47_15155 UG47_17380 UG47_18925 UG47_23515
1376	GO:0015807	0.608887	0.564602	6	42	L-amino acid transport	BP	b0486 b0899 b1492 b3116 b3528 b4132	UG47_01970 UG47_09455 UG47_17800 UG47_19245 UG47_21440 UG47_25990
1377	GO:0044106	0.609332	0.551528	7	49	cellular amine metabolic process	BP	b1444 b2457 b2458 b2459 b2460 b3073 b3708	UG47_18410 UG47_21665 UG47_24475 UG47_24480 UG47_24485 UG47_24490 UG47_26685
1378	GO:0030162	0.611095	0.787011	1	6	regulation of proteolysis	BP	b2520	UG47_24830
1379	GO:0005887	0.616031	0.446408	50	346	integral component of plasma membrane	CC	b0343 b0484 b0486 b0598 b0679 b0733 b0734 b0839 b0896 b0899 b0974 b1015 b1224 b1225 b1227 b1469 b1475 b1476 b1492 b1599 b1600 b1621 b2196 b2199 b2429 b2702 b2703 b2801 b2964 b2995 b2996 b3093 b3116 b3224 b3426 b3451 b3452 b3477 b3478 b3491 b3496 b3528 b3603 b3927 b4067 b4072 b4073 b4120 b4132 b4151	UG47_00140 UG47_00530 UG47_00945 UG47_01165 UG47_01960 UG47_01970 UG47_02740 UG47_07020 UG47_07125 UG47_07130 UG47_07890 UG47_08020 UG47_08025 UG47_08160 UG47_08165 UG47_08230 UG47_08255 UG47_09350 UG47_09455 UG47_09530 UG47_09750 UG47_09755 UG47_09780 UG47_11045 UG47_11985 UG47_12325 UG47_12895 UG47_12900 UG47_15520 UG47_15530 UG47_15535 UG47_17650 UG47_17680 UG47_17685 UG47_17800 UG47_18915 UG4…
1380	GO:0006558	0.61765	0.781376	1	6	L-phenylalanine metabolic process	BP	b1385	UG47_14765
1381	GO:1902221	0.61765	0.781376	1	6	erythrose 4-phosphate/phosphoenolpyruvate family amino acid metabolic process	BP	b1385	UG47_14765
1382	GO:0019534	0.617921	0.781141	1	6	toxin transporter activity	MF	b3496	UG47_08255
1383	GO:0070573	0.617976	0.781092	1	6	metallodipeptidase activity	MF	b1127	UG47_15955
1384	GO:0006323	0.618024	0.781051	1	6	DNA packaging	BP	b0812	UG47_20490
1385	GO:0030261	0.618024	0.781051	1	6	chromosome condensation	BP	b0812	UG47_20490
1386	GO:0015563	0.618184	0.780912	1	6	uptake transmembrane transporter activity	MF	b4067	UG47_09780
1387	GO:0022834	0.618839	0.780342	1	6	ligand-gated channel activity	MF	b0811	UG47_20500
1388	GO:0016709	0.619211	0.780018	1	6	oxidoreductase activity, acting on paired donors, with incorporation or reduction of molecular oxygen, NAD(P)H as one donor, and incorporation of one atom of oxygen	MF	b1388	UG47_14750
1389	GO:0019852	0.619487	0.779777	1	6	L-ascorbic acid metabolic process	BP	b3012	UG47_22005
1390	GO:0001121	0.620699	0.778717	1	6	transcription from bacterial-type RNA polymerase promoter	BP	b2741	UG47_10775
1391	GO:0031669	0.622054	0.588578	4	28	cellular response to nutrient levels	BP	b0382 b0598 b0980 b3604	UG47_00530 UG47_00980 UG47_01440 UG47_02745
1392	GO:0055052	0.622098	0.619836	3	21	ATP-binding cassette (ABC) transporter complex, substrate-binding subunit-containing	CC	b2131 b3451 b3452	UG47_08020 UG47_08025 UG47_22970
1393	GO:0009372	0.622978	0.776715	1	6	quorum sensing	BP	b1511	UG47_25400
1394	GO:0019201	0.623054	0.776648	1	6	nucleotide kinase activity	MF	b0607	UG47_00480
1395	GO:0046873	0.62329	0.526338	8	57	metal ion transmembrane transporter activity	MF	b0484 b0572 b0574 b1015 b3477 b3478 b3479 b4120	UG47_00670 UG47_00680 UG47_01165 UG47_01960 UG47_08160 UG47_08165 UG47_08170 UG47_09530
1396	GO:0019402	0.623458	0.776291	1	6	galactitol metabolic process	BP	b2095	UG47_22775
1397	GO:0042278	0.625985	0.496428	12	85	purine nucleoside metabolic process	BP	b0030 b0651 b0733 b0734 b0978 b0979 b1854 b2097 b2162 b2866 b2867 b2868	UG47_00260 UG47_00965 UG47_00970 UG47_05970 UG47_11455 UG47_11460 UG47_11465 UG47_12895 UG47_12900 UG47_13210 UG47_22785 UG47_23140
1398	GO:0031333	0.626488	0.773604	1	6	negative regulation of protein complex assembly	BP	b1399	UG47_14695
1399	GO:0051920	0.626798	0.773327	1	6	peroxiredoxin activity	MF	b1482	UG47_17715
1400	GO:0005759	0.627577	0.772632	1	6	mitochondrial matrix	CC	b1684	UG47_06690
1401	GO:0031974	0.627577	0.772632	1	6	membrane-enclosed lumen	CC	b1684	UG47_06690
1402	GO:0043233	0.627577	0.772632	1	6	organelle lumen	CC	b1684	UG47_06690
1403	GO:0044429	0.627577	0.772632	1	6	mitochondrial part	CC	b1684	UG47_06690
1404	GO:0070013	0.627577	0.772632	1	6	intracellular organelle lumen	CC	b1684	UG47_06690
1405	GO:0016311	0.628736	0.512101	9	64	dephosphorylation	BP	b0383 b0980 b1002 b1955 b3885 b3925 b4055 b4213 b4232	UG47_00980 UG47_01090 UG47_01445 UG47_03195 UG47_08940 UG47_09015 UG47_09840 UG47_17380 UG47_18925
1406	GO:0050801	0.631143	0.528081	7	50	ion homeostasis	BP	b0572 b0574 b0812 b1492 b1493 b1902 b1905	UG47_00670 UG47_00680 UG47_06265 UG47_06285 UG47_17800 UG47_20400 UG47_20490
1407	GO:0098771	0.631143	0.528081	7	50	inorganic ion homeostasis	BP	b0572 b0574 b0812 b1492 b1493 b1902 b1905	UG47_00670 UG47_00680 UG47_06265 UG47_06285 UG47_17800 UG47_20400 UG47_20490
1408	GO:0006526	0.635831	0.656384	2	14	arginine biosynthetic process	BP	b1748 b3073	UG47_16665 UG47_21665
1409	GO:1901681	0.636168	0.551286	5	36	sulfur compound binding	MF	b0221 b0839 b2373 b2430 b4187	UG47_05425 UG47_09180 UG47_12325 UG47_24095 UG47_24385
1410	GO:0009445	0.636913	0.655256	2	14	putrescine metabolic process	BP	b1444 b3073	UG47_18410 UG47_21665
1411	GO:0043022	0.638454	0.602509	3	21	ribosome binding	MF	b0953 b2597 b3203	UG47_00830 UG47_12065 UG47_21000
1412	GO:0006577	0.639257	0.652802	2	14	amino-acid betaine metabolic process	BP	b0034 b0035	UG47_13245 UG47_13250
1413	GO:0055076	0.639572	0.547598	5	36	transition metal ion homeostasis	BP	b0572 b0574 b0812 b1902 b1905	UG47_00670 UG47_00680 UG47_06265 UG47_06285 UG47_20490
1414	GO:0008324	0.639963	0.452292	21	149	cation transmembrane transporter activity	MF	b0343 b0484 b0572 b0574 b1015 b1599 b1600 b1801 b2801 b2964 b3116 b3224 b3477 b3478 b3479 b3496 b3528 b3603 b3962 b4120 b4132	UG47_00670 UG47_00680 UG47_01165 UG47_01960 UG47_02740 UG47_05670 UG47_07125 UG47_07130 UG47_08160 UG47_08165 UG47_08170 UG47_08255 UG47_09455 UG47_09530 UG47_11045 UG47_11985 UG47_19245 UG47_20920 UG47_21440 UG47_22175 UG47_26820
1415	GO:0051180	0.641052	0.650915	2	14	vitamin transport	BP	b4193 b4195	UG47_09140 UG47_09150
1416	GO:0050790	0.641216	0.517196	7	50	regulation of catalytic activity	BP	b0476 b0975 b0999 b1285 b2009 b2520 b2993	UG47_00950 UG47_01075 UG47_01920 UG47_15155 UG47_22100 UG47_22375 UG47_24830
1417	GO:0090529	0.64614	0.645529	2	14	cell septum assembly	BP	b2910 b3928	UG47_11680 UG47_18910
1418	GO:0034212	0.648197	0.643336	2	14	peptide N-acetyltransferase activity	MF	b2584 b3156	UG47_21240 UG47_25180
1419	GO:0009112	0.648773	0.498614	8	58	nucleobase metabolic process	BP	b0030 b0651 b2146 b2147 b2162 b2866 b2867 b2868	UG47_00260 UG47_11455 UG47_11460 UG47_11465 UG47_13210 UG47_23045 UG47_23050 UG47_23140
1420	GO:0030234	0.651293	0.534773	5	36	enzyme regulator activity	MF	b0975 b0999 b2009 b2520 b2993	UG47_00950 UG47_01075 UG47_22100 UG47_22375 UG47_24830
1421	GO:1990267	0.651442	0.55622	4	29	response to transition metal nanoparticle	BP	b0484 b0572 b0574 b3927	UG47_00670 UG47_00680 UG47_01960 UG47_18915
1422	GO:1901678	0.656723	0.581629	3	22	iron coordination entity transport	BP	b2196 b2199 b2201	UG47_23315 UG47_23330 UG47_23340
1423	GO:0006352	0.660539	0.577388	3	22	DNA-templated transcription, initiation	BP	b1399 b1512 b2741	UG47_10775 UG47_14695 UG47_25405
1424	GO:0016765	0.662963	0.521376	5	37	transferase activity, transferring alkyl or aryl (other than methyl) groups	MF	b1064 b1635 b2302 b2459 b3102	UG47_06940 UG47_16275 UG47_21500 UG47_23805 UG47_24485
1425	GO:0015473	0.669743	0.727086	1	7	fimbrial usher porin activity	MF	b2109	UG47_22845
1426	GO:0032991	0.673287	0.383718	55	385	macromolecular complex	CC	b0344 b0572 b0615 b0616 b0652 b0653 b0654 b0733 b0734 b0894 b0895 b0896 b0972 b0973 b0974 b0978 b0979 b1224 b1225 b1227 b1441 b1465 b1468 b1474 b1475 b1476 b1516 b1611 b2131 b2149 b2201 b2241 b2597 b2979 b2997 b3156 b3203 b3426 b3451 b3452 b3479 b3486 b3544 b3567 b3846 b4151 b4152 b4153 b4154 b4227 b4230 b4231 b4237 b4238 b4485	UG47_00245 UG47_00250 UG47_00255 UG47_00435 UG47_00440 UG47_00680 UG47_00935 UG47_00940 UG47_00945 UG47_00965 UG47_00970 UG47_07070 UG47_07890 UG47_08020 UG47_08025 UG47_08170 UG47_08200 UG47_08685 UG47_08910 UG47_08915 UG47_08945 UG47_08950 UG47_08955 UG47_08960 UG47_09335 UG47_09340 UG47_09345 UG47_09350 UG47_10475 UG47_12065 UG47_12895 UG47_12900 UG47_15520 UG47_15530 UG47_15535 UG47_17630 UG4…
1427	GO:0045239	0.673501	0.723202	1	7	tricarboxylic acid cycle enzyme complex	CC	b1611	UG47_07070
1428	GO:0015662	0.673794	0.722897	1	7	ATPase activity, coupled to transmembrane movement of ions, phosphorylative mechanism	MF	b0484	UG47_01960
1429	GO:0006591	0.674293	0.722378	1	7	ornithine metabolic process	BP	b1748	UG47_16665
1430	GO:0035384	0.674444	0.722221	1	7	thioester biosynthetic process	BP	b4069	UG47_09770
1431	GO:0071616	0.674444	0.722221	1	7	acyl-CoA biosynthetic process	BP	b4069	UG47_09770
1432	GO:0004176	0.674589	0.72207	1	7	ATP-dependent peptidase activity	MF	b0882	UG47_26075
1433	GO:0042937	0.674726	0.721926	1	7	tripeptide transporter activity	MF	b3496	UG47_08255
1434	GO:0015081	0.67482	0.612371	2	15	sodium ion transmembrane transporter activity	MF	b1015 b4120	UG47_01165 UG47_09530
1435	GO:0008933	0.675305	0.721322	1	7	lytic transglycosylase activity	MF	b4392	UG47_05075
1436	GO:0016837	0.675305	0.721322	1	7	carbon-oxygen lyase activity, acting on polysaccharides	MF	b4392	UG47_05075
1437	GO:0052762	0.675305	0.721322	1	7	gellan lyase activity	MF	b4392	UG47_05075
1438	GO:0052764	0.675305	0.721322	1	7	exo-oligoalginate lyase activity	MF	b4392	UG47_05075
1439	GO:0009250	0.676051	0.610977	2	15	glucan biosynthetic process	BP	b2696 b3430	UG47_07925 UG47_20115
1440	GO:0000990	0.676053	0.720539	1	7	transcription factor activity, core RNA polymerase binding	MF	b2741	UG47_10775
1441	GO:0000996	0.676053	0.720539	1	7	core DNA-dependent RNA polymerase binding promoter specificity activity	MF	b2741	UG47_10775
1442	GO:0016987	0.676053	0.720539	1	7	sigma factor activity	MF	b2741	UG47_10775
1443	GO:0015424	0.676212	0.720373	1	7	amino acid-transporting ATPase activity	MF	b0652	UG47_00255
1444	GO:0070063	0.676341	0.720237	1	7	RNA polymerase binding	MF	b2741	UG47_10775
1445	GO:0003725	0.676735	0.719824	1	7	double-stranded RNA binding	MF	b2712	UG47_20200
1446	GO:0030031	0.677074	0.526829	4	30	cell projection assembly	BP	b2109 b4152 b4153 b4154	UG47_09335 UG47_09340 UG47_09345 UG47_22845
1447	GO:0031460	0.677543	0.718975	1	7	glycine betaine transport	BP	b2131	UG47_22970
1448	GO:0018198	0.677582	0.718934	1	7	peptidyl-cysteine modification	BP	b2730	UG47_10700
1449	GO:0046034	0.678106	0.488068	6	45	ATP metabolic process	BP	b0733 b0734 b0978 b0979 b1854 b2097	UG47_00965 UG47_00970 UG47_05970 UG47_12895 UG47_12900 UG47_22785
1450	GO:0016485	0.678739	0.607922	2	15	protein processing	BP	b0975 b2993	UG47_00950 UG47_22100
1451	GO:0048872	0.678902	0.717542	1	7	homeostasis of number of cells	BP	b1511	UG47_25400
1452	GO:0048874	0.678902	0.717542	1	7	homeostasis of number of cells in a free-living population	BP	b1511	UG47_25400
1453	GO:0040013	0.680124	0.716249	1	7	negative regulation of locomotion	BP	b3049	UG47_21800
1454	GO:1902201	0.680124	0.716249	1	7	negative regulation of bacterial-type flagellum-dependent cell motility	BP	b3049	UG47_21800
1455	GO:2000146	0.680124	0.716249	1	7	negative regulation of cell motility	BP	b3049	UG47_21800
1456	GO:0090329	0.680178	0.716192	1	7	regulation of DNA-dependent DNA replication	BP	b2009	UG47_22375
1457	GO:0051052	0.681374	0.604909	2	15	regulation of DNA metabolic process	BP	b0880 b2009	UG47_22375 UG47_26085
1458	GO:0005353	0.682307	0.713928	1	7	fructose transmembrane transporter activity	MF	b3950	UG47_22245
1459	GO:0015755	0.682307	0.713928	1	7	fructose transport	BP	b3950	UG47_22245
1460	GO:0022877	0.682307	0.713928	1	7	protein-N(PI)-phosphohistidine-fructose phosphotransferase system transporter activity	MF	b3950	UG47_22245
1461	GO:0040007	0.683025	0.713161	1	7	growth	BP	b0485	UG47_01965
1462	GO:0040008	0.683025	0.713161	1	7	regulation of growth	BP	b0485	UG47_01965
1463	GO:0015949	0.686064	0.547421	3	23	nucleobase-containing small molecule interconversion	BP	b0651 b4237 b4238	UG47_00260 UG47_08910 UG47_08915
1464	GO:0097428	0.686074	0.709886	1	7	protein maturation by iron-sulfur cluster transfer	BP	b1684	UG47_06690
1465	GO:0055065	0.688629	0.491748	5	38	metal ion homeostasis	BP	b0572 b0574 b0812 b1902 b1905	UG47_00670 UG47_00680 UG47_06265 UG47_06285 UG47_20490
1466	GO:0010605	0.690975	0.401376	19	137	negative regulation of macromolecule metabolic process	BP	b0330 b0345 b0346 b0382 b0476 b0506 b0880 b0953 b1014 b1399 b1976 b2009 b2520 b2537 b2597 b2696 b3203 b4187 b4299	UG47_00830 UG47_01155 UG47_01440 UG47_01920 UG47_04460 UG47_08425 UG47_09180 UG47_12065 UG47_14695 UG47_17490 UG47_20115 UG47_21000 UG47_22375 UG47_24830 UG47_24915 UG47_26085 UG47_26805 UG47_26810 UG47_26875
1467	GO:0016820	0.691131	0.429832	11	82	hydrolase activity, acting on acid anhydrides, catalyzing transmembrane movement of substances	MF	b0484 b0652 b1441 b1513 b1900 b1901 b2149 b2201 b3479 b3567 b4485	UG47_00255 UG47_01960 UG47_06255 UG47_06260 UG47_08170 UG47_08955 UG47_18395 UG47_19495 UG47_23060 UG47_23340 UG47_25410
1468	GO:0043094	0.699326	0.500374	4	31	cellular metabolic compound salvage	BP	b2866 b2867 b2868 b4383	UG47_05000 UG47_11455 UG47_11460 UG47_11465
1469	GO:0006812	0.701626	0.377988	25	182	cation transport	BP	b0343 b0484 b0572 b0574 b1015 b1599 b1600 b1616 b1801 b1902 b1905 b2131 b2964 b3116 b3224 b3477 b3478 b3479 b3496 b3528 b3603 b3962 b4067 b4120 b4132	UG47_00670 UG47_00680 UG47_01165 UG47_01960 UG47_02740 UG47_05670 UG47_06265 UG47_06285 UG47_07045 UG47_07125 UG47_07130 UG47_08160 UG47_08165 UG47_08170 UG47_08255 UG47_09455 UG47_09530 UG47_09780 UG47_11985 UG47_19245 UG47_20920 UG47_21440 UG47_22175 UG47_22970 UG47_26820
1470	GO:0009892	0.706008	0.380269	21	152	negative regulation of metabolic process	BP	b0330 b0345 b0346 b0382 b0476 b0506 b0880 b0953 b0999 b1014 b1285 b1399 b1976 b2009 b2520 b2537 b2597 b2696 b3203 b4187 b4299	UG47_00830 UG47_01075 UG47_01155 UG47_01440 UG47_01920 UG47_04460 UG47_08425 UG47_09180 UG47_12065 UG47_14695 UG47_15155 UG47_17490 UG47_20115 UG47_21000 UG47_22375 UG47_24830 UG47_24915 UG47_26085 UG47_26805 UG47_26810 UG47_26875
1471	GO:0016877	0.709825	0.569742	2	16	ligase activity, forming carbon-sulfur bonds	MF	b1398 b4069	UG47_09770 UG47_14700
1472	GO:0022838	0.71173	0.567416	2	16	substrate-specific channel activity	MF	b0811 b3927	UG47_18915 UG47_20500
1473	GO:0065009	0.715639	0.422306	8	61	regulation of molecular function	BP	b0476 b0975 b0999 b1285 b1976 b2009 b2520 b2993	UG47_00950 UG47_01075 UG47_01920 UG47_15155 UG47_17490 UG47_22100 UG47_22375 UG47_24830
1474	GO:0003899	0.715971	0.671641	1	8	DNA-directed RNA polymerase activity	MF	b3361	UG47_07560
1475	GO:0034062	0.715971	0.671641	1	8	RNA polymerase activity	MF	b3361	UG47_07560
1476	GO:0030163	0.716976	0.560963	2	16	protein catabolic process	BP	b0382 b0881	UG47_01440 UG47_26080
1477	GO:0032506	0.718081	0.559595	2	16	cytokinetic process	BP	b2910 b3928	UG47_11680 UG47_18910
1478	GO:0009267	0.720698	0.505043	3	24	cellular response to starvation	BP	b0382 b0598 b0980	UG47_00530 UG47_00980 UG47_01440
1479	GO:0015035	0.721524	0.55531	2	16	protein disulfide oxidoreductase activity	MF	b1064 b2194	UG47_16275 UG47_23305
1480	GO:0030976	0.721799	0.664633	1	8	thiamine pyrophosphate binding	MF	b2373	UG47_24095
1481	GO:0035442	0.722915	0.663277	1	8	dipeptide transmembrane transport	BP	b3496	UG47_08255
1482	GO:0071916	0.722915	0.663277	1	8	dipeptide transmembrane transporter activity	MF	b3496	UG47_08255
1483	GO:0042873	0.72292	0.663271	1	8	aldonate transport	BP	b4356	UG47_04845
1484	GO:1901642	0.722958	0.663225	1	8	nucleoside transmembrane transport	BP	b2964	UG47_11985
1485	GO:0015114	0.723388	0.6627	1	8	phosphate ion transmembrane transporter activity	MF	b2240	UG47_23520
1486	GO:0009435	0.723537	0.662519	1	8	NAD biosynthetic process	BP	b1385	UG47_14765
1487	GO:0004888	0.723744	0.662266	1	8	transmembrane signaling receptor activity	MF	b0811	UG47_20500
1488	GO:0043687	0.723788	0.662213	1	8	post-translational protein modification	BP	b4069	UG47_09770
1489	GO:0004497	0.723811	0.662185	1	8	monooxygenase activity	MF	b1388	UG47_14750
1490	GO:0006568	0.72384	0.66215	1	8	tryptophan metabolic process	BP	b3708	UG47_26685
1491	GO:0006586	0.72384	0.66215	1	8	indolalkylamine metabolic process	BP	b3708	UG47_26685
1492	GO:0042430	0.72384	0.66215	1	8	indole-containing compound metabolic process	BP	b3708	UG47_26685
1493	GO:0016748	0.723843	0.662146	1	8	succinyltransferase activity	MF	b1747	UG47_16660
1494	GO:0019213	0.724176	0.661739	1	8	deacetylase activity	MF	b4069	UG47_09770
1495	GO:0009416	0.7251	0.660609	1	8	response to light stimulus	BP	b1333	UG47_14890
1496	GO:0015697	0.725387	0.660257	1	8	quaternary ammonium group transport	BP	b2131	UG47_22970
1497	GO:0015838	0.725387	0.660257	1	8	amino-acid betaine transport	BP	b2131	UG47_22970
1498	GO:0009235	0.725433	0.660201	1	8	cobalamin metabolic process	BP	b2459	UG47_24485
1499	GO:0009236	0.725433	0.660201	1	8	cobalamin biosynthetic process	BP	b2459	UG47_24485
1500	GO:0034250	0.726073	0.659415	1	8	positive regulation of cellular amide metabolic process	BP	b3486	UG47_08200
1501	GO:0045727	0.726073	0.659415	1	8	positive regulation of translation	BP	b3486	UG47_08200
1502	GO:0006269	0.727795	0.657292	1	8	DNA replication, synthesis of RNA primer	BP	b3361	UG47_07560
1503	GO:0000278	0.728887	0.655941	1	8	mitotic cell cycle	BP	b2910	UG47_11680
1504	GO:0000281	0.728887	0.655941	1	8	mitotic cytokinesis	BP	b2910	UG47_11680
1505	GO:0000917	0.728887	0.655941	1	8	barrier septum assembly	BP	b2910	UG47_11680
1506	GO:0061640	0.728887	0.655941	1	8	cytoskeleton-dependent cytokinesis	BP	b2910	UG47_11680
1507	GO:1902410	0.728887	0.655941	1	8	mitotic cytokinetic process	BP	b2910	UG47_11680
1508	GO:1903047	0.728887	0.655941	1	8	mitotic cell cycle process	BP	b2910	UG47_11680
1509	GO:0048519	0.729757	0.348262	24	175	negative regulation of biological process	BP	b0330 b0345 b0346 b0382 b0476 b0485 b0506 b0880 b0953 b0958 b0999 b1014 b1285 b1399 b1976 b2009 b2520 b2537 b2597 b2696 b3049 b3203 b4187 b4299	UG47_00830 UG47_00860 UG47_01075 UG47_01155 UG47_01440 UG47_01920 UG47_01965 UG47_04460 UG47_08425 UG47_09180 UG47_12065 UG47_14695 UG47_15155 UG47_17490 UG47_20115 UG47_21000 UG47_21800 UG47_22375 UG47_24830 UG47_24915 UG47_26085 UG47_26805 UG47_26810 UG47_26875
1510	GO:0015935	0.736594	0.485118	3	24	small ribosomal subunit	CC	b2597 b3203 b3486	UG47_08200 UG47_12065 UG47_21000
1511	GO:0022627	0.736594	0.485118	3	24	cytosolic small ribosomal subunit	CC	b2597 b3203 b3486	UG47_08200 UG47_12065 UG47_21000
1512	GO:0046496	0.736631	0.418246	6	48	nicotinamide nucleotide metabolic process	BP	b1385 b1854 b2097 b3565 b3962 b4301	UG47_04470 UG47_05970 UG47_14765 UG47_19485 UG47_22175 UG47_22785
1513	GO:0009205	0.739281	0.415004	6	48	purine ribonucleoside triphosphate metabolic process	BP	b0733 b0734 b0978 b0979 b1854 b2097	UG47_00965 UG47_00970 UG47_05970 UG47_12895 UG47_12900 UG47_22785
1514	GO:0003700	0.740592	0.335935	24	178	transcription factor activity, sequence-specific DNA binding	MF	b0034 b0064 b0162 b0330 b0345 b0346 b0487 b0506 b1014 b1384 b1499 b1696 b2537 b2664 b2741 b2805 b2980 b3118 b3515 b3516 b3604 b4299 b4357 b4479	UG47_01155 UG47_01975 UG47_02745 UG47_04460 UG47_04850 UG47_06630 UG47_08370 UG47_08375 UG47_08425 UG47_08680 UG47_10775 UG47_11065 UG47_13245 UG47_13385 UG47_13885 UG47_14770 UG47_19965 UG47_21430 UG47_24915 UG47_25335 UG47_26755 UG47_26805 UG47_26810 UG47_26875
1515	GO:0098772	0.741345	0.427742	5	40	molecular function regulator	MF	b0975 b0999 b2009 b2520 b2993	UG47_00950 UG47_01075 UG47_22100 UG47_22375 UG47_24830
1516	GO:0033293	0.742389	0.527232	2	17	monocarboxylic acid binding	MF	b0839 b2430	UG47_12325 UG47_24385
1517	GO:0055085	0.74269	0.306518	61	438	transmembrane transport	BP	b0328 b0341 b0343 b0484 b0486 b0572 b0574 b0652 b0653 b0679 b0899 b1015 b1433 b1441 b1469 b1492 b1513 b1599 b1600 b1621 b2109 b2149 b2201 b2240 b2367 b2368 b2372 b2429 b2703 b2704 b2789 b2801 b2964 b3093 b3116 b3127 b3133 b3224 b3477 b3478 b3479 b3496 b3513 b3514 b3528 b3544 b3578 b3579 b3603 b3874 b3927 b3950 b3962 b4067 b4120 b4132 b4193 b4195 b4304 b4356 b4565	UG47_00140 UG47_00250 UG47_00255 UG47_00670 UG47_00680 UG47_01165 UG47_01960 UG47_01970 UG47_02740 UG47_03150 UG47_04485 UG47_04490 UG47_04845 UG47_07020 UG47_07125 UG47_07130 UG47_08160 UG47_08165 UG47_08170 UG47_08255 UG47_08360 UG47_08365 UG47_09140 UG47_09150 UG47_09455 UG47_09530 UG47_09780 UG47_10980 UG47_11045 UG47_11985 UG47_17650 UG47_17800 UG47_18355 UG47_18395 UG47_18915 UG47_19245 UG4…
1518	GO:0010558	0.742831	0.347653	17	127	negative regulation of macromolecule biosynthetic process	BP	b0330 b0345 b0346 b0476 b0506 b0880 b0953 b1014 b1399 b1976 b2009 b2537 b2597 b2696 b3203 b4187 b4299	UG47_00830 UG47_01155 UG47_01920 UG47_04460 UG47_08425 UG47_09180 UG47_12065 UG47_14695 UG47_17490 UG47_20115 UG47_21000 UG47_22375 UG47_24915 UG47_26085 UG47_26805 UG47_26810 UG47_26875
1519	GO:2000113	0.742831	0.347653	17	127	negative regulation of cellular macromolecule biosynthetic process	BP	b0330 b0345 b0346 b0476 b0506 b0880 b0953 b1014 b1399 b1976 b2009 b2537 b2597 b2696 b3203 b4187 b4299	UG47_00830 UG47_01155 UG47_01920 UG47_04460 UG47_08425 UG47_09180 UG47_12065 UG47_14695 UG47_17490 UG47_20115 UG47_21000 UG47_22375 UG47_24915 UG47_26085 UG47_26805 UG47_26810 UG47_26875
1520	GO:0034220	0.743409	0.331209	25	186	ion transmembrane transport	BP	b0328 b0484 b0486 b0572 b0574 b0652 b0653 b0899 b1015 b1492 b1599 b1600 b2240 b3116 b3477 b3478 b3479 b3496 b3528 b3603 b3927 b3962 b4067 b4120 b4132	UG47_00250 UG47_00255 UG47_00670 UG47_00680 UG47_01165 UG47_01960 UG47_01970 UG47_02740 UG47_07125 UG47_07130 UG47_08160 UG47_08165 UG47_08170 UG47_08255 UG47_09455 UG47_09530 UG47_09780 UG47_17800 UG47_18915 UG47_19245 UG47_21440 UG47_22175 UG47_23520 UG47_25990 UG47_26885
1521	GO:0030145	0.747484	0.393164	7	56	manganese ion binding	MF	b0062 b2802 b3885 b3925 b4119 b4322 b4383	UG47_03195 UG47_04615 UG47_05000 UG47_09535 UG47_11050 UG47_13375 UG47_18925
1522	GO:0009991	0.7478	0.383549	8	63	response to extracellular stimulus	BP	b0382 b0598 b0812 b0880 b0958 b0980 b2659 b3604	UG47_00530 UG47_00860 UG47_00980 UG47_01440 UG47_02745 UG47_19940 UG47_20490 UG47_26085
1523	GO:0016790	0.749635	0.517678	2	17	thiolester hydrolase activity	MF	b1400 b1967	UG47_14690 UG47_17440
1524	GO:0044764	0.75044	0.355913	12	92	multi-organism cellular process	BP	b0836 b1060 b1205 b1333 b1511 b1953 b2708 b3024 b3049 b3604 b4122 b4189	UG47_02745 UG47_09170 UG47_09520 UG47_12310 UG47_14890 UG47_15650 UG47_16295 UG47_17375 UG47_20180 UG47_21800 UG47_21960 UG47_25400
1525	GO:0031324	0.750822	0.335837	18	135	negative regulation of cellular metabolic process	BP	b0330 b0345 b0346 b0476 b0506 b0880 b0953 b1014 b1399 b1976 b2009 b2520 b2537 b2597 b2696 b3203 b4187 b4299	UG47_00830 UG47_01155 UG47_01920 UG47_04460 UG47_08425 UG47_09180 UG47_12065 UG47_14695 UG47_17490 UG47_20115 UG47_21000 UG47_22375 UG47_24830 UG47_24915 UG47_26085 UG47_26805 UG47_26810 UG47_26875
1526	GO:0009890	0.754385	0.334196	17	128	negative regulation of biosynthetic process	BP	b0330 b0345 b0346 b0476 b0506 b0880 b0953 b1014 b1399 b1976 b2009 b2537 b2597 b2696 b3203 b4187 b4299	UG47_00830 UG47_01155 UG47_01920 UG47_04460 UG47_08425 UG47_09180 UG47_12065 UG47_14695 UG47_17490 UG47_20115 UG47_21000 UG47_22375 UG47_24915 UG47_26085 UG47_26805 UG47_26810 UG47_26875
1527	GO:0031327	0.754385	0.334196	17	128	negative regulation of cellular biosynthetic process	BP	b0330 b0345 b0346 b0476 b0506 b0880 b0953 b1014 b1399 b1976 b2009 b2537 b2597 b2696 b3203 b4187 b4299	UG47_00830 UG47_01155 UG47_01920 UG47_04460 UG47_08425 UG47_09180 UG47_12065 UG47_14695 UG47_17490 UG47_20115 UG47_21000 UG47_22375 UG47_24915 UG47_26085 UG47_26805 UG47_26810 UG47_26875
1528	GO:0019362	0.755444	0.394718	6	49	pyridine nucleotide metabolic process	BP	b1385 b1854 b2097 b3565 b3962 b4301	UG47_04470 UG47_05970 UG47_14765 UG47_19485 UG47_22175 UG47_22785
1529	GO:0009144	0.757579	0.392042	6	49	purine nucleoside triphosphate metabolic process	BP	b0733 b0734 b0978 b0979 b1854 b2097	UG47_00965 UG47_00970 UG47_05970 UG47_12895 UG47_12900 UG47_22785
1530	GO:0006525	0.762875	0.449397	3	26	arginine metabolic process	BP	b1747 b1748 b3073	UG47_16660 UG47_16665 UG47_21665
1531	GO:0035443	0.764053	0.606052	1	9	tripeptide transmembrane transport	BP	b3496	UG47_08255
1532	GO:0005337	0.764307	0.605698	1	9	nucleoside transmembrane transporter activity	MF	b2964	UG47_11985
1533	GO:0015858	0.764307	0.605698	1	9	nucleoside transport	BP	b2964	UG47_11985
1534	GO:0019359	0.764608	0.605279	1	9	nicotinamide nucleotide biosynthetic process	BP	b1385	UG47_14765
1535	GO:0006531	0.764681	0.605177	1	9	aspartate metabolic process	BP	b4139	UG47_09420
1536	GO:0031263	0.765345	0.60425	1	9	amine-transporting ATPase activity	MF	b0652	UG47_00255
1537	GO:0015802	0.765788	0.603631	1	9	basic amino acid transport	BP	b4132	UG47_09455
1538	GO:0008252	0.765788	0.60363	1	9	nucleotidase activity	MF	b4213	UG47_09015
1539	GO:0051271	0.76805	0.600455	1	9	negative regulation of cellular component movement	BP	b3049	UG47_21800
1540	GO:0006935	0.768267	0.442167	3	26	chemotaxis	BP	b2150 b3544 b4069	UG47_09770 UG47_19350 UG47_23065
1541	GO:0042330	0.768267	0.442167	3	26	taxis	BP	b2150 b3544 b4069	UG47_09770 UG47_19350 UG47_23065
1542	GO:0031246	0.768694	0.599545	1	9	intrinsic component of periplasmic side of cell outer membrane	CC	b1050	UG47_16345
1543	GO:0006553	0.770019	0.488676	2	18	lysine metabolic process	BP	b0186 b4131	UG47_09460 UG47_13995
1544	GO:0042626	0.770409	0.34172	10	80	ATPase activity, coupled to transmembrane movement of substances	MF	b0484 b0652 b1513 b1900 b1901 b2149 b2201 b3479 b3567 b4485	UG47_00255 UG47_01960 UG47_06255 UG47_06260 UG47_08170 UG47_08955 UG47_19495 UG47_23060 UG47_23340 UG47_25410
1545	GO:0006595	0.771065	0.487219	2	18	polyamine metabolic process	BP	b1444 b3073	UG47_18410 UG47_21665
1546	GO:0070566	0.772017	0.485888	2	18	adenylyltransferase activity	MF	b3361 b3430	UG47_07560 UG47_07925
1547	GO:0016289	0.772155	0.59463	1	9	CoA hydrolase activity	MF	b1400	UG47_14690
1548	GO:0051172	0.777312	0.307122	17	130	negative regulation of nitrogen compound metabolic process	BP	b0330 b0345 b0346 b0476 b0506 b0880 b0953 b1014 b1399 b1976 b2009 b2537 b2597 b2696 b3203 b4187 b4299	UG47_00830 UG47_01155 UG47_01920 UG47_04460 UG47_08425 UG47_09180 UG47_12065 UG47_14695 UG47_17490 UG47_20115 UG47_21000 UG47_22375 UG47_24915 UG47_26085 UG47_26805 UG47_26810 UG47_26875
1549	GO:0034655	0.782447	0.360046	6	50	nucleobase-containing compound catabolic process	BP	b0030 b0651 b2162 b2696 b4213 b4383	UG47_00260 UG47_05000 UG47_09015 UG47_13210 UG47_20115 UG47_23140
1550	GO:0006855	0.783317	0.420932	3	27	drug transmembrane transport	BP	b2368 b3513 b3514	UG47_08360 UG47_08365 UG47_24070
1551	GO:0016655	0.791001	0.410195	3	27	oxidoreductase activity, acting on NAD(P)H, quinone or similar compound as acceptor	MF	b1004 b3713 b4051	UG47_01100 UG47_09865 UG47_26660
1552	GO:0009311	0.791126	0.348472	6	51	oligosaccharide metabolic process	BP	b0344 b1197 b1309 b3519 b4119 b4232	UG47_08940 UG47_09535 UG47_15020 UG47_15695 UG47_19195 UG47_26815
1553	GO:0071705	0.79301	0.270328	28	213	nitrogen compound transport	BP	b0328 b0445 b0486 b0652 b0653 b0654 b0655 b0811 b0899 b1015 b1440 b1469 b1483 b1492 b1599 b1600 b1801 b2131 b2196 b2199 b2201 b2310 b2964 b3116 b3496 b3528 b3544 b4132	UG47_00240 UG47_00245 UG47_00250 UG47_00255 UG47_01165 UG47_01765 UG47_01970 UG47_05670 UG47_07125 UG47_07130 UG47_08255 UG47_09455 UG47_11985 UG47_17650 UG47_17755 UG47_17800 UG47_18390 UG47_19245 UG47_19350 UG47_20500 UG47_21440 UG47_22970 UG47_23315 UG47_23330 UG47_23340 UG47_23845 UG47_25990 UG47_26885
1554	GO:0016638	0.793417	0.560002	1	10	oxidoreductase activity, acting on the CH-NH2 group of donors	MF	b2468	UG47_24530
1555	GO:0008144	0.796937	0.44885	2	19	drug binding	MF	b0839 b2430	UG47_12325 UG47_24385
1556	GO:0044087	0.797292	0.401284	3	27	regulation of cellular component biogenesis	BP	b1399 b1512 b2584	UG47_14695 UG47_25180 UG47_25405
1557	GO:0015175	0.798798	0.446083	2	19	neutral amino acid transmembrane transporter activity	MF	b1015 b3116	UG47_01165 UG47_21440
1558	GO:0008484	0.798835	0.551599	1	10	sulfuric ester hydrolase activity	MF	b1498	UG47_25330
1559	GO:0001071	0.799102	0.268153	24	184	nucleic acid binding transcription factor activity	MF	b0034 b0064 b0162 b0330 b0345 b0346 b0487 b0506 b1014 b1384 b1499 b1696 b2537 b2664 b2741 b2805 b2980 b3118 b3515 b3516 b3604 b4299 b4357 b4479	UG47_01155 UG47_01975 UG47_02745 UG47_04460 UG47_04850 UG47_06630 UG47_08370 UG47_08375 UG47_08425 UG47_08680 UG47_10775 UG47_11065 UG47_13245 UG47_13385 UG47_13885 UG47_14770 UG47_19965 UG47_21430 UG47_24915 UG47_25335 UG47_26755 UG47_26805 UG47_26810 UG47_26875
1560	GO:0035435	0.799412	0.550695	1	10	phosphate ion transmembrane transport	BP	b2240	UG47_23520
1561	GO:0005275	0.800182	0.549487	1	10	amine transmembrane transporter activity	MF	b0652	UG47_00255
1562	GO:0000272	0.800386	0.549166	1	10	polysaccharide catabolic process	BP	b2843	UG47_11290
1563	GO:0016668	0.801818	0.546909	1	10	oxidoreductase activity, acting on a sulfur group of donors, NAD(P) as acceptor	MF	b0304	UG47_05200
1564	GO:0031230	0.802232	0.440945	2	19	intrinsic component of cell outer membrane	CC	b1050 b1677	UG47_06725 UG47_16345
1565	GO:0008237	0.802421	0.365733	4	36	metallopeptidase activity	MF	b0932 b1127 b1976 b4305	UG47_00725 UG47_04495 UG47_15955 UG47_17490
1566	GO:1902021	0.803244	0.544648	1	10	regulation of bacterial-type flagellum-dependent cell motility	BP	b3049	UG47_21800
1567	GO:0045203	0.803572	0.544127	1	10	integral component of cell outer membrane	CC	b1677	UG47_06725
1568	GO:0010608	0.805926	0.328815	6	51	posttranscriptional regulation of gene expression	BP	b0953 b1285 b2597 b2696 b3203 b3486	UG47_00830 UG47_08200 UG47_12065 UG47_15155 UG47_20115 UG47_21000
1569	GO:0009199	0.806894	0.32729	6	52	ribonucleoside triphosphate metabolic process	BP	b0733 b0734 b0978 b0979 b1854 b2097	UG47_00965 UG47_00970 UG47_05970 UG47_12895 UG47_12900 UG47_22785
1570	GO:0046939	0.808197	0.384964	3	28	nucleotide phosphorylation	BP	b0607 b1854 b2097	UG47_00480 UG47_05970 UG47_22785
1571	GO:0043492	0.808911	0.293188	10	83	ATPase activity, coupled to movement of substances	MF	b0484 b0652 b1513 b1900 b1901 b2149 b2201 b3479 b3567 b4485	UG47_00255 UG47_01960 UG47_06255 UG47_06260 UG47_08170 UG47_08955 UG47_19495 UG47_23060 UG47_23340 UG47_25410
1572	GO:0048523	0.809781	0.261736	20	155	negative regulation of cellular process	BP	b0330 b0345 b0346 b0476 b0506 b0880 b0953 b0958 b1014 b1399 b1976 b2009 b2520 b2537 b2597 b2696 b3049 b3203 b4187 b4299	UG47_00830 UG47_00860 UG47_01155 UG47_01920 UG47_04460 UG47_08425 UG47_09180 UG47_12065 UG47_14695 UG47_17490 UG47_20115 UG47_21000 UG47_21800 UG47_22375 UG47_24830 UG47_24915 UG47_26085 UG47_26805 UG47_26810 UG47_26875
1573	GO:0045893	0.811793	0.295262	9	75	positive regulation of transcription, DNA-templated	BP	b0162 b0330 b0382 b0487 b1384 b1499 b2537 b3118 b3516	UG47_01440 UG47_01975 UG47_08375 UG47_13885 UG47_14770 UG47_21430 UG47_24915 UG47_25335 UG47_26875
1574	GO:1902680	0.811793	0.295262	9	75	positive regulation of RNA biosynthetic process	BP	b0162 b0330 b0382 b0487 b1384 b1499 b2537 b3118 b3516	UG47_01440 UG47_01975 UG47_08375 UG47_13885 UG47_14770 UG47_21430 UG47_24915 UG47_25335 UG47_26875
1575	GO:1903508	0.811793	0.295262	9	75	positive regulation of nucleic acid-templated transcription	BP	b0162 b0330 b0382 b0487 b1384 b1499 b2537 b3118 b3516	UG47_01440 UG47_01975 UG47_08375 UG47_13885 UG47_14770 UG47_21430 UG47_24915 UG47_25335 UG47_26875
1576	GO:0032879	0.812263	0.379015	3	28	regulation of localization	BP	b0607 b3049 b3524	UG47_00480 UG47_19220 UG47_21800
1577	GO:0044781	0.817592	0.371143	3	28	bacterial-type flagellum organization	BP	b4152 b4153 b4154	UG47_09335 UG47_09340 UG47_09345
1578	GO:0046131	0.820439	0.411933	2	20	pyrimidine ribonucleoside metabolic process	BP	b0651 b2162	UG47_00260 UG47_23140
1579	GO:0019682	0.820864	0.411264	2	20	glyceraldehyde-3-phosphate metabolic process	BP	b3565 b4301	UG47_04470 UG47_19485
1580	GO:0051246	0.822844	0.295462	7	60	regulation of protein metabolic process	BP	b0382 b0953 b2520 b2597 b2696 b3203 b3486	UG47_00830 UG47_01440 UG47_08200 UG47_12065 UG47_20115 UG47_21000 UG47_24830
1581	GO:0009295	0.823386	0.407282	2	20	nucleoid	CC	b0812 b1000	UG47_01080 UG47_20490
1582	GO:0040011	0.823714	0.279562	9	76	locomotion	BP	b0607 b1333 b2150 b3049 b3544 b4069 b4152 b4153 b4154	UG47_00480 UG47_09335 UG47_09340 UG47_09345 UG47_09770 UG47_14890 UG47_19350 UG47_21800 UG47_23065
1583	GO:0003724	0.825997	0.504355	1	11	RNA helicase activity	MF	b3361	UG47_07560
1584	GO:0000988	0.826021	0.403094	2	20	transcription factor activity, protein binding	MF	b0382 b2741	UG47_01440 UG47_10775
1585	GO:0019899	0.827468	0.400782	2	20	enzyme binding	MF	b2009 b2741	UG47_10775 UG47_22375
1586	GO:0009297	0.828164	0.500606	1	11	pilus assembly	BP	b2109	UG47_22845
1587	GO:0042939	0.828932	0.499272	1	11	tripeptide transport	BP	b3496	UG47_08255
1588	GO:0035725	0.82907	0.499031	1	11	sodium ion transmembrane transport	BP	b4120	UG47_09530
1589	GO:0015932	0.829102	0.498976	1	11	nucleobase-containing compound transmembrane transporter activity	MF	b2964	UG47_11985
1590	GO:0016772	0.829166	0.221082	36	275	transferase activity, transferring phosphorus-containing groups	MF	b0063 b0129 b0394 b0607 b0679 b0757 b0758 b1198 b1199 b1200 b1511 b1621 b1702 b1725 b1783 b1854 b2429 b2703 b2704 b2803 b2877 b3115 b3124 b3133 b3222 b3361 b3430 b3712 b3926 b3950 b4193 b4195 b4268 b4302 b4304 b4565	UG47_00140 UG47_00480 UG47_01505 UG47_04475 UG47_04485 UG47_04490 UG47_05970 UG47_06475 UG47_06595 UG47_07020 UG47_07560 UG47_07925 UG47_09140 UG47_09150 UG47_11055 UG47_11510 UG47_12765 UG47_12770 UG47_13380 UG47_13715 UG47_15680 UG47_15685 UG47_15690 UG47_16810 UG47_18275 UG47_18920 UG47_20155 UG47_20160 UG47_20930 UG47_21365 UG47_21410 UG47_21445 UG47_22245 UG47_24380 UG47_25400 UG47_26665
1591	GO:0009071	0.829303	0.498626	1	11	serine family amino acid catabolic process	BP	b3117	UG47_21435
1592	GO:0055072	0.829423	0.352792	3	29	iron ion homeostasis	BP	b0812 b1902 b1905	UG47_06265 UG47_06285 UG47_20490
1593	GO:1902600	0.829653	0.352442	3	29	hydrogen ion transmembrane transport	BP	b3496 b3528 b3962	UG47_08255 UG47_19245 UG47_22175
1594	GO:0009712	0.829815	0.497733	1	11	catechol-containing compound metabolic process	BP	b1397	UG47_14705
1595	GO:0019363	0.830327	0.496837	1	11	pyridine nucleotide biosynthetic process	BP	b1385	UG47_14765
1596	GO:0006605	0.830356	0.496786	1	11	protein targeting	BP	b3524	UG47_19220
1597	GO:0032270	0.831551	0.494691	1	11	positive regulation of cellular protein metabolic process	BP	b3486	UG47_08200
1598	GO:0098656	0.834303	0.247936	13	108	anion transmembrane transport	BP	b0328 b0486 b0652 b0653 b0899 b1015 b1492 b2240 b3116 b3528 b3603 b4067 b4132	UG47_00250 UG47_00255 UG47_01165 UG47_01970 UG47_02740 UG47_09455 UG47_09780 UG47_17800 UG47_19245 UG47_21440 UG47_23520 UG47_25990 UG47_26885
1599	GO:0031325	0.834767	0.254864	11	92	positive regulation of cellular metabolic process	BP	b0162 b0330 b0382 b0487 b1384 b1499 b2537 b3049 b3118 b3486 b3516	UG47_01440 UG47_01975 UG47_08200 UG47_08375 UG47_13885 UG47_14770 UG47_21430 UG47_21800 UG47_24915 UG47_25335 UG47_26875
1600	GO:0051254	0.836121	0.262979	9	77	positive regulation of RNA metabolic process	BP	b0162 b0330 b0382 b0487 b1384 b1499 b2537 b3118 b3516	UG47_01440 UG47_01975 UG47_08375 UG47_13885 UG47_14770 UG47_21430 UG47_24915 UG47_25335 UG47_26875
1601	GO:0031248	0.836771	0.48543	1	11	protein acetyltransferase complex	CC	b3156	UG47_21240
1602	GO:1902493	0.836771	0.48543	1	11	acetyltransferase complex	CC	b3156	UG47_21240
1603	GO:0009891	0.839543	0.253069	10	85	positive regulation of biosynthetic process	BP	b0162 b0330 b0382 b0487 b1384 b1499 b2537 b3118 b3486 b3516	UG47_01440 UG47_01975 UG47_08200 UG47_08375 UG47_13885 UG47_14770 UG47_21430 UG47_24915 UG47_25335 UG47_26875
1604	GO:0010557	0.839543	0.253069	10	85	positive regulation of macromolecule biosynthetic process	BP	b0162 b0330 b0382 b0487 b1384 b1499 b2537 b3118 b3486 b3516	UG47_01440 UG47_01975 UG47_08200 UG47_08375 UG47_13885 UG47_14770 UG47_21430 UG47_24915 UG47_25335 UG47_26875
1605	GO:0031328	0.839543	0.253069	10	85	positive regulation of cellular biosynthetic process	BP	b0162 b0330 b0382 b0487 b1384 b1499 b2537 b3118 b3486 b3516	UG47_01440 UG47_01975 UG47_08200 UG47_08375 UG47_13885 UG47_14770 UG47_21430 UG47_24915 UG47_25335 UG47_26875
1606	GO:0006096	0.839788	0.379815	2	21	glycolytic process	BP	b1854 b2097	UG47_05970 UG47_22785
1607	GO:0015103	0.844277	0.329289	3	30	inorganic anion transmembrane transporter activity	MF	b1469 b2240 b4067	UG47_09780 UG47_17650 UG47_23520
1608	GO:0051704	0.844497	0.238186	12	100	multi-organism process	BP	b0836 b1060 b1205 b1333 b1511 b1953 b2708 b3024 b3049 b3604 b4122 b4189	UG47_02745 UG47_09170 UG47_09520 UG47_12310 UG47_14890 UG47_15650 UG47_16295 UG47_17375 UG47_20180 UG47_21800 UG47_21960 UG47_25400
1609	GO:0043085	0.844591	0.371821	2	21	positive regulation of catalytic activity	BP	b0975 b2993	UG47_00950 UG47_22100
1610	GO:1902589	0.844763	0.303595	4	38	single-organism organelle organization	BP	b0812 b4152 b4153 b4154	UG47_09335 UG47_09340 UG47_09345 UG47_20490
1611	GO:0008289	0.846033	0.3694	2	21	lipid binding	MF	b0572 b1677	UG47_00680 UG47_06725
1612	GO:0015297	0.84611	0.284554	5	47	antiporter activity	MF	b0486 b0899 b1492 b2240 b4132	UG47_01970 UG47_09455 UG47_17800 UG47_23520 UG47_25990
1613	GO:0010629	0.850602	0.221275	15	123	negative regulation of gene expression	BP	b0330 b0345 b0346 b0476 b0506 b0953 b1014 b1399 b1976 b2537 b2597 b2696 b3203 b4187 b4299	UG47_00830 UG47_01155 UG47_01920 UG47_04460 UG47_08425 UG47_09180 UG47_12065 UG47_14695 UG47_17490 UG47_20115 UG47_21000 UG47_24915 UG47_26805 UG47_26810 UG47_26875
1614	GO:0071575	0.854163	0.450959	1	12	integral component of external side of plasma membrane	CC	b1475	UG47_17680
1615	GO:0042891	0.854165	0.450955	1	12	antibiotic transport	BP	b3496	UG47_08255
1616	GO:1901998	0.854165	0.450955	1	12	toxin transport	BP	b3496	UG47_08255
1617	GO:0042936	0.854345	0.45061	1	12	dipeptide transporter activity	MF	b3496	UG47_08255
1618	GO:0042938	0.854345	0.45061	1	12	dipeptide transport	BP	b3496	UG47_08255
1619	GO:0035673	0.85436	0.450582	1	12	oligopeptide transmembrane transporter activity	MF	b3496	UG47_08255
1620	GO:0006817	0.854754	0.449827	1	12	phosphate ion transport	BP	b2240	UG47_23520
1621	GO:0015931	0.854769	0.449797	1	12	nucleobase-containing compound transport	BP	b2964	UG47_11985
1622	GO:0015491	0.855078	0.449203	1	12	cation:cation antiporter activity	MF	b4132	UG47_09455
1623	GO:0016868	0.855263	0.44885	1	12	intramolecular transferase activity, phosphotransferases	MF	b4383	UG47_05000
1624	GO:0022836	0.855555	0.448287	1	12	gated channel activity	MF	b0811	UG47_20500
1625	GO:0006027	0.856112	0.447213	1	12	glycosaminoglycan catabolic process	BP	b4392	UG47_05075
1626	GO:0009253	0.856112	0.447213	1	12	peptidoglycan catabolic process	BP	b4392	UG47_05075
1627	GO:0006207	0.85627	0.446909	1	12	'de novo' pyrimidine nucleobase biosynthetic process	BP	b2147	UG47_23050
1628	GO:0005576	0.857008	0.445483	1	12	extracellular region	CC	b3942	UG47_22285
1629	GO:0051247	0.857165	0.445179	1	12	positive regulation of protein metabolic process	BP	b3486	UG47_08200
1630	GO:0090150	0.85734	0.444841	1	12	establishment of protein localization to membrane	BP	b3524	UG47_19220
1631	GO:0045935	0.857721	0.233429	9	79	positive regulation of nucleobase-containing compound metabolic process	BP	b0162 b0330 b0382 b0487 b1384 b1499 b2537 b3118 b3516	UG47_01440 UG47_01975 UG47_08375 UG47_13885 UG47_14770 UG47_21430 UG47_24915 UG47_25335 UG47_26875
1632	GO:0019205	0.857923	0.44371	1	12	nucleobase-containing compound kinase activity	MF	b0607	UG47_00480
1633	GO:0032268	0.858194	0.254917	6	55	regulation of cellular protein metabolic process	BP	b0953 b2520 b2597 b2696 b3203 b3486	UG47_00830 UG47_08200 UG47_12065 UG47_20115 UG47_21000 UG47_24830
1634	GO:0006757	0.858475	0.347287	2	22	ATP generation from ADP	BP	b1854 b2097	UG47_05970 UG47_22785
1635	GO:0005739	0.858983	0.441646	1	12	mitochondrion	CC	b1684	UG47_06690
1636	GO:0051173	0.860144	0.22515	10	87	positive regulation of nitrogen compound metabolic process	BP	b0162 b0330 b0382 b0487 b1384 b1499 b2537 b3118 b3486 b3516	UG47_01440 UG47_01975 UG47_08200 UG47_08375 UG47_13885 UG47_14770 UG47_21430 UG47_24915 UG47_25335 UG47_26875
1637	GO:0015804	0.860893	0.343063	2	22	neutral amino acid transport	BP	b1015 b3116	UG47_01165 UG47_21440
1638	GO:0046128	0.861897	0.227556	9	80	purine ribonucleoside metabolic process	BP	b0733 b0734 b0978 b0979 b1854 b2097 b2866 b2867 b2868	UG47_00965 UG47_00970 UG47_05970 UG47_11455 UG47_11460 UG47_11465 UG47_12895 UG47_12900 UG47_22785
1639	GO:0000003	0.86361	0.338279	2	22	reproduction	BP	b2910 b3928	UG47_11680 UG47_18910
1640	GO:0019954	0.86361	0.338279	2	22	asexual reproduction	BP	b2910 b3928	UG47_11680 UG47_18910
1641	GO:0032505	0.86361	0.338279	2	22	reproduction of a single-celled organism	BP	b2910 b3928	UG47_11680 UG47_18910
1642	GO:0043093	0.86361	0.338279	2	22	FtsZ-dependent cytokinesis	BP	b2910 b3928	UG47_11680 UG47_18910
1643	GO:0016410	0.865722	0.294225	3	31	N-acyltransferase activity	MF	b1747 b2584 b3156	UG47_16660 UG47_21240 UG47_25180
1644	GO:0071973	0.867699	0.252051	5	48	bacterial-type flagellum-dependent cell motility	BP	b1333 b3049 b4152 b4153 b4154	UG47_09335 UG47_09340 UG47_09345 UG47_14890 UG47_21800
1645	GO:0006417	0.873067	0.243812	5	48	regulation of translation	BP	b0953 b2597 b2696 b3203 b3486	UG47_00830 UG47_08200 UG47_12065 UG47_20115 UG47_21000
1646	GO:0090484	0.873221	0.281277	3	32	drug transporter activity	MF	b2368 b3496 b3513	UG47_08255 UG47_08360 UG47_24070
1647	GO:0006165	0.875711	0.315776	2	23	nucleoside diphosphate phosphorylation	BP	b1854 b2097	UG47_05970 UG47_22785
1648	GO:0015893	0.876223	0.253637	4	41	drug transport	BP	b2368 b3496 b3513 b3514	UG47_08255 UG47_08360 UG47_08365 UG47_24070
1649	GO:0004252	0.876438	0.404442	1	13	serine-type endopeptidase activity	MF	b1598	UG47_07135
1650	GO:0006213	0.876548	0.314239	2	23	pyrimidine nucleoside metabolic process	BP	b0651 b2162	UG47_00260 UG47_23140
1651	GO:0006563	0.876567	0.404174	1	13	L-serine metabolic process	BP	b3117	UG47_21435
1652	GO:0006073	0.876734	0.313897	2	23	cellular glucan metabolic process	BP	b2696 b3430	UG47_07925 UG47_20115
1653	GO:0015267	0.876843	0.252636	4	41	channel activity	MF	b0572 b0811 b2109 b3927	UG47_00680 UG47_18915 UG47_20500 UG47_22845
1654	GO:0022803	0.876843	0.252636	4	41	passive transmembrane transporter activity	MF	b0572 b0811 b2109 b3927	UG47_00680 UG47_18915 UG47_20500 UG47_22845
1655	GO:0048870	0.87698	0.226713	6	57	cell motility	BP	b0607 b1333 b3049 b4152 b4153 b4154	UG47_00480 UG47_09335 UG47_09340 UG47_09345 UG47_14890 UG47_21800
1656	GO:0051674	0.87698	0.226713	6	57	localization of cell	BP	b0607 b1333 b3049 b4152 b4153 b4154	UG47_00480 UG47_09335 UG47_09340 UG47_09345 UG47_14890 UG47_21800
1657	GO:0019674	0.877021	0.403221	1	13	NAD metabolic process	BP	b1385	UG47_14765
1658	GO:0016846	0.877203	0.402838	1	13	carbon-sulfur lyase activity	MF	b3708	UG47_26685
1659	GO:0000156	0.87726	0.402718	1	13	phosphorelay response regulator activity	MF	b0330	UG47_26875
1660	GO:0006026	0.877578	0.402051	1	13	aminoglycan catabolic process	BP	b4392	UG47_05075
1661	GO:0010628	0.877707	0.200704	10	89	positive regulation of gene expression	BP	b0162 b0330 b0382 b0487 b1384 b1499 b2537 b3118 b3486 b3516	UG47_01440 UG47_01975 UG47_08200 UG47_08375 UG47_13885 UG47_14770 UG47_21430 UG47_24915 UG47_25335 UG47_26875
1662	GO:0051049	0.878563	0.399973	1	13	regulation of transport	BP	b3524	UG47_19220
1663	GO:0000910	0.879138	0.271225	3	32	cytokinesis	BP	b0958 b2910 b3928	UG47_00860 UG47_11680 UG47_18910
1664	GO:0031241	0.879532	0.397922	1	13	periplasmic side of cell outer membrane	CC	b1050	UG47_16345
1665	GO:0072524	0.880218	0.22166	6	58	pyridine-containing compound metabolic process	BP	b1385 b1854 b2097 b3565 b3962 b4301	UG47_04470 UG47_05970 UG47_14765 UG47_19485 UG47_22175 UG47_22785
1666	GO:1901657	0.881095	0.183319	14	121	glycosyl compound metabolic process	BP	b0030 b0651 b0733 b0734 b0978 b0979 b1617 b1854 b1955 b2097 b2162 b2866 b2867 b2868	UG47_00260 UG47_00965 UG47_00970 UG47_05970 UG47_07040 UG47_11455 UG47_11460 UG47_11465 UG47_12895 UG47_12900 UG47_13210 UG47_17380 UG47_22785 UG47_23140
1667	GO:0048522	0.88161	0.1914	11	97	positive regulation of cellular process	BP	b0162 b0330 b0382 b0487 b1384 b1499 b2537 b3049 b3118 b3486 b3516	UG47_01440 UG47_01975 UG47_08200 UG47_08375 UG47_13885 UG47_14770 UG47_21430 UG47_21800 UG47_24915 UG47_25335 UG47_26875
1668	GO:0000989	0.881655	0.393397	1	13	transcription factor activity, transcription factor binding	MF	b0382	UG47_01440
1669	GO:0004596	0.882377	0.391848	1	13	peptide alpha-N-acetyltransferase activity	MF	b3156	UG47_21240
1670	GO:0034248	0.884124	0.226354	5	49	regulation of cellular amide metabolic process	BP	b0953 b2597 b2696 b3203 b3486	UG47_00830 UG47_08200 UG47_12065 UG47_20115 UG47_21000
1671	GO:0006402	0.884148	0.38803	1	13	mRNA catabolic process	BP	b2696	UG47_20115
1672	GO:0045934	0.888834	0.175311	13	113	negative regulation of nucleobase-containing compound metabolic process	BP	b0330 b0345 b0346 b0476 b0506 b0880 b1014 b1399 b1976 b2009 b2537 b4187 b4299	UG47_01155 UG47_01920 UG47_04460 UG47_08425 UG47_09180 UG47_14695 UG47_17490 UG47_22375 UG47_24915 UG47_26085 UG47_26805 UG47_26810 UG47_26875
1673	GO:0015405	0.889152	0.184386	10	91	P-P-bond-hydrolysis-driven transmembrane transporter activity	MF	b0484 b0652 b1513 b1900 b1901 b2149 b2201 b3479 b3567 b4485	UG47_00255 UG47_01960 UG47_06255 UG47_06260 UG47_08170 UG47_08955 UG47_19495 UG47_23060 UG47_23340 UG47_25410
1674	GO:0001539	0.890088	0.21669	5	50	cilium or flagellum-dependent cell motility	BP	b1333 b3049 b4152 b4153 b4154	UG47_09335 UG47_09340 UG47_09345 UG47_14890 UG47_21800
1675	GO:0097588	0.890088	0.21669	5	50	archaeal or bacterial-type flagellum-dependent cell motility	BP	b1333 b3049 b4152 b4153 b4154	UG47_09335 UG47_09340 UG47_09345 UG47_14890 UG47_21800
1676	GO:0046031	0.890204	0.28796	2	24	ADP metabolic process	BP	b1854 b2097	UG47_05970 UG47_22785
1677	GO:0044042	0.891357	0.285744	2	24	glucan metabolic process	BP	b2696 b3430	UG47_07925 UG47_20115
1678	GO:0003954	0.892292	0.283941	2	24	NADH dehydrogenase activity	MF	b2146 b2147	UG47_23045 UG47_23050
1679	GO:0019829	0.892422	0.28369	2	24	cation-transporting ATPase activity	MF	b0484 b3479	UG47_01960 UG47_08170
1680	GO:0016774	0.893555	0.365601	1	14	phosphotransferase activity, carboxyl group as acceptor	MF	b3115	UG47_21445
1681	GO:0044093	0.894036	0.280564	2	24	positive regulation of molecular function	BP	b0975 b2993	UG47_00950 UG47_22100
1682	GO:0006414	0.894478	0.279705	2	24	translational elongation	BP	b2597 b3203	UG47_12065 UG47_21000
1683	GO:0005216	0.895389	0.361445	1	14	ion channel activity	MF	b0811	UG47_20500
1684	GO:0006928	0.896341	0.196638	6	59	movement of cell or subcellular component	BP	b0607 b1333 b3049 b4152 b4153 b4154	UG47_00480 UG47_09335 UG47_09340 UG47_09345 UG47_14890 UG47_21800
1685	GO:0070925	0.897787	0.217711	4	42	organelle assembly	BP	b2910 b4152 b4153 b4154	UG47_09335 UG47_09340 UG47_09345 UG47_11680
1686	GO:0009119	0.898578	0.164309	12	108	ribonucleoside metabolic process	BP	b0030 b0651 b0733 b0734 b0978 b0979 b1854 b2097 b2162 b2866 b2867 b2868	UG47_00260 UG47_00965 UG47_00970 UG47_05970 UG47_11455 UG47_11460 UG47_11465 UG47_12895 UG47_12900 UG47_13210 UG47_22785 UG47_23140
1687	GO:0009719	0.898945	0.353288	1	14	response to endogenous stimulus	BP	b4363	UG47_04880
1688	GO:0010243	0.898945	0.353288	1	14	response to organonitrogen compound	BP	b4363	UG47_04880
1689	GO:0006777	0.898989	0.353186	1	14	Mo-molybdopterin cofactor biosynthetic process	BP	b2877	UG47_11510
1690	GO:0019720	0.898989	0.353186	1	14	Mo-molybdopterin cofactor metabolic process	BP	b2877	UG47_11510
1691	GO:0032324	0.898989	0.353186	1	14	molybdopterin cofactor biosynthetic process	BP	b2877	UG47_11510
1692	GO:0043545	0.898989	0.353186	1	14	molybdopterin cofactor metabolic process	BP	b2877	UG47_11510
1693	GO:0015698	0.899436	0.234785	3	34	inorganic anion transport	BP	b1469 b2240 b4067	UG47_09780 UG47_17650 UG47_23520
1694	GO:0009893	0.899561	0.160353	13	115	positive regulation of metabolic process	BP	b0162 b0330 b0382 b0487 b0975 b1384 b1499 b2537 b2993 b3049 b3118 b3486 b3516	UG47_00950 UG47_01440 UG47_01975 UG47_08200 UG47_08375 UG47_13885 UG47_14770 UG47_21430 UG47_21800 UG47_22100 UG47_24915 UG47_25335 UG47_26875
1695	GO:0001101	0.899709	0.351518	1	14	response to acid chemical	BP	b0304	UG47_05200
1696	GO:0006474	0.900158	0.350474	1	14	N-terminal protein amino acid acetylation	BP	b3156	UG47_21240
1697	GO:0004175	0.90063	0.212637	4	43	endopeptidase activity	MF	b0839 b0975 b1598 b2993	UG47_00950 UG47_07135 UG47_12325 UG47_22100
1698	GO:0009141	0.900815	0.189455	6	60	nucleoside triphosphate metabolic process	BP	b0733 b0734 b0978 b0979 b1854 b2097	UG47_00965 UG47_00970 UG47_05970 UG47_12895 UG47_12900 UG47_22785
1699	GO:0065008	0.902471	0.145635	19	162	regulation of biological quality	BP	b0221 b0304 b0572 b0574 b0812 b0839 b0925 b1064 b1492 b1493 b1511 b1678 b1902 b1905 b2195 b2795 b3927 b3962 b4187	UG47_00670 UG47_00680 UG47_05200 UG47_05425 UG47_06265 UG47_06285 UG47_06720 UG47_09180 UG47_11015 UG47_12325 UG47_16275 UG47_17800 UG47_18915 UG47_20400 UG47_20490 UG47_22175 UG47_23310 UG47_25400 UG47_25860
1700	GO:0015288	0.90266	0.262985	2	25	porin activity	MF	b0572 b2109	UG47_00680 UG47_22845
1701	GO:0022829	0.90266	0.262985	2	25	wide pore channel activity	MF	b0572 b2109	UG47_00680 UG47_22845
1702	GO:0009135	0.903555	0.261193	2	25	purine nucleoside diphosphate metabolic process	BP	b1854 b2097	UG47_05970 UG47_22785
1703	GO:0009179	0.903555	0.261193	2	25	purine ribonucleoside diphosphate metabolic process	BP	b1854 b2097	UG47_05970 UG47_22785
1704	GO:0009072	0.904457	0.259378	2	25	aromatic amino acid family metabolic process	BP	NA b1385 b3708	UG47_14765 UG47_26685
1705	GO:0035672	0.910115	0.325358	1	15	oligopeptide transmembrane transport	BP	b3496	UG47_08255
1706	GO:0009605	0.910116	0.150613	11	101	response to external stimulus	BP	b0382 b0598 b0812 b0880 b0958 b0980 b2150 b2659 b3544 b3604 b4069	UG47_00530 UG47_00860 UG47_00980 UG47_01440 UG47_02745 UG47_09770 UG47_19350 UG47_19940 UG47_20490 UG47_23065 UG47_26085
1707	GO:0072509	0.910393	0.324679	1	15	divalent inorganic cation transmembrane transporter activity	MF	b3479	UG47_08170
1708	GO:0009254	0.910929	0.323368	1	15	peptidoglycan turnover	BP	b2428	UG47_24375
1709	GO:0019856	0.910952	0.323312	1	15	pyrimidine nucleobase biosynthetic process	BP	b2147	UG47_23050
1710	GO:0016811	0.911073	0.213047	3	35	hydrolase activity, acting on carbon-nitrogen (but not peptide) bonds, in linear amides	MF	b0485 b1967 b2957	UG47_01965 UG47_11945 UG47_17440
1711	GO:0015078	0.911094	0.213008	3	35	hydrogen ion transmembrane transporter activity	MF	b3496 b3528 b3962	UG47_08255 UG47_19245 UG47_22175
1712	GO:0015562	0.911414	0.322178	1	15	efflux transmembrane transporter activity	MF	b3116	UG47_21440
1713	GO:0009262	0.912922	0.318458	1	15	deoxyribonucleotide metabolic process	BP	b4383	UG47_05000
1714	GO:0009306	0.91324	0.317671	1	15	protein secretion	BP	b3487	UG47_08205
1715	GO:0032940	0.91324	0.317671	1	15	secretion by cell	BP	b3487	UG47_08205
1716	GO:0046903	0.91324	0.317671	1	15	secretion	BP	b3487	UG47_08205
1717	GO:0009185	0.915306	0.236585	2	26	ribonucleoside diphosphate metabolic process	BP	b1854 b2097	UG47_05970 UG47_22785
1718	GO:0008483	0.915454	0.236276	2	26	transaminase activity	MF	b1748 b3073	UG47_16665 UG47_21665
1719	GO:0015399	0.91735	0.14294	10	95	primary active transmembrane transporter activity	MF	b0484 b0652 b1513 b1900 b1901 b2149 b2201 b3479 b3567 b4485	UG47_00255 UG47_01960 UG47_06255 UG47_06260 UG47_08170 UG47_08955 UG47_19495 UG47_23060 UG47_23340 UG47_25410
1720	GO:0051129	0.917789	0.306259	1	15	negative regulation of cellular component organization	BP	b1399	UG47_14695
1721	GO:0045892	0.91798	0.139024	11	102	negative regulation of transcription, DNA-templated	BP	b0330 b0345 b0346 b0476 b0506 b1014 b1399 b1976 b2537 b4187 b4299	UG47_01155 UG47_01920 UG47_04460 UG47_08425 UG47_09180 UG47_14695 UG47_17490 UG47_24915 UG47_26805 UG47_26810 UG47_26875
1722	GO:0032153	0.918656	0.229519	2	26	cell division site	CC	b2910 b3928	UG47_11680 UG47_18910
1723	GO:0006090	0.919301	0.19714	3	36	pyruvate metabolic process	BP	b1702 b1854 b2097	UG47_05970 UG47_06595 UG47_22785
1724	GO:0006733	0.923195	0.152749	6	63	oxidoreduction coenzyme metabolic process	BP	b1385 b1854 b2097 b3565 b3962 b4301	UG47_04470 UG47_05970 UG47_14765 UG47_19485 UG47_22175 UG47_22785
1725	GO:0015198	0.923503	0.290352	1	16	oligopeptide transporter activity	MF	b3496	UG47_08255
1726	GO:0046930	0.92373	0.28976	1	16	pore complex	CC	b0572	UG47_00680
1727	GO:1902679	0.924	0.130025	11	103	negative regulation of RNA biosynthetic process	BP	b0330 b0345 b0346 b0476 b0506 b1014 b1399 b1976 b2537 b4187 b4299	UG47_01155 UG47_01920 UG47_04460 UG47_08425 UG47_09180 UG47_14695 UG47_17490 UG47_24915 UG47_26805 UG47_26810 UG47_26875
1728	GO:1903507	0.924	0.130025	11	103	negative regulation of nucleic acid-templated transcription	BP	b0330 b0345 b0346 b0476 b0506 b1014 b1399 b1976 b2537 b4187 b4299	UG47_01155 UG47_01920 UG47_04460 UG47_08425 UG47_09180 UG47_14695 UG47_17490 UG47_24915 UG47_26805 UG47_26810 UG47_26875
1729	GO:0006772	0.925173	0.285966	1	16	thiamine metabolic process	BP	b0419	UG47_01630
1730	GO:0042723	0.925173	0.285966	1	16	thiamine-containing compound metabolic process	BP	b0419	UG47_01630
1731	GO:0072657	0.925458	0.285212	1	16	protein localization to membrane	BP	b3524	UG47_19220
1732	GO:1902580	0.925458	0.285212	1	16	single-organism cellular localization	BP	b3524	UG47_19220
1733	GO:0016769	0.925832	0.213612	2	27	transferase activity, transferring nitrogenous groups	MF	b1748 b3073	UG47_16665 UG47_21665
1734	GO:0006886	0.926087	0.283546	1	16	intracellular protein transport	BP	b3524	UG47_19220
1735	GO:0051189	0.927038	0.281015	1	16	prosthetic group metabolic process	BP	b2877	UG47_11510
1736	GO:0010604	0.927166	0.128022	10	96	positive regulation of macromolecule metabolic process	BP	b0162 b0330 b0382 b0487 b1384 b1499 b2537 b3118 b3486 b3516	UG47_01440 UG47_01975 UG47_08200 UG47_08375 UG47_13885 UG47_14770 UG47_21430 UG47_24915 UG47_25335 UG47_26875
1737	GO:0072521	0.927875	0.121727	12	113	purine-containing compound metabolic process	BP	b0030 b0651 b0733 b0734 b0978 b0979 b1854 b2097 b2162 b2866 b2867 b2868	UG47_00260 UG47_00965 UG47_00970 UG47_05970 UG47_11455 UG47_11460 UG47_11465 UG47_12895 UG47_12900 UG47_13210 UG47_22785 UG47_23140
1738	GO:0031365	0.927938	0.278608	1	16	N-terminal protein amino acid modification	BP	b3156	UG47_21240
1739	GO:0009409	0.927954	0.278565	1	16	response to cold	BP	b2597	UG47_12065
1740	GO:0003729	0.92824	0.277796	1	16	mRNA binding	MF	b2696	UG47_20115
1741	GO:0003697	0.928657	0.276674	1	16	single-stranded DNA binding	MF	b0880	UG47_26085
1742	GO:0008080	0.929917	0.204608	2	27	N-acetyltransferase activity	MF	b2584 b3156	UG47_21240 UG47_25180
1743	GO:0004521	0.930093	0.272793	1	16	endoribonuclease activity	MF	b4128	UG47_09480
1744	GO:0090502	0.930093	0.272793	1	16	RNA phosphodiester bond hydrolysis, endonucleolytic	BP	b4128	UG47_09480
1745	GO:0006541	0.932702	0.264649	1	17	glutamine metabolic process	BP	b0485	UG47_01965
1746	GO:0030170	0.933374	0.142848	5	56	pyridoxal phosphate binding	MF	b1493 b1748 b3073 b3117 b3708	UG47_16665 UG47_20400 UG47_21435 UG47_21665 UG47_26685
1747	GO:0015238	0.934147	0.194715	2	28	drug transmembrane transporter activity	MF	b2368 b3513	UG47_08360 UG47_24070
1748	GO:0015197	0.934701	0.193459	2	28	peptide transporter activity	MF	b0445 b3496	UG47_01765 UG47_08255
1749	GO:0034061	0.935987	0.255508	1	17	DNA polymerase activity	MF	b3361	UG47_07560
1750	GO:0016776	0.936283	0.254676	1	17	phosphotransferase activity, phosphate group as acceptor	MF	b0607	UG47_00480
1751	GO:0046907	0.93731	0.251777	1	17	intracellular transport	BP	b3524	UG47_19220
1752	GO:1902582	0.93731	0.251777	1	17	single-organism intracellular transport	BP	b3524	UG47_19220
1753	GO:0031668	0.937485	0.135457	5	56	cellular response to extracellular stimulus	BP	b0382 b0598 b0958 b0980 b3604	UG47_00530 UG47_00860 UG47_00980 UG47_01440 UG47_02745
1754	GO:0071496	0.937485	0.135457	5	56	cellular response to external stimulus	BP	b0382 b0598 b0958 b0980 b3604	UG47_00530 UG47_00860 UG47_00980 UG47_01440 UG47_02745
1755	GO:0072527	0.937576	0.128083	6	65	pyrimidine-containing compound metabolic process	BP	b0030 b0419 b0651 b2146 b2147 b2162	UG47_00260 UG47_01630 UG47_13210 UG47_23045 UG47_23050 UG47_23140
1756	GO:0043566	0.940336	0.180493	2	28	structure-specific DNA binding	MF	b0880 b1000	UG47_01080 UG47_26085
1757	GO:0044763	0.940532	0.0716742	264	1879	single-organism cellular process	BP	NA b0030 b0034 b0035 b0061 b0062 b0063 b0064 b0186 b0221 b0304 b0307 b0328 b0330 b0341 b0343 b0344 b0382 b0419 b0484 b0485 b0486 b0572 b0574 b0598 b0599 b0607 b0616 b0651 b0652 b0653 b0679 b0733 b0734 b0759 b0811 b0812 b0839 b0894 b0895 b0896 b0899 b0903 b0925 b0958 b0972 b0973 b0974 b0978 b0979 b0980 b1014 b1015 b1064 b1197 b1199 b1200 b1224 b1225 b1226 b1227 b1309 b1333 b1384 b1385 b1387 b1388 …	UG47_00140 UG47_00250 UG47_00255 UG47_00260 UG47_00435 UG47_00480 UG47_00520 UG47_00530 UG47_00670 UG47_00680 UG47_00860 UG47_00935 UG47_00940 UG47_00945 UG47_00965 UG47_00970 UG47_00980 UG47_01155 UG47_01165 UG47_01440 UG47_01630 UG47_01960 UG47_01965 UG47_01970 UG47_02740 UG47_02745 UG47_02750 UG47_03150 UG47_04450 UG47_04455 UG47_04470 UG47_04485 UG47_04490 UG47_04615 UG47_04620 UG47_04845 UG4…
1758	GO:0009116	0.9422	0.100021	12	116	nucleoside metabolic process	BP	b0030 b0651 b0733 b0734 b0978 b0979 b1854 b2097 b2162 b2866 b2867 b2868	UG47_00260 UG47_00965 UG47_00970 UG47_05970 UG47_11455 UG47_11460 UG47_11465 UG47_12895 UG47_12900 UG47_13210 UG47_22785 UG47_23140
1759	GO:0048518	0.942389	0.0979669	13	123	positive regulation of biological process	BP	b0162 b0330 b0382 b0487 b0975 b1384 b1499 b2537 b2993 b3049 b3118 b3486 b3516	UG47_00950 UG47_01440 UG47_01975 UG47_08200 UG47_08375 UG47_13885 UG47_14770 UG47_21430 UG47_21800 UG47_22100 UG47_24915 UG47_25335 UG47_26875
1760	GO:0006629	0.943077	0.0886878	20	179	lipid metabolic process	BP	b0221 b0330 b1397 b1550 b1619 b1677 b2239 b2341 b2342 b2708 b3081 b3113 b3114 b3115 b3117 b3118 b3845 b3846 b4187 b4471	UG47_05425 UG47_06725 UG47_07030 UG47_07405 UG47_09180 UG47_10470 UG47_10475 UG47_14705 UG47_20180 UG47_21430 UG47_21435 UG47_21445 UG47_21450 UG47_21455 UG47_21460 UG47_21625 UG47_23515 UG47_23995 UG47_24000 UG47_26875
1761	GO:0009132	0.943325	0.173124	2	29	nucleoside diphosphate metabolic process	BP	b1854 b2097	UG47_05970 UG47_22785
1762	GO:0030030	0.943611	0.133486	4	48	cell projection organization	BP	b2109 b4152 b4153 b4154	UG47_09335 UG47_09340 UG47_09345 UG47_22845
1763	GO:0051253	0.943872	0.0994987	11	107	negative regulation of RNA metabolic process	BP	b0330 b0345 b0346 b0476 b0506 b1014 b1399 b1976 b2537 b4187 b4299	UG47_01155 UG47_01920 UG47_04460 UG47_08425 UG47_09180 UG47_14695 UG47_17490 UG47_24915 UG47_26805 UG47_26810 UG47_26875
1764	GO:0042451	0.94474	0.145189	3	39	purine nucleoside biosynthetic process	BP	b2866 b2867 b2868	UG47_11455 UG47_11460 UG47_11465
1765	GO:0046129	0.94474	0.145189	3	39	purine ribonucleoside biosynthetic process	BP	b2866 b2867 b2868	UG47_11455 UG47_11460 UG47_11465
1766	GO:0009314	0.945277	0.227773	1	18	response to radiation	BP	b1333	UG47_14890
1767	GO:0016705	0.945568	0.226905	1	18	oxidoreductase activity, acting on paired donors, with incorporation or reduction of molecular oxygen	MF	b1388	UG47_14750
1768	GO:0044822	0.947104	0.222292	1	18	poly(A) RNA binding	MF	b2696	UG47_20115
1769	GO:0022402	0.95095	0.131675	3	40	cell cycle process	BP	b0958 b2910 b3928	UG47_00860 UG47_11680 UG47_18910
1770	GO:0042802	0.951552	0.0705157	32	273	identical protein binding	MF	b0506 b0599 b0759 b0932 b1004 b1444 b1512 b1612 b1619 b1677 b1748 b1854 b1905 b2097 b2162 b2373 b2659 b2728 b2802 b2843 b2910 b2957 b3073 b3113 b3225 b3506 b3708 b3928 b3942 b3945 b3962 b4131	UG47_00520 UG47_00725 UG47_01100 UG47_05970 UG47_06285 UG47_06725 UG47_07030 UG47_07065 UG47_08320 UG47_08425 UG47_09460 UG47_10690 UG47_11050 UG47_11290 UG47_11680 UG47_11945 UG47_12760 UG47_16665 UG47_18410 UG47_18910 UG47_19940 UG47_20915 UG47_21455 UG47_21665 UG47_22175 UG47_22265 UG47_22285 UG47_22785 UG47_23140 UG47_24095 UG47_25405 UG47_26685
1771	GO:0009126	0.951843	0.102506	6	68	purine nucleoside monophosphate metabolic process	BP	b0733 b0734 b0978 b0979 b1854 b2097	UG47_00965 UG47_00970 UG47_05970 UG47_12895 UG47_12900 UG47_22785
1772	GO:0009167	0.951843	0.102506	6	68	purine ribonucleoside monophosphate metabolic process	BP	b0733 b0734 b0978 b0979 b1854 b2097	UG47_00965 UG47_00970 UG47_05970 UG47_12895 UG47_12900 UG47_22785
1773	GO:0005737	0.952976	0.057443	196	1422	cytoplasm	CC	NA b0030 b0061 b0062 b0063 b0064 b0129 b0186 b0304 b0306 b0308 b0330 b0345 b0382 b0394 b0419 b0435 b0476 b0487 b0506 b0607 b0615 b0616 b0651 b0757 b0758 b0759 b0800 b0812 b0823 b0824 b0825 b0872 b0880 b0882 b0895 b0897 b0903 b0932 b0953 b1000 b1003 b1004 b1020 b1051 b1064 b1067 b1108 b1127 b1198 b1199 b1200 b1219 b1225 b1226 b1333 b1384 b1388 b1390 b1406 b1415 b1444 b1475 b1482 b1493 b1499 b1511 …	UG47_00260 UG47_00435 UG47_00440 UG47_00480 UG47_00725 UG47_00830 UG47_01080 UG47_01095 UG47_01100 UG47_01195 UG47_01440 UG47_01505 UG47_01630 UG47_01710 UG47_01920 UG47_01975 UG47_04450 UG47_04455 UG47_04470 UG47_04475 UG47_04490 UG47_04505 UG47_05000 UG47_05180 UG47_05190 UG47_05200 UG47_05585 UG47_05620 UG47_05625 UG47_05970 UG47_06235 UG47_06255 UG47_06265 UG47_06285 UG47_06595 UG47_06630 UG4…
1774	GO:0072337	0.953353	0.202284	1	19	modified amino acid transport	BP	b2131	UG47_22970
1775	GO:0000287	0.953916	0.0738892	19	175	magnesium ion binding	MF	b0344 b0383 b0616 b0757 b1199 b1702 b1854 b2373 b2787 b2877 b3126 b3403 b3430 b3565 b3712 b3885 b4129 b4232 b4383	UG47_00435 UG47_01445 UG47_03195 UG47_05000 UG47_05970 UG47_06595 UG47_07770 UG47_07925 UG47_08940 UG47_09470 UG47_10970 UG47_11510 UG47_12770 UG47_15685 UG47_19485 UG47_21400 UG47_24095 UG47_26665 UG47_26815
1776	GO:0016226	0.956232	0.193099	1	19	iron-sulfur cluster assembly	BP	b1684	UG47_06690
1777	GO:0031163	0.956232	0.193099	1	19	metallo-sulfur cluster assembly	BP	b1684	UG47_06690
1778	GO:0044464	0.958875	0.0522114	390	2708	cell part	CC	NA b0030 b0061 b0062 b0063 b0064 b0129 b0186 b0221 b0287 b0304 b0306 b0308 b0328 b0329 b0330 b0341 b0343 b0344 b0345 b0380 b0382 b0383 b0394 b0419 b0435 b0445 b0457 b0476 b0484 b0486 b0487 b0488 b0489 b0506 b0572 b0574 b0598 b0607 b0615 b0616 b0621 b0651 b0652 b0653 b0654 b0655 b0679 b0733 b0734 b0757 b0758 b0759 b0791 b0800 b0811 b0812 b0823 b0824 b0825 b0839 b0865 b0872 b0880 b0882 b0894 b0895 …	UG47_00140 UG47_00240 UG47_00245 UG47_00250 UG47_00255 UG47_00260 UG47_00410 UG47_00435 UG47_00440 UG47_00480 UG47_00530 UG47_00670 UG47_00680 UG47_00725 UG47_00830 UG47_00935 UG47_00940 UG47_00945 UG47_00965 UG47_00970 UG47_00980 UG47_01080 UG47_01090 UG47_01095 UG47_01100 UG47_01155 UG47_01165 UG47_01195 UG47_01425 UG47_01440 UG47_01445 UG47_01505 UG47_01630 UG47_01710 UG47_01765 UG47_01820 UG4…
1779	GO:0015298	0.959594	0.181494	1	20	solute:cation antiporter activity	MF	b4132	UG47_09455
1780	GO:0043711	0.960046	0.179996	1	20	pilus organization	BP	b2109	UG47_22845
1781	GO:0098661	0.960212	0.179441	1	20	inorganic anion transmembrane transport	BP	b2240	UG47_23520
1782	GO:0072525	0.96028	0.179217	1	20	pyridine-containing compound biosynthetic process	BP	b1385	UG47_14765
1783	GO:0072511	0.960424	0.178736	1	20	divalent inorganic cation transport	BP	b3479	UG47_08170
1784	GO:1901698	0.961587	0.174838	1	20	response to nitrogen compound	BP	b4363	UG47_04880
1785	GO:0016071	0.962485	0.171803	1	20	mRNA metabolic process	BP	b2696	UG47_20115
1786	GO:0044255	0.962755	0.061522	18	170	cellular lipid metabolic process	BP	b0221 b0330 b1397 b1550 b1677 b2341 b2342 b2708 b3081 b3113 b3114 b3115 b3117 b3118 b3845 b3846 b4187 b4471	UG47_05425 UG47_06725 UG47_07405 UG47_09180 UG47_10470 UG47_10475 UG47_14705 UG47_20180 UG47_21430 UG47_21435 UG47_21445 UG47_21450 UG47_21455 UG47_21460 UG47_21625 UG47_23995 UG47_24000 UG47_26875
1787	GO:0051641	0.963072	0.093472	4	52	cellular localization	BP	b1902 b1905 b3487 b3524	UG47_06265 UG47_06285 UG47_08205 UG47_19220
1788	GO:0005623	0.963507	0.0465905	390	2711	cell	CC	NA b0030 b0061 b0062 b0063 b0064 b0129 b0186 b0221 b0287 b0304 b0306 b0308 b0328 b0329 b0330 b0341 b0343 b0344 b0345 b0380 b0382 b0383 b0394 b0419 b0435 b0445 b0457 b0476 b0484 b0486 b0487 b0488 b0489 b0506 b0572 b0574 b0598 b0607 b0615 b0616 b0621 b0651 b0652 b0653 b0654 b0655 b0679 b0733 b0734 b0757 b0758 b0759 b0791 b0800 b0811 b0812 b0823 b0824 b0825 b0839 b0865 b0872 b0880 b0882 b0894 b0895 …	UG47_00140 UG47_00240 UG47_00245 UG47_00250 UG47_00255 UG47_00260 UG47_00410 UG47_00435 UG47_00440 UG47_00480 UG47_00530 UG47_00670 UG47_00680 UG47_00725 UG47_00830 UG47_00935 UG47_00940 UG47_00945 UG47_00965 UG47_00970 UG47_00980 UG47_01080 UG47_01090 UG47_01095 UG47_01100 UG47_01155 UG47_01165 UG47_01195 UG47_01425 UG47_01440 UG47_01445 UG47_01505 UG47_01630 UG47_01710 UG47_01765 UG47_01820 UG4…
1789	GO:0042493	0.963858	0.0848698	5	62	response to drug	BP	b0839 b2368 b3496 b3513 b3514	UG47_08255 UG47_08360 UG47_08365 UG47_12325 UG47_24070
1790	GO:0005515	0.965238	0.0442366	118	897	protein binding	MF	b0064 b0186 b0330 b0343 b0382 b0383 b0435 b0476 b0506 b0574 b0599 b0607 b0651 b0733 b0734 b0759 b0812 b0881 b0882 b0894 b0895 b0903 b0932 b0958 b0972 b0973 b0975 b0999 b1000 b1004 b1108 b1127 b1199 b1200 b1224 b1225 b1226 b1256 b1285 b1390 b1399 b1444 b1468 b1474 b1512 b1587 b1588 b1612 b1619 b1621 b1677 b1684 b1739 b1748 b1854 b1895 b1905 b1967 b1976 b2009 b2097 b2146 b2147 b2150 b2151 b2162 b21…	UG47_00260 UG47_00480 UG47_00520 UG47_00670 UG47_00725 UG47_00860 UG47_00935 UG47_00940 UG47_00950 UG47_01075 UG47_01080 UG47_01100 UG47_01440 UG47_01445 UG47_01710 UG47_01920 UG47_04975 UG47_05970 UG47_06235 UG47_06285 UG47_06690 UG47_06725 UG47_07020 UG47_07030 UG47_07065 UG47_07190 UG47_07195 UG47_07560 UG47_08200 UG47_08320 UG47_08335 UG47_08340 UG47_08425 UG47_08680 UG47_09180 UG47_09335 UG4…
1791	GO:0019842	0.965331	0.161501	1	21	vitamin binding	MF	b2373	UG47_24095
1792	GO:0016881	0.965348	0.161441	1	21	acid-amino acid ligase activity	MF	b0581	UG47_00635
1793	GO:0042887	0.965779	0.159939	1	21	amide transmembrane transporter activity	MF	b3496	UG47_08255
1794	GO:0006857	0.965823	0.159786	1	21	oligopeptide transport	BP	b3496	UG47_08255
1795	GO:0006793	0.969913	0.0413527	59	483	phosphorus metabolic process	BP	b0061 b0062 b0063 b0129 b0383 b0394 b0607 b0615 b0616 b0679 b0733 b0734 b0757 b0758 b0978 b0979 b0980 b1002 b1198 b1199 b1200 b1385 b1511 b1621 b1702 b1725 b1783 b1854 b1955 b2095 b2097 b2241 b2242 b2429 b2703 b2704 b2803 b2877 b3115 b3124 b3133 b3222 b3426 b3565 b3885 b3925 b3926 b3950 b3962 b4055 b4069 b4195 b4213 b4232 b4268 b4301 b4302 b4383 b4565	UG47_00140 UG47_00435 UG47_00440 UG47_00480 UG47_00965 UG47_00970 UG47_00980 UG47_01090 UG47_01445 UG47_01505 UG47_03195 UG47_04470 UG47_04475 UG47_04490 UG47_05000 UG47_05970 UG47_06475 UG47_06595 UG47_07020 UG47_07890 UG47_08940 UG47_09015 UG47_09140 UG47_09770 UG47_09840 UG47_11055 UG47_11510 UG47_12765 UG47_12770 UG47_12895 UG47_12900 UG47_13370 UG47_13375 UG47_13380 UG47_13715 UG47_14765 UG4…
1796	GO:0006464	0.97029	0.0521438	15	149	cellular protein modification process	BP	b0572 b0607 b0975 b1783 b2196 b2584 b2712 b2726 b2729 b2730 b2991 b2993 b3156 b4069 b4219	UG47_00480 UG47_00680 UG47_00950 UG47_08990 UG47_09770 UG47_10680 UG47_10695 UG47_10700 UG47_16810 UG47_20200 UG47_21240 UG47_22100 UG47_22110 UG47_23315 UG47_25180
1797	GO:0036211	0.97029	0.0521438	15	149	protein modification process	BP	b0572 b0607 b0975 b1783 b2196 b2584 b2712 b2726 b2729 b2730 b2991 b2993 b3156 b4069 b4219	UG47_00480 UG47_00680 UG47_00950 UG47_08990 UG47_09770 UG47_10680 UG47_10695 UG47_10700 UG47_16810 UG47_20200 UG47_21240 UG47_22100 UG47_22110 UG47_23315 UG47_25180
1798	GO:0016757	0.970726	0.0707533	5	64	transferase activity, transferring glycosyl groups	MF	b0800 b0925 b1309 b1678 b4392	UG47_05075 UG47_06720 UG47_15020 UG47_20560 UG47_25860
1799	GO:0033013	0.971298	0.139699	1	22	tetrapyrrole metabolic process	BP	b2459	UG47_24485
1800	GO:0033014	0.971298	0.139699	1	22	tetrapyrrole biosynthetic process	BP	b2459	UG47_24485
1801	GO:0009082	0.971947	0.137299	1	22	branched-chain amino acid biosynthetic process	BP	b4297	UG47_04450
1802	GO:0015833	0.972444	0.0727981	4	55	peptide transport	BP	b0445 b1483 b3496 b3544	UG47_01765 UG47_08255 UG47_17755 UG47_19350
1803	GO:0009636	0.972522	0.0555374	9	100	response to toxic substance	BP	b0484 b0572 b0574 b1646 b2367 b2368 b2521 b3513 b3514	UG47_00670 UG47_00680 UG47_01960 UG47_06885 UG47_08360 UG47_08365 UG47_24065 UG47_24070 UG47_24835
1804	GO:0006401	0.97327	0.132357	1	22	RNA catabolic process	BP	b2696	UG47_20115
1805	GO:0042623	0.973433	0.0497733	12	127	ATPase activity, coupled	MF	b0484 b0652 b0882 b1513 b1900 b1901 b2149 b2201 b3479 b3486 b3567 b4485	UG47_00255 UG47_01960 UG47_06255 UG47_06260 UG47_08170 UG47_08200 UG47_08955 UG47_19495 UG47_23060 UG47_23340 UG47_25410 UG47_26075
1806	GO:0006796	0.974911	0.0350509	56	465	phosphate-containing compound metabolic process	BP	b0061 b0062 b0063 b0129 b0383 b0394 b0607 b0679 b0733 b0734 b0757 b0758 b0978 b0979 b0980 b1002 b1198 b1199 b1200 b1385 b1511 b1621 b1702 b1725 b1783 b1854 b1955 b2095 b2097 b2241 b2242 b2429 b2703 b2704 b2803 b2877 b3115 b3124 b3133 b3222 b3426 b3565 b3885 b3925 b3926 b3950 b3962 b4055 b4195 b4213 b4232 b4268 b4301 b4302 b4383 b4565	UG47_00140 UG47_00480 UG47_00965 UG47_00970 UG47_00980 UG47_01090 UG47_01445 UG47_01505 UG47_03195 UG47_04470 UG47_04475 UG47_04490 UG47_05000 UG47_05970 UG47_06475 UG47_06595 UG47_07020 UG47_07890 UG47_08940 UG47_09015 UG47_09140 UG47_09840 UG47_11055 UG47_11510 UG47_12765 UG47_12770 UG47_12895 UG47_12900 UG47_13370 UG47_13375 UG47_13380 UG47_13715 UG47_14765 UG47_15680 UG47_15685 UG47_15690 UG4…
1807	GO:0006261	0.975261	0.088677	2	35	DNA-dependent DNA replication	BP	b2009 b3361	UG47_07560 UG47_22375
1808	GO:0044424	0.97547	0.0306671	206	1510	intracellular part	CC	NA b0030 b0061 b0062 b0063 b0064 b0129 b0186 b0304 b0306 b0308 b0330 b0344 b0345 b0382 b0394 b0419 b0435 b0476 b0484 b0487 b0506 b0607 b0615 b0616 b0651 b0679 b0757 b0758 b0759 b0800 b0812 b0823 b0824 b0825 b0872 b0880 b0882 b0895 b0897 b0903 b0932 b0953 b0972 b1000 b1003 b1004 b1020 b1051 b1064 b1067 b1108 b1127 b1198 b1199 b1200 b1219 b1225 b1226 b1333 b1384 b1388 b1390 b1406 b1415 b1444 b1475 …	UG47_00140 UG47_00260 UG47_00435 UG47_00440 UG47_00480 UG47_00725 UG47_00830 UG47_00935 UG47_01080 UG47_01095 UG47_01100 UG47_01195 UG47_01440 UG47_01505 UG47_01630 UG47_01710 UG47_01920 UG47_01960 UG47_01975 UG47_04450 UG47_04455 UG47_04470 UG47_04475 UG47_04490 UG47_04505 UG47_05000 UG47_05180 UG47_05190 UG47_05200 UG47_05585 UG47_05620 UG47_05625 UG47_05970 UG47_06235 UG47_06255 UG47_06265 UG4…
1809	GO:0016051	0.975524	0.0462287	12	127	carbohydrate biosynthetic process	BP	b0759 b1702 b1955 b2376 b2696 b2708 b3012 b3403 b3430 b3925 b4232 b4471	UG47_06595 UG47_07770 UG47_07925 UG47_08940 UG47_12760 UG47_17380 UG47_18925 UG47_20115 UG47_20180 UG47_21460 UG47_22005 UG47_24110
1810	GO:0046112	0.975577	0.123182	1	23	nucleobase biosynthetic process	BP	b2147	UG47_23050
1811	GO:0006869	0.975892	0.121966	1	23	lipid transport	BP	b1015	UG47_01165
1812	GO:0016780	0.97594	0.121781	1	23	phosphotransferase activity, for other substituted phosphate groups	MF	b3712	UG47_26665
1813	GO:0044802	0.976084	0.121221	1	23	single-organism membrane organization	BP	b3524	UG47_19220
1814	GO:0061024	0.976084	0.121221	1	23	membrane organization	BP	b3524	UG47_19220
1815	GO:0009408	0.976889	0.0626192	4	56	response to heat	BP	b0881 b1512 b2458 b2584	UG47_24480 UG47_25180 UG47_25405 UG47_26080
1816	GO:0042625	0.97832	0.079511	2	36	ATPase activity, coupled to transmembrane movement of ions	MF	b0484 b3479	UG47_01960 UG47_08170
1817	GO:0006023	0.978363	0.0663827	3	47	aminoglycan biosynthetic process	BP	b0839 b0925 b1678	UG47_06720 UG47_12325 UG47_25860
1818	GO:0006024	0.978363	0.0663827	3	47	glycosaminoglycan biosynthetic process	BP	b0839 b0925 b1678	UG47_06720 UG47_12325 UG47_25860
1819	GO:0009252	0.978363	0.0663827	3	47	peptidoglycan biosynthetic process	BP	b0839 b0925 b1678	UG47_06720 UG47_12325 UG47_25860
1820	GO:0016758	0.978695	0.110592	1	24	transferase activity, transferring hexosyl groups	MF	b1309	UG47_15020
[truncated: 3,681 more rows]

## Sheet: TRT.sigLIST.R7AC.ct2.GOSEQres
	category	over_represented_pvalue	under_represented_pvalue	numDEInCat	numInCat	term	ontology	b.id	genes
[truncated: 5,501 more rows]

## Sheet: TRT.sigLIST.R7AC.ct3.GOSEQres
	category	over_represented_pvalue	under_represented_pvalue	numDEInCat	numInCat	term	ontology	b.id	genes
[truncated: 5,501 more rows]

[truncated: 1 more sheets: TRT.sigLIST.R7AC.ct4.GOSEQres]
