# Supplementary material for: Transcriptome analysis of extended-spectrum β-lactamase-producing Escherichia coli and methicillin-resistant Staphylococcus aureus exposed to cefotaxime
Source: Sci Rep. 2018 Oct 30;8:16076. doi: 10.1038/s41598-018-34191-3 (PMC6207760; doi:10.1038/s41598-018-34191-3)
Supplement: Supplementary file 9 — Supplementary File 8 [file 41598_2018_34191_MOESM9_ESM.xlsx]

## Sheet: TRT.sig.UR40.Cluster
hr.labels	ct	Start	End	Strand	Product
UG58_00325	1	60280	60657	-	membrane protein
UG58_00785	1	156452	157468	+	UDP-galactose-4-epimerase
UG58_01405	1	273126	273608	-	hypothetical protein
UG58_01515	1	292261	293646	+	C4-dicarboxylate transporter
UG58_01930	1	378540	379049	+	N5-carboxyaminoimidazole ribonucleotide mutase
UG58_01935	1	379046	380113	+	phosphoribosylaminoimidazole carboxylase
UG58_02320	1	462610	464310	+	hypothetical protein
UG58_02785	1	556604	559678	+	beta-D-galactosidase
UG58_02965	1	601502	602221	-	hypothetical protein
UG58_03710	1	31783	32640	-	formate transporter
UG58_04060	1	86976	87869	+	hypothetical protein
UG58_05250	1	309606	309932	+	membrane protein
UG58_05830	1	410280	410558	+	hypothetical protein
UG58_06415	1	23956	24348	+	DNA replication protein
UG58_06465	1	31662	32813	-	hypothetical protein
UG58_06560	1	54843	55757	-	GntR family transcriptional regulator
UG58_06690	1	75456	77006	-	hypothetical protein
UG58_07150	1	174230	175930	-	ribulokinase
UG58_07155	1	176269	177114	+	transcriptional regulator
UG58_07540	1	258816	259256	+	PTS sugar transporter subunit IIA
UG58_07730	1	302011	303168	+	transcriptional regulator
UG58_08110	1	36182	37600	+	PTS system trehalose(maltose)-specific transporter subunits IIBC
UG58_08125	1	41996	42460	+	ribonucleoside-triphosphate reductase
UG58_08395	1	93421	93750	+	biofilm stress and motility protein A
UG58_08400	1	93899	94174	+	hypothetical protein
UG58_08705	1	156439	156612	-	hypothetical protein
UG58_08710	1	156640	156846	-	hypothetical protein
UG58_08775	1	176250	177590	+	C4-dicarboxylate transporter
UG58_08800	1	181722	182630	+	transcriptional regulator
UG58_09160	1	258488	259201	-	acid phosphatase
UG58_09750	1	59743	60783	-	transcriptional regulator
UG58_10130	1	134437	136263	+	histidine kinase
UG58_10235	1	166640	168268	+	glycerol-3-phosphate dehydrogenase
UG58_10850	1	6636	8141	-	sugar ABC transporter ATP-binding protein
UG58_10955	1	30395	31435	+	phosphate ABC transporter substrate-binding protein
UG58_11215	1	82201	82698	+	hypothetical protein
UG58_11400	1	116709	118100	-	xanthine permease XanP
UG58_11455	1	130060	130701	+	orotate phosphoribosyltransferase
UG58_12525	1	87805	88923	-	hydrogenase 2 small subunit
UG58_12530	1	88930	89115	-	hypothetical protein
UG58_12825	1	144624	144794	-	hypothetical protein
UG58_12925	1	164870	165802	-	LysR family transcriptional regulator
UG58_13065	1	196610	197596	+	oxidoreductase
UG58_13225	1	6461	6805	+	hypothetical protein
UG58_13530	1	68252	68431	+	hypothetical protein
UG58_13625	1	84851	85888	+	phosphoribosylaminoimidazole synthetase
UG58_13825	1	140115	141395	+	stationary phase inducible protein CsiE
UG58_14030	1	185321	185704	-	autonomous glycyl radical cofactor GrcA
UG58_14460	1	72679	74076	+	hypothetical protein
UG58_14920	1	173208	173795	+	sulfate ABC transporter substrate-binding protein
UG58_15240	1	57791	60088	+	xanthine dehydrogenase
UG58_15255	1	61492	63270	-	Fis family transcriptional regulator
UG58_15535	1	125803	126234	+	DNA-binding protein
UG58_15645	1	145449	146843	+	D-galactose transporter GalP
UG58_15730	1	159829	160875	-	L-asparaginase II
UG58_16025	1	43327	44187	+	hypothetical protein
UG58_16705	1	164948	165817	+	transcriptional regulator
UG58_16835	1	16339	17274	-	sugar kinase
UG58_17065	1	67842	68771	+	hypothetical protein
UG58_17340	1	119269	120264	-	protease
UG58_17480	1	141814	143385	-	galactarate dehydrogenase
UG58_17485	1	143760	145094	+	galactonate transporter
UG58_17510	1	149550	150488	+	transcriptional regulator
UG58_17675	1	20728	21165	+	hypothetical protein
UG58_17680	1	21257	21676	-	XRE family transcriptional regulator
UG58_17735	1	29983	30333	+	hydrogenase nickel incorporation protein
UG58_17740	1	30337	31209	+	hydrogenase nickel incorporation protein HypB
UG58_17970	1	77050	78567	+	porin
UG58_18045	1	97890	99242	-	glucarate transporter
UG58_18110	1	111426	112742	+	L-fucose transporter
UG58_18555	1	54513	55208	-	dethiobiotin synthetase
UG58_18985	1	137184	137810	-	hypothetical protein
UG58_19235	1	49479	50009	+	hypothetical protein
UG58_19260	1	53676	54521	+	glycerol uptake facilitator GlpF
UG58_19370	1	72373	73221	-	transcriptional regulator
UG58_19470	1	91007	91219	-	hypothetical protein
UG58_19475	1	91304	91594	-	Cro/Cl family transcriptional regulator
UG58_19715	1	9362	9865	+	ferritin
UG58_20435	1	11225	12700	+	ketol-acid reductoisomerase
UG58_20940	1	2727	4823	+	ATP-dependent DNA helicase RecQ
UG58_22050	1	36575	37642	+	membrane protein
UG58_22095	1	46461	47207	-	hypothetical protein
UG58_23075	1	5969	6310	+	translation inhibitor protein RaiA
UG58_24395	1	31986	32951	-	glucokinase
UG58_24860	1	23897	25273	+	sensor protein ZraS
UG58_25805	1	9612	9821	+	transposase
UG58_25890	1	229	783	-	histidine acid phosphatase
UG58_26070	1	3359	4579	+	arginine deiminase
UG58_26455	1	3181	3759	-	hypothetical protein
UG58_00455	2	90717	91532	+	sugar phosphatase
UG58_00630	2	126253	127209	+	membrane protein
UG58_01880	2	372818	373126	+	integrase
UG58_02905	2	588504	589091	+	transcriptional regulator BetI
UG58_03150	2	644482	645537	+	porin
UG58_03605	2	16418	16648	-	derepression protein
UG58_04545	2	191431	191535	+	hypothetical protein
UG58_05985	2	442741	443832	+	linoleoyl-CoA desaturase
UG58_06330	2	9117	9713	+	tyrosine recombinase
UG58_06615	2	65675	65950	+	membrane protein
UG58_09135	2	253573	253854	+	membrane protein
UG58_09495	2	335363	335746	-	hypothetical protein
UG58_09520	2	2318	3352	-	adhesin
UG58_09915	2	95847	96191	-	hypothetical protein
UG58_09960	2	104345	104500	-	ATPase
UG58_10885	2	15464	15907	+	FMN-binding protein MioC
UG58_11880	2	222852	223064	-	cold-shock protein
UG58_13250	2	9190	10074	-	transcriptional regulator
UG58_14050	2	187990	188409	+	thioredoxin 2
UG58_14120	2	3937	4494	-	Rha family transcriptional regulator
UG58_14830	2	152054	152227	+	hypothetical protein
UG58_14855	2	153992	156094	-	TonB-dependent receptor
UG58_15160	2	39496	40209	+	membrane protein
UG58_17245	2	99246	99578	+	preprotein translocase subunit SecG
UG58_18740	2	93583	94164	+	electron transporter RsxA
UG58_20470	2	18854	20113	+	transcription termination factor Rho
UG58_21140	2	52413	52814	-	ribosome-associated heat shock protein Hsp15
UG58_22045	2	34788	35840	-	membrane protein
UG58_24960	2	11105	11755	-	hypothetical protein
UG58_00615	3	123711	124121	-	membrane protein
UG58_01195	3	231586	232992	-	chitoporin
UG58_01730	3	340597	342117	+	carbohydrate kinase
UG58_02840	3	572655	573287	+	membrane protein
UG58_05160	3	296129	296818	-	hypothetical protein
UG58_09700	3	49739	50137	+	hypothetical protein
UG58_10060	3	117944	118438	-	ferredoxin
UG58_18700	3	85967	86995	-	transcriptional regulator
UG58_20830	3	90626	91393	-	transcriptional regulator
UG58_21030	3	25247	27952	-	transcriptional regulator MalT
UG58_21225	3	69690	70595	+	hypothetical protein
UG58_21230	3	70612	70974	+	hypothetical protein
UG58_22125	3	51154	52728	-	nickel ABC transporter substrate-binding protein
UG58_24270	3	222	1157	-	transcriptional regulator
UG58_00995	4	194413	194817	-	succinate dehydrogenase
UG58_01465	4	285985	286248	+	hypothetical protein
UG58_01505	4	290730	290939	-	cold-shock protein
UG58_03695	4	27269	28417	+	MFS transporter
UG58_11490	4	134676	135485	+	formamidopyrimidine-DNA glycosylase
UG58_11800	4	203649	204902	-	valine--pyruvate aminotransferase
UG58_12405	4	63783	64547	+	transcriptional regulator
UG58_14075	4	193703	195001	-	alpha-ketoglutarate transporter
UG58_14720	4	131004	131927	-	LysR family transcriptional regulator
UG58_19075	4	8569	9969	+	pyridine nucleotide transhydrogenase
UG58_20675	4	58109	58576	-	hypothetical protein

## Sheet: TRT.sigLIST.UR40.ct1.GOSEQres
	category	over_represented_pvalue	under_represented_pvalue	numDEInCat	numInCat	term	ontology	b.id	genes
1	GO:0009679	0.000513397	1	2	2	hexose:proton symporter activity	MF	b2801 b2943	UG58_15645 UG58_18110
2	GO:0015517	0.000513397	1	2	2	galactose:proton symporter activity	MF	b2801 b2943	UG58_15645 UG58_18110
3	GO:0034654	0.00173426	0.999355	19	487	nucleobase-containing compound biosynthetic process	BP	b0064 b0162 b0522 b0523 b1853 b2151 b2219 b2499 b2535 b2866 b2869 b3060 b3118 b3642 b3906 b4118 b4128 b4326 b4357	UG58_01930 UG58_01935 UG58_06415 UG58_06560 UG58_07155 UG58_07730 UG58_08710 UG58_08800 UG58_09750 UG58_10130 UG58_11455 UG58_12925 UG58_13625 UG58_13825 UG58_15240 UG58_15255 UG58_16705 UG58_17510 UG58_19370
4	GO:0006189	0.00173867	0.99992	3	12	de novo' IMP biosynthetic process	BP	b0522 b0523 b2499	UG58_01930 UG58_01935 UG58_13625
5	GO:0016882	0.00208974	0.999974	2	4	cyclo-ligase activity	MF	b1593 b2499	UG58_13625 UG58_18555
6	GO:0006355	0.0023875	0.999207	14	322	regulation of transcription, DNA-templated	BP	b0064 b0162 b1853 b2151 b2219 b2535 b2869 b3060 b3118 b3906 b4118 b4128 b4326 b4357	UG58_06415 UG58_06560 UG58_07155 UG58_07730 UG58_08710 UG58_08800 UG58_09750 UG58_10130 UG58_12925 UG58_13825 UG58_15255 UG58_16705 UG58_17510 UG58_19370
7	GO:1903506	0.00271389	0.999085	14	326	regulation of nucleic acid-templated transcription	BP	b0064 b0162 b1853 b2151 b2219 b2535 b2869 b3060 b3118 b3906 b4118 b4128 b4326 b4357	UG58_06415 UG58_06560 UG58_07155 UG58_07730 UG58_08710 UG58_08800 UG58_09750 UG58_10130 UG58_12925 UG58_13825 UG58_15255 UG58_16705 UG58_17510 UG58_19370
8	GO:2001141	0.00271389	0.999085	14	326	regulation of RNA biosynthetic process	BP	b0064 b0162 b1853 b2151 b2219 b2535 b2869 b3060 b3118 b3906 b4118 b4128 b4326 b4357	UG58_06415 UG58_06560 UG58_07155 UG58_07730 UG58_08710 UG58_08800 UG58_09750 UG58_10130 UG58_12925 UG58_13825 UG58_15255 UG58_16705 UG58_17510 UG58_19370
9	GO:2000112	0.00293819	0.998964	15	366	regulation of cellular macromolecule biosynthetic process	BP	b0064 b0162 b1853 b2151 b2219 b2535 b2597 b2869 b3060 b3118 b3906 b4118 b4128 b4326 b4357	UG58_06415 UG58_06560 UG58_07155 UG58_07730 UG58_08710 UG58_08800 UG58_09750 UG58_10130 UG58_12925 UG58_13825 UG58_15255 UG58_16705 UG58_17510 UG58_19370 UG58_23075
10	GO:0044724	0.00298266	0.999308	8	117	single-organism carbohydrate catabolic process	BP	b0063 b0064 b0344 b0759 b2241 b2388 b3128 b4357	UG58_00785 UG58_02785 UG58_06560 UG58_07150 UG58_07155 UG58_10235 UG58_17480 UG58_24395
11	GO:0015146	0.00299689	0.999955	2	4	pentose transmembrane transporter activity	MF	b2801 b3749	UG58_10850 UG58_18110
12	GO:0006351	0.00300423	0.998975	14	329	transcription, DNA-templated	BP	b0064 b0162 b1853 b2151 b2219 b2535 b2869 b3060 b3118 b3906 b4118 b4128 b4326 b4357	UG58_06415 UG58_06560 UG58_07155 UG58_07730 UG58_08710 UG58_08800 UG58_09750 UG58_10130 UG58_12925 UG58_13825 UG58_15255 UG58_16705 UG58_17510 UG58_19370
13	GO:0051252	0.00310505	0.998936	14	331	regulation of RNA metabolic process	BP	b0064 b0162 b1853 b2151 b2219 b2535 b2869 b3060 b3118 b3906 b4118 b4128 b4326 b4357	UG58_06415 UG58_06560 UG58_07155 UG58_07730 UG58_08710 UG58_08800 UG58_09750 UG58_10130 UG58_12925 UG58_13825 UG58_15255 UG58_16705 UG58_17510 UG58_19370
14	GO:0006188	0.00323563	0.999807	3	15	IMP biosynthetic process	BP	b0522 b0523 b2499	UG58_01930 UG58_01935 UG58_13625
15	GO:0010556	0.00330309	0.99882	15	370	regulation of macromolecule biosynthetic process	BP	b0064 b0162 b1853 b2151 b2219 b2535 b2597 b2869 b3060 b3118 b3906 b4118 b4128 b4326 b4357	UG58_06415 UG58_06560 UG58_07155 UG58_07730 UG58_08710 UG58_08800 UG58_09750 UG58_10130 UG58_12925 UG58_13825 UG58_15255 UG58_16705 UG58_17510 UG58_19370 UG58_23075
16	GO:0097659	0.00339852	0.998823	14	333	nucleic acid-templated transcription	BP	b0064 b0162 b1853 b2151 b2219 b2535 b2869 b3060 b3118 b3906 b4118 b4128 b4326 b4357	UG58_06415 UG58_06560 UG58_07155 UG58_07730 UG58_08710 UG58_08800 UG58_09750 UG58_10130 UG58_12925 UG58_13825 UG58_15255 UG58_16705 UG58_17510 UG58_19370
17	GO:0031326	0.00362808	0.99869	15	373	regulation of cellular biosynthetic process	BP	b0064 b0162 b1853 b2151 b2219 b2535 b2597 b2869 b3060 b3118 b3906 b4118 b4128 b4326 b4357	UG58_06415 UG58_06560 UG58_07155 UG58_07730 UG58_08710 UG58_08800 UG58_09750 UG58_10130 UG58_12925 UG58_13825 UG58_15255 UG58_16705 UG58_17510 UG58_19370 UG58_23075
18	GO:0009889	0.00374006	0.998645	15	374	regulation of biosynthetic process	BP	b0064 b0162 b1853 b2151 b2219 b2535 b2597 b2869 b3060 b3118 b3906 b4118 b4128 b4326 b4357	UG58_06415 UG58_06560 UG58_07155 UG58_07730 UG58_08710 UG58_08800 UG58_09750 UG58_10130 UG58_12925 UG58_13825 UG58_15255 UG58_16705 UG58_17510 UG58_19370 UG58_23075
19	GO:0046040	0.00399238	0.99974	3	16	IMP metabolic process	BP	b0522 b0523 b2499	UG58_01930 UG58_01935 UG58_13625
20	GO:0010468	0.00417925	0.998466	15	379	regulation of gene expression	BP	b0064 b0162 b1853 b2151 b2219 b2535 b2597 b2869 b3060 b3118 b3906 b4118 b4128 b4326 b4357	UG58_06415 UG58_06560 UG58_07155 UG58_07730 UG58_08710 UG58_08800 UG58_09750 UG58_10130 UG58_12925 UG58_13825 UG58_15255 UG58_16705 UG58_17510 UG58_19370 UG58_23075
21	GO:0000987	0.00418636	0.99953	4	34	core promoter proximal region sequence-specific DNA binding	MF	b0064 b3118 b3906 b4118	UG58_07155 UG58_08800 UG58_17510 UG58_19370
22	GO:0001159	0.00418636	0.99953	4	34	core promoter proximal region DNA binding	MF	b0064 b3118 b3906 b4118	UG58_07155 UG58_08800 UG58_17510 UG58_19370
23	GO:0019219	0.00434249	0.998452	14	343	regulation of nucleobase-containing compound metabolic process	BP	b0064 b0162 b1853 b2151 b2219 b2535 b2869 b3060 b3118 b3906 b4118 b4128 b4326 b4357	UG58_06415 UG58_06560 UG58_07155 UG58_07730 UG58_08710 UG58_08800 UG58_09750 UG58_10130 UG58_12925 UG58_13825 UG58_15255 UG58_16705 UG58_17510 UG58_19370
24	GO:0016052	0.00443331	0.998899	8	125	carbohydrate catabolic process	BP	b0063 b0064 b0344 b0759 b2241 b2388 b3128 b4357	UG58_00785 UG58_02785 UG58_06560 UG58_07150 UG58_07155 UG58_10235 UG58_17480 UG58_24395
25	GO:0032774	0.0046353	0.998335	14	344	RNA biosynthetic process	BP	b0064 b0162 b1853 b2151 b2219 b2535 b2869 b3060 b3118 b3906 b4118 b4128 b4326 b4357	UG58_06415 UG58_06560 UG58_07155 UG58_07730 UG58_08710 UG58_08800 UG58_09750 UG58_10130 UG58_12925 UG58_13825 UG58_15255 UG58_16705 UG58_17510 UG58_19370
26	GO:0051171	0.0046599	0.998268	15	383	regulation of nitrogen compound metabolic process	BP	b0064 b0162 b1853 b2151 b2219 b2535 b2597 b2869 b3060 b3118 b3906 b4118 b4128 b4326 b4357	UG58_06415 UG58_06560 UG58_07155 UG58_07730 UG58_08710 UG58_08800 UG58_09750 UG58_10130 UG58_12925 UG58_13825 UG58_15255 UG58_16705 UG58_17510 UG58_19370 UG58_23075
27	GO:0005354	0.0046956	0.999897	2	5	galactose transmembrane transporter activity	MF	b2801 b2943	UG58_15645 UG58_18110
28	GO:0015556	0.0049056	0.99989	2	5	C4-dicarboxylate transmembrane transporter activity	MF	b0621 b4123	UG58_01515 UG58_08775
29	GO:0009068	0.00525466	0.999619	3	17	aspartate family amino acid catabolic process	BP	b2579 b2957 b3118	UG58_14030 UG58_15730 UG58_17510
30	GO:0031323	0.00613056	0.997648	15	394	regulation of cellular metabolic process	BP	b0064 b0162 b1853 b2151 b2219 b2535 b2597 b2869 b3060 b3118 b3906 b4118 b4128 b4326 b4357	UG58_06415 UG58_06560 UG58_07155 UG58_07730 UG58_08710 UG58_08800 UG58_09750 UG58_10130 UG58_12925 UG58_13825 UG58_15255 UG58_16705 UG58_17510 UG58_19370 UG58_23075
31	GO:0080090	0.00655459	0.997465	15	397	regulation of primary metabolic process	BP	b0064 b0162 b1853 b2151 b2219 b2535 b2597 b2869 b3060 b3118 b3906 b4118 b4128 b4326 b4357	UG58_06415 UG58_06560 UG58_07155 UG58_07730 UG58_08710 UG58_08800 UG58_09750 UG58_10130 UG58_12925 UG58_13825 UG58_15255 UG58_16705 UG58_17510 UG58_19370 UG58_23075
32	GO:0015750	0.00697071	0.999796	2	6	pentose transport	BP	b2801 b3749	UG58_10850 UG58_18110
33	GO:0005310	0.00722487	0.999785	2	6	dicarboxylic acid transmembrane transporter activity	MF	b0621 b4123	UG58_01515 UG58_08775
34	GO:0044712	0.00723458	0.997259	14	330	single-organism catabolic process	BP	b0063 b0064 b0344 b0759 b2241 b2388 b2579 b2866 b2957 b3118 b3128 b3906 b4118 b4357	UG58_00785 UG58_02785 UG58_06560 UG58_07150 UG58_07155 UG58_08800 UG58_10235 UG58_14030 UG58_15240 UG58_15730 UG58_17480 UG58_17510 UG58_19370 UG58_24395
35	GO:0060255	0.00841495	0.996647	15	408	regulation of macromolecule metabolic process	BP	b0064 b0162 b1853 b2151 b2219 b2535 b2597 b2869 b3060 b3118 b3906 b4118 b4128 b4326 b4357	UG58_06415 UG58_06560 UG58_07155 UG58_07730 UG58_08710 UG58_08800 UG58_09750 UG58_10130 UG58_12925 UG58_13825 UG58_15255 UG58_16705 UG58_17510 UG58_19370 UG58_23075
36	GO:0018130	0.00876256	0.996102	20	600	heterocycle biosynthetic process	BP	b0064 b0162 b0522 b0523 b1593 b1853 b2151 b2219 b2499 b2535 b2866 b2869 b3060 b3118 b3642 b3906 b4118 b4128 b4326 b4357	UG58_01930 UG58_01935 UG58_06415 UG58_06560 UG58_07155 UG58_07730 UG58_08710 UG58_08800 UG58_09750 UG58_10130 UG58_11455 UG58_12925 UG58_13625 UG58_13825 UG58_15240 UG58_15255 UG58_16705 UG58_17510 UG58_18555 UG58_19370
37	GO:1901575	0.00912533	0.996234	16	414	organic substance catabolic process	BP	b0063 b0064 b0344 b0759 b2241 b2388 b2579 b2866 b2957 b3118 b3128 b3906 b3932 b4118 b4326 b4357	UG58_00785 UG58_02785 UG58_06415 UG58_06560 UG58_07150 UG58_07155 UG58_08800 UG58_10235 UG58_14030 UG58_15240 UG58_15730 UG58_17480 UG58_17510 UG58_19235 UG58_19370 UG58_24395
38	GO:0015740	0.00935661	0.999664	2	7	C4-dicarboxylate transport	BP	b0621 b4123	UG58_01515 UG58_08775
39	GO:0015757	0.00949949	0.999656	2	7	galactose transport	BP	b2801 b2943	UG58_15645 UG58_18110
40	GO:0043565	0.00982358	0.99777	6	95	sequence-specific DNA binding	MF	b0064 b2869 b3060 b3118 b3906 b4118	UG58_07155 UG58_08800 UG58_12925 UG58_15255 UG58_17510 UG58_19370
41	GO:0019172	0.0106784	0.998958	3	24	glyoxalase III activity	MF	b0064 b3906 b4118	UG58_07155 UG58_08800 UG58_19370
42	GO:0044282	0.0107498	0.996194	11	242	small molecule catabolic process	BP	b0063 b0064 b0759 b2241 b2579 b2957 b3118 b3128 b3906 b4118 b4357	UG58_00785 UG58_06560 UG58_07150 UG58_07155 UG58_08800 UG58_10235 UG58_14030 UG58_15730 UG58_17480 UG58_17510 UG58_19370
43	GO:0019566	0.0110109	0.999553	2	8	arabinose metabolic process	BP	b0063 b0064	UG58_07150 UG58_07155
44	GO:0019568	0.0110109	0.999553	2	8	arabinose catabolic process	BP	b0063 b0064	UG58_07150 UG58_07155
45	GO:0009156	0.0116306	0.998219	4	44	ribonucleoside monophosphate biosynthetic process	BP	b0522 b0523 b2499 b3642	UG58_01930 UG58_01935 UG58_11455 UG58_13625
46	GO:0045893	0.0116642	0.997687	5	72	positive regulation of transcription, DNA-templated	BP	b0162 b3060 b3118 b3906 b4326	UG58_06415 UG58_07730 UG58_12925 UG58_17510 UG58_19370
47	GO:1902680	0.0116642	0.997687	5	72	positive regulation of RNA biosynthetic process	BP	b0162 b3060 b3118 b3906 b4326	UG58_06415 UG58_07730 UG58_12925 UG58_17510 UG58_19370
48	GO:1903508	0.0116642	0.997687	5	72	positive regulation of nucleic acid-templated transcription	BP	b0162 b3060 b3118 b3906 b4326	UG58_06415 UG58_07730 UG58_12925 UG58_17510 UG58_19370
49	GO:1901362	0.0117155	0.994626	20	615	organic cyclic compound biosynthetic process	BP	NA b0064 b0162 b0522 b0523 b1593 b1853 b2151 b2219 b2499 b2535 b2866 b2869 b3060 b3118 b3642 b3906 b4118 b4128 b4326 b4357	UG58_01930 UG58_01935 UG58_06415 UG58_06560 UG58_07155 UG58_07730 UG58_08710 UG58_08800 UG58_09750 UG58_10130 UG58_11455 UG58_12925 UG58_13625 UG58_13825 UG58_15240 UG58_15255 UG58_16705 UG58_17510 UG58_18555 UG58_19370
50	GO:0006835	0.0123696	0.999466	2	8	dicarboxylic acid transport	BP	b0621 b4123	UG58_01515 UG58_08775
51	GO:0019438	0.0124843	0.994324	19	576	aromatic compound biosynthetic process	BP	NA b0064 b0162 b0522 b0523 b1853 b2151 b2219 b2499 b2535 b2866 b2869 b3060 b3118 b3642 b3906 b4118 b4128 b4326 b4357	UG58_01930 UG58_01935 UG58_06415 UG58_06560 UG58_07155 UG58_07730 UG58_08710 UG58_08800 UG58_09750 UG58_10130 UG58_11455 UG58_12925 UG58_13625 UG58_13825 UG58_15240 UG58_15255 UG58_16705 UG58_17510 UG58_19370
52	GO:0051254	0.012857	0.997385	5	74	positive regulation of RNA metabolic process	BP	b0162 b3060 b3118 b3906 b4326	UG58_06415 UG58_07730 UG58_12925 UG58_17510 UG58_19370
53	GO:0009056	0.0131455	0.994334	16	430	catabolic process	BP	b0063 b0064 b0344 b0759 b2241 b2388 b2579 b2866 b2957 b3118 b3128 b3906 b3932 b4118 b4326 b4357	UG58_00785 UG58_02785 UG58_06415 UG58_06560 UG58_07150 UG58_07155 UG58_08800 UG58_10235 UG58_14030 UG58_15240 UG58_15730 UG58_17480 UG58_17510 UG58_19235 UG58_19370 UG58_24395
54	GO:0003700	0.0138318	0.995782	8	166	transcription factor activity, sequence-specific DNA binding	MF	b0064 b0162 b1853 b3060 b3118 b3906 b4118 b4357	UG58_06560 UG58_07155 UG58_07730 UG58_08800 UG58_12925 UG58_16705 UG58_17510 UG58_19370
55	GO:0000976	0.0141525	0.997691	4	49	transcription regulatory region sequence-specific DNA binding	MF	b0064 b3118 b3906 b4118	UG58_07155 UG58_08800 UG58_17510 UG58_19370
56	GO:0045935	0.0141656	0.997045	5	76	positive regulation of nucleobase-containing compound metabolic process	BP	b0162 b3060 b3118 b3906 b4326	UG58_06415 UG58_07730 UG58_12925 UG58_17510 UG58_19370
57	GO:0019243	0.0144488	0.998406	3	27	methylglyoxal catabolic process to D-lactate via S-lactoyl-glutathione	BP	b0064 b3906 b4118	UG58_07155 UG58_08800 UG58_19370
58	GO:0061727	0.0144488	0.998406	3	27	methylglyoxal catabolic process to lactate	BP	b0064 b3906 b4118	UG58_07155 UG58_08800 UG58_19370
59	GO:0071248	0.0146938	0.999271	2	10	cellular response to metal ion	BP	b1205 b3927	UG58_05830 UG58_19260
60	GO:0051119	0.0153627	0.997442	4	45	sugar transmembrane transporter activity	MF	b2801 b2943 b3749 b4240	UG58_08110 UG58_10850 UG58_15645 UG58_18110
61	GO:0009124	0.0161202	0.997266	4	49	nucleoside monophosphate biosynthetic process	BP	b0522 b0523 b2499 b3642	UG58_01930 UG58_01935 UG58_11455 UG58_13625
62	GO:0001071	0.0164688	0.994811	8	172	nucleic acid binding transcription factor activity	MF	b0064 b0162 b1853 b3060 b3118 b3906 b4118 b4357	UG58_06560 UG58_07155 UG58_07730 UG58_08800 UG58_12925 UG58_16705 UG58_17510 UG58_19370
63	GO:0034023	0.0170519	1	1	1	5-(carboxyamino)imidazole ribonucleotide mutase activity	MF	b0523	UG58_01930
64	GO:0004298	0.0171711	1	1	1	threonine-type endopeptidase activity	MF	b3932	UG58_19235
65	GO:0005839	0.0171711	1	1	1	proteasome core complex	CC	b3932	UG58_19235
66	GO:0070003	0.0171711	1	1	1	threonine-type peptidase activity	MF	b3932	UG58_19235
67	GO:0004588	0.0179725	1	1	1	orotate phosphoribosyltransferase activity	MF	b3642	UG58_11455
68	GO:0019222	0.0191224	0.991559	15	447	regulation of metabolic process	BP	b0064 b0162 b1853 b2151 b2219 b2535 b2597 b2869 b3060 b3118 b3906 b4118 b4128 b4326 b4357	UG58_06415 UG58_06560 UG58_07155 UG58_07730 UG58_08710 UG58_08800 UG58_09750 UG58_10130 UG58_12925 UG58_13825 UG58_15255 UG58_16705 UG58_17510 UG58_19370 UG58_23075
69	GO:0009891	0.019729	0.995513	5	82	positive regulation of biosynthetic process	BP	b0162 b3060 b3118 b3906 b4326	UG58_06415 UG58_07730 UG58_12925 UG58_17510 UG58_19370
70	GO:0010557	0.019729	0.995513	5	82	positive regulation of macromolecule biosynthetic process	BP	b0162 b3060 b3118 b3906 b4326	UG58_06415 UG58_07730 UG58_12925 UG58_17510 UG58_19370
71	GO:0031328	0.019729	0.995513	5	82	positive regulation of cellular biosynthetic process	BP	b0162 b3060 b3118 b3906 b4326	UG58_06415 UG58_07730 UG58_12925 UG58_17510 UG58_19370
72	GO:0015499	0.020103	1	1	1	formate transmembrane transporter activity	MF	b0904	UG58_03710
73	GO:0015724	0.020103	1	1	1	formate transport	BP	b0904	UG58_03710
74	GO:0000975	0.0205403	0.996233	4	55	regulatory region DNA binding	MF	b0064 b3118 b3906 b4118	UG58_07155 UG58_08800 UG58_17510 UG58_19370
75	GO:0001067	0.0205403	0.996233	4	55	regulatory region nucleic acid binding	MF	b0064 b3118 b3906 b4118	UG58_07155 UG58_08800 UG58_17510 UG58_19370
76	GO:0044212	0.0205403	0.996233	4	55	transcription regulatory region DNA binding	MF	b0064 b3118 b3906 b4118	UG58_07155 UG58_08800 UG58_17510 UG58_19370
77	GO:0008643	0.0209862	0.99435	6	105	carbohydrate transport	BP	b0129 b2801 b2943 b3749 b3927 b4240	UG58_07540 UG58_08110 UG58_10850 UG58_15645 UG58_18110 UG58_19260
78	GO:0051173	0.0214165	0.995021	5	84	positive regulation of nitrogen compound metabolic process	BP	b0162 b3060 b3118 b3906 b4326	UG58_06415 UG58_07730 UG58_12925 UG58_17510 UG58_19370
79	GO:0051596	0.0214229	0.997233	3	31	methylglyoxal catabolic process	BP	b0064 b3906 b4118	UG58_07155 UG58_08800 UG58_19370
80	GO:0003978	0.0215753	1	1	1	UDP-glucose 4-epimerase activity	MF	b0759	UG58_00785
81	GO:0004641	0.0217329	1	1	1	phosphoribosylformylglycinamidine cyclo-ligase activity	MF	b2499	UG58_13625
82	GO:0034028	0.0219366	1	1	1	5-(carboxyamino)imidazole ribonucleotide synthase activity	MF	b0522	UG58_01935
83	GO:0006089	0.0221802	0.997097	3	31	lactate metabolic process	BP	b0064 b3906 b4118	UG58_07155 UG58_08800 UG58_19370
84	GO:0015518	0.0227964	1	1	1	arabinose:proton symporter activity	MF	b2801	UG58_18110
85	GO:0015535	0.0227964	1	1	1	fucose:proton symporter activity	MF	b2801	UG58_18110
86	GO:0015151	0.022867	1	1	1	alpha-glucoside transmembrane transporter activity	MF	b4240	UG58_08110
87	GO:0015574	0.022867	1	1	1	trehalose transmembrane transporter activity	MF	b4240	UG58_08110
88	GO:0015771	0.022867	1	1	1	trehalose transport	BP	b4240	UG58_08110
89	GO:0042947	0.022867	1	1	1	glucoside transmembrane transporter activity	MF	b4240	UG58_08110
90	GO:0090589	0.022867	1	1	1	protein-phosphocysteine-trehalose phosphotransferase system transporter activity	MF	b4240	UG58_08110
91	GO:0004455	0.022875	1	1	1	ketol-acid reductoisomerase activity	MF	b3774	UG58_20435
92	GO:0015591	0.0228755	1	1	1	D-ribose transmembrane transporter activity	MF	b3749	UG58_10850
93	GO:0015752	0.0228755	1	1	1	D-ribose transport	BP	b3749	UG58_10850
94	GO:0008867	0.0228755	1	1	1	galactarate dehydratase activity	MF	b3128	UG58_17480
95	GO:0008741	0.0228755	1	1	1	ribulokinase activity	MF	b0063	UG58_07150
96	GO:0005990	0.0228755	1	1	1	lactose catabolic process	BP	b0344	UG58_02785
97	GO:0042182	0.0235618	0.996838	3	32	ketone catabolic process	BP	b0064 b3906 b4118	UG58_07155 UG58_08800 UG58_19370
98	GO:0010628	0.0240791	0.994226	5	86	positive regulation of gene expression	BP	b0162 b3060 b3118 b3906 b4326	UG58_06415 UG58_07730 UG58_12925 UG58_17510 UG58_19370
99	GO:0005351	0.0242385	0.998404	2	11	sugar:proton symporter activity	MF	b2801 b2943	UG58_15645 UG58_18110
100	GO:0072522	0.0244017	0.995288	4	54	purine-containing compound biosynthetic process	BP	b0522 b0523 b2499 b2866	UG58_01930 UG58_01935 UG58_13625 UG58_15240
101	GO:0009127	0.0244502	0.996679	3	31	purine nucleoside monophosphate biosynthetic process	BP	b0522 b0523 b2499	UG58_01930 UG58_01935 UG58_13625
102	GO:0009168	0.0244502	0.996679	3	31	purine ribonucleoside monophosphate biosynthetic process	BP	b0522 b0523 b2499	UG58_01930 UG58_01935 UG58_13625
103	GO:0044271	0.0252312	0.987244	21	710	cellular nitrogen compound biosynthetic process	BP	b0064 b0162 b0522 b0523 b1593 b1853 b2151 b2219 b2499 b2535 b2597 b2866 b2869 b3060 b3118 b3642 b3906 b4118 b4128 b4326 b4357	UG58_01930 UG58_01935 UG58_06415 UG58_06560 UG58_07155 UG58_07730 UG58_08710 UG58_08800 UG58_09750 UG58_10130 UG58_11455 UG58_12925 UG58_13625 UG58_13825 UG58_15240 UG58_15255 UG58_16705 UG58_17510 UG58_18555 UG58_19370 UG58_23075
104	GO:0009438	0.0252644	0.996511	3	33	methylglyoxal metabolic process	BP	b0064 b3906 b4118	UG58_07155 UG58_08800 UG58_19370
105	GO:0015144	0.025308	0.993866	5	80	carbohydrate transmembrane transporter activity	MF	b2801 b2943 b3749 b3927 b4240	UG58_08110 UG58_10850 UG58_15645 UG58_18110 UG58_19260
106	GO:1901476	0.025308	0.993866	5	80	carbohydrate transporter activity	MF	b2801 b2943 b3749 b3927 b4240	UG58_08110 UG58_10850 UG58_15645 UG58_18110 UG58_19260
107	GO:0006567	0.0255971	0.998241	2	12	threonine catabolic process	BP	b2579 b3118	UG58_14030 UG58_17510
108	GO:0009161	0.0259536	0.993665	5	81	ribonucleoside monophosphate metabolic process	BP	b0522 b0523 b2388 b2499 b3642	UG58_01930 UG58_01935 UG58_11455 UG58_13625 UG58_24395
109	GO:0016725	0.0261328	0.998184	2	12	oxidoreductase activity, acting on CH or CH2 groups	MF	b2866 b4237	UG58_08125 UG58_15240
110	GO:0071241	0.0265432	0.998119	2	13	cellular response to inorganic substance	BP	b1205 b3927	UG58_05830 UG58_19260
111	GO:0031325	0.0266474	0.993433	5	89	positive regulation of cellular metabolic process	BP	b0162 b3060 b3118 b3906 b4326	UG58_06415 UG58_07730 UG58_12925 UG58_17510 UG58_19370
112	GO:0015145	0.0274379	0.996104	3	31	monosaccharide transmembrane transporter activity	MF	b2801 b2943 b3749	UG58_10850 UG58_15645 UG58_18110
113	GO:0005402	0.0287133	0.997901	2	12	cation:sugar symporter activity	MF	b2801 b2943	UG58_15645 UG58_18110
114	GO:0009260	0.0298167	0.993857	4	58	ribonucleotide biosynthetic process	BP	b0522 b0523 b2499 b3642	UG58_01930 UG58_01935 UG58_11455 UG58_13625
115	GO:0044248	0.0308108	0.98668	12	319	cellular catabolic process	BP	b0064 b0344 b2241 b2579 b2866 b2957 b3118 b3128 b3906 b3932 b4118 b4357	UG58_02785 UG58_06560 UG58_07155 UG58_08800 UG58_10235 UG58_14030 UG58_15240 UG58_15730 UG58_17480 UG58_17510 UG58_19235 UG58_19370
116	GO:0009123	0.031554	0.991877	5	86	nucleoside monophosphate metabolic process	BP	b0522 b0523 b2388 b2499 b3642	UG58_01930 UG58_01935 UG58_11455 UG58_13625 UG58_24395
117	GO:0010604	0.032012	0.99171	5	93	positive regulation of macromolecule metabolic process	BP	b0162 b3060 b3118 b3906 b4326	UG58_06415 UG58_07730 UG58_12925 UG58_17510 UG58_19370
118	GO:0009895	0.0325344	0.999735	1	2	negative regulation of catabolic process	BP	b4326	UG58_06415
119	GO:0042177	0.0325344	0.999735	1	2	negative regulation of protein catabolic process	BP	b4326	UG58_06415
120	GO:0071276	0.0325614	0.999735	1	2	cellular response to cadmium ion	BP	b1205	UG58_05830
121	GO:0048522	0.0334948	0.991216	5	95	positive regulation of cellular process	BP	b0162 b3060 b3118 b3906 b4326	UG58_06415 UG58_07730 UG58_12925 UG58_17510 UG58_19370
122	GO:0046390	0.0350017	0.992405	4	61	ribose phosphate biosynthetic process	BP	b0522 b0523 b2499 b3642	UG58_01930 UG58_01935 UG58_11455 UG58_13625
123	GO:0004141	0.0364214	0.999667	1	2	dethiobiotin synthase activity	MF	b1593	UG58_18555
124	GO:0016151	0.0375414	0.996713	2	16	nickel cation binding	MF	b2726 b2727	UG58_17735 UG58_17740
125	GO:0005372	0.0380779	0.999636	1	2	water transmembrane transporter activity	MF	b3927	UG58_19260
126	GO:0006833	0.0380779	0.999636	1	2	water transport	BP	b3927	UG58_19260
127	GO:0015250	0.0380779	0.999636	1	2	water channel activity	MF	b3927	UG58_19260
128	GO:0015254	0.0380779	0.999636	1	2	glycerol channel activity	MF	b3927	UG58_19260
129	GO:0042044	0.0380779	0.999636	1	2	fluid transport	BP	b3927	UG58_19260
130	GO:0030163	0.0385155	0.99658	2	16	protein catabolic process	BP	b3932 b4326	UG58_06415 UG58_19235
131	GO:0031250	0.0393239	0.999612	1	2	anaerobic ribonucleoside-triphosphate reductase complex	CC	b4237	UG58_08125
132	GO:0004647	0.0394211	0.99961	1	2	phosphoserine phosphatase activity	MF	b4055	UG58_09160
133	GO:0000502	0.0395985	0.999606	1	2	proteasome complex	CC	b3932	UG58_19235
134	GO:0009376	0.0395985	0.999606	1	2	HslUV protease complex	CC	b3932	UG58_19235
135	GO:0031597	0.0395985	0.999606	1	2	cytosolic proteasome complex	CC	b3932	UG58_19235
136	GO:0005988	0.0402025	0.999594	1	2	lactose metabolic process	BP	b0344	UG58_02785
137	GO:0015513	0.0405354	0.999587	1	2	nitrite uptake transmembrane transporter activity	MF	b0904	UG58_03710
138	GO:0046185	0.0411681	0.993067	3	39	aldehyde catabolic process	BP	b0064 b3906 b4118	UG58_07155 UG58_08800 UG58_19370
139	GO:0004340	0.0415317	0.999566	1	2	glucokinase activity	MF	b2388	UG58_24395
140	GO:0042301	0.0422901	0.99955	1	2	phosphate ion binding	MF	b3728	UG58_10955
141	GO:0015749	0.0423657	0.992803	3	37	monosaccharide transport	BP	b2801 b2943 b3749	UG58_10850 UG58_15645 UG58_18110
142	GO:0046689	0.0424052	0.999548	1	2	response to mercury ion	BP	b3927	UG58_19260
143	GO:0071288	0.0424052	0.999548	1	2	cellular response to mercury ion	BP	b3927	UG58_19260
144	GO:0006530	0.0429087	0.999537	1	2	asparagine catabolic process	BP	b2957	UG58_15730
145	GO:0015150	0.0451498	0.999486	1	2	fucose transmembrane transporter activity	MF	b2801	UG58_18110
146	GO:0015756	0.0451498	0.999486	1	2	fucose transport	BP	b2801	UG58_18110
147	GO:0042900	0.0451498	0.999486	1	2	arabinose transmembrane transporter activity	MF	b2801	UG58_18110
148	GO:0009115	0.0452355	0.999484	1	2	xanthine catabolic process	BP	b2866	UG58_15240
149	GO:0046110	0.0452355	0.999484	1	2	xanthine metabolic process	BP	b2866	UG58_15240
150	GO:0004565	0.0452355	0.999484	1	2	beta-galactosidase activity	MF	b0344	UG58_02785
151	GO:0009341	0.0452355	0.999484	1	2	beta-galactosidase complex	CC	b0344	UG58_02785
152	GO:0042542	0.0455275	0.99552	2	18	response to hydrogen peroxide	BP	b1205 b4189	UG58_05830 UG58_08395
153	GO:0005996	0.0478377	0.986181	5	96	monosaccharide metabolic process	BP	b0063 b0064 b0759 b2801 b3906	UG58_00785 UG58_07150 UG58_07155 UG58_18110 UG58_19370
154	GO:0015149	0.0482268	0.995127	2	17	hexose transmembrane transporter activity	MF	b2801 b2943	UG58_15645 UG58_18110
155	GO:0042176	0.0489779	0.999195	1	3	regulation of protein catabolic process	BP	b4326	UG58_06415
156	GO:0019323	0.0491455	0.994956	2	18	pentose catabolic process	BP	b0063 b0064	UG58_07150 UG58_07155
157	GO:0009126	0.0491844	0.988077	4	66	purine nucleoside monophosphate metabolic process	BP	b0522 b0523 b2388 b2499	UG58_01930 UG58_01935 UG58_13625 UG58_24395
158	GO:0009167	0.0491844	0.988077	4	66	purine ribonucleoside monophosphate metabolic process	BP	b0522 b0523 b2388 b2499	UG58_01930 UG58_01935 UG58_13625 UG58_24395
159	GO:0006880	0.0500452	0.999159	1	3	intracellular sequestering of iron ion	BP	b1902	UG58_19715
160	GO:0051651	0.0500452	0.999159	1	3	maintenance of location in cell	BP	b1902	UG58_19715
161	GO:0097577	0.0500452	0.999159	1	3	sequestering of iron ion	BP	b1902	UG58_19715
162	GO:0009259	0.0524392	0.984455	5	98	ribonucleotide metabolic process	BP	b0522 b0523 b2388 b2499 b3642	UG58_01930 UG58_01935 UG58_11455 UG58_13625 UG58_24395
163	GO:0045900	0.0545787	0.998998	1	3	negative regulation of translational elongation	BP	b2597	UG58_23075
164	GO:0043856	0.0546353	0.998995	1	3	anti-sigma factor antagonist activity	MF	b4326	UG58_06415
165	GO:0010467	0.0574823	0.969457	17	600	gene expression	BP	b0064 b0162 b1853 b2151 b2219 b2535 b2597 b2726 b2727 b2869 b3060 b3118 b3906 b4118 b4128 b4326 b4357	UG58_06415 UG58_06560 UG58_07155 UG58_07730 UG58_08710 UG58_08800 UG58_09750 UG58_10130 UG58_12925 UG58_13825 UG58_15255 UG58_16705 UG58_17510 UG58_17735 UG58_17740 UG58_19370 UG58_23075
166	GO:0019897	0.0575942	0.99349	2	20	extrinsic component of plasma membrane	CC	b2726 b2997	UG58_12525 UG58_17735
167	GO:0009152	0.0576068	0.988858	3	43	purine ribonucleotide biosynthetic process	BP	b0522 b0523 b2499	UG58_01930 UG58_01935 UG58_13625
168	GO:0009114	0.0589202	0.998829	1	3	hypoxanthine catabolic process	BP	b2866	UG58_15240
169	GO:0016836	0.0599725	0.984452	4	72	hydro-lyase activity	MF	b0064 b3128 b3906 b4118	UG58_07155 UG58_08800 UG58_17480 UG58_19370
170	GO:0015168	0.0600585	0.998783	1	3	glycerol transmembrane transporter activity	MF	b3927	UG58_19260
171	GO:0015793	0.0600585	0.998783	1	3	glycerol transport	BP	b3927	UG58_19260
172	GO:0031232	0.0601354	0.99878	1	3	extrinsic component of external side of plasma membrane	CC	b2997	UG58_12525
173	GO:0031236	0.0601354	0.99878	1	3	extrinsic component of periplasmic side of plasma membrane	CC	b2997	UG58_12525
174	GO:0004396	0.0613025	0.998731	1	3	hexokinase activity	MF	b2388	UG58_24395
175	GO:0004638	0.0617588	0.998712	1	3	phosphoribosylaminoimidazole carboxylase activity	MF	b0522	UG58_01935
176	GO:0004639	0.0617588	0.998712	1	3	phosphoribosylaminoimidazolesuccinocarboxamide synthase activity	MF	b0522	UG58_01935
177	GO:0006566	0.0622147	0.992688	2	19	threonine metabolic process	BP	b2579 b3118	UG58_14030 UG58_17510
178	GO:0009893	0.0624938	0.980486	5	112	positive regulation of metabolic process	BP	b0162 b3060 b3118 b3906 b4326	UG58_06415 UG58_07730 UG58_12925 UG58_17510 UG58_19370
179	GO:0003993	0.0627543	0.99867	1	3	acid phosphatase activity	MF	b4055	UG58_09160
180	GO:0019569	0.0628739	0.998664	1	3	L-arabinose catabolic process to xylulose 5-phosphate	BP	b0063	UG58_07150
181	GO:0051167	0.0628739	0.998664	1	3	xylulose 5-phosphate metabolic process	BP	b0063	UG58_07150
182	GO:1901159	0.0628739	0.998664	1	3	xylulose 5-phosphate biosynthetic process	BP	b0063	UG58_07150
183	GO:0004067	0.0631631	0.998652	1	3	asparaginase activity	MF	b2957	UG58_15730
184	GO:0004854	0.0646461	0.998587	1	3	xanthine dehydrogenase activity	MF	b2866	UG58_15240
185	GO:0008219	0.0654262	0.998374	1	4	cell death	BP	b4559	UG58_08705
186	GO:0016265	0.0654262	0.998374	1	4	death	BP	b4559	UG58_08705
187	GO:0015751	0.0655562	0.998546	1	3	arabinose transport	BP	b2801	UG58_18110
188	GO:0008645	0.0656679	0.992013	2	20	hexose transport	BP	b2801 b2943	UG58_15645 UG58_18110
189	GO:0009331	0.0658712	0.998532	1	3	glycerol-3-phosphate dehydrogenase complex	CC	b2241	UG58_10235
190	GO:0004368	0.0669279	0.998484	1	3	glycerol-3-phosphate dehydrogenase activity	MF	b2241	UG58_10235
191	GO:0052590	0.0669279	0.998484	1	3	sn-glycerol-3-phosphate:ubiquinone oxidoreductase activity	MF	b2241	UG58_10235
192	GO:0052591	0.0669279	0.998484	1	3	sn-glycerol-3-phosphate:ubiquinone-8 oxidoreductase activity	MF	b2241	UG58_10235
193	GO:0015925	0.0670527	0.998478	1	3	galactosidase activity	MF	b0344	UG58_02785
194	GO:0042906	0.0670574	0.998478	1	3	xanthine transport	BP	b3654	UG58_11400
195	GO:0042907	0.0670574	0.998478	1	3	xanthine transmembrane transporter activity	MF	b3654	UG58_11400
196	GO:0043610	0.0670765	0.998477	1	3	regulation of carbohydrate utilization	BP	b4240	UG58_08110
197	GO:0006164	0.0681096	0.98586	3	46	purine nucleotide biosynthetic process	BP	b0522 b0523 b2499	UG58_01930 UG58_01935 UG58_13625
198	GO:0019898	0.0693547	0.991241	2	22	extrinsic component of membrane	CC	b2726 b2997	UG58_12525 UG58_17735
199	GO:0006144	0.0702968	0.991083	2	21	purine nucleobase metabolic process	BP	b0522 b2866	UG58_01935 UG58_15240
200	GO:0046686	0.0717804	0.998037	1	4	response to cadmium ion	BP	b1205	UG58_05830
201	GO:0072521	0.0734517	0.976001	5	108	purine-containing compound metabolic process	BP	b0522 b0523 b2388 b2499 b2866	UG58_01930 UG58_01935 UG58_13625 UG58_15240 UG58_24395
202	GO:0051248	0.0739855	0.99023	2	25	negative regulation of protein metabolic process	BP	b2597 b4326	UG58_06415 UG58_23075
203	GO:0044275	0.0742887	0.984017	3	46	cellular carbohydrate catabolic process	BP	b0344 b2241 b4357	UG58_02785 UG58_06560 UG58_10235
204	GO:0043364	0.0744363	0.997887	1	4	catalysis of free radical formation	MF	b4237	UG58_08125
205	GO:0043365	0.0744363	0.997887	1	4	[formate-C-acetyltransferase]-activating enzyme activity	MF	b4237	UG58_08125
206	GO:0016879	0.0769937	0.983188	3	46	ligase activity, forming carbon-nitrogen bonds	MF	b0522 b1593 b2499	UG58_01935 UG58_13625 UG58_18555
207	GO:0046084	0.0780061	0.997676	1	4	adenine biosynthetic process	BP	b0522	UG58_01935
208	GO:0046112	0.0785809	0.989318	2	23	nucleobase biosynthetic process	BP	b0522 b3642	UG58_01935 UG58_11455
209	GO:0019200	0.0787219	0.98932	2	22	carbohydrate kinase activity	MF	b0063 b2388	UG58_07150 UG58_24395
210	GO:1901606	0.0789377	0.98257	3	47	alpha-amino acid catabolic process	BP	b2579 b2957 b3118	UG58_14030 UG58_15730 UG58_17510
211	GO:0009992	0.0790364	0.997613	1	4	cellular water homeostasis	BP	b3927	UG58_19260
212	GO:0030104	0.0790364	0.997613	1	4	water homeostasis	BP	b3927	UG58_19260
213	GO:0015415	0.0800418	0.997551	1	4	phosphate ion transmembrane-transporting ATPase activity	MF	b3728	UG58_10955
214	GO:0019572	0.0801914	0.997541	1	4	L-arabinose catabolic process	BP	b0063	UG58_07150
215	GO:0046373	0.0801914	0.997541	1	4	L-arabinose metabolic process	BP	b0063	UG58_07150
216	GO:0019580	0.0822477	0.997411	1	4	galactarate metabolic process	BP	b3128	UG58_17480
217	GO:0046392	0.0822477	0.997411	1	4	galactarate catabolic process	BP	b3128	UG58_17480
218	GO:0048518	0.0827861	0.971933	5	122	positive regulation of biological process	BP	b0162 b3060 b3118 b3906 b4326	UG58_06415 UG58_07730 UG58_12925 UG58_17510 UG58_19370
219	GO:0044723	0.0838134	0.959933	10	293	single-organism carbohydrate metabolic process	BP	b0063 b0064 b0344 b0759 b2241 b2388 b2801 b3128 b3906 b4357	UG58_00785 UG58_02785 UG58_06560 UG58_07150 UG58_07155 UG58_10235 UG58_17480 UG58_18110 UG58_19370 UG58_24395
220	GO:0019321	0.0838953	0.988132	2	24	pentose metabolic process	BP	b0063 b0064	UG58_07150 UG58_07155
221	GO:0015113	0.0839281	0.997302	1	4	nitrite transmembrane transporter activity	MF	b0904	UG58_03710
222	GO:0015707	0.0839281	0.997302	1	4	nitrite transport	BP	b0904	UG58_03710
223	GO:0015563	0.0839638	0.9973	1	4	uptake transmembrane transporter activity	MF	b0904	UG58_03710
224	GO:0019693	0.0845791	0.971185	5	113	ribose phosphate metabolic process	BP	b0522 b0523 b2388 b2499 b3642	UG58_01930 UG58_01935 UG58_11455 UG58_13625 UG58_24395
225	GO:0006528	0.0848328	0.997243	1	4	asparagine metabolic process	BP	b2957	UG58_15730
226	GO:0046168	0.0871017	0.99709	1	4	glycerol-3-phosphate catabolic process	BP	b2241	UG58_10235
227	GO:0009150	0.0871883	0.97431	4	80	purine ribonucleotide metabolic process	BP	b0522 b0523 b2388 b2499	UG58_01930 UG58_01935 UG58_13625 UG58_24395
228	GO:0008901	0.0872386	0.997081	1	4	ferredoxin hydrogenase activity	MF	b2997	UG58_12525
229	GO:0016699	0.0872386	0.997081	1	4	oxidoreductase activity, acting on hydrogen as donor, iron-sulfur protein as acceptor	MF	b2997	UG58_12525
230	GO:0009758	0.0884398	0.996998	1	4	carbohydrate utilization	BP	b4240	UG58_08110
231	GO:0051235	0.0890815	0.996756	1	5	maintenance of location	BP	b1902	UG58_19715
232	GO:0051238	0.0890815	0.996756	1	5	sequestering of metal ion	BP	b1902	UG58_19715
233	GO:0065007	0.0910701	0.947672	18	669	biological regulation	BP	b0064 b0162 b1853 b1902 b2151 b2219 b2535 b2597 b2869 b3060 b3118 b3906 b3927 b4118 b4128 b4240 b4326 b4357	UG58_06415 UG58_06560 UG58_07155 UG58_07730 UG58_08110 UG58_08710 UG58_08800 UG58_09750 UG58_10130 UG58_12925 UG58_13825 UG58_15255 UG58_16705 UG58_17510 UG58_19260 UG58_19370 UG58_19715 UG58_23075
234	GO:0046365	0.0931265	0.977886	3	52	monosaccharide catabolic process	BP	b0063 b0064 b0759	UG58_00785 UG58_07150 UG58_07155
235	GO:0050794	0.0938219	0.948097	15	541	regulation of cellular process	BP	b0064 b0162 b1853 b2151 b2219 b2535 b2597 b2869 b3060 b3118 b3906 b4118 b4128 b4326 b4357	UG58_06415 UG58_06560 UG58_07155 UG58_07730 UG58_08710 UG58_08800 UG58_09750 UG58_10130 UG58_12925 UG58_13825 UG58_15255 UG58_16705 UG58_17510 UG58_19370 UG58_23075
236	GO:0016070	0.0972501	0.946851	14	499	RNA metabolic process	BP	b0064 b0162 b1853 b2151 b2219 b2535 b2869 b3060 b3118 b3906 b4118 b4128 b4326 b4357	UG58_06415 UG58_06560 UG58_07155 UG58_07730 UG58_08710 UG58_08800 UG58_09750 UG58_10130 UG58_12925 UG58_13825 UG58_15255 UG58_16705 UG58_17510 UG58_19370
237	GO:0019583	0.0986751	0.996003	1	5	galactonate metabolic process	BP	b4357	UG58_06560
238	GO:0019584	0.0986751	0.996003	1	5	galactonate catabolic process	BP	b4357	UG58_06560
239	GO:0046083	0.0991229	0.995966	1	5	adenine metabolic process	BP	b0522	UG58_01935
240	GO:0006884	0.10013	0.995881	1	5	cell volume homeostasis	BP	b3927	UG58_19260
241	GO:0008361	0.10013	0.995881	1	5	regulation of cell size	BP	b3927	UG58_19260
242	GO:0032535	0.10013	0.995881	1	5	regulation of cellular component size	BP	b3927	UG58_19260
243	GO:0090066	0.10013	0.995881	1	5	regulation of anatomical structure size	BP	b3927	UG58_19260
244	GO:0046100	0.100222	0.995874	1	5	hypoxanthine metabolic process	BP	b2866	UG58_15240
245	GO:0008199	0.100659	0.995669	1	6	ferric iron binding	MF	b1902	UG58_19715
246	GO:0009112	0.101542	0.974943	3	55	nucleobase metabolic process	BP	b0522 b2866 b3642	UG58_01935 UG58_11455 UG58_15240
247	GO:0016726	0.102413	0.995687	1	5	oxidoreductase activity, acting on CH or CH2 groups, NAD or NADP as acceptor	MF	b2866	UG58_15240
248	GO:0006163	0.102524	0.968011	4	85	purine nucleotide metabolic process	BP	b0522 b0523 b2388 b2499	UG58_01930 UG58_01935 UG58_13625 UG58_24395
249	GO:0019577	0.10322	0.995617	1	5	aldaric acid metabolic process	BP	b3128	UG58_17480
250	GO:0019579	0.10322	0.995617	1	5	aldaric acid catabolic process	BP	b3128	UG58_17480
251	GO:0006072	0.108013	0.995191	1	5	glycerol-3-phosphate metabolic process	BP	b2241	UG58_10235
252	GO:0052646	0.108013	0.995191	1	5	alditol phosphate metabolic process	BP	b2241	UG58_10235
253	GO:0016695	0.108138	0.995179	1	5	oxidoreductase activity, acting on hydrogen as donor	MF	b2997	UG58_12525
254	GO:0033748	0.108138	0.995179	1	5	hydrogenase (acceptor) activity	MF	b2997	UG58_12525
255	GO:0050789	0.109582	0.936904	16	598	regulation of biological process	BP	b0064 b0162 b1853 b2151 b2219 b2535 b2597 b2869 b3060 b3118 b3906 b4118 b4128 b4240 b4326 b4357	UG58_06415 UG58_06560 UG58_07155 UG58_07730 UG58_08110 UG58_08710 UG58_08800 UG58_09750 UG58_10130 UG58_12925 UG58_13825 UG58_15255 UG58_16705 UG58_17510 UG58_19370 UG58_23075
256	GO:0070283	0.113771	0.994436	1	6	radical SAM enzyme activity	MF	b4237	UG58_08125
257	GO:0015103	0.117412	0.979654	2	28	inorganic anion transmembrane transporter activity	MF	b0904 b3728	UG58_03710 UG58_10955
258	GO:0009894	0.118515	0.993783	1	7	regulation of catabolic process	BP	b4326	UG58_06415
259	GO:0006446	0.118536	0.993781	1	7	regulation of translational initiation	BP	b2597	UG58_23075
260	GO:0045947	0.118536	0.993781	1	7	negative regulation of translational initiation	BP	b2597	UG58_23075
261	GO:0016301	0.119145	0.950387	6	162	kinase activity	MF	b0063 b0129 b1725 b2219 b2388 b4240	UG58_07150 UG58_07540 UG58_08110 UG58_10130 UG58_16025 UG58_24395
262	GO:0005975	0.119622	0.936732	11	355	carbohydrate metabolic process	BP	b0063 b0064 b0344 b0759 b1853 b2241 b2388 b2801 b3128 b3906 b4357	UG58_00785 UG58_02785 UG58_06560 UG58_07150 UG58_07155 UG58_10235 UG58_16705 UG58_17480 UG58_18110 UG58_19370 UG58_24395
263	GO:0042180	0.119923	0.96812	3	61	cellular ketone metabolic process	BP	b0064 b3906 b4118	UG58_07155 UG58_08800 UG58_19370
264	GO:0033499	0.121782	0.993602	1	6	galactose catabolic process via UDP-galactose	BP	b0759	UG58_00785
265	GO:0004748	0.122218	0.993555	1	6	ribonucleoside-diphosphate reductase activity, thioredoxin disulfide as acceptor	MF	b4237	UG58_08125
266	GO:0016728	0.122218	0.993555	1	6	oxidoreductase activity, acting on CH or CH2 groups, disulfide as acceptor	MF	b4237	UG58_08125
267	GO:0061731	0.122218	0.993555	1	6	ribonucleoside-diphosphate reductase activity	MF	b4237	UG58_08125
268	GO:0016730	0.124568	0.993298	1	6	oxidoreductase activity, acting on iron-sulfur proteins as donors	MF	b2997	UG58_12525
269	GO:0016835	0.124961	0.958113	4	93	carbon-oxygen lyase activity	MF	b0064 b3128 b3906 b4118	UG58_07155 UG58_08800 UG58_17480 UG58_19370
270	GO:0009063	0.125034	0.966215	3	57	cellular amino acid catabolic process	BP	b2579 b2957 b3118	UG58_14030 UG58_15730 UG58_17510
271	GO:0060187	0.127153	0.992817	1	7	cell pole	CC	b4559	UG58_08705
272	GO:0071702	0.127558	0.929935	12	403	organic substance transport	BP	b0129 b0445 b0621 b0904 b2801 b2943 b3487 b3654 b3749 b3927 b4123 b4240	UG58_01515 UG58_02320 UG58_03710 UG58_07540 UG58_08110 UG58_08775 UG58_10850 UG58_11400 UG58_15645 UG58_18110 UG58_19260 UG58_22050
273	GO:0019318	0.13024	0.964124	3	60	hexose metabolic process	BP	b0759 b2801 b3906	UG58_00785 UG58_18110 UG58_19370
274	GO:0016036	0.132572	0.992174	1	7	cellular response to phosphate starvation	BP	b3728	UG58_10955
275	GO:0044257	0.135535	0.99181	1	7	cellular protein catabolic process	BP	b3932	UG58_19235
276	GO:0051603	0.135535	0.99181	1	7	proteolysis involved in cellular protein catabolic process	BP	b3932	UG58_19235
277	GO:0000302	0.136212	0.974036	2	33	response to reactive oxygen species	BP	b1205 b4189	UG58_05830 UG58_08395
278	GO:0015295	0.136621	0.974061	2	29	solute:proton symporter activity	MF	b2801 b2943	UG58_15645 UG58_18110
279	GO:0044205	0.137536	0.991559	1	7	'de novo' UMP biosynthetic process	BP	b3642	UG58_11455
280	GO:0070689	0.140809	0.99114	1	7	L-threonine catabolic process to propionate	BP	b3118	UG58_17510
281	GO:0019388	0.141911	0.990997	1	7	galactose catabolic process	BP	b0759	UG58_00785
282	GO:0009066	0.144569	0.958262	3	62	aspartate family amino acid metabolic process	BP	b2579 b2957 b3118	UG58_14030 UG58_15730 UG58_17510
283	GO:0015698	0.145726	0.971117	2	32	inorganic anion transport	BP	b0904 b3728	UG58_03710 UG58_10955
284	GO:0015407	0.148369	0.990131	1	7	monosaccharide-transporting ATPase activity	MF	b3749	UG58_10850
285	GO:0016901	0.148964	0.990049	1	7	oxidoreductase activity, acting on the CH-OH group of donors, quinone or similar compound as acceptor	MF	b2241	UG58_10235
286	GO:0005345	0.149538	0.98997	1	7	purine nucleobase transmembrane transporter activity	MF	b3654	UG58_11400
287	GO:0006863	0.149538	0.98997	1	7	purine nucleobase transport	BP	b3654	UG58_11400
288	GO:0046352	0.149659	0.989953	1	7	disaccharide catabolic process	BP	b0344	UG58_02785
289	GO:0015791	0.151898	0.989435	1	8	polyol transport	BP	b3927	UG58_19260
290	GO:0006139	0.151912	0.903272	21	849	nucleobase-containing compound metabolic process	BP	b0064 b0162 b0522 b0523 b1853 b2151 b2219 b2388 b2499 b2535 b2866 b2869 b3060 b3118 b3642 b3906 b4118 b4128 b4237 b4326 b4357	UG58_01930 UG58_01935 UG58_06415 UG58_06560 UG58_07155 UG58_07730 UG58_08125 UG58_08710 UG58_08800 UG58_09750 UG58_10130 UG58_11455 UG58_12925 UG58_13625 UG58_13825 UG58_15240 UG58_15255 UG58_16705 UG58_17510 UG58_19370 UG58_24395
291	GO:0009375	0.153832	0.989155	1	8	ferredoxin hydrogenase complex	CC	b2997	UG58_12525
292	GO:0070301	0.154578	0.988881	1	9	cellular response to hydrogen peroxide	BP	b1205	UG58_05830
293	GO:0019299	0.155314	0.988938	1	8	rhamnose metabolic process	BP	b3906	UG58_19370
294	GO:0022857	0.155333	0.911416	12	411	transmembrane transporter activity	MF	b0621 b0904 b2789 b2801 b2943 b3127 b3654 b3728 b3749 b3927 b4123 b4240	UG58_01515 UG58_03710 UG58_08110 UG58_08775 UG58_10850 UG58_10955 UG58_11400 UG58_15645 UG58_17485 UG58_18045 UG58_18110 UG58_19260
295	GO:0051604	0.155962	0.967615	2	37	protein maturation	BP	b2726 b2727	UG58_17735 UG58_17740
296	GO:0006145	0.156677	0.988737	1	8	purine nucleobase catabolic process	BP	b2866	UG58_15240
297	GO:0015114	0.157919	0.988552	1	8	phosphate ion transmembrane transporter activity	MF	b3728	UG58_10955
298	GO:0009113	0.158332	0.98849	1	8	purine nucleobase biosynthetic process	BP	b0522	UG58_01935
299	GO:0032787	0.159347	0.923175	7	216	monocarboxylic acid metabolic process	BP	NA b0064 b1593 b2388 b3118 b3906 b4118 b4357	UG58_06560 UG58_07155 UG58_08800 UG58_17510 UG58_18555 UG58_19370 UG58_24395
300	GO:0051538	0.159428	0.988324	1	8	3 iron, 4 sulfur cluster binding	MF	b2997	UG58_12525
301	GO:0006012	0.160564	0.988151	1	8	galactose metabolic process	BP	b0759	UG58_00785
302	GO:0043649	0.161251	0.988046	1	8	dicarboxylic acid catabolic process	BP	b3128	UG58_17480
303	GO:0006166	0.162316	0.9877	1	9	purine ribonucleoside salvage	BP	b2866	UG58_15240
304	GO:0070403	0.162889	0.987794	1	8	NAD+ binding	MF	b0759	UG58_00785
305	GO:0015154	0.164072	0.987609	1	8	disaccharide transmembrane transporter activity	MF	b4240	UG58_08110
306	GO:0030246	0.166544	0.964087	2	35	carbohydrate binding	MF	b0344 b1853	UG58_02785 UG58_16705
307	GO:0043211	0.167329	0.987094	1	8	carbohydrate-transporting ATPase activity	MF	b3749	UG58_10850
308	GO:0009099	0.167692	0.986842	1	9	valine biosynthetic process	BP	b3774	UG58_20435
309	GO:0010035	0.16859	0.947646	3	73	response to inorganic substance	BP	b1205 b3927 b4189	UG58_05830 UG58_08395 UG58_19260
310	GO:0043024	0.172445	0.985893	1	10	ribosomal small subunit binding	MF	b2597	UG58_23075
311	GO:0055082	0.172709	0.961844	2	37	cellular chemical homeostasis	BP	b1902 b3927	UG58_19260 UG58_19715
312	GO:0016054	0.173006	0.926293	5	138	organic acid catabolic process	BP	b2579 b2957 b3118 b3128 b4357	UG58_06560 UG58_14030 UG58_15730 UG58_17480 UG58_17510
313	GO:0046395	0.173006	0.926293	5	138	carboxylic acid catabolic process	BP	b2579 b2957 b3118 b3128 b4357	UG58_06560 UG58_14030 UG58_15730 UG58_17480 UG58_17510
314	GO:0006004	0.174766	0.985665	1	9	fucose metabolic process	BP	b2801	UG58_18110
315	GO:0022891	0.17506	0.902639	10	340	substrate-specific transmembrane transporter activity	MF	b0621 b0904 b2801 b2943 b3654 b3728 b3749 b3927 b4123 b4240	UG58_01515 UG58_03710 UG58_08110 UG58_08775 UG58_10850 UG58_10955 UG58_11400 UG58_15645 UG58_18110 UG58_19260
316	GO:0015166	0.176747	0.985326	1	9	polyol transmembrane transporter activity	MF	b3927	UG58_19260
317	GO:0009165	0.178046	0.931854	4	108	nucleotide biosynthetic process	BP	b0522 b0523 b2499 b3642	UG58_01930 UG58_01935 UG58_11455 UG58_13625
318	GO:0015157	0.178557	0.985012	1	9	oligosaccharide transmembrane transporter activity	MF	b4240	UG58_08110
319	GO:0022892	0.179847	0.896719	11	385	substrate-specific transporter activity	MF	b0445 b0621 b0904 b2801 b2943 b3654 b3728 b3749 b3927 b4123 b4240	UG58_01515 UG58_02320 UG58_03710 UG58_08110 UG58_08775 UG58_10850 UG58_10955 UG58_11400 UG58_15645 UG58_18110 UG58_19260
320	GO:0044765	0.18108	0.886707	16	599	single-organism transport	BP	b0129 b0445 b0621 b0904 b1902 b2789 b2801 b2943 b3127 b3487 b3654 b3728 b3749 b3927 b4123 b4240	UG58_01515 UG58_02320 UG58_03710 UG58_07540 UG58_08110 UG58_08775 UG58_10850 UG58_10955 UG58_11400 UG58_15645 UG58_17485 UG58_18045 UG58_18110 UG58_19260 UG58_19715 UG58_22050
321	GO:0015766	0.182923	0.98424	1	9	disaccharide transport	BP	b4240	UG58_08110
322	GO:0051539	0.183521	0.928958	4	107	4 iron, 4 sulfur cluster binding	MF	b1674 b2997 b3211 b4237	UG58_08125 UG58_12525 UG58_17065 UG58_18985
323	GO:0098567	0.185487	0.983587	1	10	periplasmic side of plasma membrane	CC	b2997	UG58_12525
324	GO:0009313	0.188216	0.983277	1	9	oligosaccharide catabolic process	BP	b0344	UG58_02785
325	GO:0006820	0.189984	0.909531	6	183	anion transport	BP	b0621 b0904 b2789 b3127 b3728 b4123	UG58_01515 UG58_03710 UG58_08775 UG58_10955 UG58_17485 UG58_18045
326	GO:0042597	0.190045	0.909453	6	191	periplasmic space	CC	b0445 b2957 b2997 b3728 b4055 b4188	UG58_02320 UG58_08400 UG58_09160 UG58_10955 UG58_12525 UG58_15730
327	GO:0010038	0.191175	0.954848	2	42	response to metal ion	BP	b1205 b3927	UG58_05830 UG58_19260
328	GO:0044011	0.192451	0.981972	1	12	single-species biofilm formation on inanimate substrate	BP	b1205	UG58_05830
329	GO:0051703	0.192451	0.981972	1	12	intraspecies interaction between organisms	BP	b1205	UG58_05830
330	GO:1901293	0.195047	0.922663	4	112	nucleoside phosphate biosynthetic process	BP	b0522 b0523 b2499 b3642	UG58_01930 UG58_01935 UG58_11455 UG58_13625
331	GO:1902578	0.195067	0.876338	16	607	single-organism localization	BP	b0129 b0445 b0621 b0904 b1902 b2789 b2801 b2943 b3127 b3487 b3654 b3728 b3749 b3927 b4123 b4240	UG58_01515 UG58_02320 UG58_03710 UG58_07540 UG58_08110 UG58_08775 UG58_10850 UG58_10955 UG58_11400 UG58_15645 UG58_17485 UG58_18045 UG58_18110 UG58_19260 UG58_19715 UG58_22050
332	GO:0035435	0.196108	0.98157	1	10	phosphate ion transmembrane transport	BP	b3728	UG58_10955
333	GO:0019563	0.196737	0.981446	1	10	glycerol catabolic process	BP	b2241	UG58_10235
334	GO:0015772	0.197086	0.981378	1	10	oligosaccharide transport	BP	b4240	UG58_08110
335	GO:0003677	0.197485	0.887114	10	379	DNA binding	MF	b0064 b0162 b1853 b2151 b2869 b3060 b3118 b3906 b4118 b4357	UG58_06560 UG58_07155 UG58_07730 UG58_08800 UG58_09750 UG58_12925 UG58_15255 UG58_16705 UG58_17510 UG58_19370
336	GO:0006768	0.197848	0.98105	1	11	biotin metabolic process	BP	b1593	UG58_18555
337	GO:0009102	0.197848	0.98105	1	11	biotin biosynthetic process	BP	b1593	UG58_18555
338	GO:0006413	0.198274	0.980817	1	12	translational initiation	BP	b2597	UG58_23075
339	GO:0006222	0.200743	0.980468	1	11	UMP biosynthetic process	BP	b3642	UG58_11455
340	GO:0009174	0.200743	0.980468	1	11	pyrimidine ribonucleoside monophosphate biosynthetic process	BP	b3642	UG58_11455
341	GO:0031234	0.204873	0.979461	1	12	extrinsic component of cytoplasmic side of plasma membrane	CC	b2726	UG58_17735
342	GO:0004521	0.208004	0.978663	1	13	endoribonuclease activity	MF	b4128	UG58_08710
343	GO:0090502	0.208004	0.978663	1	13	RNA phosphodiester bond hydrolysis, endonucleolytic	BP	b4128	UG58_08710
344	GO:0006796	0.208318	0.873942	12	451	phosphate-containing compound metabolic process	BP	b0063 b0129 b0522 b0523 b1725 b2219 b2241 b2388 b2499 b3642 b4055 b4240	UG58_01930 UG58_01935 UG58_07150 UG58_07540 UG58_08110 UG58_09160 UG58_10130 UG58_10235 UG58_11455 UG58_13625 UG58_16025 UG58_24395
345	GO:0015294	0.208592	0.948145	2	38	solute:cation symporter activity	MF	b2801 b2943	UG58_15645 UG58_18110
346	GO:0044281	0.209227	0.859969	21	849	small molecule metabolic process	BP	NA b0063 b0064 b0522 b0523 b0759 b1593 b2241 b2388 b2499 b2579 b2801 b2866 b2957 b3118 b3128 b3642 b3774 b3906 b4118 b4237 b4357	UG58_00785 UG58_01930 UG58_01935 UG58_06560 UG58_07150 UG58_07155 UG58_08125 UG58_08800 UG58_10235 UG58_11455 UG58_13625 UG58_14030 UG58_15240 UG58_15730 UG58_17480 UG58_17510 UG58_18110 UG58_18555 UG58_19370 UG58_20435 UG58_24395
347	GO:0006207	0.214862	0.977313	1	12	'de novo' pyrimidine nucleobase biosynthetic process	BP	b3642	UG58_11455
348	GO:0043101	0.215022	0.977277	1	12	purine-containing compound salvage	BP	b2866	UG58_15240
349	GO:0034645	0.215732	0.860683	16	662	cellular macromolecule biosynthetic process	BP	b0064 b0162 b0759 b1853 b2151 b2219 b2535 b2597 b2869 b3060 b3118 b3906 b4118 b4128 b4326 b4357	UG58_00785 UG58_06415 UG58_06560 UG58_07155 UG58_07730 UG58_08710 UG58_08800 UG58_09750 UG58_10130 UG58_12925 UG58_13825 UG58_15255 UG58_16705 UG58_17510 UG58_19370 UG58_23075
350	GO:0006573	0.216896	0.976861	1	12	valine metabolic process	BP	b3774	UG58_20435
351	GO:1901137	0.218529	0.885149	7	237	carbohydrate derivative biosynthetic process	BP	b0063 b0522 b0523 b0759 b2499 b2866 b3642	UG58_00785 UG58_01930 UG58_01935 UG58_07150 UG58_11455 UG58_13625 UG58_15240
352	GO:0006549	0.219595	0.976254	1	12	isoleucine metabolic process	BP	b3774	UG58_20435
353	GO:0009097	0.219595	0.976254	1	12	isoleucine biosynthetic process	BP	b3774	UG58_20435
354	GO:0000989	0.220098	0.975985	1	13	transcription factor activity, transcription factor binding	MF	b4326	UG58_06415
355	GO:0006081	0.220957	0.92205	3	80	cellular aldehyde metabolic process	BP	b0064 b3906 b4118	UG58_07155 UG58_08800 UG58_19370
356	GO:0046176	0.221359	0.975852	1	12	aldonic acid catabolic process	BP	b4357	UG58_06560
357	GO:0043225	0.222184	0.975663	1	12	anion transmembrane-transporting ATPase activity	MF	b3728	UG58_10955
358	GO:0016310	0.222345	0.888897	6	195	phosphorylation	BP	b0063 b0129 b1725 b2219 b2388 b4240	UG58_07150 UG58_07540 UG58_08110 UG58_10130 UG58_16025 UG58_24395
359	GO:0009242	0.222565	0.975576	1	12	colanic acid biosynthetic process	BP	b0759	UG58_00785
360	GO:0046377	0.222565	0.975576	1	12	colanic acid metabolic process	BP	b0759	UG58_00785
361	GO:0015205	0.224658	0.975281	1	11	nucleobase transmembrane transporter activity	MF	b3654	UG58_11400
362	GO:0015851	0.224658	0.975281	1	11	nucleobase transport	BP	b3654	UG58_11400
363	GO:0009059	0.225126	0.85347	16	667	macromolecule biosynthetic process	BP	b0064 b0162 b0759 b1853 b2151 b2219 b2535 b2597 b2869 b3060 b3118 b3906 b4118 b4128 b4326 b4357	UG58_00785 UG58_06415 UG58_06560 UG58_07155 UG58_07730 UG58_08710 UG58_08800 UG58_09750 UG58_10130 UG58_12925 UG58_13825 UG58_15255 UG58_16705 UG58_17510 UG58_19370 UG58_23075
364	GO:0015665	0.22682	0.974586	1	12	alcohol transmembrane transporter activity	MF	b3927	UG58_19260
365	GO:0055086	0.22787	0.8788	7	242	nucleobase-containing small molecule metabolic process	BP	b0522 b0523 b2388 b2499 b2866 b3642 b4237	UG58_01930 UG58_01935 UG58_08125 UG58_11455 UG58_13625 UG58_15240 UG58_24395
366	GO:0006448	0.228097	0.974119	1	13	regulation of translational elongation	BP	b2597	UG58_23075
367	GO:0006817	0.228981	0.974075	1	12	phosphate ion transport	BP	b3728	UG58_10955
368	GO:0008509	0.230337	0.902489	4	116	anion transmembrane transporter activity	MF	b0621 b0904 b3728 b4123	UG58_01515 UG58_03710 UG58_08775 UG58_10955
369	GO:0009173	0.231038	0.973413	1	13	pyrimidine ribonucleoside monophosphate metabolic process	BP	b3642	UG58_11455
370	GO:0046049	0.231038	0.973413	1	13	UMP metabolic process	BP	b3642	UG58_11455
371	GO:0006879	0.234934	0.972312	1	14	cellular iron ion homeostasis	BP	b1902	UG58_19715
372	GO:0043174	0.240149	0.971003	1	14	nucleoside salvage	BP	b2866	UG58_15240
373	GO:0090609	0.243985	0.969879	1	15	single-species submerged biofilm formation	BP	b1205	UG58_05830
374	GO:0006793	0.246368	0.845496	12	468	phosphorus metabolic process	BP	b0063 b0129 b0522 b0523 b1725 b2219 b2241 b2388 b2499 b3642 b4055 b4240	UG58_01930 UG58_01935 UG58_07150 UG58_07540 UG58_08110 UG58_09160 UG58_10130 UG58_10235 UG58_11455 UG58_13625 UG58_16025 UG58_24395
375	GO:0046132	0.246624	0.969332	1	14	pyrimidine ribonucleoside biosynthetic process	BP	b3642	UG58_11455
376	GO:0009409	0.249127	0.968672	1	14	response to cold	BP	b2597	UG58_23075
377	GO:0009401	0.249606	0.92991	2	49	phosphoenolpyruvate-dependent sugar phosphotransferase system	BP	b0129 b4240	UG58_07540 UG58_08110
378	GO:0044010	0.252675	0.928382	2	52	single-species biofilm formation	BP	b1205 b4189	UG58_05830 UG58_08395
379	GO:0009130	0.256498	0.966527	1	15	pyrimidine nucleoside monophosphate biosynthetic process	BP	b3642	UG58_11455
380	GO:0019520	0.256662	0.966638	1	14	aldonic acid metabolic process	BP	b4357	UG58_06560
381	GO:0046483	0.257602	0.820533	22	962	heterocycle metabolic process	BP	b0064 b0162 b0522 b0523 b1593 b1853 b2151 b2219 b2388 b2499 b2535 b2866 b2869 b3060 b3118 b3642 b3906 b4118 b4128 b4237 b4326 b4357	UG58_01930 UG58_01935 UG58_06415 UG58_06560 UG58_07155 UG58_07730 UG58_08125 UG58_08710 UG58_08800 UG58_09750 UG58_10130 UG58_11455 UG58_12925 UG58_13625 UG58_13825 UG58_15240 UG58_15255 UG58_16705 UG58_17510 UG58_18555 UG58_19370 UG58_24395
382	GO:0046943	0.258179	0.901731	3	83	carboxylic acid transmembrane transporter activity	MF	b0621 b0904 b4123	UG58_01515 UG58_03710 UG58_08775
383	GO:0009220	0.259866	0.965591	1	15	pyrimidine ribonucleotide biosynthetic process	BP	b3642	UG58_11455
384	GO:0019856	0.260472	0.965421	1	15	pyrimidine nucleobase biosynthetic process	BP	b3642	UG58_11455
385	GO:0034219	0.261312	0.924444	2	48	carbohydrate transmembrane transport	BP	b3749 b4240	UG58_08110 UG58_10850
386	GO:0046134	0.262564	0.964832	1	15	pyrimidine nucleoside biosynthetic process	BP	b3642	UG58_11455
387	GO:0005342	0.26442	0.898143	3	84	organic acid transmembrane transporter activity	MF	b0621 b0904 b4123	UG58_01515 UG58_03710 UG58_08775
388	GO:0034614	0.264646	0.964094	1	16	cellular response to reactive oxygen species	BP	b1205	UG58_05830
389	GO:0022838	0.26634	0.963752	1	15	substrate-specific channel activity	MF	b3927	UG58_19260
390	GO:0019541	0.267304	0.963642	1	14	propionate metabolic process	BP	b3118	UG58_17510
391	GO:0031420	0.267845	0.963486	1	14	alkali metal ion binding	MF	b0344	UG58_02785
392	GO:0005984	0.268395	0.963327	1	14	disaccharide metabolic process	BP	b0344	UG58_02785
393	GO:0006826	0.268442	0.963143	1	15	iron ion transport	BP	b1902	UG58_19715
394	GO:0005215	0.273256	0.821945	13	509	transporter activity	MF	b0445 b0621 b0904 b2789 b2801 b2943 b3127 b3654 b3728 b3749 b3927 b4123 b4240	UG58_01515 UG58_02320 UG58_03710 UG58_08110 UG58_08775 UG58_10850 UG58_10955 UG58_11400 UG58_15645 UG58_17485 UG58_18045 UG58_18110 UG58_19260
395	GO:0042710	0.275924	0.917057	2	55	biofilm formation	BP	b1205 b4189	UG58_05830 UG58_08395
396	GO:0000986	0.276855	0.960491	1	16	bacterial-type RNA polymerase core promoter proximal region sequence-specific DNA binding	MF	b3118	UG58_17510
397	GO:0019405	0.278806	0.960058	1	15	alditol catabolic process	BP	b2241	UG58_10235
398	GO:0051156	0.280155	0.959484	1	16	glucose 6-phosphate metabolic process	BP	b2388	UG58_24395
399	GO:0009129	0.284711	0.957923	1	17	pyrimidine nucleoside monophosphate metabolic process	BP	b3642	UG58_11455
400	GO:1901615	0.285376	0.867953	4	132	organic hydroxy compound metabolic process	BP	NA b0064 b2241 b3906 b4118	UG58_07155 UG58_08800 UG58_10235 UG58_19370
401	GO:0017148	0.291125	0.955619	1	19	negative regulation of translation	BP	b2597	UG58_23075
402	GO:0034249	0.291125	0.955619	1	19	negative regulation of cellular amide metabolic process	BP	b2597	UG58_23075
403	GO:0051536	0.291253	0.864066	4	133	iron-sulfur cluster binding	MF	b1674 b2997 b3211 b4237	UG58_08125 UG58_12525 UG58_17065 UG58_18985
404	GO:0051540	0.291253	0.864066	4	133	metal cluster binding	MF	b1674 b2997 b3211 b4237	UG58_08125 UG58_12525 UG58_17065 UG58_18985
405	GO:1901618	0.295408	0.954641	1	16	organic hydroxy compound transmembrane transporter activity	MF	b3927	UG58_19260
406	GO:0008134	0.298018	0.953782	1	16	transcription factor binding	MF	b2869	UG58_15255
407	GO:0044249	0.298587	0.784871	24	1079	cellular biosynthetic process	BP	NA b0064 b0162 b0522 b0523 b0759 b1593 b1853 b2151 b2219 b2499 b2535 b2597 b2727 b2866 b2869 b3060 b3118 b3642 b3774 b3906 b4118 b4128 b4326 b4357	UG58_00785 UG58_01930 UG58_01935 UG58_06415 UG58_06560 UG58_07155 UG58_07730 UG58_08710 UG58_08800 UG58_09750 UG58_10130 UG58_11455 UG58_12925 UG58_13625 UG58_13825 UG58_15240 UG58_15255 UG58_16705 UG58_17510 UG58_17740 UG58_18555 UG58_19370 UG58_20435 UG58_23075
408	GO:0009065	0.298682	0.953562	1	16	glutamine family amino acid catabolic process	BP	b2957	UG58_15730
409	GO:0016857	0.298971	0.953159	1	18	racemase and epimerase activity, acting on carbohydrates and derivatives	MF	b0759	UG58_00785
410	GO:0009218	0.301853	0.952189	1	18	pyrimidine ribonucleotide metabolic process	BP	b3642	UG58_11455
411	GO:0008028	0.302759	0.952196	1	16	monocarboxylic acid transmembrane transporter activity	MF	b0904	UG58_03710
412	GO:0072523	0.302871	0.951992	1	17	purine-containing compound catabolic process	BP	b2866	UG58_15240
413	GO:0016773	0.303118	0.856121	4	133	phosphotransferase activity, alcohol group as acceptor	MF	b0063 b2219 b2388 b4240	UG58_07150 UG58_08110 UG58_10130 UG58_24395
414	GO:1901360	0.304118	0.781896	22	986	organic cyclic compound metabolic process	BP	NA b0064 b0162 b0522 b0523 b1593 b1853 b2151 b2219 b2388 b2499 b2535 b2866 b2869 b3060 b3118 b3642 b3906 b4118 b4128 b4237 b4326 b4357	UG58_01930 UG58_01935 UG58_06415 UG58_06560 UG58_07155 UG58_07730 UG58_08125 UG58_08710 UG58_08800 UG58_09750 UG58_10130 UG58_11455 UG58_12925 UG58_13625 UG58_13825 UG58_15240 UG58_15255 UG58_16705 UG58_17510 UG58_18555 UG58_19370 UG58_24395
415	GO:0051246	0.304545	0.902094	2	59	regulation of protein metabolic process	BP	b2597 b4326	UG58_06415 UG58_23075
416	GO:0000984	0.305025	0.951109	1	18	bacterial-type RNA polymerase regulatory region sequence-specific DNA binding	MF	b3118	UG58_17510
417	GO:0009058	0.305363	0.778419	25	1130	biosynthetic process	BP	NA b0063 b0064 b0162 b0522 b0523 b0759 b1593 b1853 b2151 b2219 b2499 b2535 b2597 b2727 b2866 b2869 b3060 b3118 b3642 b3774 b3906 b4118 b4128 b4326 b4357	UG58_00785 UG58_01930 UG58_01935 UG58_06415 UG58_06560 UG58_07150 UG58_07155 UG58_07730 UG58_08710 UG58_08800 UG58_09750 UG58_10130 UG58_11455 UG58_12925 UG58_13625 UG58_13825 UG58_15240 UG58_15255 UG58_16705 UG58_17510 UG58_17740 UG58_18555 UG58_19370 UG58_20435 UG58_23075
418	GO:0008514	0.305598	0.873238	3	91	organic anion transmembrane transporter activity	MF	b0621 b0904 b4123	UG58_01515 UG58_03710 UG58_08775
419	GO:0044445	0.306117	0.901096	2	64	cytosolic part	CC	b2597 b3932	UG58_19235 UG58_23075
420	GO:0043022	0.307219	0.950217	1	19	ribosome binding	MF	b2597	UG58_23075
421	GO:0046174	0.308866	0.949936	1	17	polyol catabolic process	BP	b2241	UG58_10235
422	GO:0046459	0.309959	0.949556	1	17	short-chain fatty acid metabolic process	BP	b3118	UG58_17510
423	GO:1901700	0.318401	0.894547	2	58	response to oxygen-containing compound	BP	b1205 b4189	UG58_05830 UG58_08395
424	GO:0001017	0.31945	0.945873	1	19	bacterial-type RNA polymerase regulatory region DNA binding	MF	b3118	UG58_17510
425	GO:0009117	0.320581	0.830115	5	181	nucleotide metabolic process	BP	b0522 b0523 b2388 b2499 b3642	UG58_01930 UG58_01935 UG58_11455 UG58_13625 UG58_24395
426	GO:1901135	0.321051	0.798492	9	356	carbohydrate derivative metabolic process	BP	b0063 b0522 b0523 b0759 b2241 b2388 b2499 b2866 b3642	UG58_00785 UG58_01930 UG58_01935 UG58_07150 UG58_10235 UG58_11455 UG58_13625 UG58_15240 UG58_24395
427	GO:0042455	0.321896	0.892631	2	57	ribonucleoside biosynthetic process	BP	b2866 b3642	UG58_11455 UG58_15240
428	GO:0006071	0.322522	0.944898	1	18	glycerol metabolic process	BP	b2241	UG58_10235
429	GO:0006221	0.323522	0.944244	1	20	pyrimidine nucleotide biosynthetic process	BP	b3642	UG58_11455
430	GO:0019725	0.323615	0.891628	2	58	cellular homeostasis	BP	b1902 b3927	UG58_19260 UG58_19715
431	GO:0000988	0.323702	0.944177	1	20	transcription factor activity, protein binding	MF	b4326	UG58_06415
432	GO:0090304	0.326344	0.776041	14	620	nucleic acid metabolic process	BP	b0064 b0162 b1853 b2151 b2219 b2535 b2869 b3060 b3118 b3906 b4118 b4128 b4326 b4357	UG58_06415 UG58_06560 UG58_07155 UG58_07730 UG58_08710 UG58_08800 UG58_09750 UG58_10130 UG58_12925 UG58_13825 UG58_15255 UG58_16705 UG58_17510 UG58_19370
433	GO:0034641	0.326904	0.760672	24	1101	cellular nitrogen compound metabolic process	BP	b0064 b0162 b0522 b0523 b1593 b1853 b2151 b2219 b2388 b2499 b2535 b2597 b2866 b2869 b2957 b3060 b3118 b3642 b3906 b4118 b4128 b4237 b4326 b4357	UG58_01930 UG58_01935 UG58_06415 UG58_06560 UG58_07155 UG58_07730 UG58_08125 UG58_08710 UG58_08800 UG58_09750 UG58_10130 UG58_11455 UG58_12925 UG58_13625 UG58_13825 UG58_15240 UG58_15255 UG58_15730 UG58_16705 UG58_17510 UG58_18555 UG58_19370 UG58_23075 UG58_24395
434	GO:1901576	0.328991	0.758873	24	1093	organic substance biosynthetic process	BP	NA b0063 b0064 b0162 b0522 b0523 b0759 b1593 b1853 b2151 b2219 b2499 b2535 b2597 b2866 b2869 b3060 b3118 b3642 b3774 b3906 b4118 b4128 b4326 b4357	UG58_00785 UG58_01930 UG58_01935 UG58_06415 UG58_06560 UG58_07150 UG58_07155 UG58_07730 UG58_08710 UG58_08800 UG58_09750 UG58_10130 UG58_11455 UG58_12925 UG58_13625 UG58_13825 UG58_15240 UG58_15255 UG58_16705 UG58_17510 UG58_18555 UG58_19370 UG58_20435 UG58_23075
435	GO:0006810	0.32993	0.768565	16	671	transport	BP	b0129 b0445 b0621 b0904 b1902 b2789 b2801 b2943 b3127 b3487 b3654 b3728 b3749 b3927 b4123 b4240	UG58_01515 UG58_02320 UG58_03710 UG58_07540 UG58_08110 UG58_08775 UG58_10850 UG58_10955 UG58_11400 UG58_15645 UG58_17485 UG58_18045 UG58_18110 UG58_19260 UG58_19715 UG58_22050
436	GO:0009163	0.330056	0.88797	2	58	nucleoside biosynthetic process	BP	b2866 b3642	UG58_11455 UG58_15240
437	GO:0046131	0.332861	0.940723	1	20	pyrimidine ribonucleoside metabolic process	BP	b3642	UG58_11455
438	GO:0016763	0.333006	0.940668	1	20	transferase activity, transferring pentosyl groups	MF	b3642	UG58_11455
439	GO:1901659	0.337325	0.883736	2	59	glycosyl compound biosynthetic process	BP	b2866 b3642	UG58_11455 UG58_15240
440	GO:0015075	0.337342	0.806784	6	223	ion transmembrane transporter activity	MF	b0621 b0904 b2801 b2943 b3728 b4123	UG58_01515 UG58_03710 UG58_08775 UG58_10955 UG58_15645 UG58_18110
441	GO:0006725	0.339429	0.752707	21	954	cellular aromatic compound metabolic process	BP	NA b0064 b0162 b0522 b0523 b1853 b2151 b2219 b2388 b2499 b2535 b2866 b2869 b3060 b3118 b3642 b3906 b4118 b4128 b4237 b4326 b4357	UG58_01930 UG58_01935 UG58_06415 UG58_06560 UG58_07155 UG58_07730 UG58_08125 UG58_08710 UG58_08800 UG58_09750 UG58_10130 UG58_11455 UG58_12925 UG58_13625 UG58_13825 UG58_15240 UG58_15255 UG58_16705 UG58_17510 UG58_19370 UG58_24395
442	GO:0046916	0.339827	0.93788	1	21	cellular transition metal ion homeostasis	BP	b1902	UG58_19715
443	GO:0006753	0.341017	0.814942	5	186	nucleoside phosphate metabolic process	BP	b0522 b0523 b2388 b2499 b3642	UG58_01930 UG58_01935 UG58_11455 UG58_13625 UG58_24395
444	GO:0015935	0.341485	0.936883	1	24	small ribosomal subunit	CC	b2597	UG58_23075
445	GO:0022627	0.341485	0.936883	1	24	cytosolic small ribosomal subunit	CC	b2597	UG58_23075
446	GO:0016874	0.344206	0.848024	3	95	ligase activity	MF	b0522 b1593 b2499	UG58_01935 UG58_13625 UG58_18555
447	GO:1901701	0.345146	0.935761	1	21	cellular response to oxygen-containing compound	BP	b1205	UG58_05830
448	GO:0032269	0.345797	0.935255	1	23	negative regulation of cellular protein metabolic process	BP	b2597	UG58_23075
449	GO:0051234	0.34593	0.754904	16	678	establishment of localization	BP	b0129 b0445 b0621 b0904 b1902 b2789 b2801 b2943 b3127 b3487 b3654 b3728 b3749 b3927 b4123 b4240	UG58_01515 UG58_02320 UG58_03710 UG58_07540 UG58_08110 UG58_08775 UG58_10850 UG58_10955 UG58_11400 UG58_15645 UG58_17485 UG58_18045 UG58_18110 UG58_19260 UG58_19715 UG58_22050
450	GO:0051289	0.348621	0.934496	1	20	protein homotetramerization	BP	b2957	UG58_15730
451	GO:0098661	0.350013	0.933929	1	20	inorganic anion transmembrane transport	BP	b3728	UG58_10955
452	GO:1990204	0.350366	0.876025	2	59	oxidoreductase complex	CC	b2241 b2997	UG58_10235 UG58_12525
453	GO:1901565	0.35076	0.822499	4	142	organonitrogen compound catabolic process	BP	b2579 b2866 b2957 b3118	UG58_14030 UG58_15240 UG58_15730 UG58_17510
454	GO:0009057	0.350903	0.875626	2	61	macromolecule catabolic process	BP	b3932 b4326	UG58_06415 UG58_19235
455	GO:0046835	0.351567	0.933292	1	20	carbohydrate phosphorylation	BP	b0063	UG58_07150
456	GO:0046113	0.355353	0.931577	1	21	nucleobase catabolic process	BP	b2866	UG58_15240
457	GO:0070887	0.355745	0.87266	2	62	cellular response to chemical stimulus	BP	b1205 b3927	UG58_05830 UG58_19260
458	GO:0034599	0.357227	0.930533	1	23	cellular response to oxidative stress	BP	b1205	UG58_05830
459	GO:0051641	0.359528	0.87035	2	62	cellular localization	BP	b1902 b3487	UG58_19715 UG58_22050
460	GO:0009119	0.360023	0.837027	3	103	ribonucleoside metabolic process	BP	b2388 b2866 b3642	UG58_11455 UG58_15240 UG58_24395
461	GO:0015293	0.360732	0.869859	2	56	symporter activity	MF	b2801 b2943	UG58_15645 UG58_18110
462	GO:0006875	0.364839	0.927279	1	23	cellular metal ion homeostasis	BP	b1902	UG58_19715
463	GO:0015850	0.367652	0.926329	1	21	organic hydroxy compound transport	BP	b3927	UG58_19260
464	GO:0043231	0.368047	0.926013	1	22	intracellular membrane-bounded organelle	CC	b0344	UG58_02785
465	GO:0006096	0.369779	0.925398	1	21	glycolytic process	BP	b2388	UG58_24395
466	GO:0009082	0.37006	0.925129	1	22	branched-chain amino acid biosynthetic process	BP	b3774	UG58_20435
467	GO:0009267	0.370889	0.92463	1	23	cellular response to starvation	BP	b3728	UG58_10955
468	GO:0004540	0.371301	0.924325	1	24	ribonuclease activity	MF	b4128	UG58_08710
469	GO:0090563	0.373102	0.923647	1	23	protein-phosphocysteine-sugar phosphotransferase activity	MF	b4240	UG58_08110
470	GO:0006213	0.373404	0.923512	1	23	pyrimidine nucleoside metabolic process	BP	b3642	UG58_11455
471	GO:0016881	0.3735	0.923752	1	21	acid-amino acid ligase activity	MF	b0522	UG58_01935
472	GO:0046148	0.37855	0.921333	1	22	pigment biosynthetic process	BP	b0522	UG58_01935
473	GO:0015718	0.378874	0.921338	1	21	monocarboxylic acid transport	BP	b0904	UG58_03710
474	GO:0098552	0.38123	0.856631	2	64	side of membrane	CC	b2726 b2997	UG58_12525 UG58_17735
475	GO:0006414	0.381243	0.919836	1	24	translational elongation	BP	b2597	UG58_23075
476	GO:0090501	0.38199	0.919374	1	25	RNA phosphodiester bond hydrolysis	BP	b4128	UG58_08710
477	GO:0015949	0.382296	0.919481	1	23	nucleobase-containing small molecule interconversion	BP	b4237	UG58_08125
478	GO:0009306	0.382423	0.919293	1	24	protein secretion	BP	b3487	UG58_22050
479	GO:0032940	0.382423	0.919293	1	24	secretion by cell	BP	b3487	UG58_22050
480	GO:0046903	0.382423	0.919293	1	24	secretion	BP	b3487	UG58_22050
481	GO:0043227	0.382602	0.91934	1	23	membrane-bounded organelle	CC	b0344	UG58_02785
482	GO:0022804	0.383865	0.769817	6	234	active transmembrane transporter activity	MF	b0904 b2801 b2943 b3728 b3749 b4240	UG58_03710 UG58_08110 UG58_10850 UG58_10955 UG58_15645 UG58_18110
483	GO:0006757	0.384296	0.918701	1	22	ATP generation from ADP	BP	b2388	UG58_24395
484	GO:0006811	0.3845	0.752348	8	326	ion transport	BP	b0621 b0904 b1902 b2789 b3127 b3728 b3927 b4123	UG58_01515 UG58_03710 UG58_08775 UG58_10955 UG58_17485 UG58_18045 UG58_19260 UG58_19715
485	GO:0006220	0.388117	0.916519	1	25	pyrimidine nucleotide metabolic process	BP	b3642	UG58_11455
486	GO:0016829	0.388991	0.777603	5	197	lyase activity	MF	b0064 b0522 b3128 b3906 b4118	UG58_01935 UG58_07155 UG58_08800 UG58_17480 UG58_19370
487	GO:0090407	0.389513	0.777144	5	202	organophosphate biosynthetic process	BP	b0063 b0522 b0523 b2499 b3642	UG58_01930 UG58_01935 UG58_07150 UG58_11455 UG58_13625
488	GO:0042440	0.392658	0.914628	1	23	pigment metabolic process	BP	b0522	UG58_01935
489	GO:0006165	0.394646	0.913677	1	23	nucleoside diphosphate phosphorylation	BP	b2388	UG58_24395
490	GO:0009897	0.398724	0.911566	1	24	external side of plasma membrane	CC	b2997	UG58_12525
491	GO:0003924	0.403766	0.909234	1	23	GTPase activity	MF	b2727	UG58_17740
492	GO:0009116	0.404283	0.804881	3	111	nucleoside metabolic process	BP	b2388 b2866 b3642	UG58_11455 UG58_15240 UG58_24395
493	GO:0009081	0.407453	0.907117	1	25	branched-chain amino acid metabolic process	BP	b3774	UG58_20435
494	GO:0048878	0.407725	0.838949	2	67	chemical homeostasis	BP	b1902 b3927	UG58_19260 UG58_19715
495	GO:0006461	0.407968	0.838675	2	70	protein complex assembly	BP	b2727 b2957	UG58_15730 UG58_17740
496	GO:0070271	0.407968	0.838675	2	70	protein complex biogenesis	BP	b2727 b2957	UG58_15730 UG58_17740
497	GO:0046031	0.408467	0.906744	1	24	ADP metabolic process	BP	b2388	UG58_24395
498	GO:0051716	0.41573	0.718995	9	397	cellular response to stimulus	BP	b1205 b1853 b2219 b2869 b3728 b3927 b4189 b4326 b4335	UG58_05830 UG58_06415 UG58_06465 UG58_08395 UG58_10130 UG58_10955 UG58_15255 UG58_16705 UG58_19260
499	GO:0051262	0.416623	0.902446	1	25	protein tetramerization	BP	b2957	UG58_15730
500	GO:0019637	0.418098	0.731371	7	300	organophosphate metabolic process	BP	b0063 b0522 b0523 b2241 b2388 b2499 b3642	UG58_01930 UG58_01935 UG58_07150 UG58_10235 UG58_11455 UG58_13625 UG58_24395
501	GO:0009898	0.418328	0.90143	1	26	cytoplasmic side of plasma membrane	CC	b2726	UG58_17735
502	GO:0098562	0.418328	0.90143	1	26	cytoplasmic side of membrane	CC	b2726	UG58_17735
503	GO:0009135	0.419093	0.901163	1	25	purine nucleoside diphosphate metabolic process	BP	b2388	UG58_24395
504	GO:0009179	0.419093	0.901163	1	25	purine ribonucleoside diphosphate metabolic process	BP	b2388	UG58_24395
505	GO:0046872	0.419778	0.689545	16	725	metal ion binding	MF	b0344 b0522 b1593 b1674 b1902 b2726 b2727 b2866 b2997 b3211 b3642 b3774 b3927 b3932 b4055 b4237	UG58_01935 UG58_02785 UG58_08125 UG58_09160 UG58_11455 UG58_12525 UG58_15240 UG58_17065 UG58_17735 UG58_17740 UG58_18555 UG58_18985 UG58_19235 UG58_19260 UG58_19715 UG58_20435
506	GO:0031669	0.421645	0.899571	1	27	cellular response to nutrient levels	BP	b3728	UG58_10955
507	GO:0043094	0.426527	0.896862	1	28	cellular metabolic compound salvage	BP	b2866	UG58_15240
508	GO:1901657	0.428272	0.786423	3	115	glycosyl compound metabolic process	BP	b2388 b2866 b3642	UG58_11455 UG58_15240 UG58_24395
509	GO:0009266	0.429612	0.823447	2	73	response to temperature stimulus	BP	b2597 b3932	UG58_19235 UG58_23075
510	GO:0009185	0.430075	0.895198	1	26	ribonucleoside diphosphate metabolic process	BP	b2388	UG58_24395
511	GO:0044764	0.433206	0.820738	2	77	multi-organism cellular process	BP	b1205 b4189	UG58_05830 UG58_08395
512	GO:0043021	0.433985	0.892603	1	30	ribonucleoprotein complex binding	MF	b2597	UG58_23075
513	GO:0009986	0.435068	0.892347	1	27	cell surface	CC	b2997	UG58_12525
514	GO:0043169	0.436971	0.673795	16	732	cation binding	MF	b0344 b0522 b1593 b1674 b1902 b2726 b2727 b2866 b2997 b3211 b3642 b3774 b3927 b3932 b4055 b4237	UG58_01935 UG58_02785 UG58_08125 UG58_09160 UG58_11455 UG58_12525 UG58_15240 UG58_17065 UG58_17735 UG58_17740 UG58_18555 UG58_18985 UG58_19235 UG58_19260 UG58_19715 UG58_20435
515	GO:0019320	0.439835	0.889708	1	27	hexose catabolic process	BP	b0759	UG58_00785
516	GO:1990267	0.439969	0.889393	1	29	response to transition metal nanoparticle	BP	b3927	UG58_19260
517	GO:0008150	0.441774	0.725893	61	2964	biological_process	BP	NA b0063 b0064 b0129 b0162 b0344 b0445 b0522 b0523 b0621 b0759 b0904 b1205 b1593 b1674 b1725 b1853 b1902 b2151 b2219 b2241 b2388 b2499 b2535 b2579 b2597 b2726 b2727 b2789 b2801 b2866 b2869 b2943 b2957 b2997 b3060 b3087 b3118 b3127 b3128 b3158 b3487 b3642 b3654 b3728 b3749 b3774 b3906 b3927 b3932 b4055 b4118 b4123 b4128 b4189 b4237 b4240 b4326 b4335 b4357 b4380 b4559	UG58_00785 UG58_01515 UG58_01930 UG58_01935 UG58_02320 UG58_02785 UG58_03710 UG58_05830 UG58_06415 UG58_06465 UG58_06560 UG58_06690 UG58_07150 UG58_07155 UG58_07540 UG58_07730 UG58_08110 UG58_08125 UG58_08395 UG58_08705 UG58_08710 UG58_08775 UG58_08800 UG58_09160 UG58_09750 UG58_10130 UG58_10235 UG58_10850 UG58_10955 UG58_11400 UG58_11455 UG58_12525 UG58_12925 UG58_13065 UG58_13625 UG58_13825 UG5…
518	GO:0042594	0.442203	0.888139	1	29	response to starvation	BP	b3728	UG58_10955
519	GO:1901505	0.44504	0.88678	1	27	carbohydrate derivative transporter activity	MF	b4240	UG58_08110
520	GO:0046777	0.447091	0.885751	1	26	protein autophosphorylation	BP	b2219	UG58_10130
521	GO:0016854	0.447275	0.88526	1	29	racemase and epimerase activity	MF	b0759	UG58_00785
522	GO:0046939	0.447471	0.885268	1	28	nucleotide phosphorylation	BP	b2388	UG58_24395
523	GO:0015197	0.447846	0.885321	1	26	peptide transporter activity	MF	b0445	UG58_02320
524	GO:0019752	0.449011	0.678818	11	486	carboxylic acid metabolic process	BP	NA b0064 b1593 b2388 b2579 b2957 b3118 b3128 b3774 b3906 b4118 b4357	UG58_06560 UG58_07155 UG58_08800 UG58_14030 UG58_15730 UG58_17480 UG58_17510 UG58_18555 UG58_19370 UG58_20435 UG58_24395
525	GO:0000160	0.452177	0.806975	2	72	phosphorelay signal transduction system	BP	b2219 b2869	UG58_10130 UG58_15255
526	GO:0006979	0.452607	0.806445	2	78	response to oxidative stress	BP	b1205 b4189	UG58_05830 UG58_08395
527	GO:0044262	0.45364	0.723469	5	209	cellular carbohydrate metabolic process	BP	b0063 b0344 b0759 b2241 b4357	UG58_00785 UG58_02785 UG58_06560 UG58_07150 UG58_10235
528	GO:0044877	0.454661	0.880663	1	32	macromolecular complex binding	MF	b2597	UG58_23075
529	GO:0035556	0.457801	0.802705	2	73	intracellular signal transduction	BP	b2219 b2869	UG58_10130 UG58_15255
530	GO:0008982	0.458757	0.878457	1	30	protein-N(PI)-phosphohistidine-sugar phosphotransferase activity	MF	b4240	UG58_08110
531	GO:0050660	0.459351	0.801646	2	70	flavin adenine dinucleotide binding	MF	b2241 b2866	UG58_10235 UG58_15240
532	GO:0009132	0.459531	0.878115	1	29	nucleoside diphosphate metabolic process	BP	b2388	UG58_24395
533	GO:0051260	0.459874	0.877911	1	29	protein homooligomerization	BP	b2957	UG58_15730
534	GO:0044459	0.460139	0.673432	10	444	plasma membrane part	CC	b0904 b2726 b2801 b2943 b2997 b3654 b3728 b3749 b3927 b4240	UG58_03710 UG58_08110 UG58_10850 UG58_10955 UG58_11400 UG58_12525 UG58_15645 UG58_17735 UG58_18110 UG58_19260
535	GO:0044265	0.463896	0.875273	1	31	cellular macromolecule catabolic process	BP	b3932	UG58_19235
536	GO:0019400	0.464335	0.87524	1	29	alditol metabolic process	BP	b2241	UG58_10235
537	GO:0050661	0.466602	0.873869	1	29	NADP binding	MF	NA b3774	UG58_20435
538	GO:0051179	0.46683	0.645973	16	731	localization	BP	b0129 b0445 b0621 b0904 b1902 b2789 b2801 b2943 b3127 b3487 b3654 b3728 b3749 b3927 b4123 b4240	UG58_01515 UG58_02320 UG58_03710 UG58_07540 UG58_08110 UG58_08775 UG58_10850 UG58_10955 UG58_11400 UG58_15645 UG58_17485 UG58_18045 UG58_18110 UG58_19260 UG58_19715 UG58_22050
539	GO:0046942	0.4696	0.752909	3	120	carboxylic acid transport	BP	b0621 b0904 b4123	UG58_01515 UG58_03710 UG58_08775
540	GO:0016831	0.469791	0.871923	1	29	carboxy-lyase activity	MF	b0522	UG58_01935
541	GO:0046128	0.469867	0.793385	2	75	purine ribonucleoside metabolic process	BP	b2388 b2866	UG58_15240 UG58_24395
542	GO:0016772	0.470806	0.694956	6	264	transferase activity, transferring phosphorus-containing groups	MF	b0063 b0129 b1725 b2219 b2388 b4240	UG58_07150 UG58_07540 UG58_08110 UG58_10130 UG58_16025 UG58_24395
543	GO:0030003	0.472024	0.870311	1	31	cellular cation homeostasis	BP	b1902	UG58_19715
544	GO:0015849	0.475593	0.747856	3	121	organic acid transport	BP	b0621 b0904 b4123	UG58_01515 UG58_03710 UG58_08775
545	GO:0044444	0.476368	0.628022	21	1022	cytoplasmic part	CC	NA b0064 b0306 b0522 b0523 b0759 b1593 b1902 b2241 b2388 b2499 b2579 b2597 b2866 b2957 b3118 b3642 b3774 b3906 b3932 b4118 b4237	UG58_00785 UG58_01930 UG58_01935 UG58_02965 UG58_07155 UG58_08125 UG58_08800 UG58_10235 UG58_11455 UG58_13625 UG58_14030 UG58_15240 UG58_15730 UG58_17510 UG58_18555 UG58_19235 UG58_19370 UG58_19715 UG58_20435 UG58_23075 UG58_24395
546	GO:0044238	0.478697	0.618737	35	1697	primary metabolic process	BP	NA b0063 b0064 b0162 b0344 b0522 b0523 b0759 b1853 b2151 b2219 b2241 b2388 b2499 b2535 b2579 b2597 b2726 b2727 b2801 b2866 b2869 b2957 b3060 b3118 b3128 b3158 b3642 b3774 b3906 b3932 b4118 b4128 b4237 b4326 b4357	UG58_00785 UG58_01930 UG58_01935 UG58_02785 UG58_06415 UG58_06560 UG58_07150 UG58_07155 UG58_07730 UG58_08125 UG58_08710 UG58_08800 UG58_09750 UG58_10130 UG58_10235 UG58_11455 UG58_12925 UG58_13625 UG58_13825 UG58_14030 UG58_15240 UG58_15255 UG58_15730 UG58_16705 UG58_17340 UG58_17480 UG58_17510 UG58_17735 UG58_17740 UG58_18110 UG58_19235 UG58_19370 UG58_20435 UG58_23075 UG58_24395
547	GO:0016811	0.479587	0.865472	1	32	hydrolase activity, acting on carbon-nitrogen (but not peptide) bonds, in linear amides	MF	b2957	UG58_15730
548	GO:1902494	0.480416	0.699685	5	220	catalytic complex	CC	b0344 b2241 b2997 b3728 b3749	UG58_02785 UG58_10235 UG58_10850 UG58_10955 UG58_12525
549	GO:0015291	0.480684	0.743642	3	116	secondary active transmembrane transporter activity	MF	b0904 b2801 b2943	UG58_03710 UG58_15645 UG58_18110
550	GO:0030288	0.481335	0.742913	3	125	outer membrane-bounded periplasmic space	CC	b0445 b2957 b4055	UG58_02320 UG58_09160 UG58_15730
551	GO:0051704	0.483166	0.7826	2	85	multi-organism process	BP	b1205 b4189	UG58_05830 UG58_08395
552	GO:0004553	0.483988	0.863035	1	29	hydrolase activity, hydrolyzing O-glycosyl compounds	MF	b0344	UG58_02785
553	GO:0006974	0.485749	0.694825	5	226	cellular response to DNA damage stimulus	BP	b1853 b3728 b4189 b4326 b4335	UG58_06415 UG58_06465 UG58_08395 UG58_10955 UG58_16705
554	GO:0019751	0.48676	0.861	1	31	polyol metabolic process	BP	b2241	UG58_10235
555	GO:0000287	0.487164	0.711769	4	175	magnesium ion binding	MF	b0344 b1593 b3642 b3774	UG58_02785 UG58_11455 UG58_18555 UG58_20435
556	GO:0031667	0.487284	0.860438	1	33	response to nutrient levels	BP	b3728	UG58_10955
557	GO:0018106	0.489357	0.859573	1	29	peptidyl-histidine phosphorylation	BP	b2219	UG58_10130
558	GO:0018202	0.489357	0.859573	1	29	peptidyl-histidine modification	BP	b2219	UG58_10130
559	GO:0032553	0.491255	0.639384	11	496	ribonucleotide binding	MF	b0063 b0522 b1321 b1593 b2219 b2241 b2388 b2499 b2727 b2869 b3749	UG58_01935 UG58_07150 UG58_10130 UG58_10235 UG58_10850 UG58_13625 UG58_14460 UG58_15255 UG58_17740 UG58_18555 UG58_24395
560	GO:0006873	0.493986	0.856055	1	33	cellular ion homeostasis	BP	b1902	UG58_19715
561	GO:0042626	0.496593	0.771949	2	79	ATPase activity, coupled to transmembrane movement of substances	MF	b3728 b3749	UG58_10850 UG58_10955
562	GO:0006206	0.501978	0.850604	1	34	pyrimidine nucleobase metabolic process	BP	b3642	UG58_11455
563	GO:0042278	0.502097	0.767387	2	80	purine nucleoside metabolic process	BP	b2388 b2866	UG58_15240 UG58_24395
564	GO:0046434	0.503006	0.849908	1	34	organophosphate catabolic process	BP	b2241	UG58_10235
565	GO:0035639	0.505434	0.630853	10	451	purine ribonucleoside triphosphate binding	MF	b0063 b0522 b1321 b1593 b2219 b2388 b2499 b2727 b2869 b3749	UG58_01935 UG58_07150 UG58_10130 UG58_10850 UG58_13625 UG58_14460 UG58_15255 UG58_17740 UG58_18555 UG58_24395
566	GO:0032550	0.508659	0.627754	10	452	purine ribonucleoside binding	MF	b0063 b0522 b1321 b1593 b2219 b2388 b2499 b2727 b2869 b3749	UG58_01935 UG58_07150 UG58_10130 UG58_10850 UG58_13625 UG58_14460 UG58_15255 UG58_17740 UG58_18555 UG58_24395
567	GO:0043234	0.509031	0.64893	7	325	protein complex	CC	b0344 b2241 b2997 b3728 b3749 b3932 b4237	UG58_02785 UG58_08125 UG58_10235 UG58_10850 UG58_10955 UG58_12525 UG58_19235
568	GO:0016820	0.51085	0.760052	2	81	hydrolase activity, acting on acid anhydrides, catalyzing transmembrane movement of substances	MF	b3728 b3749	UG58_10850 UG58_10955
569	GO:0001883	0.51108	0.625422	10	453	purine nucleoside binding	MF	b0063 b0522 b1321 b1593 b2219 b2388 b2499 b2727 b2869 b3749	UG58_01935 UG58_07150 UG58_10130 UG58_10850 UG58_13625 UG58_14460 UG58_15255 UG58_17740 UG58_18555 UG58_24395
570	GO:0032549	0.51188	0.624651	10	453	ribonucleoside binding	MF	b0063 b0522 b1321 b1593 b2219 b2388 b2499 b2727 b2869 b3749	UG58_01935 UG58_07150 UG58_10130 UG58_10850 UG58_13625 UG58_14460 UG58_15255 UG58_17740 UG58_18555 UG58_24395
571	GO:0000155	0.51257	0.843683	1	31	phosphorelay sensor kinase activity	MF	b2219	UG58_10130
572	GO:0004673	0.51257	0.843683	1	31	protein histidine kinase activity	MF	b2219	UG58_10130
573	GO:0023014	0.51257	0.843683	1	31	signal transduction by protein phosphorylation	BP	b2219	UG58_10130
574	GO:0016866	0.514282	0.842021	1	35	intramolecular transferase activity	MF	b0523	UG58_01930
575	GO:0006807	0.515111	0.585061	27	1329	nitrogen compound metabolic process	BP	NA b0064 b0162 b0522 b0523 b1593 b1853 b2151 b2219 b2388 b2499 b2535 b2579 b2597 b2866 b2869 b2957 b3060 b3118 b3642 b3774 b3906 b4118 b4128 b4237 b4326 b4357 b4380	UG58_01930 UG58_01935 UG58_06415 UG58_06560 UG58_06690 UG58_07155 UG58_07730 UG58_08125 UG58_08710 UG58_08800 UG58_09750 UG58_10130 UG58_11455 UG58_12925 UG58_13625 UG58_13825 UG58_14030 UG58_15240 UG58_15255 UG58_15730 UG58_16705 UG58_17510 UG58_18555 UG58_19370 UG58_20435 UG58_23075 UG58_24395
576	GO:0000166	0.515415	0.604804	14	644	nucleotide binding	MF	NA b0063 b0522 b0759 b1321 b1593 b2219 b2241 b2388 b2499 b2727 b2866 b2869 b3749 b3774	UG58_00785 UG58_01935 UG58_07150 UG58_10130 UG58_10235 UG58_10850 UG58_13625 UG58_14460 UG58_15240 UG58_15255 UG58_17740 UG58_18555 UG58_20435 UG58_24395
577	GO:1901265	0.515415	0.604804	14	644	nucleoside phosphate binding	MF	NA b0063 b0522 b0759 b1321 b1593 b2219 b2241 b2388 b2499 b2727 b2866 b2869 b3749 b3774	UG58_00785 UG58_01935 UG58_07150 UG58_10130 UG58_10235 UG58_10850 UG58_13625 UG58_14460 UG58_15240 UG58_15255 UG58_17740 UG58_18555 UG58_20435 UG58_24395
578	GO:0006082	0.515825	0.615774	11	509	organic acid metabolic process	BP	NA b0064 b1593 b2388 b2579 b2957 b3118 b3128 b3774 b3906 b4118 b4357	UG58_06560 UG58_07155 UG58_08800 UG58_14030 UG58_15730 UG58_17480 UG58_17510 UG58_18555 UG58_19370 UG58_20435 UG58_24395
579	GO:0043436	0.515825	0.615774	11	509	oxoacid metabolic process	BP	NA b0064 b1593 b2388 b2579 b2957 b3118 b3128 b3774 b3906 b4118 b4357	UG58_06560 UG58_07155 UG58_08800 UG58_14030 UG58_15730 UG58_17480 UG58_17510 UG58_18555 UG58_19370 UG58_20435 UG58_24395
580	GO:0009987	0.516501	0.602904	52	2543	cellular process	BP	NA b0063 b0064 b0129 b0162 b0344 b0522 b0523 b0759 b1205 b1593 b1725 b1853 b1902 b2151 b2219 b2241 b2388 b2499 b2535 b2579 b2597 b2726 b2727 b2789 b2801 b2866 b2869 b2943 b2957 b3060 b3118 b3127 b3128 b3487 b3642 b3654 b3728 b3749 b3774 b3906 b3927 b3932 b4055 b4118 b4128 b4189 b4237 b4240 b4326 b4335 b4357 b4559	UG58_00785 UG58_01930 UG58_01935 UG58_02785 UG58_05830 UG58_06415 UG58_06465 UG58_06560 UG58_07150 UG58_07155 UG58_07540 UG58_07730 UG58_08110 UG58_08125 UG58_08395 UG58_08705 UG58_08710 UG58_08800 UG58_09160 UG58_09750 UG58_10130 UG58_10235 UG58_10850 UG58_10955 UG58_11400 UG58_11455 UG58_12925 UG58_13625 UG58_13825 UG58_14030 UG58_15240 UG58_15255 UG58_15645 UG58_15730 UG58_16025 UG58_16705 UG5…
581	GO:0001882	0.517158	0.619546	10	455	nucleoside binding	MF	b0063 b0522 b1321 b1593 b2219 b2388 b2499 b2727 b2869 b3749	UG58_01935 UG58_07150 UG58_10130 UG58_10850 UG58_13625 UG58_14460 UG58_15255 UG58_17740 UG58_18555 UG58_24395
582	GO:0043492	0.518121	0.753859	2	82	ATPase activity, coupled to movement of substances	MF	b3728 b3749	UG58_10850 UG58_10955
583	GO:0003676	0.518378	0.613208	11	551	nucleic acid binding	MF	b0064 b0162 b1853 b2151 b2597 b2869 b3060 b3118 b3906 b4118 b4357	UG58_06560 UG58_07155 UG58_07730 UG58_08800 UG58_09750 UG58_12925 UG58_15255 UG58_16705 UG58_17510 UG58_19370 UG58_23075
584	GO:0055072	0.520282	0.837671	1	36	iron ion homeostasis	BP	b1902	UG58_19715
585	GO:0005622	0.520888	0.577893	31	1542	intracellular	CC	NA b0063 b0064 b0129 b0306 b0344 b0522 b0523 b0759 b1593 b1674 b1902 b2219 b2241 b2388 b2499 b2579 b2597 b2726 b2866 b2869 b2957 b2997 b3118 b3211 b3642 b3774 b3906 b3932 b4118 b4237 b4326	UG58_00785 UG58_01930 UG58_01935 UG58_02785 UG58_02965 UG58_06415 UG58_07150 UG58_07155 UG58_07540 UG58_08125 UG58_08800 UG58_10130 UG58_10235 UG58_11455 UG58_12525 UG58_13625 UG58_14030 UG58_15240 UG58_15255 UG58_15730 UG58_17065 UG58_17510 UG58_17735 UG58_18555 UG58_18985 UG58_19235 UG58_19370 UG58_19715 UG58_20435 UG58_23075 UG58_24395
586	GO:0033554	0.521351	0.647909	6	286	cellular response to stress	BP	b1205 b1853 b3728 b4189 b4326 b4335	UG58_05830 UG58_06415 UG58_06465 UG58_08395 UG58_10955 UG58_16705
587	GO:0032991	0.521923	0.627902	8	388	macromolecular complex	CC	b0344 b2241 b2597 b2997 b3728 b3749 b3932 b4237	UG58_02785 UG58_08125 UG58_10235 UG58_10850 UG58_10955 UG58_12525 UG58_19235 UG58_23075
588	GO:0043167	0.523458	0.577498	26	1235	ion binding	MF	b0063 b0344 b0522 b0759 b1321 b1593 b1674 b1902 b2219 b2241 b2388 b2499 b2726 b2727 b2866 b2869 b2997 b3211 b3642 b3728 b3749 b3774 b3927 b3932 b4055 b4237	UG58_00785 UG58_01935 UG58_02785 UG58_07150 UG58_08125 UG58_09160 UG58_10130 UG58_10235 UG58_10850 UG58_10955 UG58_11455 UG58_12525 UG58_13625 UG58_14460 UG58_15240 UG58_15255 UG58_17065 UG58_17735 UG58_17740 UG58_18555 UG58_18985 UG58_19235 UG58_19260 UG58_19715 UG58_20435 UG58_24395
589	GO:0000041	0.523539	0.835436	1	35	transition metal ion transport	BP	b1902	UG58_19715
590	GO:0042451	0.525354	0.83402	1	36	purine nucleoside biosynthetic process	BP	b2866	UG58_15240
591	GO:0046129	0.525354	0.83402	1	36	purine ribonucleoside biosynthetic process	BP	b2866	UG58_15240
592	GO:0097367	0.525877	0.605984	11	509	carbohydrate derivative binding	MF	b0063 b0522 b1321 b1593 b2219 b2241 b2388 b2499 b2727 b2869 b3749	UG58_01935 UG58_07150 UG58_10130 UG58_10235 UG58_10850 UG58_13625 UG58_14460 UG58_15255 UG58_17740 UG58_18555 UG58_24395
593	GO:0032555	0.526055	0.610889	10	458	purine ribonucleotide binding	MF	b0063 b0522 b1321 b1593 b2219 b2388 b2499 b2727 b2869 b3749	UG58_01935 UG58_07150 UG58_10130 UG58_10850 UG58_13625 UG58_14460 UG58_15255 UG58_17740 UG58_18555 UG58_24395
594	GO:0042625	0.527833	0.832216	1	36	ATPase activity, coupled to transmembrane movement of ions	MF	b3728	UG58_10955
595	GO:0017076	0.528509	0.608487	10	459	purine nucleotide binding	MF	b0063 b0522 b1321 b1593 b2219 b2388 b2499 b2727 b2869 b3749	UG58_01935 UG58_07150 UG58_10130 UG58_10850 UG58_13625 UG58_14460 UG58_15255 UG58_17740 UG58_18555 UG58_24395
596	GO:0005524	0.52883	0.614149	9	412	ATP binding	MF	b0063 b0522 b1321 b1593 b2219 b2388 b2499 b2869 b3749	UG58_01935 UG58_07150 UG58_10130 UG58_10850 UG58_13625 UG58_14460 UG58_15255 UG58_18555 UG58_24395
597	GO:0071822	0.529232	0.744021	2	90	protein complex subunit organization	BP	b2727 b2957	UG58_15730 UG58_17740
598	GO:0015267	0.532179	0.829131	1	35	channel activity	MF	b3927	UG58_19260
599	GO:0022803	0.532179	0.829131	1	35	passive transmembrane transporter activity	MF	b3927	UG58_19260
600	GO:0032559	0.534765	0.608335	9	414	adenyl ribonucleotide binding	MF	b0063 b0522 b1321 b1593 b2219 b2388 b2499 b2869 b3749	UG58_01935 UG58_07150 UG58_10130 UG58_10850 UG58_13625 UG58_14460 UG58_15255 UG58_18555 UG58_24395
601	GO:0030554	0.537319	0.605823	9	415	adenyl nucleotide binding	MF	b0063 b0522 b1321 b1593 b2219 b2388 b2499 b2869 b3749	UG58_01935 UG58_07150 UG58_10130 UG58_10850 UG58_13625 UG58_14460 UG58_15255 UG58_18555 UG58_24395
602	GO:0005829	0.537801	0.569602	20	1001	cytosol	CC	NA b0064 b0306 b0522 b0523 b0759 b1593 b1902 b2241 b2388 b2499 b2579 b2597 b2866 b2957 b3118 b3642 b3774 b3906 b3932 b4118	UG58_00785 UG58_01930 UG58_01935 UG58_02965 UG58_07155 UG58_08800 UG58_10235 UG58_11455 UG58_13625 UG58_14030 UG58_15240 UG58_15730 UG58_17510 UG58_18555 UG58_19235 UG58_19370 UG58_19715 UG58_20435 UG58_23075 UG58_24395
603	GO:0010181	0.539833	0.823007	1	39	FMN binding	MF	b2241	UG58_10235
604	GO:0051259	0.542249	0.821367	1	37	protein oligomerization	BP	b2957	UG58_15730
605	GO:0043190	0.547091	0.72827	2	87	ATP-binding cassette (ABC) transporter complex	CC	b3728 b3749	UG58_10850 UG58_10955
606	GO:0098533	0.547091	0.72827	2	87	ATPase dependent transmembrane transport complex	CC	b3728 b3749	UG58_10850 UG58_10955
607	GO:0007165	0.55027	0.725394	2	87	signal transduction	BP	b2219 b2869	UG58_10130 UG58_15255
608	GO:0007154	0.550618	0.680323	3	139	cell communication	BP	b2219 b2869 b3728	UG58_10130 UG58_10955 UG58_15255
609	GO:0016775	0.553087	0.813212	1	35	phosphotransferase activity, nitrogenous group as acceptor	MF	b2219	UG58_10130
610	GO:1902495	0.553918	0.722038	2	88	transmembrane transporter complex	CC	b3728 b3749	UG58_10850 UG58_10955
611	GO:1990351	0.553918	0.722038	2	88	transporter complex	CC	b3728 b3749	UG58_10850 UG58_10955
612	GO:1904564	0.553972	0.721989	2	88	Nbp35-Cfd1 ATPase complex	CC	b3728 b3749	UG58_10850 UG58_10955
613	GO:0006090	0.555376	0.811186	1	37	pyruvate metabolic process	BP	b2388	UG58_24395
614	GO:0023052	0.555386	0.720695	2	88	signaling	BP	b2219 b2869	UG58_10130 UG58_15255
615	GO:0044700	0.555386	0.720695	2	88	single organism signaling	BP	b2219 b2869	UG58_10130 UG58_15255
616	GO:0065003	0.556682	0.719323	2	94	macromolecular complex assembly	BP	b2727 b2957	UG58_15730 UG58_17740
617	GO:0072528	0.557056	0.809469	1	41	pyrimidine-containing compound biosynthetic process	BP	b3642	UG58_11455
618	GO:0004519	0.558414	0.808302	1	42	endonuclease activity	MF	b4128	UG58_08710
619	GO:0015405	0.564671	0.712043	2	90	P-P-bond-hydrolysis-driven transmembrane transporter activity	MF	b3728 b3749	UG58_10850 UG58_10955
620	GO:0016903	0.564928	0.803537	1	37	oxidoreductase activity, acting on the aldehyde or oxo group of donors	MF	b2866	UG58_15240
621	GO:0055085	0.567543	0.575649	9	425	transmembrane transport	BP	b2789 b2801 b2943 b3127 b3654 b3728 b3749 b3927 b4240	UG58_08110 UG58_10850 UG58_10955 UG58_11400 UG58_15645 UG58_17485 UG58_18045 UG58_18110 UG58_19260
622	GO:0042592	0.572616	0.704479	2	93	homeostatic process	BP	b1902 b3927	UG58_19260 UG58_19715
623	GO:0050662	0.578258	0.625456	4	188	coenzyme binding	MF	NA b0759 b2241 b2866 b3774	UG58_00785 UG58_10235 UG58_15240 UG58_20435
624	GO:0008233	0.578295	0.699132	2	91	peptidase activity	MF	b3158 b3932	UG58_17340 UG58_19235
625	GO:0038023	0.579499	0.791355	1	38	signaling receptor activity	MF	b2219	UG58_10130
626	GO:1901605	0.585694	0.617915	4	191	alpha-amino acid metabolic process	BP	b2579 b2957 b3118 b3774	UG58_14030 UG58_15730 UG58_17510 UG58_20435
627	GO:0015399	0.587179	0.690458	2	94	primary active transmembrane transporter activity	MF	b3728 b3749	UG58_10850 UG58_10955
628	GO:0055076	0.587438	0.784071	1	43	transition metal ion homeostasis	BP	b1902	UG58_19715
629	GO:0046164	0.58985	0.782065	1	42	alcohol catabolic process	BP	b2241	UG58_10235
630	GO:0015711	0.589907	0.641805	3	143	organic anion transport	BP	b0621 b0904 b4123	UG58_01515 UG58_03710 UG58_08775
631	GO:0019843	0.591456	0.780039	1	50	rRNA binding	MF	b2597	UG58_23075
632	GO:0097159	0.591733	0.510295	24	1197	organic cyclic compound binding	MF	NA b0063 b0064 b0162 b0522 b0759 b1321 b1593 b1853 b2151 b2219 b2241 b2388 b2499 b2597 b2727 b2866 b2869 b3060 b3118 b3749 b3774 b3906 b4118 b4357	UG58_00785 UG58_01935 UG58_06560 UG58_07150 UG58_07155 UG58_07730 UG58_08800 UG58_09750 UG58_10130 UG58_10235 UG58_10850 UG58_12925 UG58_13625 UG58_14460 UG58_15240 UG58_15255 UG58_16705 UG58_17510 UG58_17740 UG58_18555 UG58_19370 UG58_20435 UG58_23075 UG58_24395
633	GO:1901363	0.591733	0.510295	24	1197	heterocyclic compound binding	MF	NA b0063 b0064 b0162 b0522 b0759 b1321 b1593 b1853 b2151 b2219 b2241 b2388 b2499 b2597 b2727 b2866 b2869 b3060 b3118 b3749 b3774 b3906 b4118 b4357	UG58_00785 UG58_01935 UG58_06560 UG58_07150 UG58_07155 UG58_07730 UG58_08800 UG58_09750 UG58_10130 UG58_10235 UG58_10850 UG58_12925 UG58_13625 UG58_14460 UG58_15240 UG58_15255 UG58_16705 UG58_17510 UG58_17740 UG58_18555 UG58_19370 UG58_20435 UG58_23075 UG58_24395
634	GO:0044424	0.592902	0.506009	29	1483	intracellular part	CC	NA b0063 b0064 b0129 b0306 b0344 b0522 b0523 b0759 b1593 b1674 b1902 b2241 b2388 b2499 b2579 b2597 b2726 b2866 b2957 b2997 b3118 b3211 b3642 b3774 b3906 b3932 b4118 b4237 b4326	UG58_00785 UG58_01930 UG58_01935 UG58_02785 UG58_02965 UG58_06415 UG58_07150 UG58_07155 UG58_07540 UG58_08125 UG58_08800 UG58_10235 UG58_11455 UG58_12525 UG58_13625 UG58_14030 UG58_15240 UG58_15730 UG58_17065 UG58_17510 UG58_17735 UG58_18555 UG58_18985 UG58_19235 UG58_19370 UG58_19715 UG58_20435 UG58_23075 UG58_24395
635	GO:0006417	0.593006	0.778885	1	47	regulation of translation	BP	b2597	UG58_23075
636	GO:0044237	0.597529	0.501799	38	1905	cellular metabolic process	BP	NA b0063 b0064 b0129 b0162 b0344 b0522 b0523 b0759 b1593 b1725 b1853 b2151 b2219 b2241 b2388 b2499 b2535 b2579 b2597 b2726 b2727 b2866 b2869 b2957 b3060 b3118 b3128 b3642 b3774 b3906 b3932 b4055 b4118 b4128 b4237 b4240 b4326 b4357	UG58_00785 UG58_01930 UG58_01935 UG58_02785 UG58_06415 UG58_06560 UG58_07150 UG58_07155 UG58_07540 UG58_07730 UG58_08110 UG58_08125 UG58_08710 UG58_08800 UG58_09160 UG58_09750 UG58_10130 UG58_10235 UG58_11455 UG58_12925 UG58_13625 UG58_13825 UG58_14030 UG58_15240 UG58_15255 UG58_15730 UG58_16025 UG58_16705 UG58_17480 UG58_17510 UG58_17735 UG58_17740 UG58_18555 UG58_19235 UG58_19370 UG58_20435 UG5…
637	GO:0009061	0.597995	0.774791	1	43	anaerobic respiration	BP	b2241	UG58_10235
638	GO:0004175	0.598573	0.774275	1	43	endopeptidase activity	MF	b3932	UG58_19235
639	GO:0034248	0.600854	0.771823	1	48	regulation of cellular amide metabolic process	BP	b2597	UG58_23075
640	GO:0055065	0.603178	0.769959	1	45	metal ion homeostasis	BP	b1902	UG58_19715
641	GO:0046034	0.606692	0.766938	1	43	ATP metabolic process	BP	b2388	UG58_24395
642	GO:0022626	0.61177	0.761386	1	55	cytosolic ribosome	CC	b2597	UG58_23075
643	GO:0044391	0.61177	0.761386	1	55	ribosomal subunit	CC	b2597	UG58_23075
644	GO:0072330	0.615679	0.758197	1	48	monocarboxylic acid biosynthetic process	BP	b1593	UG58_18555
645	GO:0004672	0.615872	0.758539	1	42	protein kinase activity	MF	b2219	UG58_10130
646	GO:0016614	0.62112	0.656277	2	95	oxidoreductase activity, acting on CH-OH group of donors	MF	NA b2241 b3774	UG58_10235 UG58_20435
647	GO:0010608	0.623079	0.750965	1	51	posttranscriptional regulation of gene expression	BP	b2597	UG58_23075
648	GO:1901616	0.623567	0.750878	1	46	organic hydroxy compound catabolic process	BP	b2241	UG58_10235
649	GO:0043168	0.625732	0.492568	14	686	anion binding	MF	b0063 b0522 b0759 b1321 b1593 b2219 b2241 b2388 b2499 b2727 b2866 b2869 b3728 b3749	UG58_00785 UG58_01935 UG58_07150 UG58_10130 UG58_10235 UG58_10850 UG58_10955 UG58_13625 UG58_14460 UG58_15240 UG58_15255 UG58_17740 UG58_18555 UG58_24395
650	GO:0005057	0.62648	0.748254	1	44	receptor signaling protein activity	MF	b2219	UG58_10130
651	GO:0009205	0.631086	0.743597	1	46	purine ribonucleoside triphosphate metabolic process	BP	b2388	UG58_24395
652	GO:0008152	0.632919	0.469932	44	2216	metabolic process	BP	NA b0063 b0064 b0129 b0162 b0344 b0522 b0523 b0759 b1593 b1674 b1725 b1853 b2151 b2219 b2241 b2388 b2499 b2535 b2579 b2597 b2726 b2727 b2801 b2866 b2869 b2957 b2997 b3060 b3087 b3118 b3128 b3158 b3642 b3774 b3906 b3932 b4055 b4118 b4128 b4237 b4240 b4326 b4357 b4380	UG58_00785 UG58_01930 UG58_01935 UG58_02785 UG58_06415 UG58_06560 UG58_06690 UG58_07150 UG58_07155 UG58_07540 UG58_07730 UG58_08110 UG58_08125 UG58_08710 UG58_08800 UG58_09160 UG58_09750 UG58_10130 UG58_10235 UG58_11455 UG58_12525 UG58_12925 UG58_13065 UG58_13625 UG58_13825 UG58_14030 UG58_15240 UG58_15255 UG58_15730 UG58_16025 UG58_16705 UG58_17340 UG58_17480 UG58_17510 UG58_17735 UG58_17740 UG5…
653	GO:0051649	0.634129	0.740439	1	48	establishment of localization in cell	BP	b3487	UG58_22050
654	GO:0006508	0.634824	0.641642	2	102	proteolysis	BP	b3158 b3932	UG58_17340 UG58_19235
655	GO:1901136	0.636345	0.738245	1	48	carbohydrate derivative catabolic process	BP	b2241	UG58_10235
656	GO:0043229	0.636431	0.639603	2	115	intracellular organelle	CC	b0344 b2597	UG58_02785 UG58_23075
657	GO:0005840	0.63746	0.736413	1	59	ribosome	CC	b2597	UG58_23075
658	GO:0009144	0.638359	0.736322	1	47	purine nucleoside triphosphate metabolic process	BP	b2388	UG58_24395
659	GO:0005525	0.640733	0.733943	1	47	GTP binding	MF	b2727	UG58_17740
660	GO:0006950	0.641437	0.505332	8	429	response to stress	BP	b1205 b1853 b2597 b3728 b3932 b4189 b4326 b4335	UG58_05830 UG58_06415 UG58_06465 UG58_08395 UG58_10955 UG58_16705 UG58_19235 UG58_23075
661	GO:0032268	0.645233	0.728866	1	54	regulation of cellular protein metabolic process	BP	b2597	UG58_23075
662	GO:0030529	0.645867	0.727867	1	60	ribonucleoprotein complex	CC	b2597	UG58_23075
663	GO:0046496	0.650434	0.723891	1	49	nicotinamide nucleotide metabolic process	BP	b2388	UG58_24395
664	GO:0004872	0.651479	0.723068	1	46	receptor activity	MF	b2219	UG58_10130
665	GO:0051287	0.653857	0.720421	1	48	NAD binding	MF	NA b0759	UG58_00785
666	GO:0036094	0.654887	0.461244	14	702	small molecule binding	MF	NA b0063 b0522 b0759 b1321 b1593 b2219 b2241 b2388 b2499 b2727 b2866 b2869 b3749 b3774	UG58_00785 UG58_01935 UG58_07150 UG58_10130 UG58_10235 UG58_10850 UG58_13625 UG58_14460 UG58_15240 UG58_15255 UG58_17740 UG58_18555 UG58_20435 UG58_24395
667	GO:0043933	0.655999	0.61828	2	114	macromolecular complex subunit organization	BP	b2727 b2957	UG58_15730 UG58_17740
668	GO:0019362	0.656467	0.717526	1	50	pyridine nucleotide metabolic process	BP	b2388	UG58_24395
669	GO:0016798	0.658423	0.715545	1	49	hydrolase activity, acting on glycosyl bonds	MF	b0344	UG58_02785
670	GO:0009199	0.659814	0.713993	1	50	ribonucleoside triphosphate metabolic process	BP	b2388	UG58_24395
671	GO:0031668	0.668688	0.704165	1	54	cellular response to extracellular stimulus	BP	b3728	UG58_10955
672	GO:0071496	0.668688	0.704165	1	54	cellular response to external stimulus	BP	b3728	UG58_10955
673	GO:0009408	0.670948	0.70163	1	55	response to heat	BP	b3932	UG58_19235
674	GO:0006468	0.673878	0.698781	1	50	protein phosphorylation	BP	b2219	UG58_10130
675	GO:0015833	0.677677	0.694488	1	51	peptide transport	BP	b0445	UG58_02320
676	GO:0098797	0.682706	0.58784	2	113	plasma membrane protein complex	CC	b3728 b3749	UG58_10850 UG58_10955
677	GO:0016853	0.684357	0.585856	2	115	isomerase activity	MF	b0523 b0759	UG58_00785 UG58_01930
678	GO:0019001	0.684756	0.686362	1	53	guanyl nucleotide binding	MF	b2727	UG58_17740
679	GO:0032561	0.684756	0.686362	1	53	guanyl ribonucleotide binding	MF	b2727	UG58_17740
680	GO:0055080	0.685583	0.685277	1	55	cation homeostasis	BP	b1902	UG58_19715
681	GO:0044699	0.689219	0.408329	43	2148	single-organism process	BP	NA b0063 b0064 b0129 b0344 b0445 b0522 b0523 b0621 b0759 b0904 b1593 b1674 b1902 b2219 b2241 b2388 b2499 b2579 b2789 b2801 b2866 b2869 b2943 b2957 b2997 b3087 b3118 b3127 b3128 b3487 b3642 b3654 b3728 b3749 b3774 b3906 b3927 b4118 b4123 b4237 b4240 b4357 b4559	UG58_00785 UG58_01515 UG58_01930 UG58_01935 UG58_02320 UG58_02785 UG58_03710 UG58_06560 UG58_07150 UG58_07155 UG58_07540 UG58_08110 UG58_08125 UG58_08705 UG58_08775 UG58_08800 UG58_10130 UG58_10235 UG58_10850 UG58_10955 UG58_11400 UG58_11455 UG58_12525 UG58_13065 UG58_13625 UG58_14030 UG58_15240 UG58_15255 UG58_15645 UG58_15730 UG58_17480 UG58_17485 UG58_17510 UG58_18045 UG58_18110 UG58_18555 UG5…
682	GO:0044462	0.690075	0.503782	4	226	external encapsulating structure part	CC	b0445 b2957 b2997 b4055	UG58_02320 UG58_09160 UG58_12525 UG58_15730
683	GO:0005886	0.690158	0.409873	20	1036	plasma membrane	CC	b0621 b0848 b0904 b2219 b2241 b2726 b2789 b2801 b2943 b2997 b3127 b3487 b3654 b3728 b3749 b3927 b4123 b4189 b4240 b4559	UG58_00325 UG58_01515 UG58_03710 UG58_08110 UG58_08395 UG58_08705 UG58_08775 UG58_10130 UG58_10235 UG58_10850 UG58_10955 UG58_11400 UG58_12525 UG58_15645 UG58_17485 UG58_17735 UG58_18045 UG58_18110 UG58_19260 UG58_22050
684	GO:0016791	0.690759	0.67913	1	58	phosphatase activity	MF	b4055	UG58_09160
685	GO:0048037	0.692584	0.481742	5	268	cofactor binding	MF	NA b0759 b2241 b2866 b3774 b4055	UG58_00785 UG58_09160 UG58_10235 UG58_15240 UG58_20435
686	GO:0050801	0.698762	0.669825	1	57	ion homeostasis	BP	b1902	UG58_19715
687	GO:0098771	0.698762	0.669825	1	57	inorganic ion homeostasis	BP	b1902	UG58_19715
688	GO:0009064	0.70058	0.667879	1	54	glutamine family amino acid metabolic process	BP	b2957	UG58_15730
689	GO:0042886	0.706294	0.660953	1	55	amide transport	BP	b0445	UG58_02320
690	GO:0009991	0.70659	0.660261	1	60	response to extracellular stimulus	BP	b3728	UG58_10955
691	GO:0090305	0.708363	0.65799	1	62	nucleic acid phosphodiester bond hydrolysis	BP	b4128	UG58_08710
692	GO:0010605	0.708604	0.556352	2	131	negative regulation of macromolecule metabolic process	BP	b2597 b4326	UG58_06415 UG58_23075
693	GO:0009141	0.709995	0.656245	1	58	nucleoside triphosphate metabolic process	BP	b2388	UG58_24395
694	GO:0016311	0.710011	0.656038	1	61	dephosphorylation	BP	b4055	UG58_09160
695	GO:0005488	0.711234	0.380744	39	2013	binding	MF	NA b0063 b0064 b0162 b0344 b0522 b0759 b1321 b1593 b1674 b1853 b1902 b2151 b2219 b2241 b2388 b2499 b2597 b2726 b2727 b2866 b2869 b2957 b2997 b3060 b3118 b3158 b3211 b3642 b3728 b3749 b3774 b3906 b3927 b3932 b4055 b4118 b4237 b4326 b4357	UG58_00785 UG58_01935 UG58_02785 UG58_06415 UG58_06560 UG58_07150 UG58_07155 UG58_07730 UG58_08125 UG58_08800 UG58_09160 UG58_09750 UG58_10130 UG58_10235 UG58_10850 UG58_10955 UG58_11455 UG58_12525 UG58_12925 UG58_13625 UG58_14460 UG58_15240 UG58_15255 UG58_15730 UG58_16705 UG58_17065 UG58_17340 UG58_17510 UG58_17735 UG58_17740 UG58_18555 UG58_18985 UG58_19235 UG58_19260 UG58_19370 UG58_19715 UG5…
696	GO:0005737	0.712051	0.379729	26	1396	cytoplasm	CC	NA b0063 b0064 b0129 b0306 b0522 b0523 b0759 b1593 b1674 b1902 b2241 b2388 b2499 b2579 b2597 b2866 b2957 b3118 b3211 b3642 b3774 b3906 b3932 b4118 b4237 b4326	UG58_00785 UG58_01930 UG58_01935 UG58_02965 UG58_06415 UG58_07150 UG58_07155 UG58_07540 UG58_08125 UG58_08800 UG58_10235 UG58_11455 UG58_13625 UG58_14030 UG58_15240 UG58_15730 UG58_17065 UG58_17510 UG58_18555 UG58_18985 UG58_19235 UG58_19370 UG58_19715 UG58_20435 UG58_23075 UG58_24395
697	GO:0005887	0.716103	0.440057	6	331	integral component of plasma membrane	CC	b0904 b2801 b2943 b3654 b3927 b4240	UG58_03710 UG58_08110 UG58_11400 UG58_15645 UG58_18110 UG58_19260
698	GO:0009110	0.716202	0.648284	1	63	vitamin biosynthetic process	BP	b1593	UG58_18555
699	GO:0042364	0.716202	0.648284	1	63	water-soluble vitamin biosynthetic process	BP	b1593	UG58_18555
700	GO:0072524	0.716655	0.647961	1	59	pyridine-containing compound metabolic process	BP	b2388	UG58_24395
701	GO:0004871	0.722354	0.640869	1	58	signal transducer activity	MF	b2219	UG58_10130
702	GO:0016491	0.725286	0.418551	7	391	oxidoreductase activity	MF	NA b1674 b2241 b2866 b2997 b3087 b3774 b4237	UG58_08125 UG58_10235 UG58_12525 UG58_13065 UG58_15240 UG58_18985 UG58_20435
703	GO:0009311	0.725699	0.636482	1	60	oligosaccharide metabolic process	BP	b0344	UG58_02785
704	GO:0006631	0.725903	0.636159	1	61	fatty acid metabolic process	BP	b3118	UG58_17510
705	GO:0004518	0.72819	0.63299	1	65	nuclease activity	MF	b4128	UG58_08710
706	GO:0072527	0.72981	0.630898	1	65	pyrimidine-containing compound metabolic process	BP	b3642	UG58_11455
707	GO:0003674	0.731061	0.395644	56	2812	molecular_function	MF	NA b0063 b0064 b0129 b0162 b0344 b0445 b0522 b0523 b0621 b0759 b0904 b1321 b1593 b1674 b1725 b1853 b1902 b2151 b2219 b2241 b2388 b2499 b2579 b2597 b2726 b2727 b2789 b2801 b2866 b2869 b2943 b2957 b2997 b3060 b3087 b3118 b3127 b3128 b3158 b3211 b3642 b3654 b3728 b3749 b3774 b3906 b3927 b3932 b4055 b4118 b4123 b4128 b4237 b4240 b4326 b4357	UG58_00785 UG58_01515 UG58_01930 UG58_01935 UG58_02320 UG58_02785 UG58_03710 UG58_06415 UG58_06560 UG58_07150 UG58_07155 UG58_07540 UG58_07730 UG58_08110 UG58_08125 UG58_08710 UG58_08775 UG58_08800 UG58_09160 UG58_09750 UG58_10130 UG58_10235 UG58_10850 UG58_10955 UG58_11400 UG58_11455 UG58_12525 UG58_12925 UG58_13065 UG58_13625 UG58_14030 UG58_14460 UG58_15240 UG58_15255 UG58_15645 UG58_15730 UG5…
708	GO:0071944	0.735296	0.355707	23	1211	cell periphery	CC	b0445 b0621 b0848 b0904 b2219 b2241 b2726 b2789 b2801 b2943 b2957 b2997 b3127 b3487 b3654 b3728 b3749 b3927 b4055 b4123 b4189 b4240 b4559	UG58_00325 UG58_01515 UG58_02320 UG58_03710 UG58_08110 UG58_08395 UG58_08705 UG58_08775 UG58_09160 UG58_10130 UG58_10235 UG58_10850 UG58_10955 UG58_11400 UG58_12525 UG58_15645 UG58_15730 UG58_17485 UG58_17735 UG58_18045 UG58_18110 UG58_19260 UG58_22050
709	GO:0044425	0.736509	0.360633	18	960	membrane part	CC	b0129 b0621 b0848 b0904 b2219 b2726 b2789 b2801 b2943 b2997 b3127 b3654 b3728 b3749 b3927 b4123 b4240 b4559	UG58_00325 UG58_01515 UG58_03710 UG58_07540 UG58_08110 UG58_08705 UG58_08775 UG58_10130 UG58_10850 UG58_10955 UG58_11400 UG58_12525 UG58_15645 UG58_17485 UG58_17735 UG58_18045 UG58_18110 UG58_19260
710	GO:0006733	0.743617	0.612719	1	64	oxidoreduction coenzyme metabolic process	BP	b2388	UG58_24395
711	GO:0030312	0.745298	0.436351	4	242	external encapsulating structure	CC	b0445 b2957 b2997 b4055	UG58_02320 UG58_09160 UG58_12525 UG58_15730
712	GO:0016810	0.749431	0.604704	1	66	hydrolase activity, acting on carbon-nitrogen (but not peptide) bonds	MF	b2957	UG58_15730
713	GO:0019439	0.751293	0.60209	1	67	aromatic compound catabolic process	BP	b2866	UG58_15240
714	GO:0043226	0.751386	0.501077	2	142	organelle	CC	b0344 b2597	UG58_02785 UG58_23075
715	GO:0044446	0.753654	0.598357	1	77	intracellular organelle part	CC	b2597	UG58_23075
716	GO:0051186	0.756046	0.449481	3	191	cofactor metabolic process	BP	b1593 b2388 b2727	UG58_17740 UG58_18555 UG58_24395
717	GO:0018193	0.759892	0.590139	1	66	peptidyl-amino acid modification	BP	b2219	UG58_10130
718	GO:0031226	0.76123	0.384733	6	348	intrinsic component of plasma membrane	CC	b0904 b2801 b2943 b3654 b3927 b4240	UG58_03710 UG58_08110 UG58_11400 UG58_15645 UG58_18110 UG58_19260
719	GO:0042623	0.763276	0.485173	2	126	ATPase activity, coupled	MF	b3728 b3749	UG58_10850 UG58_10955
720	GO:0019538	0.764656	0.370337	7	430	protein metabolic process	BP	b2219 b2597 b2726 b2727 b3158 b3932 b4326	UG58_06415 UG58_10130 UG58_17340 UG58_17735 UG58_17740 UG58_19235 UG58_23075
721	GO:0009628	0.765805	0.481499	2	135	response to abiotic stimulus	BP	b2597 b3932	UG58_19235 UG58_23075
722	GO:0044710	0.76662	0.317441	26	1375	single-organism metabolic process	BP	NA b0063 b0064 b0344 b0522 b0523 b0759 b1593 b1674 b2219 b2241 b2388 b2499 b2579 b2801 b2866 b2957 b2997 b3087 b3118 b3128 b3642 b3774 b3906 b4118 b4237 b4357	UG58_00785 UG58_01930 UG58_01935 UG58_02785 UG58_06560 UG58_07150 UG58_07155 UG58_08125 UG58_08800 UG58_10130 UG58_10235 UG58_11455 UG58_12525 UG58_13065 UG58_13625 UG58_14030 UG58_15240 UG58_15730 UG58_17480 UG58_17510 UG58_18110 UG58_18555 UG58_18985 UG58_19370 UG58_20435 UG58_24395
723	GO:0009892	0.76709	0.479514	2	147	negative regulation of metabolic process	BP	b2597 b4326	UG58_06415 UG58_23075
724	GO:0016830	0.770701	0.574391	1	70	carbon-carbon lyase activity	MF	b0522	UG58_01935
725	GO:0044272	0.77131	0.5735	1	70	sulfur compound biosynthetic process	BP	b1593	UG58_18555
726	GO:0006066	0.771744	0.572916	1	69	alcohol metabolic process	BP	b2241	UG58_10235
727	GO:0016757	0.77187	0.572783	1	68	transferase activity, transferring glycosyl groups	MF	b3642	UG58_11455
728	GO:0072329	0.773339	0.57068	1	67	monocarboxylic acid catabolic process	BP	b4357	UG58_06560
729	GO:0006766	0.77683	0.565113	1	75	vitamin metabolic process	BP	b1593	UG58_18555
730	GO:0006767	0.77683	0.565113	1	75	water-soluble vitamin metabolic process	BP	b1593	UG58_18555
731	GO:0043170	0.77981	0.306992	20	1132	macromolecule metabolic process	BP	b0064 b0162 b0759 b1853 b2151 b2219 b2535 b2597 b2726 b2727 b2869 b3060 b3118 b3158 b3906 b3932 b4118 b4128 b4326 b4357	UG58_00785 UG58_06415 UG58_06560 UG58_07155 UG58_07730 UG58_08710 UG58_08800 UG58_09750 UG58_10130 UG58_12925 UG58_13825 UG58_15255 UG58_16705 UG58_17340 UG58_17510 UG58_17735 UG58_17740 UG58_19235 UG58_19370 UG58_23075
732	GO:0006520	0.780574	0.390304	4	245	cellular amino acid metabolic process	BP	NA b2579 b2957 b3118 b3774	UG58_14030 UG58_15730 UG58_17510 UG58_20435
733	GO:0044763	0.782236	0.297921	35	1816	single-organism cellular process	BP	NA b0063 b0064 b0344 b0522 b0523 b0759 b1593 b1902 b2219 b2241 b2388 b2499 b2579 b2789 b2801 b2866 b2869 b2943 b2957 b3118 b3127 b3128 b3487 b3642 b3654 b3728 b3749 b3774 b3906 b3927 b4118 b4237 b4240 b4357 b4559	UG58_00785 UG58_01930 UG58_01935 UG58_02785 UG58_06560 UG58_07150 UG58_07155 UG58_08110 UG58_08125 UG58_08705 UG58_08800 UG58_10130 UG58_10235 UG58_10850 UG58_10955 UG58_11400 UG58_11455 UG58_13625 UG58_14030 UG58_15240 UG58_15255 UG58_15645 UG58_15730 UG58_17480 UG58_17485 UG58_17510 UG58_18045 UG58_18110 UG58_18555 UG58_19260 UG58_19370 UG58_19715 UG58_20435 UG58_22050 UG58_24395
734	GO:0060089	0.782653	0.55666	1	69	molecular transducer activity	MF	b2219	UG58_10130
735	GO:0044260	0.783668	0.30514	18	1032	cellular macromolecule metabolic process	BP	b0064 b0162 b0759 b1853 b2151 b2219 b2535 b2597 b2726 b2869 b3060 b3118 b3906 b3932 b4118 b4128 b4326 b4357	UG58_00785 UG58_06415 UG58_06560 UG58_07155 UG58_07730 UG58_08710 UG58_08800 UG58_09750 UG58_10130 UG58_12925 UG58_13825 UG58_15255 UG58_16705 UG58_17510 UG58_17735 UG58_19235 UG58_19370 UG58_23075
736	GO:0046700	0.78949	0.545892	1	75	heterocycle catabolic process	BP	b2866	UG58_15240
737	GO:0006091	0.790345	0.446509	2	136	generation of precursor metabolites and energy	BP	b2241 b2388	UG58_10235 UG58_24395
738	GO:0006464	0.79686	0.436778	2	143	cellular protein modification process	BP	b2219 b2726	UG58_10130 UG58_17735
739	GO:0036211	0.79686	0.436778	2	143	protein modification process	BP	b2219 b2726	UG58_10130 UG58_17735
740	GO:0005506	0.797234	0.533626	1	78	iron ion binding	MF	b1902	UG58_19715
741	GO:0044270	0.798723	0.531301	1	77	cellular nitrogen compound catabolic process	BP	b2866	UG58_15240
742	GO:0071704	0.799196	0.2781	36	1919	organic substance metabolic process	BP	NA b0063 b0064 b0162 b0344 b0522 b0523 b0759 b1593 b1853 b2151 b2219 b2241 b2388 b2499 b2535 b2579 b2597 b2726 b2727 b2801 b2866 b2869 b2957 b3060 b3118 b3128 b3158 b3642 b3774 b3906 b3932 b4118 b4128 b4237 b4326 b4357	UG58_00785 UG58_01930 UG58_01935 UG58_02785 UG58_06415 UG58_06560 UG58_07150 UG58_07155 UG58_07730 UG58_08125 UG58_08710 UG58_08800 UG58_09750 UG58_10130 UG58_10235 UG58_11455 UG58_12925 UG58_13625 UG58_13825 UG58_14030 UG58_15240 UG58_15255 UG58_15730 UG58_16705 UG58_17340 UG58_17480 UG58_17510 UG58_17735 UG58_17740 UG58_18110 UG58_18555 UG58_19235 UG58_19370 UG58_20435 UG58_23075 UG58_24395
743	GO:0016616	0.806469	0.518938	1	74	oxidoreductase activity, acting on the CH-OH group of donors, NAD or NADP as acceptor	MF	NA b3774	UG58_20435
744	GO:0030001	0.807981	0.516415	1	75	metal ion transport	BP	b1902	UG58_19715
745	GO:0016021	0.810909	0.275321	16	903	integral component of membrane	CC	b0129 b0621 b0848 b0904 b2219 b2789 b2801 b2943 b3127 b3654 b3728 b3749 b3927 b4123 b4240 b4559	UG58_00325 UG58_01515 UG58_03710 UG58_07540 UG58_08110 UG58_08705 UG58_08775 UG58_10130 UG58_10850 UG58_10955 UG58_11400 UG58_15645 UG58_17485 UG58_18045 UG58_18110 UG58_19260
746	GO:0042578	0.814701	0.505003	1	81	phosphoric ester hydrolase activity	MF	b4055	UG58_09160
747	GO:0043232	0.816396	0.501762	1	92	intracellular non-membrane-bounded organelle	CC	b2597	UG58_23075
748	GO:0008270	0.816772	0.406399	2	149	zinc ion binding	MF	b2726 b2727	UG58_17735 UG58_17740
749	GO:1901566	0.817397	0.294913	8	504	organonitrogen compound biosynthetic process	BP	NA b0522 b0523 b1593 b2499 b2597 b2866 b3642 b3774	UG58_01930 UG58_01935 UG58_11455 UG58_13625 UG58_15240 UG58_18555 UG58_20435 UG58_23075
750	GO:0098796	0.817635	0.405069	2	148	membrane protein complex	CC	b3728 b3749	UG58_10850 UG58_10955
751	GO:0071705	0.818236	0.362443	3	204	nitrogen compound transport	BP	b0445 b0904 b3654	UG58_02320 UG58_03710 UG58_11400
752	GO:0043603	0.819769	0.360002	3	224	cellular amide metabolic process	BP	b1593 b2597 b2957	UG58_15730 UG58_18555 UG58_23075
753	GO:0008324	0.823916	0.395256	2	144	cation transmembrane transporter activity	MF	b2801 b2943	UG58_15645 UG58_18110
754	GO:1901361	0.826307	0.485029	1	84	organic cyclic compound catabolic process	BP	b2866	UG58_15240
755	GO:1901564	0.833362	0.256345	12	724	organonitrogen compound metabolic process	BP	NA b0522 b0523 b1593 b2388 b2499 b2579 b2597 b2866 b2957 b3118 b3642 b3774	UG58_01930 UG58_01935 UG58_11455 UG58_13625 UG58_14030 UG58_15240 UG58_15730 UG58_17510 UG58_18555 UG58_20435 UG58_23075 UG58_24395
756	GO:0031224	0.834393	0.245789	16	919	intrinsic component of membrane	CC	b0129 b0621 b0848 b0904 b2219 b2789 b2801 b2943 b3127 b3654 b3728 b3749 b3927 b4123 b4240 b4559	UG58_00325 UG58_01515 UG58_03710 UG58_07540 UG58_08110 UG58_08705 UG58_08775 UG58_10130 UG58_10850 UG58_10955 UG58_11400 UG58_15645 UG58_17485 UG58_18045 UG58_18110 UG58_19260
757	GO:0048519	0.834748	0.377513	2	170	negative regulation of biological process	BP	b2597 b4326	UG58_06415 UG58_23075
758	GO:0022607	0.838849	0.370876	2	164	cellular component assembly	BP	b2727 b2957	UG58_15730 UG58_17740
759	GO:0015031	0.839517	0.46135	1	87	protein transport	BP	b3487	UG58_22050
760	GO:0070011	0.84147	0.457846	1	85	peptidase activity, acting on L-amino acid peptides	MF	b3932	UG58_19235
761	GO:0017111	0.84365	0.323681	3	213	nucleoside-triphosphatase activity	MF	b2727 b3728 b3749	UG58_10850 UG58_10955 UG58_17740
762	GO:0043648	0.846502	0.448481	1	86	dicarboxylic acid metabolic process	BP	NA b3128	UG58_17480
763	GO:0009605	0.846842	0.44764	1	92	response to external stimulus	BP	b3728	UG58_10955
764	GO:0098660	0.84696	0.447586	1	87	inorganic ion transmembrane transport	BP	b3728	UG58_10955
765	GO:0044422	0.847439	0.44626	1	101	organelle part	CC	b2597	UG58_23075
766	GO:0008104	0.855715	0.430752	1	92	protein localization	BP	b3487	UG58_22050
767	GO:0045184	0.855715	0.430752	1	92	establishment of protein localization	BP	b3487	UG58_22050
768	GO:0030313	0.857858	0.300999	3	228	cell envelope	CC	b0445 b2957 b4055	UG58_02320 UG58_09160 UG58_15730
769	GO:0044464	0.858226	0.218944	50	2626	cell part	CC	NA b0063 b0064 b0129 b0306 b0344 b0445 b0522 b0523 b0621 b0759 b0848 b0904 b1593 b1674 b1902 b2219 b2241 b2388 b2499 b2579 b2597 b2726 b2789 b2801 b2866 b2869 b2943 b2957 b2997 b3118 b3127 b3211 b3487 b3642 b3654 b3728 b3749 b3774 b3906 b3927 b3932 b4055 b4118 b4123 b4188 b4189 b4237 b4240 b4326 b4559	UG58_00325 UG58_00785 UG58_01515 UG58_01930 UG58_01935 UG58_02320 UG58_02785 UG58_02965 UG58_03710 UG58_06415 UG58_07150 UG58_07155 UG58_07540 UG58_08110 UG58_08125 UG58_08395 UG58_08400 UG58_08705 UG58_08775 UG58_08800 UG58_09160 UG58_10130 UG58_10235 UG58_10850 UG58_10955 UG58_11400 UG58_11455 UG58_12525 UG58_13625 UG58_14030 UG58_15240 UG58_15255 UG58_15645 UG58_15730 UG58_17065 UG58_17485 UG5…
770	GO:0031975	0.860161	0.297266	3	229	envelope	CC	b0445 b2957 b4055	UG58_02320 UG58_09160 UG58_15730
771	GO:0005623	0.860575	0.215875	50	2628	cell	CC	NA b0063 b0064 b0129 b0306 b0344 b0445 b0522 b0523 b0621 b0759 b0848 b0904 b1593 b1674 b1902 b2219 b2241 b2388 b2499 b2579 b2597 b2726 b2789 b2801 b2866 b2869 b2943 b2957 b2997 b3118 b3127 b3211 b3487 b3642 b3654 b3728 b3749 b3774 b3906 b3927 b3932 b4055 b4118 b4123 b4188 b4189 b4237 b4240 b4326 b4559	UG58_00325 UG58_00785 UG58_01515 UG58_01930 UG58_01935 UG58_02320 UG58_02785 UG58_02965 UG58_03710 UG58_06415 UG58_07150 UG58_07155 UG58_07540 UG58_08110 UG58_08125 UG58_08395 UG58_08400 UG58_08705 UG58_08775 UG58_08800 UG58_09160 UG58_10130 UG58_10235 UG58_10850 UG58_10955 UG58_11400 UG58_11455 UG58_12525 UG58_13625 UG58_14030 UG58_15240 UG58_15255 UG58_15645 UG58_15730 UG58_17065 UG58_17485 UG5…
772	GO:0050896	0.861195	0.222434	11	696	response to stimulus	BP	b1205 b1853 b2219 b2597 b2869 b3728 b3927 b3932 b4189 b4326 b4335	UG58_05830 UG58_06415 UG58_06465 UG58_08395 UG58_10130 UG58_10955 UG58_15255 UG58_16705 UG58_19235 UG58_19260 UG58_23075
773	GO:0065008	0.862976	0.329894	2	166	regulation of biological quality	BP	b1902 b3927	UG58_19260 UG58_19715
774	GO:0043604	0.866056	0.324318	2	180	amide biosynthetic process	BP	b1593 b2597	UG58_18555 UG58_23075
775	GO:0045333	0.871459	0.399295	1	95	cellular respiration	BP	b2241	UG58_10235
776	GO:0055114	0.873406	0.2236	7	468	oxidation-reduction process	BP	NA b1674 b2241 b2866 b2997 b3087 b3774 b4237	UG58_08125 UG58_10235 UG58_12525 UG58_13065 UG58_15240 UG58_18985 UG58_20435
777	GO:0003824	0.878004	0.179859	34	1842	catalytic activity	MF	NA b0063 b0064 b0129 b0344 b0522 b0523 b0759 b1593 b1674 b1725 b2219 b2241 b2388 b2499 b2579 b2727 b2866 b2957 b2997 b3087 b3128 b3158 b3211 b3642 b3728 b3749 b3774 b3906 b3932 b4055 b4118 b4128 b4237 b4240	UG58_00785 UG58_01930 UG58_01935 UG58_02785 UG58_07150 UG58_07155 UG58_07540 UG58_08110 UG58_08125 UG58_08710 UG58_08800 UG58_09160 UG58_10130 UG58_10235 UG58_10850 UG58_10955 UG58_11455 UG58_12525 UG58_13065 UG58_13625 UG58_14030 UG58_15240 UG58_15730 UG58_16025 UG58_17065 UG58_17340 UG58_17480 UG58_17740 UG58_18555 UG58_18985 UG58_19235 UG58_19370 UG58_20435 UG58_24395
778	GO:0016020	0.882067	0.178014	21	1217	membrane	CC	b0129 b0621 b0848 b0904 b2219 b2241 b2726 b2789 b2801 b2943 b2997 b3127 b3487 b3654 b3728 b3749 b3927 b4123 b4189 b4240 b4559	UG58_00325 UG58_01515 UG58_03710 UG58_07540 UG58_08110 UG58_08395 UG58_08705 UG58_08775 UG58_10130 UG58_10235 UG58_10850 UG58_10955 UG58_11400 UG58_12525 UG58_15645 UG58_17485 UG58_17735 UG58_18045 UG58_18110 UG58_19260 UG58_22050
779	GO:0044711	0.892086	0.186025	9	595	single-organism biosynthetic process	BP	NA b0063 b0522 b0523 b0759 b1593 b2499 b2866 b3642 b3774	UG58_00785 UG58_01930 UG58_01935 UG58_07150 UG58_11455 UG58_13625 UG58_15240 UG58_18555 UG58_20435
780	GO:0043228	0.892686	0.353246	1	119	non-membrane-bounded organelle	CC	b2597	UG58_23075
781	GO:0010629	0.89338	0.351727	1	117	negative regulation of gene expression	BP	b2597	UG58_23075
782	GO:0016462	0.895247	0.237722	3	242	pyrophosphatase activity	MF	b2727 b3728 b3749	UG58_10850 UG58_10955 UG58_17740
783	GO:0016887	0.895397	0.270162	2	174	ATPase activity	MF	b3728 b3749	UG58_10850 UG58_10955
784	GO:0005575	0.897029	0.166882	50	2656	cellular_component	CC	NA b0063 b0064 b0129 b0306 b0344 b0445 b0522 b0523 b0621 b0759 b0848 b0904 b1593 b1674 b1902 b2219 b2241 b2388 b2499 b2579 b2597 b2726 b2789 b2801 b2866 b2869 b2943 b2957 b2997 b3118 b3127 b3211 b3487 b3642 b3654 b3728 b3749 b3774 b3906 b3927 b3932 b4055 b4118 b4123 b4188 b4189 b4237 b4240 b4326 b4559	UG58_00325 UG58_00785 UG58_01515 UG58_01930 UG58_01935 UG58_02320 UG58_02785 UG58_02965 UG58_03710 UG58_06415 UG58_07150 UG58_07155 UG58_07540 UG58_08110 UG58_08125 UG58_08395 UG58_08400 UG58_08705 UG58_08775 UG58_08800 UG58_09160 UG58_10130 UG58_10235 UG58_10850 UG58_10955 UG58_11400 UG58_11455 UG58_12525 UG58_13625 UG58_14030 UG58_15240 UG58_15255 UG58_15645 UG58_15730 UG58_17065 UG58_17485 UG5…
785	GO:0016818	0.897841	0.233094	3	244	hydrolase activity, acting on acid anhydrides, in phosphorus-containing anhydrides	MF	b2727 b3728 b3749	UG58_10850 UG58_10955 UG58_17740
786	GO:0033692	0.898895	0.339434	1	106	cellular polysaccharide biosynthetic process	BP	b0759	UG58_00785
787	GO:0016817	0.899144	0.230757	3	245	hydrolase activity, acting on acid anhydrides	MF	b2727 b3728 b3749	UG58_10850 UG58_10955 UG58_17740
788	GO:0006790	0.900082	0.336606	1	110	sulfur compound metabolic process	BP	b1593	UG58_18555
789	GO:0098656	0.901115	0.334328	1	105	anion transmembrane transport	BP	b3728	UG58_10955
790	GO:0000271	0.901231	0.334011	1	107	polysaccharide biosynthetic process	BP	b0759	UG58_00785
791	GO:0044267	0.901415	0.20845	4	331	cellular protein metabolic process	BP	b2219 b2597 b2726 b3932	UG58_10130 UG58_17735 UG58_19235 UG58_23075
792	GO:0010558	0.901479	0.333149	1	121	negative regulation of macromolecule biosynthetic process	BP	b2597	UG58_23075
793	GO:2000113	0.901479	0.333149	1	121	negative regulation of cellular macromolecule biosynthetic process	BP	b2597	UG58_23075
794	GO:0009890	0.903808	0.327686	1	122	negative regulation of biosynthetic process	BP	b2597	UG58_23075
795	GO:0031327	0.903808	0.327686	1	122	negative regulation of cellular biosynthetic process	BP	b2597	UG58_23075
796	GO:0015980	0.906327	0.321987	1	109	energy derivation by oxidation of organic compounds	BP	b2241	UG58_10235
797	GO:0051172	0.906567	0.321123	1	124	negative regulation of nitrogen compound metabolic process	BP	b2597	UG58_23075
798	GO:0034220	0.908286	0.244613	2	183	ion transmembrane transport	BP	b3728 b3927	UG58_10955 UG58_19260
799	GO:0034637	0.909058	0.315405	1	111	cellular carbohydrate biosynthetic process	BP	b0759	UG58_00785
800	GO:0016788	0.913452	0.233977	2	196	hydrolase activity, acting on ester bonds	MF	b4055 b4128	UG58_08710 UG58_09160
801	GO:0031324	0.916243	0.297472	1	129	negative regulation of cellular metabolic process	BP	b2597	UG58_23075
802	GO:0042221	0.918987	0.194003	3	268	response to chemical	BP	b1205 b3927 b4189	UG58_05830 UG58_08395 UG58_19260
803	GO:0044264	0.920731	0.286357	1	117	cellular polysaccharide metabolic process	BP	b0759	UG58_00785
804	GO:0006412	0.921056	0.28528	1	132	translation	BP	b2597	UG58_23075
805	GO:0042802	0.921736	0.188741	3	269	identical protein binding	MF	b0759 b2957 b3932	UG58_00785 UG58_15730 UG58_19235
806	GO:0005515	0.922527	0.130924	13	870	protein binding	MF	b0064 b0759 b2151 b2597 b2726 b2727 b2869 b2957 b2997 b3158 b3749 b3932 b4326	UG58_00785 UG58_06415 UG58_07155 UG58_09750 UG58_10850 UG58_12525 UG58_15255 UG58_15730 UG58_17340 UG58_17735 UG58_17740 UG58_19235 UG58_23075
807	GO:0033036	0.923403	0.279422	1	121	macromolecule localization	BP	b3487	UG58_22050
808	GO:0016787	0.924885	0.136464	9	628	hydrolase activity	MF	b0344 b2727 b2957 b3158 b3728 b3749 b3932 b4055 b4128	UG58_02785 UG58_08710 UG58_09160 UG58_10850 UG58_10955 UG58_15730 UG58_17340 UG58_17740 UG58_19235
809	GO:0051188	0.926019	0.272529	1	126	cofactor biosynthetic process	BP	b2727	UG58_17740
810	GO:0016053	0.927209	0.204884	2	200	organic acid biosynthetic process	BP	NA b1593 b3774	UG58_18555 UG58_20435
811	GO:0046394	0.927209	0.204884	2	200	carboxylic acid biosynthetic process	BP	NA b1593 b3774	UG58_18555 UG58_20435
812	GO:0005976	0.929167	0.264267	1	122	polysaccharide metabolic process	BP	b0759	UG58_00785
813	GO:1901607	0.933828	0.251624	1	125	alpha-amino acid biosynthetic process	BP	b3774	UG58_20435
814	GO:0043043	0.936494	0.244037	1	142	peptide biosynthetic process	BP	b2597	UG58_23075
815	GO:0048523	0.9437	0.223486	1	149	negative regulation of cellular process	BP	b2597	UG58_23075
816	GO:0016051	0.94498	0.219925	1	134	carbohydrate biosynthetic process	BP	b0759	UG58_00785
817	GO:0008652	0.952438	0.197451	1	140	cellular amino acid biosynthetic process	BP	NA b3774	UG58_20435
818	GO:0043412	0.957519	0.134106	2	234	macromolecule modification	BP	b2219 b2726	UG58_10130 UG58_17735
819	GO:0046914	0.958839	0.112004	3	308	transition metal ion binding	MF	b1902 b2726 b2727	UG58_17735 UG58_17740 UG58_19715
820	GO:0006732	0.958969	0.176716	1	152	coenzyme metabolic process	BP	b2388	UG58_24395
821	GO:0003723	0.962611	0.164661	1	164	RNA binding	MF	b2597	UG58_23075
822	GO:0006518	0.964887	0.156965	1	169	peptide metabolic process	BP	b2597	UG58_23075
823	GO:0016043	0.966948	0.0933796	3	329	cellular component organization	BP	b2727 b2957 b3927	UG58_15730 UG58_17740 UG58_19260
824	GO:0044085	0.97184	0.0962066	2	261	cellular component biogenesis	BP	b2727 b2957	UG58_15730 UG58_17740
825	GO:0044255	0.975664	0.118376	1	173	cellular lipid metabolic process	BP	b3118	UG58_17510
826	GO:0016740	0.977513	0.0508019	7	602	transferase activity	MF	b0063 b0129 b1725 b2219 b2388 b3642 b4240	UG58_07150 UG58_07540 UG58_08110 UG58_10130 UG58_11455 UG58_16025 UG58_24395
827	GO:0006629	0.979954	0.101674	1	182	lipid metabolic process	BP	b3118	UG58_17510
828	GO:0006812	0.980023	0.10142	1	177	cation transport	BP	b1902	UG58_19715
829	GO:0044283	0.981695	0.0675257	2	275	small molecule biosynthetic process	BP	NA b1593 b3774	UG58_18555 UG58_20435
830	GO:0071840	0.986209	0.0446493	3	380	cellular component organization or biogenesis	BP	b2727 b2957 b3927	UG58_15730 UG58_17740 UG58_19260
831	GO:0030964	1	0.750086	0	14	NADH dehydrogenase complex	CC
832	GO:0015562	1	0.731066	0	15	efflux transmembrane transporter activity	MF
833	GO:0006260	1	0.266052	0	63	DNA replication	BP
834	GO:0051128	1	0.149083	0	94	regulation of cellular component organization	BP
835	GO:0016651	1	0.35698	0	49	oxidoreductase activity, acting on NAD(P)H	MF
836	GO:0061695	1	0.706172	0	17	transferase complex, transferring phosphorus-containing groups	CC
837	GO:0006396	1	0.0989083	0	112	RNA processing	BP
838	GO:0045226	1	0.618924	0	23	extracellular polysaccharide biosynthetic process	BP
839	GO:0046379	1	0.618924	0	23	extracellular polysaccharide metabolic process	BP
840	GO:1903509	1	0.190099	0	78	liposaccharide metabolic process	BP
841	GO:0045229	1	0.145692	0	89	external encapsulating structure organization	BP
842	GO:0000003	1	0.641636	0	22	reproduction	BP
843	GO:0000012	1	0.977278	0	1	single strand break repair	BP
844	GO:0000015	1	0.977228	0	1	phosphopyruvate hydratase complex	CC
845	GO:0000018	1	0.917815	0	4	regulation of DNA recombination	BP
846	GO:0000023	1	0.954765	0	2	maltose metabolic process	BP
847	GO:0000025	1	0.977124	0	1	maltose catabolic process	BP
848	GO:0000027	1	0.819127	0	10	ribosomal large subunit assembly	BP
849	GO:0000028	1	0.86791	0	8	ribosomal small subunit assembly	BP
850	GO:0000030	1	0.977124	0	1	mannosyltransferase activity	MF
851	GO:0000032	1	0.977531	0	1	cell wall mannoprotein biosynthetic process	BP
852	GO:0000034	1	0.977124	0	1	adenine deaminase activity	MF
853	GO:0000035	1	0.983781	0	1	acyl binding	MF
854	GO:0000036	1	0.983781	0	1	ACP phosphopantetheine attachment site binding involved in fatty acid biosynthetic process	MF
855	GO:0000049	1	0.489317	0	36	tRNA binding	MF
856	GO:0000050	1	0.874119	0	6	urea cycle	BP
857	GO:0000053	1	0.977175	0	1	argininosuccinate metabolic process	BP
858	GO:0000062	1	0.858302	0	7	fatty-acyl-CoA binding	MF
859	GO:0000064	1	0.9772	0	1	L-ornithine transmembrane transporter activity	MF
860	GO:0000096	1	0.514524	0	31	sulfur amino acid metabolic process	BP
861	GO:0000097	1	0.563393	0	27	sulfur amino acid biosynthetic process	BP
862	GO:0000098	1	0.956631	0	2	sulfur amino acid catabolic process	BP
863	GO:0000099	1	0.829306	0	9	sulfur amino acid transmembrane transporter activity	MF
864	GO:0000100	1	0.977138	0	1	S-methylmethionine transmembrane transporter activity	MF
865	GO:0000101	1	0.763807	0	13	sulfur amino acid transport	BP
866	GO:0000102	1	0.977302	0	1	L-methionine secondary active transmembrane transporter activity	MF
867	GO:0000103	1	0.847326	0	8	sulfate assimilation	BP
868	GO:0000104	1	0.859963	0	8	succinate dehydrogenase activity	MF
869	GO:0000105	1	0.832845	0	9	histidine biosynthetic process	BP
870	GO:0000107	1	0.963499	0	2	imidazoleglycerol-phosphate synthase activity	MF
871	GO:0000150	1	0.978102	0	1	recombinase activity	MF
872	GO:0000154	1	0.506249	0	33	rRNA modification	BP
873	GO:0000156	1	0.768519	0	13	phosphorelay response regulator activity	MF
874	GO:0000162	1	0.878463	0	6	tryptophan biosynthetic process	BP
875	GO:0000175	1	0.879404	0	6	3'-5'-exoribonuclease activity	MF
876	GO:0000178	1	0.954765	0	2	exosome (RNase complex)	CC
877	GO:0000179	1	0.958776	0	2	rRNA (adenine-N6,N6-)-dimethyltransferase activity	MF
878	GO:0000210	1	0.980763	0	1	NAD+ diphosphatase activity	MF
879	GO:0000217	1	0.961677	0	2	DNA secondary structure binding	MF
880	GO:0000229	1	0.983691	0	1	cytoplasmic chromosome	CC
881	GO:0000255	1	0.88123	0	6	allantoin metabolic process	BP
882	GO:0000256	1	0.88123	0	6	allantoin catabolic process	BP
883	GO:0000270	1	0.23399	0	67	peptidoglycan metabolic process	BP
884	GO:0000272	1	0.786209	0	11	polysaccharide catabolic process	BP
885	GO:0000278	1	0.857267	0	8	mitotic cell cycle	BP
886	GO:0000281	1	0.857267	0	8	mitotic cytokinesis	BP
887	GO:0000303	1	0.928403	0	4	response to superoxide	BP
888	GO:0000305	1	0.907205	0	5	response to oxygen radical	BP
889	GO:0000309	1	0.959785	0	2	nicotinamide-nucleotide adenylyltransferase activity	MF
890	GO:0000310	1	0.983199	0	1	xanthine phosphoribosyltransferase activity	MF
891	GO:0000372	1	0.983506	0	1	Group I intron splicing	BP
892	GO:0000375	1	0.983506	0	1	RNA splicing, via transesterification reactions	BP
893	GO:0000376	1	0.983506	0	1	RNA splicing, via transesterification reactions with guanosine as nucleophile	BP
894	GO:0000394	1	0.982681	0	1	RNA splicing, via endonucleolytic cleavage and ligation	BP
895	GO:0000400	1	0.978102	0	1	four-way junction DNA binding	MF
896	GO:0000405	1	0.983212	0	1	bubble DNA binding	MF
897	GO:0000408	1	0.960379	0	2	EKC/KEOPS complex	CC
898	GO:0000413	1	0.824486	0	10	protein peptidyl-prolyl isomerization	BP
899	GO:0000428	1	0.954765	0	2	DNA-directed RNA polymerase complex	CC
900	GO:0000451	1	0.903202	0	5	rRNA 2'-O-methylation	BP
901	GO:0000453	1	0.903202	0	5	enzyme-directed rRNA 2'-O-methylation	BP
902	GO:0000455	1	0.855697	0	8	enzyme-directed rRNA pseudouridine synthesis	BP
903	GO:0000462	1	0.967181	0	2	maturation of SSU-rRNA from tricistronic rRNA transcript (SSU-rRNA, 5.8S rRNA, LSU-rRNA)	BP
904	GO:0000469	1	0.983159	0	1	cleavage involved in rRNA processing	BP
905	GO:0000470	1	0.981453	0	1	maturation of LSU-rRNA	BP
906	GO:0000478	1	0.983159	0	1	endonucleolytic cleavage involved in rRNA processing	BP
907	GO:0000700	1	0.982964	0	1	mismatch base pair DNA N-glycosylase activity	MF
908	GO:0000702	1	0.944106	0	3	oxidized base lesion DNA N-glycosylase activity	MF
909	GO:0000703	1	0.944106	0	3	oxidized pyrimidine nucleobase lesion DNA N-glycosylase activity	MF
910	GO:0000715	1	0.977124	0	1	nucleotide-excision repair, DNA damage recognition	BP
911	GO:0000716	1	0.977124	0	1	transcription-coupled nucleotide-excision repair, DNA damage recognition	BP
912	GO:0000724	1	0.891557	0	5	double-strand break repair via homologous recombination	BP
913	GO:0000725	1	0.790082	0	11	recombinational repair	BP
914	GO:0000726	1	0.979897	0	1	non-recombinational repair	BP
915	GO:0000730	1	0.978102	0	1	DNA recombinase assembly	BP
916	GO:0000731	1	0.9182	0	4	DNA synthesis involved in DNA repair	BP
917	GO:0000738	1	0.959275	0	2	DNA catabolic process, exonucleolytic	BP
918	GO:0000746	1	0.946518	0	3	conjugation	BP
919	GO:0000774	1	0.982411	0	1	adenyl-nucleotide exchange factor activity	MF
920	GO:0000785	1	0.983691	0	1	chromatin	CC
921	GO:0000786	1	0.983691	0	1	nucleosome	CC
922	GO:0000787	1	0.983691	0	1	cytoplasmic nucleosome	CC
923	GO:0000789	1	0.983691	0	1	cytoplasmic chromatin	CC
924	GO:0000793	1	0.977124	0	1	condensed chromosome	CC
925	GO:0000796	1	0.977124	0	1	condensin complex	CC
926	GO:0000810	1	0.980855	0	1	diacylglycerol diphosphate phosphatase activity	MF
927	GO:0000820	1	0.977124	0	1	regulation of glutamine family amino acid metabolic process	BP
928	GO:0000900	1	0.943937	0	3	translation repressor activity, nucleic acid binding	MF
929	GO:0000902	1	0.33805	0	50	cell morphogenesis	BP
930	GO:0000906	1	0.983145	0	1	6,7-dimethyl-8-ribityllumazine synthase activity	MF
931	GO:0000907	1	0.979958	0	1	sulfonate dioxygenase activity	MF
932	GO:0000908	1	0.979958	0	1	taurine dioxygenase activity	MF
933	GO:0000910	1	0.530733	0	32	cytokinesis	BP
934	GO:0000917	1	0.857267	0	8	barrier septum assembly	BP
935	GO:0000918	1	0.966412	0	2	barrier septum site selection	BP
936	GO:0000920	1	0.894841	0	5	cell separation after cytokinesis	BP
937	GO:0000921	1	0.983623	0	1	septin ring assembly	BP
938	GO:0000966	1	0.960867	0	2	RNA 5'-end processing	BP
939	GO:0000967	1	0.960867	0	2	rRNA 5'-end processing	BP
940	GO:0000985	1	0.983741	0	1	bacterial-type RNA polymerase core promoter sequence-specific DNA binding	MF
941	GO:0000990	1	0.867623	0	7	transcription factor activity, core RNA polymerase binding	MF
942	GO:0000996	1	0.867623	0	7	core DNA-dependent RNA polymerase binding promoter specificity activity	MF
943	GO:0001000	1	0.983058	0	1	bacterial-type RNA polymerase core enzyme binding	MF
944	GO:0001046	1	0.964142	0	2	core promoter sequence-specific DNA binding	MF
945	GO:0001047	1	0.947453	0	3	core promoter binding	MF
946	GO:0001070	1	0.936628	0	4	RNA binding transcription factor activity	MF
947	GO:0001072	1	0.936628	0	4	transcription antitermination factor activity, RNA binding	MF
948	GO:0001073	1	0.960564	0	2	transcription antitermination factor activity, DNA binding	MF
949	GO:0001098	1	0.949219	0	3	basal transcription machinery binding	MF
950	GO:0001101	1	0.761413	0	14	response to acid chemical	BP
951	GO:0001108	1	0.949219	0	3	bacterial-type RNA polymerase holo enzyme binding	MF
952	GO:0001121	1	0.906968	0	5	transcription from bacterial-type RNA polymerase promoter	BP
953	GO:0001123	1	0.939594	0	3	transcription initiation from bacterial-type RNA polymerase promoter	BP
954	GO:0001124	1	0.983058	0	1	transcription elongation from bacterial-type RNA polymerase promoter	BP
955	GO:0001130	1	0.814683	0	10	bacterial-type RNA polymerase transcription factor activity, sequence-specific DNA binding	MF
956	GO:0001131	1	0.849563	0	8	transcription factor activity, bacterial-type RNA polymerase core promoter proximal region sequence-specific binding	MF
957	GO:0001140	1	0.98195	0	1	transcriptional activator activity, bacterial-type RNA polymerase core promoter proximal region sequence-specific binding	MF
958	GO:0001141	1	0.917723	0	4	transcriptional repressor activity, bacterial-type RNA polymerase core promoter proximal region sequence-specific binding	MF
959	GO:0001199	1	0.9834	0	1	transcription factor activity, metal ion regulated sequence-specific DNA binding	MF
960	GO:0001204	1	0.9834	0	1	bacterial-type RNA polymerase transcription factor activity, metal ion regulated sequence-specific DNA binding	MF
961	GO:0001216	1	0.941722	0	3	bacterial-type RNA polymerase transcriptional activator activity, sequence-specific DNA binding	MF
962	GO:0001217	1	0.917723	0	4	bacterial-type RNA polymerase transcriptional repressor activity, sequence-specific DNA binding	MF
963	GO:0001406	1	0.960015	0	2	glycerophosphodiester transmembrane transporter activity	MF
964	GO:0001407	1	0.9175	0	4	glycerophosphodiester transport	BP
965	GO:0001510	1	0.444775	0	39	RNA methylation	BP
966	GO:0001514	1	0.954782	0	2	selenocysteine incorporation	BP
967	GO:0001522	1	0.753663	0	14	pseudouridine synthesis	BP
968	GO:0001530	1	0.949107	0	3	lipopolysaccharide binding	MF
969	GO:0001539	1	0.378482	0	49	cilium or flagellum-dependent cell motility	BP
970	GO:0001558	1	0.902618	0	6	regulation of cell growth	BP
971	GO:0001618	1	0.977178	0	1	virus receptor activity	MF
972	GO:0001671	1	0.977127	0	1	ATPase activator activity	MF
973	GO:0001676	1	0.936718	0	3	long-chain fatty acid metabolic process	BP
974	GO:0001680	1	0.977342	0	1	tRNA 3'-terminal CCA addition	BP
975	GO:0001682	1	0.983549	0	1	tRNA 5'-leader removal	BP
976	GO:0001716	1	0.977124	0	1	L-amino-acid oxidase activity	MF
977	GO:0001727	1	0.979474	0	1	lipid kinase activity	MF
978	GO:0001731	1	0.98363	0	1	formation of translation preinitiation complex	BP
979	GO:0001761	1	0.977135	0	1	beta-alanine transmembrane transporter activity	MF
980	GO:0001762	1	0.977135	0	1	beta-alanine transport	BP
981	GO:0001884	1	0.979623	0	1	pyrimidine nucleoside binding	MF
982	GO:0001887	1	0.872225	0	6	selenium compound metabolic process	BP
983	GO:0001896	1	0.915819	0	4	autolysis	BP
984	GO:0001906	1	0.983718	0	1	cell killing	BP
985	GO:0001932	1	0.966798	0	2	regulation of protein phosphorylation	BP
986	GO:0001934	1	0.983043	0	1	positive regulation of protein phosphorylation	BP
987	GO:0001948	1	0.978448	0	1	glycoprotein binding	MF
988	GO:0002047	1	0.957475	0	2	phenazine biosynthetic process	BP
989	GO:0002084	1	0.98151	0	1	protein depalmitoylation	BP
990	GO:0002094	1	0.941051	0	3	polyprenyltransferase activity	MF
991	GO:0002097	1	0.716311	0	16	tRNA wobble base modification	BP
992	GO:0002098	1	0.815183	0	10	tRNA wobble uridine modification	BP
993	GO:0002099	1	0.956257	0	2	tRNA wobble guanine modification	BP
994	GO:0002100	1	0.98298	0	1	tRNA wobble adenosine to inosine editing	BP
995	GO:0002101	1	0.954845	0	2	tRNA wobble cytosine modification	BP
996	GO:0002128	1	0.929369	0	4	tRNA nucleoside ribose methylation	BP
997	GO:0002130	1	0.983131	0	1	wobble position ribose methylation	BP
998	GO:0002131	1	0.983131	0	1	wobble position cytosine ribose methylation	BP
999	GO:0002132	1	0.983131	0	1	wobble position uridine ribose methylation	BP
1000	GO:0002136	1	0.977207	0	1	wobble base lysidine biosynthesis	BP
1001	GO:0002143	1	0.93077	0	4	tRNA wobble position uridine thiolation	BP
1002	GO:0002161	1	0.84624	0	8	aminoacyl-tRNA editing activity	MF
1003	GO:0002181	1	0.909865	0	5	cytoplasmic translation	BP
1004	GO:0002183	1	0.98363	0	1	cytoplasmic translational initiation	BP
1005	GO:0002184	1	0.982661	0	1	cytoplasmic translational termination	BP
1006	GO:0002188	1	0.98363	0	1	translation reinitiation	BP
1007	GO:0002190	1	0.98363	0	1	cap-independent translational initiation	BP
1008	GO:0002192	1	0.98363	0	1	IRES-dependent translational initiation	BP
1009	GO:0002196	1	0.98298	0	1	Ser-tRNA(Ala) hydrolase activity	MF
1010	GO:0002218	1	0.978182	0	1	activation of innate immune response	BP
1011	GO:0002221	1	0.978182	0	1	pattern recognition receptor signaling pathway	BP
1012	GO:0002224	1	0.978182	0	1	toll-like receptor signaling pathway	BP
1013	GO:0002253	1	0.978182	0	1	activation of immune response	BP
1014	GO:0002376	1	0.978182	0	1	immune system process	BP
1015	GO:0002682	1	0.978182	0	1	regulation of immune system process	BP
1016	GO:0002684	1	0.978182	0	1	positive regulation of immune system process	BP
1017	GO:0002755	1	0.978182	0	1	MyD88-dependent toll-like receptor signaling pathway	BP
1018	GO:0002757	1	0.978182	0	1	immune response-activating signal transduction	BP
1019	GO:0002758	1	0.978182	0	1	innate immune response-activating signal transduction	BP
1020	GO:0002764	1	0.978182	0	1	immune response-regulating signaling pathway	BP
1021	GO:0002935	1	0.977612	0	1	tRNA (adenine-C2-)-methyltransferase activity	MF
1022	GO:0002937	1	0.977127	0	1	tRNA 4-thiouridine biosynthesis	BP
1023	GO:0002938	1	0.981595	0	1	tRNA guanine ribose methylation	BP
1024	GO:0002939	1	0.980825	0	1	tRNA N1-guanine methylation	BP
1025	GO:0002943	1	0.93775	0	3	tRNA dihydrouridine synthesis	BP
1026	GO:0002949	1	0.92774	0	4	tRNA threonylcarbamoyladenosine modification	BP
1027	GO:0003333	1	0.287865	0	58	amino acid transmembrane transport	BP
1028	GO:0003678	1	0.744682	0	13	DNA helicase activity	MF
1029	GO:0003681	1	0.927849	0	4	bent DNA binding	MF
1030	GO:0003684	1	0.776806	0	12	damaged DNA binding	MF
1031	GO:0003688	1	0.942688	0	3	DNA replication origin binding	MF
1032	GO:0003689	1	0.956128	0	2	DNA clamp loader activity	MF
1033	GO:0003690	1	0.819196	0	10	double-stranded DNA binding	MF
1034	GO:0003697	1	0.730514	0	16	single-stranded DNA binding	MF
1035	GO:0003712	1	0.966472	0	2	transcription cofactor activity	MF
1036	GO:0003713	1	0.982433	0	1	transcription coactivator activity	MF
1037	GO:0003714	1	0.983758	0	1	transcription corepressor activity	MF
1038	GO:0003720	1	0.982343	0	1	telomerase activity	MF
1039	GO:0003724	1	0.779296	0	11	RNA helicase activity	MF
1040	GO:0003725	1	0.867449	0	7	double-stranded RNA binding	MF
1041	GO:0003727	1	0.872746	0	7	single-stranded RNA binding	MF
1042	GO:0003729	1	0.750543	0	15	mRNA binding	MF
1043	GO:0003730	1	0.954765	0	2	mRNA 3'-UTR binding	MF
1044	GO:0003735	1	0.404186	0	53	structural constituent of ribosome	MF
1045	GO:0003743	1	0.929226	0	4	translation initiation factor activity	MF
1046	GO:0003746	1	0.863484	0	7	translation elongation factor activity	MF
1047	GO:0003747	1	0.92053	0	4	translation release factor activity	MF
1048	GO:0003755	1	0.824486	0	10	peptidyl-prolyl cis-trans isomerase activity	MF
1049	GO:0003756	1	0.9245	0	4	protein disulfide isomerase activity	MF
1050	GO:0003774	1	0.85729	0	8	motor activity	MF
1051	GO:0003796	1	0.957867	0	2	lysozyme activity	MF
1052	GO:0003825	1	0.958056	0	2	alpha,alpha-trehalose-phosphate synthase (UDP-forming) activity	MF
1053	GO:0003826	1	0.978851	0	1	alpha-ketoacid dehydrogenase activity	MF
1054	GO:0003839	1	0.981539	0	1	gamma-glutamylcyclotransferase activity	MF
1055	GO:0003840	1	0.977124	0	1	gamma-glutamyltransferase activity	MF
1056	GO:0003841	1	0.981128	0	1	1-acylglycerol-3-phosphate O-acyltransferase activity	MF
1057	GO:0003842	1	0.977124	0	1	1-pyrroline-5-carboxylate dehydrogenase activity	MF
1058	GO:0003844	1	0.977124	0	1	1,4-alpha-glucan branching enzyme activity	MF
1059	GO:0003848	1	0.983102	0	1	2-amino-4-hydroxy-6-hydroxymethyldihydropteridine diphosphokinase activity	MF
1060	GO:0003849	1	0.935812	0	3	3-deoxy-7-phosphoheptulonate synthase activity	MF
1061	GO:0003850	1	0.98179	0	1	2-deoxyglucose-6-phosphatase activity	MF
1062	GO:0003852	1	0.977124	0	1	2-isopropylmalate synthase activity	MF
1063	GO:0003855	1	0.980916	0	1	3-dehydroquinate dehydratase activity	MF
1064	GO:0003856	1	0.977936	0	1	3-dehydroquinate synthase activity	MF
1065	GO:0003857	1	0.932991	0	3	3-hydroxyacyl-CoA dehydrogenase activity	MF
1066	GO:0003861	1	0.959857	0	2	3-isopropylmalate dehydratase activity	MF
1067	GO:0003862	1	0.977919	0	1	3-isopropylmalate dehydrogenase activity	MF
1068	GO:0003864	1	0.980547	0	1	3-methyl-2-oxobutanoate hydroxymethyltransferase activity	MF
1069	GO:0003866	1	0.977251	0	1	3-phosphoshikimate 1-carboxyvinyltransferase activity	MF
1070	GO:0003867	1	0.977256	0	1	4-aminobutyrate transaminase activity	MF
1071	GO:0003871	1	0.977124	0	1	5-methyltetrahydropteroyltriglutamate-homocysteine S-methyltransferase activity	MF
1072	GO:0003872	1	0.958495	0	2	6-phosphofructokinase activity	MF
1073	GO:0003879	1	0.979474	0	1	ATP phosphoribosyltransferase activity	MF
1074	GO:0003880	1	0.978083	0	1	protein C-terminal carboxyl O-methyltransferase activity	MF
1075	GO:0003882	1	0.977165	0	1	CDP-diacylglycerol-serine O-phosphatidyltransferase activity	MF
1076	GO:0003883	1	0.977124	0	1	CTP synthase activity	MF
1077	GO:0003886	1	0.977133	0	1	DNA (cytosine-5-)-methyltransferase activity	MF
1078	GO:0003887	1	0.721707	0	16	DNA-directed DNA polymerase activity	MF
1079	GO:0003896	1	0.959866	0	2	DNA primase activity	MF
1080	GO:0003899	1	0.845841	0	8	DNA-directed RNA polymerase activity	MF
1081	GO:0003904	1	0.977133	0	1	deoxyribodipyrimidine photo-lyase activity	MF
1082	GO:0003905	1	0.962953	0	2	alkylbase DNA N-glycosylase activity	MF
1083	GO:0003906	1	0.92511	0	4	DNA-(apurinic or apyrimidinic site) lyase activity	MF
1084	GO:0003908	1	0.945651	0	3	methylated-DNA-[protein]-cysteine S-methyltransferase activity	MF
1085	GO:0003909	1	0.954765	0	2	DNA ligase activity	MF
1086	GO:0003911	1	0.954765	0	2	DNA ligase (NAD+) activity	MF
1087	GO:0003913	1	0.977133	0	1	DNA photolyase activity	MF
1088	GO:0003916	1	0.855217	0	7	DNA topoisomerase activity	MF
1089	GO:0003917	1	0.938289	0	3	DNA topoisomerase type I activity	MF
1090	GO:0003918	1	0.911546	0	4	DNA topoisomerase type II (ATP-hydrolyzing) activity	MF
1091	GO:0003919	1	0.97907	0	1	FMN adenylyltransferase activity	MF
1092	GO:0003920	1	0.978224	0	1	GMP reductase activity	MF
1093	GO:0003921	1	0.977124	0	1	GMP synthase activity	MF
1094	GO:0003922	1	0.977124	0	1	GMP synthase (glutamine-hydrolyzing) activity	MF
1095	GO:0003933	1	0.964537	0	2	GTP cyclohydrolase activity	MF
1096	GO:0003934	1	0.98179	0	1	GTP cyclohydrolase I activity	MF
1097	GO:0003935	1	0.982433	0	1	GTP cyclohydrolase II activity	MF
1098	GO:0003937	1	0.977124	0	1	IMP cyclohydrolase activity	MF
1099	GO:0003938	1	0.977125	0	1	IMP dehydrogenase activity	MF
1100	GO:0003941	1	0.892202	0	5	L-serine ammonia-lyase activity	MF
1101	GO:0003942	1	0.936206	0	3	N-acetyl-gamma-glutamyl-phosphate reductase activity	MF
1102	GO:0003949	1	0.981128	0	1	1-(5-phosphoribosyl)-5-[(5-phosphoribosylamino)methylideneamino]imidazole-4-carboxamide isomerase activity	MF
1103	GO:0003951	1	0.979684	0	1	NAD+ kinase activity	MF
1104	GO:0003952	1	0.980206	0	1	NAD+ synthase (glutamine-hydrolyzing) activity	MF
1105	GO:0003954	1	0.641467	0	21	NADH dehydrogenase activity	MF
1106	GO:0003955	1	0.913492	0	5	NAD(P)H dehydrogenase (quinone) activity	MF
1107	GO:0003957	1	0.977139	0	1	NAD(P)+ transhydrogenase (B-specific) activity	MF
1108	GO:0003959	1	0.955508	0	2	NADPH dehydrogenase activity	MF
1109	GO:0003960	1	0.978694	0	1	NADPH:quinone reductase activity	MF
1110	GO:0003961	1	0.977954	0	1	O-acetylhomoserine aminocarboxypropyltransferase activity	MF
1111	GO:0003962	1	0.956028	0	2	cystathionine gamma-synthase activity	MF
1112	GO:0003963	1	0.983102	0	1	RNA-3'-phosphate cyclase activity	MF
1113	GO:0003964	1	0.982343	0	1	RNA-directed DNA polymerase activity	MF
1114	GO:0003973	1	0.95492	0	2	(S)-2-hydroxy-acid oxidase activity	MF
1115	GO:0003977	1	0.977154	0	1	UDP-N-acetylglucosamine diphosphorylase activity	MF
1116	GO:0003979	1	0.955356	0	2	UDP-glucose 6-dehydrogenase activity	MF
1117	GO:0003983	1	0.959335	0	2	UTP:glucose-1-phosphate uridylyltransferase activity	MF
1118	GO:0003984	1	0.908227	0	5	acetolactate synthase activity	MF
1119	GO:0003985	1	0.933634	0	3	acetyl-CoA C-acetyltransferase activity	MF
1120	GO:0003987	1	0.977124	0	1	acetate-CoA ligase activity	MF
1121	GO:0003988	1	0.89185	0	5	acetyl-CoA C-acyltransferase activity	MF
1122	GO:0003989	1	0.920957	0	4	acetyl-CoA carboxylase activity	MF
1123	GO:0003991	1	0.980763	0	1	acetylglutamate kinase activity	MF
1124	GO:0003992	1	0.912184	0	4	N2-acetyl-L-ornithine:2-oxoglutarate 5-aminotransferase activity	MF
1125	GO:0003994	1	0.932911	0	3	aconitate hydratase activity	MF
1126	GO:0003995	1	0.874686	0	6	acyl-CoA dehydrogenase activity	MF
1127	GO:0003998	1	0.983723	0	1	acylphosphatase activity	MF
1128	GO:0003999	1	0.9827	0	1	adenine phosphoribosyltransferase activity	MF
1129	GO:0004000	1	0.940412	0	3	adenosine deaminase activity	MF
1130	GO:0004003	1	0.775989	0	11	ATP-dependent DNA helicase activity	MF
1131	GO:0004004	1	0.811985	0	9	ATP-dependent RNA helicase activity	MF
1132	GO:0004014	1	0.980547	0	1	adenosylmethionine decarboxylase activity	MF
1133	GO:0004015	1	0.977357	0	1	adenosylmethionine-8-amino-7-oxononanoate transaminase activity	MF
1134	GO:0004016	1	0.977124	0	1	adenylate cyclase activity	MF
1135	GO:0004017	1	0.965621	0	2	adenylate kinase activity	MF
1136	GO:0004018	1	0.977154	0	1	N6-(1,2-dicarboxyethyl)AMP AMP-lyase (fumarate-forming) activity	MF
1137	GO:0004019	1	0.977228	0	1	adenylosuccinate synthase activity	MF
1138	GO:0004020	1	0.98232	0	1	adenylylsulfate kinase activity	MF
1139	GO:0004021	1	0.955243	0	2	L-alanine:2-oxoglutarate aminotransferase activity	MF
1140	GO:0004022	1	0.873311	0	6	alcohol dehydrogenase (NAD) activity	MF
1141	GO:0004024	1	0.977821	0	1	alcohol dehydrogenase activity, zinc-dependent	MF
1142	GO:0004029	1	0.793162	0	10	aldehyde dehydrogenase (NAD) activity	MF
1143	GO:0004033	1	0.826932	0	9	aldo-keto reductase (NADP) activity	MF
1144	GO:0004034	1	0.958424	0	2	aldose 1-epimerase activity	MF
1145	GO:0004035	1	0.977134	0	1	alkaline phosphatase activity	MF
1146	GO:0004038	1	0.97716	0	1	allantoinase activity	MF
1147	GO:0004040	1	0.941678	0	3	amidase activity	MF
1148	GO:0004042	1	0.977187	0	1	acetyl-CoA:L-glutamate N-acetyltransferase activity	MF
1149	GO:0004044	1	0.977124	0	1	amidophosphoribosyltransferase activity	MF
1150	GO:0004045	1	0.96611	0	2	aminoacyl-tRNA hydrolase activity	MF
1151	GO:0004047	1	0.977902	0	1	aminomethyltransferase activity	MF
1152	GO:0004048	1	0.977124	0	1	anthranilate phosphoribosyltransferase activity	MF
1153	GO:0004049	1	0.938161	0	3	anthranilate synthase activity	MF
1154	GO:0004055	1	0.977175	0	1	argininosuccinate synthase activity	MF
1155	GO:0004056	1	0.977152	0	1	argininosuccinate lyase activity	MF
1156	GO:0004060	1	0.98002	0	1	arylamine N-acetyltransferase activity	MF
1157	GO:0004065	1	0.977124	0	1	arylsulfatase activity	MF
1158	GO:0004066	1	0.977124	0	1	asparagine synthase (glutamine-hydrolyzing) activity	MF
1159	GO:0004068	1	0.983488	0	1	aspartate 1-decarboxylase activity	MF
1160	GO:0004069	1	0.977479	0	1	L-aspartate:2-oxoglutarate aminotransferase activity	MF
1161	GO:0004070	1	0.957078	0	2	aspartate carbamoyltransferase activity	MF
1162	GO:0004071	1	0.956225	0	2	aspartate-ammonia ligase activity	MF
1163	GO:0004072	1	0.911588	0	4	aspartate kinase activity	MF
1164	GO:0004073	1	0.956771	0	2	aspartate-semialdehyde dehydrogenase activity	MF
1165	GO:0004075	1	0.97717	0	1	biotin carboxylase activity	MF
1166	GO:0004076	1	0.978246	0	1	biotin synthase activity	MF
1167	GO:0004077	1	0.978851	0	1	biotin-[acetyl-CoA-carboxylase] ligase activity	MF
1168	GO:0004084	1	0.959977	0	2	branched-chain-amino-acid transaminase activity	MF
1169	GO:0004087	1	0.977124	0	1	carbamoyl-phosphate synthase (ammonia) activity	MF
1170	GO:0004088	1	0.955265	0	2	carbamoyl-phosphate synthase (glutamine-hydrolyzing) activity	MF
1171	GO:0004089	1	0.981844	0	1	carbonate dehydratase activity	MF
1172	GO:0004096	1	0.932909	0	3	catalase activity	MF
1173	GO:0004106	1	0.955839	0	2	chorismate mutase activity	MF
1174	GO:0004107	1	0.977954	0	1	chorismate synthase activity	MF
1175	GO:0004108	1	0.955312	0	2	citrate (Si)-synthase activity	MF
1176	GO:0004109	1	0.935722	0	3	coproporphyrinogen oxidase activity	MF
1177	GO:0004112	1	0.898901	0	5	cyclic-nucleotide phosphodiesterase activity	MF
1178	GO:0004113	1	0.982829	0	1	2',3'-cyclic-nucleotide 3'-phosphodiesterase activity	MF
1179	GO:0004114	1	0.980206	0	1	3',5'-cyclic-nucleotide phosphodiesterase activity	MF
1180	GO:0004115	1	0.980206	0	1	3',5'-cyclic-AMP phosphodiesterase activity	MF
1181	GO:0004121	1	0.955529	0	2	cystathionine beta-lyase activity	MF
1182	GO:0004123	1	0.956028	0	2	cystathionine gamma-lyase activity	MF
1183	GO:0004124	1	0.937439	0	3	cysteine synthase activity	MF
1184	GO:0004125	1	0.977143	0	1	L-seryl-tRNASec selenium transferase activity	MF
1185	GO:0004126	1	0.979623	0	1	cytidine deaminase activity	MF
1186	GO:0004127	1	0.981652	0	1	cytidylate kinase activity	MF
1187	GO:0004129	1	0.939621	0	3	cytochrome-c oxidase activity	MF
1188	GO:0004130	1	0.97714	0	1	cytochrome-c peroxidase activity	MF
1189	GO:0004131	1	0.977251	0	1	cytosine deaminase activity	MF
1190	GO:0004133	1	0.954765	0	2	glycogen debranching enzyme activity	MF
1191	GO:0004134	1	0.977124	0	1	4-alpha-glucanotransferase activity	MF
1192	GO:0004135	1	0.977124	0	1	amylo-alpha-1,6-glucosidase activity	MF
1193	GO:0004139	1	0.980702	0	1	deoxyribose-phosphate aldolase activity	MF
1194	GO:0004140	1	0.982202	0	1	dephospho-CoA kinase activity	MF
1195	GO:0004143	1	0.983524	0	1	diacylglycerol kinase activity	MF
1196	GO:0004145	1	0.982641	0	1	diamine N-acetyltransferase activity	MF
1197	GO:0004146	1	0.964691	0	2	dihydrofolate reductase activity	MF
1198	GO:0004147	1	0.942709	0	3	dihydrolipoamide branched chain acyltransferase activity	MF
1199	GO:0004148	1	0.977131	0	1	dihydrolipoyl dehydrogenase activity	MF
1200	GO:0004149	1	0.977396	0	1	dihydrolipoyllysine-residue succinyltransferase activity	MF
1201	GO:0004150	1	0.967331	0	2	dihydroneopterin aldolase activity	MF
1202	GO:0004151	1	0.978224	0	1	dihydroorotase activity	MF
1203	GO:0004152	1	0.939573	0	3	dihydroorotate dehydrogenase activity	MF
1204	GO:0004155	1	0.981923	0	1	6,7-dihydropteridine reductase activity	MF
1205	GO:0004156	1	0.979989	0	1	dihydropteroate synthase activity	MF
1206	GO:0004159	1	0.955197	0	2	dihydrouracil dehydrogenase (NAD+) activity	MF
1207	GO:0004160	1	0.977124	0	1	dihydroxy-acid dehydratase activity	MF
1208	GO:0004161	1	0.979474	0	1	dimethylallyltranstransferase activity	MF
1209	GO:0004165	1	0.977124	0	1	dodecenoyl-CoA delta-isomerase activity	MF
1210	GO:0004170	1	0.96681	0	2	dUTP diphosphatase activity	MF
1211	GO:0004176	1	0.854837	0	7	ATP-dependent peptidase activity	MF
1212	GO:0004177	1	0.783714	0	11	aminopeptidase activity	MF
1213	GO:0004180	1	0.686036	0	17	carboxypeptidase activity	MF
1214	GO:0004181	1	0.981218	0	1	metallocarboxypeptidase activity	MF
1215	GO:0004185	1	0.747695	0	13	serine-type carboxypeptidase activity	MF
1216	GO:0004190	1	0.895775	0	6	aspartic-type endopeptidase activity	MF
1217	GO:0004222	1	0.738057	0	14	metalloendopeptidase activity	MF
1218	GO:0004252	1	0.741548	0	14	serine-type endopeptidase activity	MF
1219	GO:0004300	1	0.932991	0	3	enoyl-CoA hydratase activity	MF
1220	GO:0004309	1	0.958441	0	2	exopolyphosphatase activity	MF
1221	GO:0004311	1	0.979563	0	1	farnesyltranstransferase activity	MF
1222	GO:0004312	1	0.880907	0	6	fatty acid synthase activity	MF
1223	GO:0004314	1	0.979183	0	1	[acyl-carrier-protein] S-malonyltransferase activity	MF
1224	GO:0004315	1	0.935116	0	3	3-oxoacyl-[acyl-carrier-protein] synthase activity	MF
1225	GO:0004316	1	0.981158	0	1	3-oxoacyl-[acyl-carrier-protein] reductase (NADPH) activity	MF
1226	GO:0004318	1	0.980609	0	1	enoyl-[acyl-carrier-protein] reductase (NADH) activity	MF
1227	GO:0004322	1	0.966411	0	2	ferroxidase activity	MF
1228	GO:0004324	1	0.981038	0	1	ferredoxin-NADP+ reductase activity	MF
1229	GO:0004325	1	0.956506	0	2	ferrochelatase activity	MF
1230	GO:0004326	1	0.977278	0	1	tetrahydrofolylpolyglutamate synthase activity	MF
1231	GO:0004332	1	0.956625	0	2	fructose-bisphosphate aldolase activity	MF
1232	GO:0004333	1	0.932921	0	3	fumarate hydratase activity	MF
1233	GO:0004335	1	0.95632	0	2	galactokinase activity	MF
1234	GO:0004337	1	0.979474	0	1	geranyltranstransferase activity	MF
1235	GO:0004342	1	0.944183	0	3	glucosamine-6-phosphate deaminase activity	MF
1236	GO:0004344	1	0.977124	0	1	glucose dehydrogenase activity	MF
1237	GO:0004345	1	0.977125	0	1	glucose-6-phosphate dehydrogenase activity	MF
1238	GO:0004346	1	0.98179	0	1	glucose-6-phosphatase activity	MF
1239	GO:0004347	1	0.977124	0	1	glucose-6-phosphate isomerase activity	MF
1240	GO:0004349	1	0.977853	0	1	glutamate 5-kinase activity	MF
1241	GO:0004350	1	0.977308	0	1	glutamate-5-semialdehyde dehydrogenase activity	MF
1242	GO:0004351	1	0.978356	0	1	glutamate decarboxylase activity	MF
1243	GO:0004352	1	0.977175	0	1	glutamate dehydrogenase (NAD+) activity	MF
1244	GO:0004354	1	0.977175	0	1	glutamate dehydrogenase (NADP+) activity	MF
1245	GO:0004355	1	0.954773	0	2	glutamate synthase (NADPH) activity	MF
1246	GO:0004356	1	0.977136	0	1	glutamate-ammonia ligase activity	MF
1247	GO:0004357	1	0.955401	0	2	glutamate-cysteine ligase activity	MF
1248	GO:0004358	1	0.977187	0	1	glutamate N-acetyltransferase activity	MF
1249	GO:0004359	1	0.958793	0	2	glutaminase activity	MF
1250	GO:0004360	1	0.977124	0	1	glutamine-fructose-6-phosphate transaminase (isomerizing) activity	MF
1251	GO:0004362	1	0.977167	0	1	glutathione-disulfide reductase activity	MF
1252	GO:0004363	1	0.978987	0	1	glutathione synthase activity	MF
1253	GO:0004364	1	0.844921	0	9	glutathione transferase activity	MF
1254	GO:0004365	1	0.95745	0	2	glyceraldehyde-3-phosphate dehydrogenase (NAD+) (phosphorylating) activity	MF
1255	GO:0004366	1	0.959751	0	2	glycerol-3-phosphate O-acyltransferase activity	MF
1256	GO:0004367	1	0.978402	0	1	glycerol-3-phosphate dehydrogenase [NAD+] activity	MF
1257	GO:0004370	1	0.977124	0	1	glycerol kinase activity	MF
1258	GO:0004371	1	0.960535	0	2	glycerone kinase activity	MF
1259	GO:0004372	1	0.977308	0	1	glycine hydroxymethyltransferase activity	MF
1260	GO:0004373	1	0.977129	0	1	glycogen (starch) synthase activity	MF
1261	GO:0004375	1	0.977124	0	1	glycine dehydrogenase (decarboxylating) activity	MF
1262	GO:0004385	1	0.982178	0	1	guanylate kinase activity	MF
1263	GO:0004386	1	0.528093	0	28	helicase activity	MF
1264	GO:0004399	1	0.977219	0	1	histidinol dehydrogenase activity	MF
1265	GO:0004400	1	0.978044	0	1	histidinol-phosphate transaminase activity	MF
1266	GO:0004401	1	0.978063	0	1	histidinol-phosphatase activity	MF
1267	GO:0004412	1	0.954765	0	2	homoserine dehydrogenase activity	MF
1268	GO:0004413	1	0.979155	0	1	homoserine kinase activity	MF
1269	GO:0004416	1	0.944094	0	3	hydroxyacylglutathione hydrolase activity	MF
1270	GO:0004417	1	0.983842	0	1	hydroxyethylthiazole kinase activity	MF
1271	GO:0004418	1	0.97907	0	1	hydroxymethylbilane synthase activity	MF
1272	GO:0004422	1	0.966277	0	2	hypoxanthine phosphoribosyltransferase activity	MF
1273	GO:0004424	1	0.978063	0	1	imidazoleglycerol-phosphate dehydratase activity	MF
1274	GO:0004425	1	0.977163	0	1	indole-3-glycerol-phosphate synthase activity	MF
1275	GO:0004427	1	0.982829	0	1	inorganic diphosphatase activity	MF
1276	GO:0004448	1	0.977315	0	1	isocitrate dehydrogenase activity	MF
1277	GO:0004450	1	0.977315	0	1	isocitrate dehydrogenase (NADP+) activity	MF
1278	GO:0004451	1	0.977219	0	1	isocitrate lyase activity	MF
1279	GO:0004452	1	0.982719	0	1	isopentenyl-diphosphate delta-isomerase activity	MF
1280	GO:0004456	1	0.977124	0	1	phosphogluconate dehydratase activity	MF
1281	GO:0004457	1	0.934699	0	3	lactate dehydrogenase activity	MF
1282	GO:0004458	1	0.977124	0	1	D-lactate dehydrogenase (cytochrome) activity	MF
1283	GO:0004459	1	0.977479	0	1	L-lactate dehydrogenase activity	MF
1284	GO:0004462	1	0.9834	0	1	lactoylglutathione lyase activity	MF
1285	GO:0004463	1	0.979897	0	1	leukotriene-A4 hydrolase activity	MF
1286	GO:0004467	1	0.977124	0	1	long-chain fatty acid-CoA ligase activity	MF
1287	GO:0004470	1	0.954765	0	2	malic enzyme activity	MF
1288	GO:0004471	1	0.954765	0	2	malate dehydrogenase (decarboxylating) (NAD+) activity	MF
1289	GO:0004473	1	0.954765	0	2	malate dehydrogenase (decarboxylating) (NADP+) activity	MF
1290	GO:0004474	1	0.954765	0	2	malate synthase activity	MF
1291	GO:0004475	1	0.977129	0	1	mannose-1-phosphate guanylyltransferase activity	MF
1292	GO:0004476	1	0.977531	0	1	mannose-6-phosphate isomerase activity	MF
1293	GO:0004477	1	0.979805	0	1	methenyltetrahydrofolate cyclohydrolase activity	MF
1294	GO:0004478	1	0.977612	0	1	methionine adenosyltransferase activity	MF
1295	GO:0004479	1	0.979015	0	1	methionyl-tRNA formyltransferase activity	MF
1296	GO:0004488	1	0.979805	0	1	methylenetetrahydrofolate dehydrogenase (NADP+) activity	MF
1297	GO:0004489	1	0.979563	0	1	methylenetetrahydrofolate reductase (NAD(P)H) activity	MF
1298	GO:0004497	1	0.83769	0	8	monooxygenase activity	MF
1299	GO:0004514	1	0.957429	0	2	nicotinate-nucleotide diphosphorylase (carboxylating) activity	MF
1300	GO:0004515	1	0.982027	0	1	nicotinate-nucleotide adenylyltransferase activity	MF
1301	GO:0004516	1	0.97744	0	1	nicotinate phosphoribosyltransferase activity	MF
1302	GO:0004520	1	0.702484	0	18	endodeoxyribonuclease activity	MF
1303	GO:0004523	1	0.965839	0	2	RNA-DNA hybrid ribonuclease activity	MF
1304	GO:0004525	1	0.98168	0	1	ribonuclease III activity	MF
1305	GO:0004526	1	0.983549	0	1	ribonuclease P activity	MF
1306	GO:0004527	1	0.537317	0	29	exonuclease activity	MF
1307	GO:0004529	1	0.774967	0	12	exodeoxyribonuclease activity	MF
1308	GO:0004530	1	0.981424	0	1	deoxyribonuclease I activity	MF
1309	GO:0004532	1	0.809909	0	10	exoribonuclease activity	MF
1310	GO:0004534	1	0.979654	0	1	5'-3' exoribonuclease activity	MF
1311	GO:0004549	1	0.983549	0	1	tRNA-specific ribonuclease activity	MF
1312	GO:0004550	1	0.983312	0	1	nucleoside diphosphate kinase activity	MF
1313	GO:0004551	1	0.928467	0	4	nucleotide diphosphatase activity	MF
1314	GO:0004555	1	0.932909	0	3	alpha,alpha-trehalase activity	MF
1315	GO:0004556	1	0.954765	0	2	alpha-amylase activity	MF
1316	GO:0004557	1	0.977165	0	1	alpha-galactosidase activity	MF
1317	GO:0004558	1	0.977124	0	1	alpha-1,4-glucosidase activity	MF
1318	GO:0004559	1	0.977124	0	1	alpha-mannosidase activity	MF
1319	GO:0004563	1	0.978356	0	1	beta-N-acetylhexosaminidase activity	MF
1320	GO:0004566	1	0.977124	0	1	beta-glucuronidase activity	MF
1321	GO:0004568	1	0.977124	0	1	chitinase activity	MF
1322	GO:0004585	1	0.97852	0	1	ornithine carbamoyltransferase activity	MF
1323	GO:0004586	1	0.954765	0	2	ornithine decarboxylase activity	MF
1324	GO:0004590	1	0.945912	0	3	orotidine-5'-phosphate decarboxylase activity	MF
1325	GO:0004591	1	0.977124	0	1	oxoglutarate dehydrogenase (succinyl-transferring) activity	MF
1326	GO:0004592	1	0.979958	0	1	pantoate-beta-alanine ligase activity	MF
1327	GO:0004594	1	0.978932	0	1	pantothenate kinase activity	MF
1328	GO:0004595	1	0.983102	0	1	pantetheine-phosphate adenylyltransferase activity	MF
1329	GO:0004596	1	0.810788	0	12	peptide alpha-N-acetyltransferase activity	MF
1330	GO:0004601	1	0.738738	0	15	peroxidase activity	MF
1331	GO:0004602	1	0.9827	0	1	glutathione peroxidase activity	MF
1332	GO:0004604	1	0.981158	0	1	phosphoadenylyl-sulfate reductase (thioredoxin) activity	MF
1333	GO:0004605	1	0.979897	0	1	phosphatidate cytidylyltransferase activity	MF
1334	GO:0004609	1	0.978825	0	1	phosphatidylserine decarboxylase activity	MF
1335	GO:0004611	1	0.954765	0	2	phosphoenolpyruvate carboxykinase activity	MF
1336	GO:0004612	1	0.977124	0	1	phosphoenolpyruvate carboxykinase (ATP) activity	MF
1337	GO:0004614	1	0.977124	0	1	phosphoglucomutase activity	MF
1338	GO:0004615	1	0.977154	0	1	phosphomannomutase activity	MF
1339	GO:0004616	1	0.918353	0	4	phosphogluconate dehydrogenase (decarboxylating) activity	MF
1340	GO:0004617	1	0.955544	0	2	phosphoglycerate dehydrogenase activity	MF
1341	GO:0004618	1	0.977576	0	1	phosphoglycerate kinase activity	MF
1342	GO:0004619	1	0.941243	0	3	phosphoglycerate mutase activity	MF
1343	GO:0004620	1	0.901166	0	5	phospholipase activity	MF
1344	GO:0004622	1	0.941143	0	3	lysophospholipase activity	MF
1345	GO:0004623	1	0.979775	0	1	phospholipase A2 activity	MF
1346	GO:0004630	1	0.977335	0	1	phospholipase D activity	MF
1347	GO:0004632	1	0.977388	0	1	phosphopantothenate--cysteine ligase activity	MF
1348	GO:0004633	1	0.977388	0	1	phosphopantothenoylcysteine decarboxylase activity	MF
1349	GO:0004634	1	0.977228	0	1	phosphopyruvate hydratase activity	MF
1350	GO:0004635	1	0.982274	0	1	phosphoribosyl-AMP cyclohydrolase activity	MF
1351	GO:0004636	1	0.982274	0	1	phosphoribosyl-ATP diphosphatase activity	MF
1352	GO:0004637	1	0.977241	0	1	phosphoribosylamine-glycine ligase activity	MF
1353	GO:0004640	1	0.977163	0	1	phosphoribosylanthranilate isomerase activity	MF
1354	GO:0004642	1	0.977124	0	1	phosphoribosylformylglycinamidine synthase activity	MF
1355	GO:0004643	1	0.977124	0	1	phosphoribosylaminoimidazolecarboxamide formyltransferase activity	MF
1356	GO:0004644	1	0.95997	0	2	phosphoribosylglycinamide formyltransferase activity	MF
1357	GO:0004645	1	0.911613	0	4	phosphorylase activity	MF
1358	GO:0004648	1	0.977936	0	1	O-phospho-L-serine:2-oxoglutarate aminotransferase activity	MF
1359	GO:0004652	1	0.977158	0	1	polynucleotide adenylyltransferase activity	MF
1360	GO:0004654	1	0.977124	0	1	polyribonucleotide nucleotidyltransferase activity	MF
1361	GO:0004655	1	0.978772	0	1	porphobilinogen synthase activity	MF
1362	GO:0004657	1	0.977124	0	1	proline dehydrogenase activity	MF
1363	GO:0004659	1	0.868265	0	7	prenyltransferase activity	MF
1364	GO:0004664	1	0.977588	0	1	prephenate dehydratase activity	MF
1365	GO:0004665	1	0.97776	0	1	prephenate dehydrogenase (NADP+) activity	MF
1366	GO:0004674	1	0.886301	0	6	protein serine/threonine kinase activity	MF
1367	GO:0004713	1	0.955819	0	2	protein tyrosine kinase activity	MF
1368	GO:0004719	1	0.982153	0	1	protein-L-isoaspartate (D-aspartate) O-methyltransferase activity	MF
1369	GO:0004721	1	0.761045	0	13	phosphoprotein phosphatase activity	MF
1370	GO:0004722	1	0.977124	0	1	protein serine/threonine phosphatase activity	MF
1371	GO:0004725	1	0.983263	0	1	protein tyrosine phosphatase activity	MF
1372	GO:0004729	1	0.982738	0	1	oxygen-dependent protoporphyrinogen oxidase activity	MF
1373	GO:0004730	1	0.979098	0	1	pseudouridylate synthase activity	MF
1374	GO:0004731	1	0.961816	0	2	purine-nucleoside phosphorylase activity	MF
1375	GO:0004733	1	0.981897	0	1	pyridoxamine-phosphate oxidase activity	MF
1376	GO:0004735	1	0.980392	0	1	pyrroline-5-carboxylate reductase activity	MF
1377	GO:0004738	1	0.954765	0	2	pyruvate dehydrogenase activity	MF
1378	GO:0004739	1	0.977124	0	1	pyruvate dehydrogenase (acetyl-transferring) activity	MF
1379	GO:0004742	1	0.977124	0	1	dihydrolipoyllysine-residue acetyltransferase activity	MF
1380	GO:0004743	1	0.954778	0	2	pyruvate kinase activity	MF
1381	GO:0004746	1	0.982027	0	1	riboflavin synthase activity	MF
1382	GO:0004747	1	0.938342	0	3	ribokinase activity	MF
1383	GO:0004749	1	0.979015	0	1	ribose phosphate diphosphokinase activity	MF
1384	GO:0004750	1	0.946324	0	3	ribulose-phosphate 3-epimerase activity	MF
1385	GO:0004751	1	0.965408	0	2	ribose-5-phosphate isomerase activity	MF
1386	GO:0004756	1	0.978224	0	1	selenide, water dikinase activity	MF
1387	GO:0004764	1	0.980299	0	1	shikimate 3-dehydrogenase (NADP+) activity	MF	NA
1388	GO:0004765	1	0.966034	0	2	shikimate kinase activity	MF
1389	GO:0004766	1	0.979805	0	1	spermidine synthase activity	MF
1390	GO:0004772	1	0.942709	0	3	sterol O-acyltransferase activity	MF
1391	GO:0004774	1	0.914433	0	4	succinate-CoA ligase activity	MF
1392	GO:0004775	1	0.914433	0	4	succinate-CoA ligase (ADP-forming) activity	MF
1393	GO:0004777	1	0.932934	0	3	succinate-semialdehyde dehydrogenase (NAD+) activity	MF
1394	GO:0004779	1	0.940072	0	3	sulfate adenylyltransferase activity	MF
1395	GO:0004781	1	0.956981	0	2	sulfate adenylyltransferase (ATP) activity	MF
1396	GO:0004783	1	0.954765	0	2	sulfite reductase (NADPH) activity	MF
1397	GO:0004784	1	0.948478	0	3	superoxide dismutase activity	MF
1398	GO:0004787	1	0.983186	0	1	thiamine-pyrophosphatase activity	MF
1399	GO:0004789	1	0.982078	0	1	thiamine-phosphate diphosphorylase activity	MF
1400	GO:0004791	1	0.946783	0	3	thioredoxin-disulfide reductase activity	MF
1401	GO:0004792	1	0.91069	0	5	thiosulfate sulfurtransferase activity	MF
1402	GO:0004793	1	0.957639	0	2	threonine aldolase activity	MF
1403	GO:0004794	1	0.956249	0	2	L-threonine ammonia-lyase activity	MF
1404	GO:0004795	1	0.977246	0	1	threonine synthase activity	MF
1405	GO:0004797	1	0.982226	0	1	thymidine kinase activity	MF
1406	GO:0004798	1	0.982027	0	1	thymidylate kinase activity	MF
1407	GO:0004799	1	0.980547	0	1	thymidylate synthase activity	MF
1408	GO:0004801	1	0.958382	0	2	sedoheptulose-7-phosphate:D-glyceraldehyde-3-phosphate glyceronetransferase activity	MF
1409	GO:0004802	1	0.954765	0	2	transketolase activity	MF
1410	GO:0004803	1	0.924263	0	4	transposase activity	MF
1411	GO:0004805	1	0.958056	0	2	trehalose-phosphatase activity	MF
1412	GO:0004807	1	0.980825	0	1	triose-phosphate isomerase activity	MF
1413	GO:0004808	1	0.977124	0	1	tRNA (5-methylaminomethyl-2-thiouridylate)-methyltransferase activity	MF
1414	GO:0004809	1	0.978083	0	1	tRNA (guanine-N2-)-methyltransferase activity	MF
1415	GO:0004810	1	0.95498	0	2	tRNA adenylyltransferase activity	MF
1416	GO:0004812	1	0.564941	0	25	aminoacyl-tRNA ligase activity	MF
1417	GO:0004813	1	0.977124	0	1	alanine-tRNA ligase activity	MF
1418	GO:0004814	1	0.954765	0	2	arginine-tRNA ligase activity	MF
1419	GO:0004815	1	0.977124	0	1	aspartate-tRNA ligase activity	MF
1420	GO:0004816	1	0.977139	0	1	asparagine-tRNA ligase activity	MF
1421	GO:0004817	1	0.977146	0	1	cysteine-tRNA ligase activity	MF
1422	GO:0004818	1	0.957099	0	2	glutamate-tRNA ligase activity	MF
1423	GO:0004819	1	0.977124	0	1	glutamine-tRNA ligase activity	MF
1424	GO:0004820	1	0.956946	0	2	glycine-tRNA ligase activity	MF
1425	GO:0004821	1	0.977267	0	1	histidine-tRNA ligase activity	MF
1426	GO:0004822	1	0.977124	0	1	isoleucine-tRNA ligase activity	MF
1427	GO:0004823	1	0.977124	0	1	leucine-tRNA ligase activity	MF
1428	GO:0004824	1	0.934458	0	3	lysine-tRNA ligase activity	MF
1429	GO:0004825	1	0.977124	0	1	methionine-tRNA ligase activity	MF
1430	GO:0004826	1	0.956299	0	2	phenylalanine-tRNA ligase activity	MF
1431	GO:0004827	1	0.977124	0	1	proline-tRNA ligase activity	MF
1432	GO:0004828	1	0.977237	0	1	serine-tRNA ligase activity	MF
1433	GO:0004829	1	0.977124	0	1	threonine-tRNA ligase activity	MF
1434	GO:0004830	1	0.97852	0	1	tryptophan-tRNA ligase activity	MF
1435	GO:0004831	1	0.977267	0	1	tyrosine-tRNA ligase activity	MF
1436	GO:0004832	1	0.977124	0	1	valine-tRNA ligase activity	MF
1437	GO:0004834	1	0.958326	0	2	tryptophan synthase activity	MF
1438	GO:0004838	1	0.955447	0	2	L-tyrosine:2-oxoglutarate aminotransferase activity	MF
1439	GO:0004844	1	0.964869	0	2	uracil DNA N-glycosylase activity	MF
1440	GO:0004845	1	0.982153	0	1	uracil phosphoribosyltransferase activity	MF
1441	GO:0004848	1	0.983088	0	1	ureidoglycolate hydrolase activity	MF
1442	GO:0004849	1	0.925053	0	4	uridine kinase activity	MF
1443	GO:0004850	1	0.980855	0	1	uridine phosphorylase activity	MF
1444	GO:0004851	1	0.95511	0	2	uroporphyrin-III C-methyltransferase activity	MF
1445	GO:0004852	1	0.981098	0	1	uroporphyrinogen-III synthase activity	MF
1446	GO:0004853	1	0.978083	0	1	uroporphyrinogen decarboxylase activity	MF
1447	GO:0004856	1	0.954766	0	2	xylulokinase activity	MF
1448	GO:0004857	1	0.724259	0	18	enzyme inhibitor activity	MF
1449	GO:0004866	1	0.960564	0	2	endopeptidase inhibitor activity	MF
1450	GO:0004867	1	0.983058	0	1	serine-type endopeptidase inhibitor activity	MF
1451	GO:0004888	1	0.884076	0	6	transmembrane signaling receptor activity	MF
1452	GO:0004970	1	0.926012	0	4	ionotropic glutamate receptor activity	MF
1453	GO:0005048	1	0.950261	0	3	signal sequence binding	MF
1454	GO:0005085	1	0.979958	0	1	guanyl-nucleotide exchange factor activity	MF
1455	GO:0005096	1	0.982948	0	1	GTPase activator activity	MF
1456	GO:0005198	1	0.309658	0	67	structural molecule activity	MF
1457	GO:0005216	1	0.762823	0	13	ion channel activity	MF
1458	GO:0005230	1	0.926012	0	4	extracellular ligand-gated ion channel activity	MF
1459	GO:0005244	1	0.934284	0	3	voltage-gated ion channel activity	MF
1460	GO:0005247	1	0.934284	0	3	voltage-gated chloride channel activity	MF
1461	GO:0005253	1	0.934284	0	3	anion channel activity	MF
1462	GO:0005254	1	0.934284	0	3	chloride channel activity	MF
1463	GO:0005261	1	0.93668	0	3	cation channel activity	MF
1464	GO:0005262	1	0.978746	0	1	calcium channel activity	MF
1465	GO:0005267	1	0.977127	0	1	potassium channel activity	MF
1466	GO:0005275	1	0.81861	0	10	amine transmembrane transporter activity	MF
1467	GO:0005283	1	0.912028	0	4	sodium:amino acid symporter activity	MF
1468	GO:0005294	1	0.954943	0	2	neutral L-amino acid secondary active transmembrane transporter activity	MF
1469	GO:0005295	1	0.977328	0	1	neutral amino acid:sodium symporter activity	MF
1470	GO:0005298	1	0.977124	0	1	proline:sodium symporter activity	MF
1471	GO:0005300	1	0.977328	0	1	high-affinity tryptophan transmembrane transporter activity	MF
1472	GO:0005302	1	0.957836	0	2	L-tyrosine transmembrane transporter activity	MF
1473	GO:0005304	1	0.943028	0	3	L-valine transmembrane transporter activity	MF
1474	GO:0005313	1	0.977431	0	1	L-glutamate transmembrane transporter activity	MF
1475	GO:0005315	1	0.8608	0	7	inorganic phosphate transmembrane transporter activity	MF
1476	GO:0005319	1	0.750252	0	14	lipid transporter activity	MF
1477	GO:0005337	1	0.837672	0	8	nucleoside transmembrane transporter activity	MF
1478	GO:0005343	1	0.912028	0	4	organic acid:sodium symporter activity	MF
1479	GO:0005344	1	0.977479	0	1	oxygen transporter activity	MF
1480	GO:0005350	1	0.933246	0	3	pyrimidine nucleobase transmembrane transporter activity	MF
1481	GO:0005353	1	0.888302	0	6	fructose transmembrane transporter activity	MF
1482	GO:0005355	1	0.977129	0	1	glucose transmembrane transporter activity	MF
1483	GO:0005363	1	0.875442	0	6	maltose transmembrane transporter activity	MF
1484	GO:0005368	1	0.980825	0	1	taurine transmembrane transporter activity	MF
1485	GO:0005375	1	0.876538	0	6	copper ion transmembrane transporter activity	MF
1486	GO:0005381	1	0.750155	0	13	iron ion transmembrane transporter activity	MF
1487	GO:0005384	1	0.941847	0	3	manganese ion transmembrane transporter activity	MF
1488	GO:0005385	1	0.861962	0	7	zinc ion transmembrane transporter activity	MF
1489	GO:0005416	1	0.912028	0	4	cation:amino acid symporter activity	MF
1490	GO:0005436	1	0.958795	0	2	sodium:phosphate symporter activity	MF
1491	GO:0005451	1	0.871334	0	6	monovalent cation:proton antiporter activity	MF
1492	GO:0005452	1	0.977143	0	1	inorganic anion exchanger activity	MF
1493	GO:0005504	1	0.897023	0	5	fatty acid binding	MF
1494	GO:0005507	1	0.74086	0	15	copper ion binding	MF
1495	GO:0005509	1	0.782783	0	11	calcium ion binding	MF
1496	GO:0005527	1	0.930112	0	4	macrolide binding	MF
1497	GO:0005528	1	0.930112	0	4	FK506 binding	MF
1498	GO:0005534	1	0.978932	0	1	galactose binding	MF
1499	GO:0005537	1	0.979445	0	1	mannose binding	MF
1500	GO:0005539	1	0.90453	0	5	glycosaminoglycan binding	MF
1501	GO:0005542	1	0.97872	0	1	folic acid binding	MF
1502	GO:0005543	1	0.908368	0	5	phospholipid binding	MF
1503	GO:0005548	1	0.908414	0	5	phospholipid transporter activity	MF
1504	GO:0005576	1	0.727608	0	15	extracellular region	CC
1505	GO:0005618	1	0.682981	0	17	cell wall	CC
1506	GO:0005634	1	0.964347	0	2	nucleus	CC
1507	GO:0005657	1	0.79368	0	11	replication fork	CC
1508	GO:0005663	1	0.956128	0	2	DNA replication factor C complex	CC
1509	GO:0005694	1	0.645254	0	21	chromosome	CC
1510	GO:0005739	1	0.792204	0	12	mitochondrion	CC
1511	GO:0005759	1	0.892711	0	6	mitochondrial matrix	CC
1512	GO:0005783	1	0.977125	0	1	endoplasmic reticulum	CC
1513	GO:0005789	1	0.977125	0	1	endoplasmic reticulum membrane	CC
1514	GO:0005856	1	0.934059	0	3	cytoskeleton	CC
1515	GO:0005945	1	0.978878	0	1	6-phosphofructokinase complex	CC
1516	GO:0005948	1	0.944885	0	3	acetolactate synthase complex	CC
1517	GO:0005950	1	0.938161	0	3	anthranilate synthase complex	CC
1518	GO:0005951	1	0.955265	0	2	carbamoyl-phosphate synthase complex	CC
1519	GO:0005960	1	0.960957	0	2	glycine cleavage complex	CC
1520	GO:0005971	1	0.913763	0	4	ribonucleoside-diphosphate reductase complex	CC
1521	GO:0005977	1	0.80411	0	10	glycogen metabolic process	BP
1522	GO:0005978	1	0.896888	0	5	glycogen biosynthetic process	BP
1523	GO:0005979	1	0.983829	0	1	regulation of glycogen biosynthetic process	BP
1524	GO:0005980	1	0.917737	0	4	glycogen catabolic process	BP
1525	GO:0005981	1	0.983754	0	1	regulation of glycogen catabolic process	BP
1526	GO:0005985	1	0.956176	0	2	sucrose metabolic process	BP
1527	GO:0005986	1	0.978569	0	1	sucrose biosynthetic process	BP
1528	GO:0005989	1	0.982274	0	1	lactose biosynthetic process	BP
1529	GO:0005991	1	0.854897	0	7	trehalose metabolic process	BP
1530	GO:0005992	1	0.958056	0	2	trehalose biosynthetic process	BP
1531	GO:0005993	1	0.911546	0	4	trehalose catabolic process	BP
1532	GO:0005994	1	0.977165	0	1	melibiose metabolic process	BP
1533	GO:0005995	1	0.977165	0	1	melibiose catabolic process	BP
1534	GO:0005997	1	0.977126	0	1	xylulose metabolic process	BP
1535	GO:0005998	1	0.977126	0	1	xylulose catabolic process	BP
1536	GO:0006000	1	0.906071	0	5	fructose metabolic process	BP
1537	GO:0006001	1	0.939929	0	3	fructose catabolic process	BP
1538	GO:0006002	1	0.935966	0	3	fructose 6-phosphate metabolic process	BP
1539	GO:0006006	1	0.520981	0	30	glucose metabolic process	BP
1540	GO:0006007	1	0.934786	0	3	glucose catabolic process	BP
1541	GO:0006011	1	0.915912	0	4	UDP-glucose metabolic process	BP
1542	GO:0006013	1	0.955162	0	2	mannose metabolic process	BP
1543	GO:0006014	1	0.905961	0	5	D-ribose metabolic process	BP
1544	GO:0006015	1	0.94026	0	3	5-phosphoribose 1-diphosphate biosynthetic process	BP
1545	GO:0006020	1	0.980454	0	1	inositol metabolic process	BP
1546	GO:0006022	1	0.224062	0	69	aminoglycan metabolic process	BP
1547	GO:0006023	1	0.366473	0	46	aminoglycan biosynthetic process	BP
1548	GO:0006024	1	0.366473	0	46	glycosaminoglycan biosynthetic process	BP
1549	GO:0006026	1	0.775235	0	12	aminoglycan catabolic process	BP
1550	GO:0006027	1	0.808935	0	10	glycosaminoglycan catabolic process	BP
1551	GO:0006030	1	0.958471	0	2	chitin metabolic process	BP
1552	GO:0006032	1	0.958471	0	2	chitin catabolic process	BP
1553	GO:0006040	1	0.712262	0	16	amino sugar metabolic process	BP
1554	GO:0006044	1	0.903972	0	5	N-acetylglucosamine metabolic process	BP
1555	GO:0006046	1	0.92305	0	4	N-acetylglucosamine catabolic process	BP
1556	GO:0006047	1	0.880861	0	6	UDP-N-acetylglucosamine metabolic process	BP
1557	GO:0006048	1	0.880861	0	6	UDP-N-acetylglucosamine biosynthetic process	BP
1558	GO:0006050	1	0.961677	0	2	mannosamine metabolic process	BP
1559	GO:0006051	1	0.961677	0	2	N-acetylmannosamine metabolic process	BP
1560	GO:0006053	1	0.981595	0	1	N-acetylmannosamine catabolic process	BP
1561	GO:0006054	1	0.869435	0	7	N-acetylneuraminate metabolic process	BP
1562	GO:0006056	1	0.977531	0	1	mannoprotein metabolic process	BP
1563	GO:0006057	1	0.977531	0	1	mannoprotein biosynthetic process	BP
1564	GO:0006059	1	0.791768	0	11	hexitol metabolic process	BP
1565	GO:0006060	1	0.980702	0	1	sorbitol metabolic process	BP
1566	GO:0006062	1	0.980702	0	1	sorbitol catabolic process	BP
1567	GO:0006063	1	0.838671	0	8	uronic acid metabolic process	BP
1568	GO:0006064	1	0.878484	0	6	glucuronate catabolic process	BP
1569	GO:0006065	1	0.955356	0	2	UDP-glucuronate biosynthetic process	BP
1570	GO:0006067	1	0.935026	0	3	ethanol metabolic process	BP
1571	GO:0006069	1	0.977821	0	1	ethanol oxidation	BP
1572	GO:0006073	1	0.599071	0	23	cellular glucan metabolic process	BP
1573	GO:0006083	1	0.91326	0	4	acetate metabolic process	BP
1574	GO:0006084	1	0.852792	0	7	acetyl-CoA metabolic process	BP
1575	GO:0006085	1	0.911841	0	4	acetyl-CoA biosynthetic process	BP
1576	GO:0006086	1	0.977124	0	1	acetyl-CoA biosynthetic process from pyruvate	BP
1577	GO:0006094	1	0.749692	0	13	gluconeogenesis	BP
1578	GO:0006097	1	0.816619	0	9	glyoxylate cycle	BP
1579	GO:0006098	1	0.751176	0	14	pentose-phosphate shunt	BP
1580	GO:0006099	1	0.536324	0	28	tricarboxylic acid cycle	BP
1581	GO:0006101	1	0.536324	0	28	citrate metabolic process	BP
1582	GO:0006103	1	0.956256	0	2	2-oxoglutarate metabolic process	BP
1583	GO:0006104	1	0.935441	0	3	succinyl-CoA metabolic process	BP
1584	GO:0006105	1	0.804551	0	10	succinate metabolic process	BP
1585	GO:0006106	1	0.939064	0	3	fumarate metabolic process	BP
1586	GO:0006107	1	0.956975	0	2	oxaloacetate metabolic process	BP
1587	GO:0006108	1	0.892483	0	5	malate metabolic process	BP
1588	GO:0006109	1	0.841864	0	9	regulation of carbohydrate metabolic process	BP
1589	GO:0006112	1	0.80411	0	10	energy reserve metabolic process	BP
1590	GO:0006113	1	0.778992	0	12	fermentation	BP
1591	GO:0006115	1	0.977124	0	1	ethanol biosynthetic process	BP
1592	GO:0006117	1	0.978472	0	1	acetaldehyde metabolic process	BP
1593	GO:0006119	1	0.782546	0	11	oxidative phosphorylation	BP
1594	GO:0006124	1	0.983758	0	1	ferredoxin metabolic process	BP
1595	GO:0006140	1	0.980977	0	1	regulation of nucleotide metabolic process	BP
1596	GO:0006146	1	0.977124	0	1	adenine catabolic process	BP
1597	GO:0006147	1	0.977204	0	1	guanine catabolic process	BP
1598	GO:0006148	1	0.980144	0	1	inosine catabolic process	BP
1599	GO:0006149	1	0.980144	0	1	deoxyinosine catabolic process	BP
1600	GO:0006150	1	0.979684	0	1	hypoxanthine oxidation	BP
1601	GO:0006152	1	0.863266	0	7	purine nucleoside catabolic process	BP
1602	GO:0006154	1	0.978544	0	1	adenosine catabolic process	BP
1603	GO:0006161	1	0.980144	0	1	deoxyguanosine catabolic process	BP
1604	GO:0006167	1	0.900355	0	5	AMP biosynthetic process	BP
1605	GO:0006168	1	0.9827	0	1	adenine salvage	BP
1606	GO:0006171	1	0.977124	0	1	cAMP biosynthetic process	BP
1607	GO:0006172	1	0.982002	0	1	ADP biosynthetic process	BP
1608	GO:0006177	1	0.922546	0	4	GMP biosynthetic process	BP
1609	GO:0006183	1	0.960813	0	2	GTP biosynthetic process	BP
1610	GO:0006195	1	0.936208	0	3	purine nucleotide catabolic process	BP
1611	GO:0006203	1	0.95814	0	2	dGTP catabolic process	BP
1612	GO:0006208	1	0.781334	0	12	pyrimidine nucleobase catabolic process	BP
1613	GO:0006209	1	0.977251	0	1	cytosine catabolic process	BP
1614	GO:0006210	1	0.977919	0	1	thymine catabolic process	BP
1615	GO:0006212	1	0.85682	0	8	uracil catabolic process	BP
1616	GO:0006216	1	0.979623	0	1	cytidine catabolic process	BP
1617	GO:0006217	1	0.979623	0	1	deoxycytidine catabolic process	BP
1618	GO:0006223	1	0.982153	0	1	uracil salvage	BP
1619	GO:0006225	1	0.981248	0	1	UDP biosynthetic process	BP
1620	GO:0006226	1	0.948943	0	3	dUMP biosynthetic process	BP
1621	GO:0006227	1	0.982027	0	1	dUDP biosynthetic process	BP
1622	GO:0006228	1	0.983312	0	1	UTP biosynthetic process	BP
1623	GO:0006229	1	0.982498	0	1	dUTP biosynthetic process	BP
1624	GO:0006231	1	0.980547	0	1	dTMP biosynthetic process	BP
1625	GO:0006233	1	0.982027	0	1	dTDP biosynthetic process	BP
1626	GO:0006235	1	0.962919	0	2	dTTP biosynthetic process	BP
1627	GO:0006241	1	0.925825	0	4	CTP biosynthetic process	BP
1628	GO:0006244	1	0.927656	0	4	pyrimidine nucleotide catabolic process	BP
1629	GO:0006261	1	0.483706	0	35	DNA-dependent DNA replication	BP
1630	GO:0006265	1	0.855217	0	7	DNA topological change	BP
1631	GO:0006266	1	0.954765	0	2	DNA ligation	BP
1632	GO:0006267	1	0.982775	0	1	pre-replicative complex assembly involved in nuclear cell cycle DNA replication	BP
1633	GO:0006268	1	0.830816	0	8	DNA unwinding involved in DNA replication	BP
1634	GO:0006269	1	0.85419	0	8	DNA replication, synthesis of RNA primer	BP
1635	GO:0006270	1	0.825684	0	10	DNA replication initiation	BP
1636	GO:0006271	1	0.908939	0	5	DNA strand elongation involved in DNA replication	BP
1637	GO:0006273	1	0.947427	0	3	lagging strand elongation	BP
1638	GO:0006274	1	0.979183	0	1	DNA replication termination	BP
1639	GO:0006275	1	0.844625	0	9	regulation of DNA replication	BP
1640	GO:0006276	1	0.803088	0	10	plasmid maintenance	BP
1641	GO:0006278	1	0.982343	0	1	RNA-dependent DNA replication	BP
1642	GO:0006281	1	0.2274	0	72	DNA repair	BP
1643	GO:0006282	1	0.982996	0	1	regulation of DNA repair	BP
1644	GO:0006283	1	0.977124	0	1	transcription-coupled nucleotide-excision repair	BP
1645	GO:0006284	1	0.784095	0	12	base-excision repair	BP
1646	GO:0006285	1	0.910362	0	5	base-excision repair, AP site formation	BP
1647	GO:0006288	1	0.954765	0	2	base-excision repair, DNA ligation	BP
1648	GO:0006289	1	0.856177	0	7	nucleotide-excision repair	BP
1649	GO:0006298	1	0.836316	0	9	mismatch repair	BP
1650	GO:0006301	1	0.978142	0	1	postreplication repair	BP
1651	GO:0006302	1	0.813316	0	9	double-strand break repair	BP
1652	GO:0006304	1	0.820361	0	10	DNA modification	BP
1653	GO:0006305	1	0.898433	0	5	DNA alkylation	BP
1654	GO:0006306	1	0.898433	0	5	DNA methylation	BP
1655	GO:0006307	1	0.909965	0	5	DNA dealkylation involved in DNA repair	BP
1656	GO:0006308	1	0.870132	0	7	DNA catabolic process	BP
1657	GO:0006310	1	0.406835	0	43	DNA recombination	BP
1658	GO:0006312	1	0.978102	0	1	mitotic recombination	BP
1659	GO:0006313	1	0.872259	0	7	transposition, DNA-mediated	BP
1660	GO:0006323	1	0.891381	0	6	DNA packaging	BP
1661	GO:0006352	1	0.707162	0	18	DNA-templated transcription, initiation	BP
1662	GO:0006353	1	0.749136	0	16	DNA-templated transcription, termination	BP
1663	GO:0006354	1	0.918191	0	5	DNA-templated transcription, elongation	BP
1664	GO:0006357	1	0.982433	0	1	regulation of transcription from RNA polymerase II promoter	BP
1665	GO:0006364	1	0.393612	0	46	rRNA processing	BP
1666	GO:0006366	1	0.982433	0	1	transcription from RNA polymerase II promoter	BP
1667	GO:0006378	1	0.961261	0	2	mRNA polyadenylation	BP
1668	GO:0006379	1	0.967145	0	2	mRNA cleavage	BP
1669	GO:0006388	1	0.982681	0	1	tRNA splicing, via endonucleolytic cleavage and ligation	BP
1670	GO:0006397	1	0.906449	0	5	mRNA processing	BP
1671	GO:0006399	1	0.15343	0	88	tRNA metabolic process	BP
1672	GO:0006400	1	0.354316	0	50	tRNA modification	BP
1673	GO:0006401	1	0.713978	0	17	RNA catabolic process	BP
1674	GO:0006402	1	0.852567	0	8	mRNA catabolic process	BP
1675	GO:0006415	1	0.871749	0	7	translational termination	BP
1676	GO:0006418	1	0.555605	0	26	tRNA aminoacylation for protein translation	BP
1677	GO:0006419	1	0.977124	0	1	alanyl-tRNA aminoacylation	BP
1678	GO:0006420	1	0.954765	0	2	arginyl-tRNA aminoacylation	BP
1679	GO:0006421	1	0.977139	0	1	asparaginyl-tRNA aminoacylation	BP
1680	GO:0006422	1	0.977124	0	1	aspartyl-tRNA aminoacylation	BP
1681	GO:0006423	1	0.977146	0	1	cysteinyl-tRNA aminoacylation	BP
1682	GO:0006424	1	0.935191	0	3	glutamyl-tRNA aminoacylation	BP
1683	GO:0006425	1	0.977124	0	1	glutaminyl-tRNA aminoacylation	BP
1684	GO:0006426	1	0.956946	0	2	glycyl-tRNA aminoacylation	BP
1685	GO:0006427	1	0.977267	0	1	histidyl-tRNA aminoacylation	BP
1686	GO:0006428	1	0.977124	0	1	isoleucyl-tRNA aminoacylation	BP
1687	GO:0006429	1	0.977124	0	1	leucyl-tRNA aminoacylation	BP
1688	GO:0006430	1	0.934458	0	3	lysyl-tRNA aminoacylation	BP
1689	GO:0006431	1	0.977124	0	1	methionyl-tRNA aminoacylation	BP
1690	GO:0006432	1	0.956299	0	2	phenylalanyl-tRNA aminoacylation	BP
1691	GO:0006433	1	0.977124	0	1	prolyl-tRNA aminoacylation	BP
1692	GO:0006434	1	0.977237	0	1	seryl-tRNA aminoacylation	BP
1693	GO:0006435	1	0.977124	0	1	threonyl-tRNA aminoacylation	BP
1694	GO:0006436	1	0.97852	0	1	tryptophanyl-tRNA aminoacylation	BP
1695	GO:0006437	1	0.977267	0	1	tyrosyl-tRNA aminoacylation	BP
1696	GO:0006438	1	0.977124	0	1	valyl-tRNA aminoacylation	BP
1697	GO:0006449	1	0.977124	0	1	regulation of translational termination	BP
1698	GO:0006450	1	0.816606	0	10	regulation of translational fidelity	BP
1699	GO:0006451	1	0.954782	0	2	translational readthrough	BP
1700	GO:0006457	1	0.484465	0	36	protein folding	BP
1701	GO:0006458	1	0.881664	0	6	'de novo' protein folding	BP
1702	GO:0006465	1	0.918606	0	4	signal peptide processing	BP
1703	GO:0006470	1	0.728735	0	15	protein dephosphorylation	BP
1704	GO:0006473	1	0.747879	0	16	protein acetylation	BP
1705	GO:0006474	1	0.796669	0	13	N-terminal protein amino acid acetylation	BP
1706	GO:0006475	1	0.960957	0	2	internal protein amino acid acetylation	BP
1707	GO:0006476	1	0.957837	0	2	protein deacetylation	BP
1708	GO:0006479	1	0.844799	0	8	protein methylation	BP
1709	GO:0006480	1	0.979654	0	1	N-terminal protein amino acid methylation	BP
1710	GO:0006481	1	0.978083	0	1	C-terminal protein methylation	BP
1711	GO:0006486	1	0.955162	0	2	protein glycosylation	BP
1712	GO:0006488	1	0.977124	0	1	dolichol-linked oligosaccharide biosynthetic process	BP
1713	GO:0006490	1	0.977124	0	1	oligosaccharide-lipid intermediate biosynthetic process	BP
1714	GO:0006493	1	0.977124	0	1	protein O-linked glycosylation	BP
1715	GO:0006497	1	0.977147	0	1	protein lipidation	BP
1716	GO:0006515	1	0.900194	0	5	misfolded or incompletely synthesized protein catabolic process	BP
1717	GO:0006517	1	0.977124	0	1	protein deglycosylation	BP
1718	GO:0006521	1	0.977124	0	1	regulation of cellular amino acid metabolic process	BP
1719	GO:0006522	1	0.829595	0	9	alanine metabolic process	BP
1720	GO:0006523	1	0.897887	0	5	alanine biosynthetic process	BP
1721	GO:0006524	1	0.944823	0	3	alanine catabolic process	BP
1722	GO:0006525	1	0.561099	0	26	arginine metabolic process	BP
1723	GO:0006526	1	0.733404	0	14	arginine biosynthetic process	BP
1724	GO:0006527	1	0.782507	0	11	arginine catabolic process	BP
1725	GO:0006529	1	0.956225	0	2	asparagine biosynthetic process	BP
1726	GO:0006531	1	0.826153	0	9	aspartate metabolic process	BP
1727	GO:0006532	1	0.938334	0	3	aspartate biosynthetic process	BP
1728	GO:0006534	1	0.756503	0	13	cysteine metabolic process	BP
1729	GO:0006535	1	0.923724	0	4	cysteine biosynthetic process from serine	BP
1730	GO:0006536	1	0.680793	0	17	glutamate metabolic process	BP
1731	GO:0006537	1	0.853952	0	7	glutamate biosynthetic process	BP
1732	GO:0006541	1	0.720129	0	15	glutamine metabolic process	BP
1733	GO:0006542	1	0.977136	0	1	glutamine biosynthetic process	BP
1734	GO:0006543	1	0.958793	0	2	glutamine catabolic process	BP
1735	GO:0006544	1	0.843524	0	8	glycine metabolic process	BP
1736	GO:0006545	1	0.960788	0	2	glycine biosynthetic process	BP
1737	GO:0006546	1	0.897337	0	5	glycine catabolic process	BP
1738	GO:0006547	1	0.832845	0	9	histidine metabolic process	BP
1739	GO:0006551	1	0.84589	0	8	leucine metabolic process	BP
1740	GO:0006553	1	0.674584	0	18	lysine metabolic process	BP
1741	GO:0006554	1	0.933169	0	3	lysine catabolic process	BP
1742	GO:0006555	1	0.666162	0	19	methionine metabolic process	BP
1743	GO:0006556	1	0.977612	0	1	S-adenosylmethionine biosynthetic process	BP
1744	GO:0006557	1	0.980547	0	1	S-adenosylmethioninamine biosynthetic process	BP
1745	GO:0006558	1	0.913226	0	4	L-phenylalanine metabolic process	BP
1746	GO:0006560	1	0.915451	0	4	proline metabolic process	BP
1747	GO:0006561	1	0.915451	0	4	proline biosynthetic process	BP
1748	GO:0006562	1	0.977124	0	1	proline catabolic process	BP
1749	GO:0006563	1	0.75413	0	13	L-serine metabolic process	BP
1750	GO:0006564	1	0.915263	0	4	L-serine biosynthetic process	BP
1751	GO:0006565	1	0.913197	0	4	L-serine catabolic process	BP
1752	GO:0006568	1	0.838826	0	8	tryptophan metabolic process	BP
1753	GO:0006569	1	0.954966	0	2	tryptophan catabolic process	BP
1754	GO:0006570	1	0.934288	0	3	tyrosine metabolic process	BP
1755	GO:0006571	1	0.934288	0	3	tyrosine biosynthetic process	BP
1756	GO:0006576	1	0.418764	0	41	cellular biogenic amine metabolic process	BP
1757	GO:0006577	1	0.743036	0	14	amino-acid betaine metabolic process	BP
1758	GO:0006578	1	0.916524	0	4	amino-acid betaine biosynthetic process	BP
1759	GO:0006579	1	0.958467	0	2	amino-acid betaine catabolic process	BP
1760	GO:0006580	1	0.727194	0	16	ethanolamine metabolic process	BP
1761	GO:0006586	1	0.838826	0	8	indolalkylamine metabolic process	BP
1762	GO:0006591	1	0.852123	0	7	ornithine metabolic process	BP
1763	GO:0006593	1	0.977388	0	1	ornithine catabolic process	BP
1764	GO:0006595	1	0.76794	0	12	polyamine metabolic process	BP
1765	GO:0006596	1	0.857537	0	7	polyamine biosynthetic process	BP
1766	GO:0006598	1	0.916746	0	4	polyamine catabolic process	BP
1767	GO:0006605	1	0.789073	0	11	protein targeting	BP
1768	GO:0006612	1	0.911579	0	4	protein targeting to membrane	BP
1769	GO:0006613	1	0.9548	0	2	cotranslational protein targeting to membrane	BP
1770	GO:0006614	1	0.9548	0	2	SRP-dependent cotranslational protein targeting to membrane	BP
1771	GO:0006633	1	0.622692	0	24	fatty acid biosynthetic process	BP
1772	GO:0006635	1	0.715282	0	15	fatty acid beta-oxidation	BP
1773	GO:0006637	1	0.703167	0	16	acyl-CoA metabolic process	BP
1774	GO:0006643	1	0.60855	0	24	membrane lipid metabolic process	BP
1775	GO:0006646	1	0.978825	0	1	phosphatidylethanolamine biosynthetic process	BP
1776	GO:0006650	1	0.709393	0	17	glycerophospholipid metabolic process	BP
1777	GO:0006654	1	0.983524	0	1	phosphatidic acid biosynthetic process	BP
1778	GO:0006655	1	0.850632	0	8	phosphatidylglycerol biosynthetic process	BP
1779	GO:0006662	1	0.947824	0	3	glycerol ether metabolic process	BP
1780	GO:0006664	1	0.60855	0	24	glycolipid metabolic process	BP
1781	GO:0006706	1	0.980825	0	1	steroid catabolic process	BP
1782	GO:0006720	1	0.765567	0	13	isoprenoid metabolic process	BP
1783	GO:0006721	1	0.811552	0	10	terpenoid metabolic process	BP
1784	GO:0006729	1	0.98179	0	1	tetrahydrobiopterin biosynthetic process	BP
1785	GO:0006730	1	0.779871	0	12	one-carbon metabolic process	BP
1786	GO:0006739	1	0.686282	0	18	NADP metabolic process	BP
1787	GO:0006740	1	0.954784	0	2	NADPH regeneration	BP
1788	GO:0006741	1	0.979684	0	1	NADP biosynthetic process	BP
1789	GO:0006743	1	0.749835	0	14	ubiquinone metabolic process	BP
1790	GO:0006744	1	0.749835	0	14	ubiquinone biosynthetic process	BP
1791	GO:0006747	1	0.97907	0	1	FAD biosynthetic process	BP
1792	GO:0006749	1	0.756011	0	14	glutathione metabolic process	BP
1793	GO:0006750	1	0.934688	0	3	glutathione biosynthetic process	BP
1794	GO:0006751	1	0.981539	0	1	glutathione catabolic process	BP
1795	GO:0006754	1	0.837533	0	9	ATP biosynthetic process	BP
1796	GO:0006760	1	0.700935	0	18	folic acid-containing compound metabolic process	BP
1797	GO:0006761	1	0.977278	0	1	dihydrofolate biosynthetic process	BP
1798	GO:0006769	1	0.928085	0	4	nicotinamide metabolic process	BP
1799	GO:0006771	1	0.857691	0	8	riboflavin metabolic process	BP
1800	GO:0006772	1	0.72648	0	16	thiamine metabolic process	BP
1801	GO:0006777	1	0.769818	0	14	Mo-molybdopterin cofactor biosynthetic process	BP
1802	GO:0006778	1	0.681342	0	18	porphyrin-containing compound metabolic process	BP
1803	GO:0006779	1	0.681342	0	18	porphyrin-containing compound biosynthetic process	BP
1804	GO:0006780	1	0.978083	0	1	uroporphyrinogen III biosynthetic process	BP
1805	GO:0006782	1	0.807382	0	10	protoporphyrinogen IX biosynthetic process	BP
1806	GO:0006783	1	0.73894	0	14	heme biosynthetic process	BP
1807	GO:0006791	1	0.958097	0	2	sulfur utilization	BP
1808	GO:0006792	1	0.978987	0	1	regulation of sulfur utilization	BP
1809	GO:0006797	1	0.954765	0	2	polyphosphate metabolic process	BP
1810	GO:0006798	1	0.977124	0	1	polyphosphate catabolic process	BP
1811	GO:0006799	1	0.977124	0	1	polyphosphate biosynthetic process	BP
1812	GO:0006801	1	0.928403	0	4	superoxide metabolic process	BP
1813	GO:0006805	1	0.794059	0	11	xenobiotic metabolic process	BP
1814	GO:0006808	1	0.923695	0	4	regulation of nitrogen utilization	BP
1815	GO:0006814	1	0.633573	0	20	sodium ion transport	BP
1816	GO:0006816	1	0.962348	0	2	calcium ion transport	BP
1817	GO:0006818	1	0.290364	0	56	hydrogen transport	BP
1818	GO:0006821	1	0.934284	0	3	chloride transport	BP
1819	GO:0006824	1	0.898749	0	5	cobalt ion transport	BP
1820	GO:0006825	1	0.876538	0	6	copper ion transport	BP
1821	GO:0006828	1	0.941847	0	3	manganese ion transport	BP
1822	GO:0006829	1	0.827573	0	9	zinc II ion transport	BP
1823	GO:0006846	1	0.960118	0	2	acetate transport	BP
1824	GO:0006847	1	0.977124	0	1	plasma membrane acetate transport	BP
1825	GO:0006855	1	0.539878	0	27	drug transmembrane transport	BP
1826	GO:0006857	1	0.664626	0	18	oligopeptide transport	BP
1827	GO:0006858	1	0.966264	0	2	extracellular transport	BP
1828	GO:0006862	1	0.95483	0	2	nucleotide transport	BP
1829	GO:0006864	1	0.97719	0	1	pyrimidine nucleotide transport	BP
1830	GO:0006869	1	0.633954	0	22	lipid transport	BP
1831	GO:0006874	1	0.962348	0	2	cellular calcium ion homeostasis	BP
1832	GO:0006876	1	0.979445	0	1	cellular cadmium ion homeostasis	BP
1833	GO:0006878	1	0.900443	0	5	cellular copper ion homeostasis	BP
1834	GO:0006882	1	0.958939	0	2	cellular zinc ion homeostasis	BP
1835	GO:0006885	1	0.794909	0	10	regulation of pH	BP
1836	GO:0006886	1	0.7233	0	16	intracellular protein transport	BP
1837	GO:0006915	1	0.965879	0	2	apoptotic process	BP
1838	GO:0006935	1	0.622124	0	23	chemotaxis	BP
1839	GO:0006952	1	0.897177	0	5	defense response	BP
1840	GO:0006955	1	0.978182	0	1	immune response	BP
1841	GO:0006970	1	0.543014	0	29	response to osmotic stress	BP
1842	GO:0006972	1	0.857613	0	7	hyperosmotic response	BP
1843	GO:0006986	1	0.939188	0	3	response to unfolded protein	BP
1844	GO:0006996	1	0.188482	0	83	organelle organization	BP
1845	GO:0007005	1	0.977124	0	1	mitochondrion organization	BP
1846	GO:0007010	1	0.967413	0	2	cytoskeleton organization	BP
1847	GO:0007049	1	0.223766	0	72	cell cycle	BP
1848	GO:0007059	1	0.676333	0	18	chromosome segregation	BP
1849	GO:0007062	1	0.916788	0	4	sister chromatid cohesion	BP
1850	GO:0007155	1	0.634489	0	24	cell adhesion	BP
1851	GO:0007163	1	0.977853	0	1	establishment or maintenance of cell polarity	BP
1852	GO:0007166	1	0.926012	0	4	cell surface receptor signaling pathway	BP
1853	GO:0007215	1	0.926012	0	4	glutamate receptor signaling pathway	BP
1854	GO:0007231	1	0.977124	0	1	osmosensory signaling pathway	BP
1855	GO:0007234	1	0.977124	0	1	osmosensory signaling via phosphorelay pathway	BP
1856	GO:0007267	1	0.982915	0	1	cell-cell signaling	BP
1857	GO:0007346	1	0.948561	0	3	regulation of mitotic cell cycle	BP
1858	GO:0007584	1	0.94113	0	3	response to nutrient	BP
1859	GO:0007610	1	0.982002	0	1	behavior	BP
1860	GO:0008026	1	0.615085	0	21	ATP-dependent helicase activity	MF
1861	GO:0008033	1	0.271756	0	63	tRNA processing	BP
1862	GO:0008047	1	0.806155	0	12	enzyme activator activity	MF
1863	GO:0008061	1	0.977124	0	1	chitin binding	MF
1864	GO:0008066	1	0.926012	0	4	glutamate receptor activity	MF
1865	GO:0008073	1	0.961257	0	2	ornithine decarboxylase inhibitor activity	MF
1866	GO:0008079	1	0.92053	0	4	translation termination factor activity	MF
1867	GO:0008080	1	0.611797	0	26	N-acetyltransferase activity	MF
1868	GO:0008081	1	0.633609	0	21	phosphoric diester hydrolase activity	MF
1869	GO:0008092	1	0.967298	0	2	cytoskeletal protein binding	MF
1870	GO:0008094	1	0.616425	0	21	DNA-dependent ATPase activity	MF
1871	GO:0008097	1	0.950867	0	3	5S rRNA binding	MF
1872	GO:0008106	1	0.881044	0	6	alcohol dehydrogenase (NADP+) activity	MF
1873	GO:0008108	1	0.978203	0	1	UDP-glucose:hexose-1-phosphate uridylyltransferase activity	MF
1874	GO:0008113	1	0.982053	0	1	peptide-methionine (S)-S-oxide reductase activity	MF
1875	GO:0008126	1	0.978905	0	1	acetylesterase activity	MF
1876	GO:0008127	1	0.981539	0	1	quercetin 2,3-dioxygenase activity	MF
1877	GO:0008135	1	0.738282	0	15	translation factor activity, RNA binding	MF
1878	GO:0008137	1	0.73019	0	15	NADH dehydrogenase (ubiquinone) activity	MF
1879	GO:0008138	1	0.964117	0	2	protein tyrosine/serine/threonine phosphatase activity	MF
1880	GO:0008143	1	0.961357	0	2	poly(A) binding	MF
1881	GO:0008144	1	0.67685	0	18	drug binding	MF
1882	GO:0008156	1	0.874427	0	7	negative regulation of DNA replication	BP
1883	GO:0008168	1	0.268044	0	64	methyltransferase activity	MF
1884	GO:0008169	1	0.783669	0	11	C-methyltransferase activity	MF
1885	GO:0008170	1	0.69207	0	18	N-methyltransferase activity	MF
1886	GO:0008171	1	0.818185	0	10	O-methyltransferase activity	MF
1887	GO:0008172	1	0.883989	0	6	S-methyltransferase activity	MF
1888	GO:0008173	1	0.486638	0	35	RNA methyltransferase activity	MF
1889	GO:0008174	1	0.978083	0	1	mRNA methyltransferase activity	MF
1890	GO:0008175	1	0.786645	0	12	tRNA methyltransferase activity	MF
1891	GO:0008176	1	0.981307	0	1	tRNA (guanine-N7-)-methyltransferase activity	MF
1892	GO:0008177	1	0.894854	0	6	succinate dehydrogenase (ubiquinone) activity	MF
1893	GO:0008184	1	0.954765	0	2	glycogen phosphorylase activity	MF
1894	GO:0008186	1	0.793492	0	10	RNA-dependent ATPase activity	MF
1895	GO:0008192	1	0.982343	0	1	RNA guanylyltransferase activity	MF
1896	GO:0008193	1	0.982343	0	1	tRNA guanylyltransferase activity	MF
1897	GO:0008194	1	0.734058	0	14	UDP-glycosyltransferase activity	MF
1898	GO:0008195	1	0.980855	0	1	phosphatidate phosphatase activity	MF
1899	GO:0008198	1	0.648261	0	22	ferrous iron binding	MF
1900	GO:0008202	1	0.980825	0	1	steroid metabolic process	BP
1901	GO:0008206	1	0.980825	0	1	bile acid metabolic process	BP
1902	GO:0008213	1	0.844799	0	8	protein alkylation	BP
1903	GO:0008216	1	0.857518	0	7	spermidine metabolic process	BP
1904	GO:0008234	1	0.816997	0	10	cysteine-type peptidase activity	MF
1905	GO:0008235	1	0.764472	0	12	metalloexopeptidase activity	MF
1906	GO:0008236	1	0.489686	0	33	serine-type peptidase activity	MF
1907	GO:0008237	1	0.483482	0	33	metallopeptidase activity	MF
1908	GO:0008238	1	0.428464	0	38	exopeptidase activity	MF
1909	GO:0008242	1	0.934958	0	3	omega peptidase activity	MF
1910	GO:0008251	1	0.98298	0	1	tRNA-specific adenosine deaminase activity	MF
1911	GO:0008252	1	0.835877	0	9	nucleotidase activity	MF
1912	GO:0008253	1	0.906154	0	5	5'-nucleotidase activity	MF
1913	GO:0008254	1	0.958441	0	2	3'-nucleotidase activity	MF
1914	GO:0008263	1	0.982964	0	1	pyrimidine-specific mismatch base pair DNA N-glycosylase activity	MF
1915	GO:0008271	1	0.917703	0	4	secondary active sulfate transmembrane transporter activity	MF
1916	GO:0008272	1	0.861658	0	7	sulfate transport	BP
1917	GO:0008273	1	0.978746	0	1	calcium, potassium:sodium antiporter activity	MF
1918	GO:0008276	1	0.844799	0	8	protein methyltransferase activity	MF
1919	GO:0008289	1	0.643952	0	22	lipid binding	MF
1920	GO:0008295	1	0.877634	0	6	spermidine biosynthetic process	BP
1921	GO:0008296	1	0.900025	0	5	3'-5'-exodeoxyribonuclease activity	MF
1922	GO:0008297	1	0.942706	0	3	single-stranded DNA exodeoxyribonuclease activity	MF
1923	GO:0008299	1	0.765567	0	13	isoprenoid biosynthetic process	BP
1924	GO:0008301	1	0.977124	0	1	DNA binding, bending	MF
1925	GO:0008308	1	0.934284	0	3	voltage-gated anion channel activity	MF
1926	GO:0008310	1	0.942706	0	3	single-stranded DNA 3'-5' exodeoxyribonuclease activity	MF
1927	GO:0008312	1	0.97716	0	1	7S RNA binding	MF
1928	GO:0008320	1	0.769144	0	13	protein transmembrane transporter activity	MF
1929	GO:0008360	1	0.344513	0	49	regulation of cell shape	BP
1930	GO:0008374	1	0.757213	0	14	O-acyltransferase activity	MF
1931	GO:0008375	1	0.934876	0	3	acetylglucosaminyltransferase activity	MF
1932	GO:0008378	1	0.936201	0	3	galactosyltransferase activity	MF
1933	GO:0008379	1	0.949665	0	3	thioredoxin peroxidase activity	MF
1934	GO:0008380	1	0.966468	0	2	RNA splicing	BP
1935	GO:0008381	1	0.94171	0	3	mechanically-gated ion channel activity	MF
1936	GO:0008408	1	0.691053	0	17	3'-5' exonuclease activity	MF
1937	GO:0008409	1	0.917486	0	4	5'-3' exonuclease activity	MF
1938	GO:0008410	1	0.859519	0	7	CoA-transferase activity	MF
1939	GO:0008412	1	0.979744	0	1	4-hydroxybenzoate octaprenyltransferase activity	MF
1940	GO:0008413	1	0.983431	0	1	8-oxo-7,8-dihydroguanosine triphosphate pyrophosphatase activity	MF
1941	GO:0008417	1	0.977989	0	1	fucosyltransferase activity	MF
1942	GO:0008418	1	0.979563	0	1	protein-N-terminal asparagine amidohydrolase activity	MF
1943	GO:0008422	1	0.911606	0	4	beta-glucosidase activity	MF
1944	GO:0008425	1	0.941466	0	3	2-polyprenyl-6-methoxy-1,4-benzoquinone methyltransferase activity	MF
1945	GO:0008428	1	0.933283	0	4	ribonuclease inhibitor activity	MF
1946	GO:0008430	1	0.977124	0	1	selenium binding	MF
1947	GO:0008441	1	0.981098	0	1	3'(2'),5'-bisphosphate nucleotidase activity	MF
1948	GO:0008443	1	0.938448	0	3	phosphofructokinase activity	MF
1949	GO:0008444	1	0.982719	0	1	CDP-diacylglycerol-glycerol-3-phosphate 3-phosphatidyltransferase activity	MF
1950	GO:0008446	1	0.97776	0	1	GDP-mannose 4,6-dehydratase activity	MF
1951	GO:0008448	1	0.977637	0	1	N-acetylglucosamine-6-phosphate deacetylase activity	MF
1952	GO:0008452	1	0.982829	0	1	RNA ligase activity	MF
1953	GO:0008460	1	0.956493	0	2	dTDP-glucose 4,6-dehydratase activity	MF
1954	GO:0008470	1	0.977124	0	1	isovaleryl-CoA dehydrogenase activity	MF
1955	GO:0008474	1	0.98151	0	1	palmitoyl-(protein) hydrolase activity	MF
1956	GO:0008477	1	0.886633	0	6	purine nucleosidase activity	MF
1957	GO:0008478	1	0.960222	0	2	pyridoxal kinase activity	MF
1958	GO:0008479	1	0.977731	0	1	queuine tRNA-ribosyltransferase activity	MF
1959	GO:0008483	1	0.582926	0	24	transaminase activity	MF
1960	GO:0008484	1	0.793123	0	10	sulfuric ester hydrolase activity	MF
1961	GO:0008494	1	0.983058	0	1	translation activator activity	MF
1962	GO:0008495	1	0.979563	0	1	protoheme IX farnesyltransferase activity	MF
1963	GO:0008512	1	0.980886	0	1	sulfate:proton symporter activity	MF
1964	GO:0008516	1	0.957428	0	2	hexose uniporter activity	MF
1965	GO:0008519	1	0.710473	0	16	ammonium transmembrane transporter activity	MF
1966	GO:0008531	1	0.97907	0	1	riboflavin kinase activity	MF
1967	GO:0008534	1	0.980392	0	1	oxidized purine nucleobase lesion DNA N-glycosylase activity	MF
1968	GO:0008551	1	0.977124	0	1	cadmium-exporting ATPase activity	MF
1969	GO:0008556	1	0.938102	0	3	potassium-transporting ATPase activity	MF
1970	GO:0008559	1	0.932909	0	3	xenobiotic-transporting ATPase activity	MF
1971	GO:0008565	1	0.534074	0	31	protein transporter activity	MF
1972	GO:0008609	1	0.977126	0	1	alkylglycerone-phosphate synthase activity	MF
1973	GO:0008610	1	0.0622742	0	131	lipid biosynthetic process	BP
1974	GO:0008614	1	0.844397	0	8	pyridoxine metabolic process	BP
1975	GO:0008615	1	0.844397	0	8	pyridoxine biosynthetic process	BP
1976	GO:0008616	1	0.852404	0	8	queuosine biosynthetic process	BP
1977	GO:0008617	1	0.980144	0	1	guanosine metabolic process	BP
1978	GO:0008641	1	0.943461	0	3	small protein activating enzyme activity	MF
1979	GO:0008649	1	0.592358	0	25	rRNA methyltransferase activity	MF
1980	GO:0008650	1	0.960597	0	2	rRNA (uridine-2'-O-)-methyltransferase activity	MF
1981	GO:0008653	1	0.222731	0	70	lipopolysaccharide metabolic process	BP
1982	GO:0008654	1	0.32065	0	55	phospholipid biosynthetic process	BP
1983	GO:0008655	1	0.874967	0	7	pyrimidine-containing compound salvage	BP
1984	GO:0008657	1	0.967219	0	2	DNA topoisomerase (ATP-hydrolyzing) inhibitor activity	MF
1985	GO:0008658	1	0.794365	0	10	penicillin binding	MF
1986	GO:0008661	1	0.977124	0	1	1-deoxy-D-xylulose-5-phosphate synthase activity	MF
1987	GO:0008662	1	0.979098	0	1	1-phosphofructokinase activity	MF
1988	GO:0008663	1	0.977124	0	1	2',3'-cyclic-nucleotide 2'-phosphodiesterase activity	MF
1989	GO:0008664	1	0.982829	0	1	2'-5'-RNA ligase activity	MF
1990	GO:0008666	1	0.980237	0	1	2,3,4,5-tetrahydropyridine-2,6-dicarboxylate N-succinyltransferase activity	MF
1991	GO:0008667	1	0.981038	0	1	2,3-dihydro-2,3-dihydroxybenzoate dehydrogenase activity	MF
1992	GO:0008668	1	0.977124	0	1	(2,3-dihydroxybenzoyl)adenylate synthase activity	MF
1993	GO:0008670	1	0.977124	0	1	2,4-dienoyl-CoA reductase (NADPH) activity	MF
1994	GO:0008671	1	0.979684	0	1	2-dehydro-3-deoxygalactonokinase activity	MF
1995	GO:0008672	1	0.980794	0	1	2-dehydro-3-deoxyglucarate aldolase activity	MF
1996	GO:0008673	1	0.979183	0	1	2-dehydro-3-deoxygluconokinase activity	MF
1997	GO:0008674	1	0.982226	0	1	2-dehydro-3-deoxy-6-phosphogalactonate aldolase activity	MF
1998	GO:0008675	1	0.982027	0	1	2-dehydro-3-deoxy-phosphogluconate aldolase activity	MF
1999	GO:0008676	1	0.979928	0	1	3-deoxy-8-phosphooctulonate synthase activity	MF
[truncated: 3,450 more rows]

## Sheet: TRT.sigLIST.UR40.ct2.GOSEQres
	category	over_represented_pvalue	under_represented_pvalue	numDEInCat	numInCat	term	ontology	b.id	genes
1	GO:0003727	0.00101291	0.999989	2	7	single-stranded RNA binding	MF	b3400 b3556	UG58_11880 UG58_21140
2	GO:0015344	0.00568449	0.99999	1	3	siderophore uptake transmembrane transporter activity	MF	b1451	UG58_14855
3	GO:0090609	0.00620784	0.999802	2	15	single-species submerged biofilm formation	BP	b2108 b4011	UG58_09495 UG58_09520
4	GO:0009628	0.00651971	0.999202	4	135	response to abiotic stimulus	BP	b0313 b3400 b3556 b4011	UG58_02905 UG58_09495 UG58_11880 UG58_21140
5	GO:0006353	0.00773726	0.999722	2	16	DNA-templated transcription, termination	BP	b3556 b3783	UG58_11880 UG58_20470
6	GO:0043709	0.0111771	0.99997	1	2	cell adhesion involved in single-species biofilm formation	BP	b2108	UG58_09520
7	GO:0034599	0.0114794	0.999477	2	23	cellular response to oxidative stress	BP	b2582 b4011	UG58_09495 UG58_14050
8	GO:0044718	0.0149198	0.999915	1	5	siderophore transmembrane transport	BP	b1451	UG58_14855
9	GO:0006578	0.0160341	0.999908	1	4	amino-acid betaine biosynthetic process	BP	b0313	UG58_02905
10	GO:0019285	0.0160341	0.999908	1	4	glycine betaine biosynthetic process from choline	BP	b0313	UG58_02905
11	GO:0019695	0.0160341	0.999908	1	4	choline metabolic process	BP	b0313	UG58_02905
12	GO:0031455	0.0160341	0.999908	1	4	glycine betaine metabolic process	BP	b0313	UG58_02905
13	GO:0031456	0.0160341	0.999908	1	4	glycine betaine biosynthetic process	BP	b0313	UG58_02905
14	GO:0047134	0.0220053	0.999845	1	3	protein-disulfide reductase activity	MF	b2582	UG58_14050
15	GO:0004791	0.0248878	0.999802	1	3	thioredoxin-disulfide reductase activity	MF	b2582	UG58_14050
16	GO:0006662	0.0255489	0.999791	1	3	glycerol ether metabolic process	BP	b2582	UG58_14050
17	GO:0018904	0.0255489	0.999791	1	3	ether metabolic process	BP	b2582	UG58_14050
18	GO:0015891	0.025643	0.99972	1	9	siderophore transport	BP	b1451	UG58_14855
19	GO:0051649	0.0259549	0.998116	2	48	establishment of localization in cell	BP	b1451 b3175	UG58_14855 UG58_17245
20	GO:0008186	0.0281026	0.999659	1	10	RNA-dependent ATPase activity	MF	b3783	UG58_20470
21	GO:0043708	0.0281069	0.999696	1	5	cell adhesion involved in biofilm formation	BP	b2108	UG58_09520
22	GO:0090605	0.0281069	0.999696	1	5	submerged biofilm formation	BP	b2108	UG58_09520
23	GO:0034605	0.0289905	0.999697	1	4	cellular response to heat	BP	b3400	UG58_21140
24	GO:0015343	0.0318476	0.999566	1	9	siderophore transmembrane transporter activity	MF	b1451	UG58_14855
25	GO:0042927	0.0358298	0.999444	1	10	siderophore transporter activity	MF	b1451	UG58_14855
26	GO:0015603	0.0382623	0.999365	1	10	iron chelate transmembrane transporter activity	MF	b1451	UG58_14855
27	GO:0043952	0.0411826	0.999298	1	7	protein transport by the Sec complex	BP	b3175	UG58_17245
28	GO:0031589	0.0421602	0.999264	1	7	cell-substrate adhesion	BP	b2108	UG58_09520
29	GO:0001070	0.0428836	0.999332	1	4	RNA binding transcription factor activity	MF	b3556	UG58_11880
30	GO:0001072	0.0428836	0.999332	1	4	transcription antitermination factor activity, RNA binding	MF	b3556	UG58_11880
31	GO:0043242	0.0432898	0.99932	1	4	negative regulation of protein complex disassembly	BP	b3556	UG58_11880
32	GO:0060567	0.0432898	0.99932	1	4	negative regulation of DNA-templated transcription, termination	BP	b3556	UG58_11880
33	GO:0016668	0.0457117	0.999091	1	10	oxidoreductase activity, acting on a sulfur group of donors, NAD(P) as acceptor	MF	b2582	UG58_14050
34	GO:0051641	0.0466938	0.995307	2	62	cellular localization	BP	b1451 b3175	UG58_14855 UG58_17245
35	GO:0015688	0.0469842	0.999015	1	13	iron chelate transport	BP	b1451	UG58_14855
36	GO:0071468	0.0472589	0.999099	1	6	cellular response to acidic pH	BP	b4011	UG58_09495
37	GO:0005381	0.0475089	0.998992	1	13	iron ion transmembrane transporter activity	MF	b1451	UG58_14855
38	GO:0015074	0.048703	0.998995	1	8	DNA integration	BP	b4313	UG58_06330
39	GO:0070887	0.0517163	0.9945	2	62	cellular response to chemical stimulus	BP	b2582 b4011	UG58_09495 UG58_14050
40	GO:0071467	0.0540388	0.998785	1	7	cellular response to pH	BP	b4011	UG58_09495
41	GO:0000455	0.0541039	0.998757	1	8	enzyme-directed rRNA pseudouridine synthesis	BP	b3400	UG58_21140
42	GO:0031118	0.0541039	0.998757	1	8	rRNA pseudouridine synthesis	BP	b3400	UG58_21140
43	GO:0043023	0.0541388	0.99878	1	7	ribosomal large subunit binding	MF	b3400	UG58_21140
44	GO:0019835	0.0564764	0.998644	1	8	cytolysis	BP	b1445	UG58_14830
45	GO:0044010	0.0590606	0.993269	2	52	single-species biofilm formation	BP	b2108 b4011	UG58_09495 UG58_09520
46	GO:0042710	0.0636712	0.99242	2	55	biofilm formation	BP	b2108 b4011	UG58_09495 UG58_09520
47	GO:0015450	0.0656672	0.998075	1	12	P-P-bond-hydrolysis-driven protein transmembrane transporter activity	MF	b3175	UG58_17245
48	GO:0065002	0.0658269	0.998099	1	10	intracellular protein transmembrane transport	BP	b3175	UG58_17245
49	GO:0070301	0.0669851	0.998055	1	9	cellular response to hydrogen peroxide	BP	b4011	UG58_09495
50	GO:0050308	0.0675817	0.997976	1	11	sugar-phosphatase activity	MF	b0822	UG58_00455
51	GO:0046930	0.0682624	0.99788	1	15	pore complex	CC	b0241	UG58_03150
52	GO:0006768	0.068691	0.997908	1	11	biotin metabolic process	BP	b3742	UG58_10885
53	GO:0009102	0.068691	0.997908	1	11	biotin biosynthetic process	BP	b3742	UG58_10885
54	GO:0006355	0.0691919	0.979505	5	322	regulation of transcription, DNA-templated	BP	b0313 b2405 b3556 b3783 b4313	UG58_02905 UG58_06330 UG58_11880 UG58_13250 UG58_20470
55	GO:0006577	0.0696924	0.9978	1	14	amino-acid betaine metabolic process	BP	b0313	UG58_02905
56	GO:1903506	0.0714156	0.978646	5	326	regulation of nucleic acid-templated transcription	BP	b0313 b2405 b3556 b3783 b4313	UG58_02905 UG58_06330 UG58_11880 UG58_13250 UG58_20470
57	GO:2001141	0.0714156	0.978646	5	326	regulation of RNA biosynthetic process	BP	b0313 b2405 b3556 b3783 b4313	UG58_02905 UG58_06330 UG58_11880 UG58_13250 UG58_20470
58	GO:0009266	0.0716215	0.990834	2	73	response to temperature stimulus	BP	b3400 b3556	UG58_11880 UG58_21140
59	GO:0006351	0.0718592	0.978473	5	329	transcription, DNA-templated	BP	b0313 b2405 b3556 b3783 b4313	UG58_02905 UG58_06330 UG58_11880 UG58_13250 UG58_20470
60	GO:0097659	0.0741321	0.977584	5	333	nucleic acid-templated transcription	BP	b0313 b2405 b3556 b3783 b4313	UG58_02905 UG58_06330 UG58_11880 UG58_13250 UG58_20470
61	GO:0004386	0.0754336	0.99732	1	28	helicase activity	MF	b3783	UG58_20470
62	GO:0015288	0.0755796	0.997356	1	19	porin activity	MF	b0241	UG58_03150
63	GO:0022829	0.0755796	0.997356	1	19	wide pore channel activity	MF	b0241	UG58_03150
64	GO:0051252	0.0757074	0.976965	5	331	regulation of RNA metabolic process	BP	b0313 b2405 b3556 b3783 b4313	UG58_02905 UG58_06330 UG58_11880 UG58_13250 UG58_20470
65	GO:0008320	0.0761249	0.997384	1	13	protein transmembrane transporter activity	MF	b3175	UG58_17245
66	GO:0009982	0.0767025	0.997361	1	12	pseudouridine synthase activity	MF	b3400	UG58_21140
67	GO:0019203	0.0769226	0.997328	1	13	carbohydrate phosphatase activity	MF	b0822	UG58_00455
68	GO:0009409	0.0772894	0.997286	1	14	response to cold	BP	b3556	UG58_11880
69	GO:0032774	0.0816036	0.974601	5	344	RNA biosynthetic process	BP	b0313 b2405 b3556 b3783 b4313	UG58_02905 UG58_06330 UG58_11880 UG58_13250 UG58_20470
70	GO:0016671	0.0816106	0.997031	1	11	oxidoreductase activity, acting on a sulfur group of donors, disulfide as acceptor	MF	b2582	UG58_14050
71	GO:0019219	0.0843765	0.973472	5	343	regulation of nucleobase-containing compound metabolic process	BP	b0313 b2405 b3556 b3783 b4313	UG58_02905 UG58_06330 UG58_11880 UG58_13250 UG58_20470
72	GO:0001522	0.0859535	0.996632	1	14	pseudouridine synthesis	BP	b3400	UG58_21140
73	GO:0045893	0.0868067	0.987611	2	72	positive regulation of transcription, DNA-templated	BP	b2405 b3556	UG58_11880 UG58_13250
74	GO:1902680	0.0868067	0.987611	2	72	positive regulation of RNA biosynthetic process	BP	b2405 b3556	UG58_11880 UG58_13250
75	GO:1903508	0.0868067	0.987611	2	72	positive regulation of nucleic acid-templated transcription	BP	b2405 b3556	UG58_11880 UG58_13250
76	GO:0071214	0.0875017	0.996475	1	16	cellular response to abiotic stimulus	BP	b4011	UG58_09495
77	GO:0010447	0.0894123	0.996351	1	14	response to acidic pH	BP	b4011	UG58_09495
78	GO:0031555	0.0897437	0.996398	1	11	transcriptional attenuation	BP	b3556	UG58_11880
79	GO:0031564	0.0897437	0.996398	1	11	transcription antitermination	BP	b3556	UG58_11880
80	GO:0006979	0.0901364	0.986836	2	78	response to oxidative stress	BP	b2582 b4011	UG58_09495 UG58_14050
81	GO:0006886	0.0907972	0.9962	1	16	intracellular protein transport	BP	b3175	UG58_17245
82	GO:0051254	0.092478	0.986306	2	74	positive regulation of RNA metabolic process	BP	b2405 b3556	UG58_11880 UG58_13250
83	GO:0003677	0.0939538	0.969462	5	379	DNA binding	MF	b0313 b2405 b3400 b3556 b4313	UG58_02905 UG58_06330 UG58_11880 UG58_13250 UG58_21140
84	GO:0016021	0.0941565	0.962991	8	903	integral component of membrane	CC	b0241 b0788 b1445 b1451 b1627 b2832 b3175 b3491	UG58_00630 UG58_03150 UG58_14830 UG58_14855 UG58_15160 UG58_17245 UG58_18740 UG58_22045
85	GO:0003723	0.0965601	0.977662	3	164	RNA binding	MF	b3400 b3556 b3783	UG58_11880 UG58_20470 UG58_21140
86	GO:0016070	0.0970282	0.965264	6	499	RNA metabolic process	BP	b0313 b2405 b3400 b3556 b3783 b4313	UG58_02905 UG58_06330 UG58_11880 UG58_13250 UG58_20470 UG58_21140
87	GO:0045935	0.0978154	0.985032	2	76	positive regulation of nucleobase-containing compound metabolic process	BP	b2405 b3556	UG58_11880 UG58_13250
88	GO:0046907	0.0986223	0.995485	1	17	intracellular transport	BP	b3175	UG58_17245
89	GO:1902582	0.0986223	0.995485	1	17	single-organism intracellular transport	BP	b3175	UG58_17245
90	GO:1901678	0.101389	0.995158	1	22	iron coordination entity transport	BP	b1451	UG58_14855
91	GO:0031224	0.1022	0.95902	8	919	intrinsic component of membrane	CC	b0241 b0788 b1445 b1451 b1627 b2832 b3175 b3491	UG58_00630 UG58_03150 UG58_14830 UG58_14855 UG58_15160 UG58_17245 UG58_18740 UG58_22045
92	GO:0044011	0.102397	0.995248	1	12	single-species biofilm formation on inanimate substrate	BP	b4011	UG58_09495
93	GO:0051703	0.102397	0.995248	1	12	intraspecies interaction between organisms	BP	b4011	UG58_09495
94	GO:2000112	0.105386	0.964513	5	366	regulation of cellular macromolecule biosynthetic process	BP	b0313 b2405 b3556 b3783 b4313	UG58_02905 UG58_06330 UG58_11880 UG58_13250 UG58_20470
95	GO:0009891	0.105561	0.983095	2	82	positive regulation of biosynthetic process	BP	b2405 b3556	UG58_11880 UG58_13250
96	GO:0010557	0.105561	0.983095	2	82	positive regulation of macromolecule biosynthetic process	BP	b2405 b3556	UG58_11880 UG58_13250
97	GO:0031328	0.105561	0.983095	2	82	positive regulation of cellular biosynthetic process	BP	b2405 b3556	UG58_11880 UG58_13250
98	GO:0051129	0.105634	0.994937	1	12	negative regulation of cellular component organization	BP	b3556	UG58_11880
99	GO:0009279	0.105825	0.98299	2	95	cell outer membrane	CC	b0241 b1451	UG58_03150 UG58_14855
100	GO:0003697	0.106281	0.994761	1	16	single-stranded DNA binding	MF	b3556	UG58_11880
101	GO:0006950	0.107096	0.963728	5	429	response to stress	BP	b0313 b2582 b3400 b3556 b4011	UG58_02905 UG58_09495 UG58_11880 UG58_14050 UG58_21140
102	GO:0044764	0.107461	0.982629	2	77	multi-organism cellular process	BP	b2108 b4011	UG58_09495 UG58_09520
103	GO:0010556	0.1082	0.963262	5	370	regulation of macromolecule biosynthetic process	BP	b0313 b2405 b3556 b3783 b4313	UG58_02905 UG58_06330 UG58_11880 UG58_13250 UG58_20470
104	GO:0034614	0.108716	0.994513	1	16	cellular response to reactive oxygen species	BP	b4011	UG58_09495
105	GO:0022884	0.109306	0.99438	1	20	macromolecule transmembrane transporter activity	MF	b3175	UG58_17245
106	GO:0031326	0.109453	0.9627	5	373	regulation of cellular biosynthetic process	BP	b0313 b2405 b3556 b3783 b4313	UG58_02905 UG58_06330 UG58_11880 UG58_13250 UG58_20470
107	GO:0031554	0.109521	0.994512	1	13	regulation of DNA-templated transcription, termination	BP	b3556	UG58_11880
108	GO:0001071	0.109829	0.97313	3	172	nucleic acid binding transcription factor activity	MF	b0313 b2405 b3556	UG58_02905 UG58_11880 UG58_13250
109	GO:0009889	0.110075	0.962421	5	374	regulation of biosynthetic process	BP	b0313 b2405 b3556 b3783 b4313	UG58_02905 UG58_06330 UG58_11880 UG58_13250 UG58_20470
110	GO:0019239	0.111299	0.994184	1	19	deaminase activity	MF	b3400	UG58_21140
111	GO:0051173	0.111569	0.981539	2	84	positive regulation of nitrogen compound metabolic process	BP	b2405 b3556	UG58_11880 UG58_13250
112	GO:0043244	0.112117	0.994209	1	14	regulation of protein complex disassembly	BP	b3556	UG58_11880
113	GO:0010628	0.112987	0.981158	2	86	positive regulation of gene expression	BP	b2405 b3556	UG58_11880 UG58_13250
114	GO:0042542	0.115135	0.993786	1	18	response to hydrogen peroxide	BP	b4011	UG58_09495
115	GO:0015035	0.115166	0.993826	1	16	protein disulfide oxidoreductase activity	MF	b2582	UG58_14050
116	GO:0010468	0.117073	0.959244	5	379	regulation of gene expression	BP	b0313 b2405 b3556 b3783 b4313	UG58_02905 UG58_06330 UG58_11880 UG58_13250 UG58_20470
117	GO:0051171	0.11877	0.958461	5	383	regulation of nitrogen compound metabolic process	BP	b0313 b2405 b3556 b3783 b4313	UG58_02905 UG58_06330 UG58_11880 UG58_13250 UG58_20470
118	GO:0019867	0.120778	0.979007	2	101	outer membrane	CC	b0241 b1451	UG58_03150 UG58_14855
119	GO:0042439	0.121761	0.992975	1	21	ethanolamine-containing compound metabolic process	BP	b0313	UG58_02905
120	GO:1901701	0.12379	0.992733	1	21	cellular response to oxygen-containing compound	BP	b4011	UG58_09495
121	GO:0031325	0.124139	0.978108	2	89	positive regulation of cellular metabolic process	BP	b2405 b3556	UG58_11880 UG58_13250
122	GO:0044425	0.125963	0.946782	8	960	membrane part	CC	b0241 b0788 b1445 b1451 b1627 b2832 b3175 b3491	UG58_00630 UG58_03150 UG58_14830 UG58_14855 UG58_15160 UG58_17245 UG58_18740 UG58_22045
123	GO:0051704	0.127802	0.977086	2	85	multi-organism process	BP	b2108 b4011	UG58_09495 UG58_09520
124	GO:0031323	0.128911	0.95371	5	394	regulation of cellular metabolic process	BP	b0313 b2405 b3556 b3783 b4313	UG58_02905 UG58_06330 UG58_11880 UG58_13250 UG58_20470
125	GO:0046915	0.128913	0.991981	1	31	transition metal ion transmembrane transporter activity	MF	b1451	UG58_14855
126	GO:0009268	0.129009	0.992091	1	21	response to pH	BP	b4011	UG58_09495
127	GO:0010604	0.130594	0.976252	2	93	positive regulation of macromolecule metabolic process	BP	b2405 b3556	UG58_11880 UG58_13250
128	GO:0050794	0.130634	0.949074	6	541	regulation of cellular process	BP	b0313 b2405 b2582 b3556 b3783 b4313	UG58_02905 UG58_06330 UG58_11880 UG58_13250 UG58_14050 UG58_20470
129	GO:0009289	0.131224	0.991875	1	18	pilus	CC	b2108	UG58_09520
130	GO:0080090	0.132936	0.951786	5	397	regulation of primary metabolic process	BP	b0313 b2405 b3556 b3783 b4313	UG58_02905 UG58_06330 UG58_11880 UG58_13250 UG58_20470
131	GO:0004872	0.134002	0.991229	1	46	receptor activity	MF	b1451	UG58_14855
132	GO:0006970	0.134911	0.991216	1	29	response to osmotic stress	BP	b0313	UG58_02905
133	GO:0045454	0.138019	0.990915	1	21	cell redox homeostasis	BP	b2582	UG58_14050
134	GO:0003676	0.138521	0.945055	6	551	nucleic acid binding	MF	b0313 b2405 b3400 b3556 b3783 b4313	UG58_02905 UG58_06330 UG58_11880 UG58_13250 UG58_20470 UG58_21140
135	GO:0016209	0.139609	0.99066	1	23	antioxidant activity	MF	b2582	UG58_14050
136	GO:0015036	0.140901	0.99052	1	21	disulfide oxidoreductase activity	MF	b2582	UG58_14050
137	GO:0048522	0.141195	0.973091	2	95	positive regulation of cellular process	BP	b2405 b3556	UG58_11880 UG58_13250
138	GO:0009306	0.142736	0.990206	1	24	protein secretion	BP	b3175	UG58_17245
139	GO:0032940	0.142736	0.990206	1	24	secretion by cell	BP	b3175	UG58_17245
140	GO:0046903	0.142736	0.990206	1	24	secretion	BP	b3175	UG58_17245
141	GO:0060255	0.145047	0.945867	5	408	regulation of macromolecule metabolic process	BP	b0313 b2405 b3556 b3783 b4313	UG58_02905 UG58_06330 UG58_11880 UG58_13250 UG58_20470
142	GO:0034613	0.152103	0.988786	1	27	cellular protein localization	BP	b3175	UG58_17245
143	GO:0070727	0.152103	0.988786	1	27	cellular macromolecule localization	BP	b3175	UG58_17245
144	GO:0043241	0.152991	0.988768	1	21	protein complex disassembly	BP	b3556	UG58_11880
145	GO:0071806	0.155299	0.988328	1	25	protein transmembrane transport	BP	b3175	UG58_17245
146	GO:0045892	0.156133	0.968378	2	96	negative regulation of transcription, DNA-templated	BP	b0313 b3556	UG58_02905 UG58_11880
147	GO:0015267	0.156193	0.988057	1	35	channel activity	MF	b0241	UG58_03150
148	GO:0022803	0.156193	0.988057	1	35	passive transmembrane transporter activity	MF	b0241	UG58_03150
149	GO:1902679	0.159926	0.967129	2	97	negative regulation of RNA biosynthetic process	BP	b0313 b3556	UG58_02905 UG58_11880
150	GO:1903507	0.159926	0.967129	2	97	negative regulation of nucleic acid-templated transcription	BP	b0313 b3556	UG58_02905 UG58_11880
151	GO:0022411	0.160189	0.987623	1	22	cellular component disassembly	BP	b3556	UG58_11880
152	GO:0032984	0.160189	0.987623	1	22	macromolecular complex disassembly	BP	b3556	UG58_11880
153	GO:0007155	0.160855	0.98747	1	24	cell adhesion	BP	b2108	UG58_09520
154	GO:0042398	0.171779	0.985514	1	31	cellular modified amino acid biosynthetic process	BP	b0313	UG58_02905
155	GO:0051253	0.172327	0.962905	2	101	negative regulation of RNA metabolic process	BP	b0313 b3556	UG58_02905 UG58_11880
156	GO:0008565	0.175233	0.984904	1	31	protein transporter activity	MF	b3175	UG58_17245
157	GO:0009893	0.177403	0.961076	2	112	positive regulation of metabolic process	BP	b2405 b3556	UG58_11880 UG58_13250
158	GO:0018130	0.180314	0.922489	6	600	heterocycle biosynthetic process	BP	b0313 b2405 b3556 b3742 b3783 b4313	UG58_02905 UG58_06330 UG58_10885 UG58_11880 UG58_13250 UG58_20470
159	GO:0000154	0.180708	0.983879	1	33	rRNA modification	BP	b3400	UG58_21140
160	GO:0022610	0.182206	0.983707	1	27	biological adhesion	BP	b2108	UG58_09520
161	GO:0050789	0.182845	0.921058	6	598	regulation of biological process	BP	b0313 b2405 b2582 b3556 b3783 b4313	UG58_02905 UG58_06330 UG58_11880 UG58_13250 UG58_14050 UG58_20470
162	GO:0016866	0.187761	0.982517	1	35	intramolecular transferase activity	MF	b3400	UG58_21140
163	GO:0019222	0.188632	0.923042	5	447	regulation of metabolic process	BP	b0313 b2405 b3556 b3783 b4313	UG58_02905 UG58_06330 UG58_11880 UG58_13250 UG58_20470
164	GO:0045934	0.188673	0.957014	2	107	negative regulation of nucleobase-containing compound metabolic process	BP	b0313 b3556	UG58_02905 UG58_11880
165	GO:0016020	0.191757	0.907604	9	1217	membrane	CC	b0241 b0788 b1445 b1451 b1627 b2832 b3175 b3491 b3783	UG58_00630 UG58_03150 UG58_14830 UG58_14855 UG58_15160 UG58_17245 UG58_18740 UG58_20470 UG58_22045
166	GO:0043566	0.192483	0.981694	1	29	structure-specific DNA binding	MF	b3556	UG58_11880
167	GO:0090304	0.192804	0.915346	6	620	nucleic acid metabolic process	BP	b0313 b2405 b3400 b3556 b3783 b4313	UG58_02905 UG58_06330 UG58_11880 UG58_13250 UG58_20470 UG58_21140
168	GO:0000302	0.193138	0.98149	1	33	response to reactive oxygen species	BP	b4011	UG58_09495
169	GO:1901362	0.193911	0.914707	6	615	organic cyclic compound biosynthetic process	BP	NA b0313 b2405 b3556 b3742 b3783 b4313	UG58_02905 UG58_06330 UG58_10885 UG58_11880 UG58_13250 UG58_20470
170	GO:0006576	0.194597	0.981092	1	41	cellular biogenic amine metabolic process	BP	b0313	UG58_02905
171	GO:0044106	0.195675	0.980863	1	42	cellular amine metabolic process	BP	b0313	UG58_02905
172	GO:0009308	0.198628	0.980246	1	43	amine metabolic process	BP	b0313	UG58_02905
173	GO:0097164	0.200855	0.979804	1	41	ammonium ion metabolic process	BP	b0313	UG58_02905
174	GO:0043021	0.203056	0.979515	1	30	ribonucleoprotein complex binding	MF	b3400	UG58_21140
175	GO:0006310	0.20466	0.978976	1	43	DNA recombination	BP	b4313	UG58_06330
176	GO:0048518	0.205721	0.950449	2	122	positive regulation of biological process	BP	b2405 b3556	UG58_11880 UG58_13250
177	GO:0034654	0.206208	0.91318	5	487	nucleobase-containing compound biosynthetic process	BP	b0313 b2405 b3556 b3783 b4313	UG58_02905 UG58_06330 UG58_11880 UG58_13250 UG58_20470
178	GO:0046873	0.210531	0.977584	1	56	metal ion transmembrane transporter activity	MF	b1451	UG58_14855
179	GO:0044877	0.215057	0.976859	1	32	macromolecular complex binding	MF	b3400	UG58_21140
180	GO:0022900	0.215383	0.976598	1	44	electron transport chain	BP	b1627	UG58_18740
181	GO:0010467	0.217899	0.900492	6	600	gene expression	BP	b0313 b2405 b3400 b3556 b3783 b4313	UG58_02905 UG58_06330 UG58_11880 UG58_13250 UG58_20470 UG58_21140
182	GO:0010629	0.219689	0.944856	2	117	negative regulation of gene expression	BP	b0313 b3556	UG58_02905 UG58_11880
183	GO:0010181	0.221349	0.975289	1	39	FMN binding	MF	b3742	UG58_10885
184	GO:0016667	0.225446	0.974321	1	39	oxidoreductase activity, acting on a sulfur group of donors	MF	b2582	UG58_14050
185	GO:0010558	0.231025	0.940091	2	121	negative regulation of macromolecule biosynthetic process	BP	b0313 b3556	UG58_02905 UG58_11880
186	GO:2000113	0.231025	0.940091	2	121	negative regulation of cellular macromolecule biosynthetic process	BP	b0313 b3556	UG58_02905 UG58_11880
187	GO:0009890	0.232413	0.939493	2	122	negative regulation of biosynthetic process	BP	b0313 b3556	UG58_02905 UG58_11880
188	GO:0031327	0.232413	0.939493	2	122	negative regulation of cellular biosynthetic process	BP	b0313 b3556	UG58_02905 UG58_11880
189	GO:0016651	0.232836	0.972389	1	49	oxidoreductase activity, acting on NAD(P)H	MF	b2582	UG58_14050
190	GO:0033554	0.239942	0.915587	3	286	cellular response to stress	BP	b2582 b3400 b4011	UG58_09495 UG58_14050 UG58_21140
191	GO:0051172	0.241095	0.935718	2	124	negative regulation of nitrogen compound metabolic process	BP	b0313 b3556	UG58_02905 UG58_11880
192	GO:0060089	0.246107	0.968806	1	69	molecular transducer activity	MF	b1451	UG58_14855
193	GO:0065007	0.248431	0.881461	6	669	biological regulation	BP	b0313 b2405 b2582 b3556 b3783 b4313	UG58_02905 UG58_06330 UG58_11880 UG58_13250 UG58_14050 UG58_20470
194	GO:0031324	0.249666	0.931878	2	129	negative regulation of cellular metabolic process	BP	b0313 b3556	UG58_02905 UG58_11880
195	GO:0006364	0.249787	0.96803	1	46	rRNA processing	BP	b3400	UG58_21140
196	GO:0016072	0.249787	0.96803	1	46	rRNA metabolic process	BP	b3400	UG58_21140
197	GO:0010605	0.258848	0.927673	2	131	negative regulation of macromolecule metabolic process	BP	b0313 b3556	UG58_02905 UG58_11880
198	GO:0072330	0.27693	0.960201	1	48	monocarboxylic acid biosynthetic process	BP	b3742	UG58_10885
199	GO:0006575	0.278994	0.959471	1	55	cellular modified amino acid metabolic process	BP	b0313	UG58_02905
200	GO:0000976	0.284712	0.957771	1	49	transcription regulatory region sequence-specific DNA binding	MF	b0313	UG58_02905
201	GO:0042995	0.284935	0.95777	1	45	cell projection	CC	b2108	UG58_09520
202	GO:0009408	0.290436	0.955854	1	55	response to heat	BP	b3400	UG58_21140
203	GO:0019725	0.297625	0.953452	1	58	cellular homeostasis	BP	b2582	UG58_14050
204	GO:0016791	0.302654	0.951757	1	58	phosphatase activity	MF	b0822	UG58_00455
205	GO:0048523	0.305665	0.904454	2	149	negative regulation of cellular process	BP	b0313 b3556	UG58_02905 UG58_11880
206	GO:0009892	0.306195	0.904185	2	147	negative regulation of metabolic process	BP	b0313 b3556	UG58_02905 UG58_11880
207	GO:0003700	0.309834	0.902178	2	166	transcription factor activity, sequence-specific DNA binding	MF	b0313 b2405	UG58_02905 UG58_13250
208	GO:0019438	0.311035	0.847279	5	576	aromatic compound biosynthetic process	BP	NA b0313 b2405 b3556 b3783 b4313	UG58_02905 UG58_06330 UG58_11880 UG58_13250 UG58_20470
209	GO:1901700	0.31159	0.948658	1	58	response to oxygen-containing compound	BP	b4011	UG58_09495
210	GO:0016311	0.313274	0.948023	1	61	dephosphorylation	BP	b0822	UG58_00455
211	GO:0006066	0.313554	0.947835	1	69	alcohol metabolic process	BP	b0313	UG58_02905
212	GO:0000975	0.317186	0.946706	1	55	regulatory region DNA binding	MF	b0313	UG58_02905
213	GO:0001067	0.317186	0.946706	1	55	regulatory region nucleic acid binding	MF	b0313	UG58_02905
214	GO:0044212	0.317186	0.946706	1	55	transcription regulatory region DNA binding	MF	b0313	UG58_02905
215	GO:0044271	0.320432	0.832778	6	710	cellular nitrogen compound biosynthetic process	BP	b0313 b2405 b3556 b3742 b3783 b4313	UG58_02905 UG58_06330 UG58_10885 UG58_11880 UG58_13250 UG58_20470
216	GO:0044272	0.325158	0.943593	1	70	sulfur compound biosynthetic process	BP	b3742	UG58_10885
217	GO:0022857	0.336123	0.859198	3	411	transmembrane transporter activity	MF	b0241 b1451 b3175	UG58_03150 UG58_14855 UG58_17245
218	GO:0071944	0.338347	0.809975	8	1211	cell periphery	CC	b0241 b0788 b1445 b1451 b1627 b2832 b3175 b3491	UG58_00630 UG58_03150 UG58_14830 UG58_14855 UG58_15160 UG58_17245 UG58_18740 UG58_22045
219	GO:0055085	0.340671	0.856243	3	425	transmembrane transport	BP	b0241 b1451 b3175	UG58_03150 UG58_14855 UG58_17245
220	GO:0009110	0.344623	0.936151	1	63	vitamin biosynthetic process	BP	b3742	UG58_10885
221	GO:0042364	0.344623	0.936151	1	63	water-soluble vitamin biosynthetic process	BP	b3742	UG58_10885
222	GO:0044462	0.362433	0.872155	2	226	external encapsulating structure part	CC	b0241 b1451	UG58_03150 UG58_14855
223	GO:0022890	0.36248	0.928426	1	96	inorganic cation transmembrane transporter activity	MF	b1451	UG58_14855
224	GO:0042254	0.362895	0.928512	1	68	ribosome biogenesis	BP	b3400	UG58_21140
225	GO:0030313	0.363346	0.871598	2	228	cell envelope	CC	b0241 b1451	UG58_03150 UG58_14855
226	GO:0031975	0.364166	0.871099	2	229	envelope	CC	b0241 b1451	UG58_03150 UG58_14855
227	GO:0042578	0.366903	0.926635	1	81	phosphoric ester hydrolase activity	MF	b0822	UG58_00455
228	GO:0022613	0.369503	0.925637	1	69	ribonucleoprotein complex biogenesis	BP	b3400	UG58_21140
229	GO:0048519	0.370045	0.867721	2	170	negative regulation of biological process	BP	b0313 b3556	UG58_02905 UG58_11880
230	GO:0046483	0.380053	0.782163	7	962	heterocycle metabolic process	BP	b0313 b2405 b3400 b3556 b3742 b3783 b4313	UG58_02905 UG58_06330 UG58_10885 UG58_11880 UG58_13250 UG58_20470 UG58_21140
231	GO:0005506	0.3823	0.919787	1	78	iron ion binding	MF	b1451	UG58_14855
232	GO:0015405	0.384164	0.918812	1	90	P-P-bond-hydrolysis-driven transmembrane transporter activity	MF	b3175	UG58_17245
233	GO:0030312	0.386506	0.857183	2	242	external encapsulating structure	CC	b0241 b1451	UG58_03150 UG58_14855
234	GO:0050896	0.387077	0.792013	5	696	response to stimulus	BP	b0313 b2582 b3400 b3556 b4011	UG58_02905 UG58_09495 UG58_11880 UG58_14050 UG58_21140
235	GO:0010035	0.38735	0.917513	1	73	response to inorganic substance	BP	b4011	UG58_09495
236	GO:0015031	0.393696	0.914363	1	87	protein transport	BP	b3175	UG58_17245
237	GO:0006766	0.396623	0.913094	1	75	vitamin metabolic process	BP	b3742	UG58_10885
238	GO:0006767	0.396623	0.913094	1	75	water-soluble vitamin metabolic process	BP	b3742	UG58_10885
239	GO:0015399	0.400314	0.911106	1	94	primary active transmembrane transporter activity	MF	b3175	UG58_17245
240	GO:0009451	0.400613	0.911034	1	86	RNA modification	BP	b3400	UG58_21140
241	GO:0051716	0.40324	0.813197	3	397	cellular response to stimulus	BP	b2582 b3400 b4011	UG58_09495 UG58_14050 UG58_21140
242	GO:0009987	0.404846	0.782778	16	2543	cellular process	BP	NA b0241 b0313 b0822 b1445 b1451 b1627 b2108 b2405 b2582 b3175 b3400 b3556 b3742 b3783 b4011 b4313	UG58_00455 UG58_02905 UG58_03150 UG58_06330 UG58_09495 UG58_09520 UG58_10885 UG58_11880 UG58_13250 UG58_14050 UG58_14830 UG58_14855 UG58_17245 UG58_18740 UG58_20470 UG58_21140
243	GO:1901360	0.406305	0.761257	7	986	organic cyclic compound metabolic process	BP	NA b0313 b2405 b3400 b3556 b3742 b3783 b4313	UG58_02905 UG58_06330 UG58_10885 UG58_11880 UG58_13250 UG58_20470 UG58_21140
244	GO:0008104	0.411111	0.905759	1	92	protein localization	BP	b3175	UG58_17245
245	GO:0045184	0.411111	0.905759	1	92	establishment of protein localization	BP	b3175	UG58_17245
246	GO:0042592	0.41266	0.904965	1	93	homeostatic process	BP	b2582	UG58_14050
247	GO:0042623	0.422546	0.899626	1	126	ATPase activity, coupled	MF	b3783	UG58_20470
248	GO:0034645	0.430805	0.757462	5	662	cellular macromolecule biosynthetic process	BP	b0313 b2405 b3556 b3783 b4313	UG58_02905 UG58_06330 UG58_11880 UG58_13250 UG58_20470
249	GO:0006139	0.433598	0.745486	6	849	nucleobase-containing compound metabolic process	BP	b0313 b2405 b3400 b3556 b3783 b4313	UG58_02905 UG58_06330 UG58_11880 UG58_13250 UG58_20470 UG58_21140
250	GO:0009059	0.438013	0.751558	5	667	macromolecule biosynthetic process	BP	b0313 b2405 b3556 b3783 b4313	UG58_02905 UG58_06330 UG58_11880 UG58_13250 UG58_20470
251	GO:0071822	0.454563	0.882215	1	90	protein complex subunit organization	BP	b3556	UG58_11880
252	GO:0051128	0.459645	0.879198	1	94	regulation of cellular component organization	BP	b3556	UG58_11880
253	GO:0055114	0.464884	0.765787	3	468	oxidation-reduction process	BP	NA b1627 b2582 b3742	UG58_10885 UG58_14050 UG58_18740
254	GO:0044283	0.466343	0.801618	2	275	small molecule biosynthetic process	BP	NA b0822 b3742	UG58_00455 UG58_10885
255	GO:0042221	0.466449	0.801555	2	268	response to chemical	BP	b2582 b4011	UG58_09495 UG58_14050
256	GO:0034470	0.471733	0.871845	1	103	ncRNA processing	BP	b3400	UG58_21140
257	GO:0043565	0.47345	0.870876	1	95	sequence-specific DNA binding	MF	b0313	UG58_02905
258	GO:0006790	0.477802	0.868032	1	110	sulfur compound metabolic process	BP	b3742	UG58_10885
259	GO:0006091	0.485152	0.863211	1	136	generation of precursor metabolites and energy	BP	b1627	UG58_18740
260	GO:0005215	0.486073	0.748312	3	509	transporter activity	MF	b0241 b1451 b3175	UG58_03150 UG58_14855 UG58_17245
261	GO:0008324	0.494692	0.856992	1	144	cation transmembrane transporter activity	MF	b1451	UG58_14855
262	GO:0016853	0.496468	0.85602	1	115	isomerase activity	MF	b3400	UG58_21140
263	GO:0033036	0.49662	0.855871	1	121	macromolecule localization	BP	b3175	UG58_17245
264	GO:0006396	0.499787	0.853848	1	112	RNA processing	BP	b3400	UG58_21140
265	GO:0005887	0.504376	0.771668	2	331	integral component of plasma membrane	CC	b1445 b3491	UG58_14830 UG58_22045
266	GO:0005886	0.521793	0.668076	6	1036	plasma membrane	CC	b0788 b1445 b1627 b2832 b3175 b3491	UG58_00630 UG58_14830 UG58_15160 UG58_17245 UG58_18740 UG58_22045
267	GO:0034660	0.522205	0.838279	1	129	ncRNA metabolic process	BP	b3400	UG58_21140
268	GO:0022891	0.527948	0.751992	2	340	substrate-specific transmembrane transporter activity	MF	b1451 b3175	UG58_14855 UG58_17245
269	GO:0046914	0.528576	0.751521	2	308	transition metal ion binding	MF	b1451 b2582	UG58_14050 UG58_14855
270	GO:0031226	0.532039	0.748471	2	348	intrinsic component of plasma membrane	CC	b1445 b3491	UG58_14830 UG58_22045
271	GO:0097159	0.538018	0.645716	7	1197	organic cyclic compound binding	MF	NA b0313 b2405 b3400 b3556 b3742 b3783 b4313	UG58_02905 UG58_06330 UG58_10885 UG58_11880 UG58_13250 UG58_20470 UG58_21140
272	GO:1901363	0.538018	0.645716	7	1197	heterocyclic compound binding	MF	NA b0313 b2405 b3400 b3556 b3742 b3783 b4313	UG58_02905 UG58_06330 UG58_10885 UG58_11880 UG58_13250 UG58_20470 UG58_21140
273	GO:1901615	0.540912	0.824586	1	132	organic hydroxy compound metabolic process	BP	NA b0313	UG58_02905
274	GO:0043933	0.54531	0.821426	1	114	macromolecular complex subunit organization	BP	b3556	UG58_11880
275	GO:0016887	0.547662	0.819223	1	174	ATPase activity	MF	b3783	UG58_20470
276	GO:0006725	0.555774	0.635971	6	954	cellular aromatic compound metabolic process	BP	NA b0313 b2405 b3400 b3556 b3783 b4313	UG58_02905 UG58_06330 UG58_11880 UG58_13250 UG58_20470 UG58_21140
277	GO:0044464	0.557893	0.657462	16	2626	cell part	CC	NA b0241 b0313 b0788 b0822 b1445 b1451 b1627 b2108 b2582 b2832 b3175 b3400 b3491 b3556 b3742 b3783	UG58_00455 UG58_00630 UG58_02905 UG58_03150 UG58_09520 UG58_10885 UG58_11880 UG58_14050 UG58_14830 UG58_14855 UG58_15160 UG58_17245 UG58_18740 UG58_20470 UG58_21140 UG58_22045
278	GO:0005623	0.56263	0.653163	16	2628	cell	CC	NA b0241 b0313 b0788 b0822 b1445 b1451 b1627 b2108 b2582 b2832 b3175 b3400 b3491 b3556 b3742 b3783	UG58_00455 UG58_00630 UG58_02905 UG58_03150 UG58_09520 UG58_10885 UG58_11880 UG58_14050 UG58_14830 UG58_14855 UG58_15160 UG58_17245 UG58_18740 UG58_20470 UG58_21140 UG58_22045
279	GO:0034641	0.564846	0.619919	7	1101	cellular nitrogen compound metabolic process	BP	b0313 b2405 b3400 b3556 b3742 b3783 b4313	UG58_02905 UG58_06330 UG58_10885 UG58_11880 UG58_13250 UG58_20470 UG58_21140
280	GO:0098796	0.572839	0.79938	1	148	membrane protein complex	CC	b0241	UG58_03150
281	GO:0005488	0.573295	0.606674	12	2013	binding	MF	NA b0313 b0822 b1451 b2181 b2405 b2582 b3175 b3400 b3556 b3742 b3783 b4313	UG58_00455 UG58_02905 UG58_06330 UG58_09915 UG58_10885 UG58_11880 UG58_13250 UG58_14050 UG58_14855 UG58_17245 UG58_20470 UG58_21140
282	GO:0009058	0.575396	0.609532	7	1130	biosynthetic process	BP	NA b0313 b0822 b2405 b3556 b3742 b3783 b4313	UG58_00455 UG58_02905 UG58_06330 UG58_10885 UG58_11880 UG58_13250 UG58_20470
283	GO:0008270	0.582923	0.790963	1	149	zinc ion binding	MF	b2582	UG58_14050
284	GO:0050662	0.594246	0.781013	1	188	coenzyme binding	MF	NA b3742	UG58_10885
285	GO:0006259	0.599063	0.776955	1	155	DNA metabolic process	BP	b4313	UG58_06330
286	GO:0005575	0.60181	0.616527	16	2656	cellular_component	CC	NA b0241 b0313 b0788 b0822 b1445 b1451 b1627 b2108 b2582 b2832 b3175 b3400 b3491 b3556 b3742 b3783	UG58_00455 UG58_00630 UG58_02905 UG58_03150 UG58_09520 UG58_10885 UG58_11880 UG58_14050 UG58_14830 UG58_14855 UG58_15160 UG58_17245 UG58_18740 UG58_20470 UG58_21140 UG58_22045
287	GO:0022892	0.604343	0.681574	2	385	substrate-specific transporter activity	MF	b1451 b3175	UG58_14855 UG58_17245
288	GO:0044765	0.613248	0.629961	3	599	single-organism transport	BP	b0241 b1451 b3175	UG58_03150 UG58_14855 UG58_17245
289	GO:0065008	0.614669	0.762763	1	166	regulation of biological quality	BP	b2582	UG58_14050
290	GO:1902578	0.624918	0.617831	3	607	single-organism localization	BP	b0241 b1451 b3175	UG58_03150 UG58_14855 UG58_17245
291	GO:0000287	0.6276	0.750531	1	175	magnesium ion binding	MF	b0822	UG58_00455
292	GO:0005829	0.63005	0.560815	6	1001	cytosol	CC	NA b0313 b2582 b3400 b3556 b3742 b3783	UG58_02905 UG58_10885 UG58_11880 UG58_14050 UG58_20470 UG58_21140
293	GO:0017111	0.631518	0.746575	1	213	nucleoside-triphosphatase activity	MF	b3783	UG58_20470
294	GO:0044444	0.651363	0.537909	6	1022	cytoplasmic part	CC	NA b0313 b2582 b3400 b3556 b3742 b3783	UG58_02905 UG58_10885 UG58_11880 UG58_14050 UG58_20470 UG58_21140
295	GO:0044711	0.657584	0.582644	3	595	single-organism biosynthetic process	BP	NA b0313 b0822 b3742	UG58_00455 UG58_02905 UG58_10885
296	GO:0044260	0.670075	0.517273	6	1032	cellular macromolecule metabolic process	BP	b0313 b2405 b3400 b3556 b3783 b4313	UG58_02905 UG58_06330 UG58_11880 UG58_13250 UG58_20470 UG58_21140
297	GO:0015075	0.675014	0.701661	1	223	ion transmembrane transporter activity	MF	b1451	UG58_14855
298	GO:0044459	0.681535	0.598856	2	444	plasma membrane part	CC	b1445 b3491	UG58_14830 UG58_22045
299	GO:0016053	0.68196	0.694074	1	200	organic acid biosynthetic process	BP	NA b3742	UG58_10885
300	GO:0046394	0.68196	0.694074	1	200	carboxylic acid biosynthetic process	BP	NA b3742	UG58_10885
301	GO:0051186	0.685199	0.690485	1	191	cofactor metabolic process	BP	b3742	UG58_10885
302	GO:0016788	0.686733	0.688724	1	196	hydrolase activity, acting on ester bonds	MF	b0822	UG58_00455
303	GO:0022804	0.687954	0.687172	1	234	active transmembrane transporter activity	MF	b3175	UG58_17245
304	GO:0032553	0.689727	0.58925	2	496	ribonucleotide binding	MF	b3742 b3783	UG58_10885 UG58_20470
305	GO:0071840	0.69607	0.581928	2	380	cellular component organization or biogenesis	BP	b3400 b3556	UG58_11880 UG58_21140
306	GO:0032787	0.696551	0.677349	1	216	monocarboxylic acid metabolic process	BP	NA b3742	UG58_10885
307	GO:0006810	0.699405	0.534617	3	671	transport	BP	b0241 b1451 b3175	UG58_03150 UG58_14855 UG58_17245
308	GO:0016462	0.700795	0.672271	1	242	pyrophosphatase activity	MF	b3783	UG58_20470
309	GO:0044281	0.702478	0.506304	4	849	small molecule metabolic process	BP	NA b0313 b0822 b2582 b3742	UG58_00455 UG58_02905 UG58_10885 UG58_14050
310	GO:0044249	0.702887	0.479814	6	1079	cellular biosynthetic process	BP	NA b0313 b2405 b3556 b3742 b3783 b4313	UG58_02905 UG58_06330 UG58_10885 UG58_11880 UG58_13250 UG58_20470
311	GO:0016818	0.706706	0.665233	1	244	hydrolase activity, acting on acid anhydrides, in phosphorus-containing anhydrides	MF	b3783	UG58_20470
312	GO:0051234	0.707279	0.52519	3	678	establishment of localization	BP	b0241 b1451 b3175	UG58_03150 UG58_14855 UG58_17245
313	GO:0097367	0.70885	0.566333	2	509	carbohydrate derivative binding	MF	b3742 b3783	UG58_10885 UG58_20470
314	GO:0016817	0.709334	0.662065	1	245	hydrolase activity, acting on acid anhydrides	MF	b3783	UG58_20470
315	GO:1901576	0.710163	0.471277	6	1093	organic substance biosynthetic process	BP	NA b0313 b2405 b3556 b3742 b3783 b4313	UG58_02905 UG58_06330 UG58_10885 UG58_11880 UG58_13250 UG58_20470
316	GO:0048037	0.729894	0.636379	1	268	cofactor binding	MF	NA b3742	UG58_10885
317	GO:0043604	0.734698	0.630576	1	180	amide biosynthetic process	BP	b3742	UG58_10885
318	GO:0043412	0.750721	0.608936	1	234	macromolecule modification	BP	b3400	UG58_21140
319	GO:0006807	0.755587	0.409479	7	1329	nitrogen compound metabolic process	BP	NA b0313 b2405 b3400 b3556 b3742 b3783 b4313	UG58_02905 UG58_06330 UG58_10885 UG58_11880 UG58_13250 UG58_20470 UG58_21140
320	GO:0043170	0.764606	0.404528	6	1132	macromolecule metabolic process	BP	b0313 b2405 b3400 b3556 b3783 b4313	UG58_02905 UG58_06330 UG58_11880 UG58_13250 UG58_20470 UG58_21140
321	GO:0051179	0.771216	0.44351	3	731	localization	BP	b0241 b1451 b3175	UG58_03150 UG58_14855 UG58_17245
322	GO:0046872	0.791418	0.415598	3	725	metal ion binding	MF	b0822 b1451 b2582	UG58_00455 UG58_14050 UG58_14855
323	GO:0043603	0.794428	0.54516	1	224	cellular amide metabolic process	BP	b3742	UG58_10885
324	GO:0043169	0.796485	0.408414	3	732	cation binding	MF	b0822 b1451 b2582	UG58_00455 UG58_14050 UG58_14855
325	GO:0042802	0.801257	0.534188	1	269	identical protein binding	MF	b3783	UG58_20470
326	GO:0005515	0.807208	0.370988	4	870	protein binding	MF	b2181 b3175 b3400 b3783	UG58_09915 UG58_17245 UG58_20470 UG58_21140
327	GO:0044085	0.815526	0.510881	1	261	cellular component biogenesis	BP	b3400	UG58_21140
328	GO:0043167	0.815625	0.345445	5	1235	ion binding	MF	b0822 b1451 b2582 b3742 b3783	UG58_00455 UG58_10885 UG58_14050 UG58_14855 UG58_20470
329	GO:0005622	0.818383	0.323756	8	1542	intracellular	CC	NA b0313 b0822 b2582 b3175 b3400 b3556 b3742 b3783	UG58_00455 UG58_02905 UG58_10885 UG58_11880 UG58_14050 UG58_17245 UG58_20470 UG58_21140
330	GO:0006811	0.822044	0.499654	1	326	ion transport	BP	b0241	UG58_03150
331	GO:0000166	0.82572	0.403463	2	644	nucleotide binding	MF	NA b3742 b3783	UG58_10885 UG58_20470
332	GO:1901265	0.82572	0.403463	2	644	nucleoside phosphate binding	MF	NA b3742 b3783	UG58_10885 UG58_20470
333	GO:1901566	0.832526	0.392647	2	504	organonitrogen compound biosynthetic process	BP	NA b0313 b3742	UG58_02905 UG58_10885
334	GO:0043234	0.841232	0.465689	1	325	protein complex	CC	b0241	UG58_03150
335	GO:0005737	0.843163	0.292264	7	1396	cytoplasm	CC	NA b0313 b0822 b2582 b3400 b3556 b3742 b3783	UG58_00455 UG58_02905 UG58_10885 UG58_11880 UG58_14050 UG58_20470 UG58_21140
336	GO:0043168	0.850483	0.362646	2	686	anion binding	MF	b3742 b3783	UG58_10885 UG58_20470
337	GO:0044763	0.856041	0.270509	8	1816	single-organism cellular process	BP	NA b0241 b0313 b1451 b1627 b2582 b3175 b3556 b3742	UG58_02905 UG58_03150 UG58_10885 UG58_11880 UG58_14050 UG58_14855 UG58_17245 UG58_18740
338	GO:0005524	0.858436	0.433016	1	412	ATP binding	MF	b3783	UG58_20470
339	GO:0032559	0.860056	0.429843	1	414	adenyl ribonucleotide binding	MF	b3783	UG58_20470
340	GO:0030554	0.861297	0.427399	1	415	adenyl nucleotide binding	MF	b3783	UG58_20470
341	GO:0036094	0.867446	0.33303	2	702	small molecule binding	MF	NA b3742 b3783	UG58_10885 UG58_20470
342	GO:0016787	0.868978	0.33033	2	628	hydrolase activity	MF	b0822 b3783	UG58_00455 UG58_20470
343	GO:0016043	0.882271	0.384426	1	329	cellular component organization	BP	b3556	UG58_11880
344	GO:0035639	0.883642	0.38127	1	451	purine ribonucleoside triphosphate binding	MF	b3783	UG58_20470
345	GO:0032550	0.883985	0.380528	1	452	purine ribonucleoside binding	MF	b3783	UG58_20470
346	GO:0032549	0.884101	0.380276	1	453	ribonucleoside binding	MF	b3783	UG58_20470
347	GO:0016491	0.884859	0.378721	1	391	oxidoreductase activity	MF	NA b2582	UG58_14050
348	GO:0001883	0.885082	0.37815	1	453	purine nucleoside binding	MF	b3783	UG58_20470
349	GO:0001882	0.885972	0.376211	1	455	nucleoside binding	MF	b3783	UG58_20470
350	GO:0032555	0.887611	0.372623	1	458	purine ribonucleotide binding	MF	b3783	UG58_20470
351	GO:0017076	0.888619	0.370405	1	459	purine nucleotide binding	MF	b3783	UG58_20470
352	GO:0044424	0.894506	0.214244	7	1483	intracellular part	CC	NA b0313 b0822 b2582 b3400 b3556 b3742 b3783	UG58_00455 UG58_02905 UG58_10885 UG58_11880 UG58_14050 UG58_20470 UG58_21140
353	GO:0044237	0.895852	0.208752	9	1905	cellular metabolic process	BP	NA b0313 b0822 b1627 b2405 b3400 b3556 b3742 b3783 b4313	UG58_00455 UG58_02905 UG58_06330 UG58_10885 UG58_11880 UG58_13250 UG58_18740 UG58_20470 UG58_21140
354	GO:0071702	0.89856	0.34808	1	403	organic substance transport	BP	b3175	UG58_17245
355	GO:0008150	0.902415	0.240006	16	2964	biological_process	BP	NA b0241 b0313 b0822 b1445 b1451 b1627 b2108 b2405 b2582 b3175 b3400 b3556 b3742 b3783 b4011 b4313	UG58_00455 UG58_02905 UG58_03150 UG58_06330 UG58_09495 UG58_09520 UG58_10885 UG58_11880 UG58_13250 UG58_14050 UG58_14830 UG58_14855 UG58_17245 UG58_18740 UG58_20470 UG58_21140
356	GO:0032991	0.917049	0.303577	1	388	macromolecular complex	CC	b0241	UG58_03150
357	GO:0044710	0.922067	0.177117	5	1375	single-organism metabolic process	BP	NA b0313 b0822 b1627 b2582 b3742	UG58_00455 UG58_02905 UG58_10885 UG58_14050 UG58_18740
358	GO:0019752	0.929758	0.270315	1	486	carboxylic acid metabolic process	BP	NA b3742	UG58_10885
359	GO:0006796	0.930811	0.2675	1	451	phosphate-containing compound metabolic process	BP	b0822	UG58_00455
360	GO:0044699	0.93548	0.142298	9	2148	single-organism process	BP	NA b0241 b0313 b0822 b1451 b1627 b2582 b3175 b3556 b3742	UG58_00455 UG58_02905 UG58_03150 UG58_10885 UG58_11880 UG58_14050 UG58_14855 UG58_17245 UG58_18740
361	GO:0006082	0.937306	0.249454	1	509	organic acid metabolic process	BP	NA b3742	UG58_10885
362	GO:0043436	0.937306	0.249454	1	509	oxoacid metabolic process	BP	NA b3742	UG58_10885
363	GO:0006793	0.938313	0.24664	1	468	phosphorus metabolic process	BP	b0822	UG58_00455
364	GO:1901564	0.944298	0.175171	2	724	organonitrogen compound metabolic process	BP	NA b0313 b3742	UG58_02905 UG58_10885
365	GO:0008152	0.954235	0.108096	10	2216	metabolic process	BP	NA b0313 b0822 b1627 b2405 b2582 b3400 b3556 b3742 b3783 b4313	UG58_00455 UG58_02905 UG58_06330 UG58_10885 UG58_11880 UG58_13250 UG58_14050 UG58_18740 UG58_20470 UG58_21140
366	GO:0071704	0.957154	0.102283	8	1919	organic substance metabolic process	BP	NA b0313 b2405 b2582 b3400 b3556 b3742 b3783 b4313	UG58_02905 UG58_06330 UG58_10885 UG58_11880 UG58_13250 UG58_14050 UG58_20470 UG58_21140
367	GO:0044238	0.980521	0.0549598	6	1697	primary metabolic process	BP	NA b0313 b2405 b3400 b3556 b3783 b4313	UG58_02905 UG58_06330 UG58_11880 UG58_13250 UG58_20470 UG58_21140
368	GO:0003674	0.982629	0.053101	13	2812	molecular_function	MF	NA b0241 b0313 b0822 b1451 b2181 b2405 b2582 b3175 b3400 b3556 b3742 b3783 b4313	UG58_00455 UG58_02905 UG58_03150 UG58_06330 UG58_09915 UG58_10885 UG58_11880 UG58_13250 UG58_14050 UG58_14855 UG58_17245 UG58_20470 UG58_21140
369	GO:0003824	0.9986	0.00637855	4	1842	catalytic activity	MF	NA b0822 b2582 b3400 b3783	UG58_00455 UG58_14050 UG58_20470 UG58_21140
370	GO:0005840	1	0.56635	0	59	ribosome	CC
371	GO:0005976	1	0.527175	0	122	polysaccharide metabolic process	BP
372	GO:0015145	1	0.855186	0	31	monosaccharide transmembrane transporter activity	MF
373	GO:0043094	1	0.835191	0	28	cellular metabolic compound salvage	BP
374	GO:0043900	1	0.910824	0	11	regulation of multi-organism process	BP
375	GO:1900190	1	0.910824	0	11	regulation of single-species biofilm formation	BP
376	GO:0043043	1	0.343179	0	142	peptide biosynthetic process	BP
377	GO:1904564	1	0.619193	0	88	Nbp35-Cfd1 ATPase complex	CC
378	GO:0006022	1	0.70573	0	69	aminoglycan metabolic process	BP
379	GO:0044712	1	0.167338	0	330	single-organism catabolic process	BP
380	GO:0003735	1	0.595837	0	53	structural constituent of ribosome	MF
381	GO:0072329	1	0.737646	0	67	monocarboxylic acid catabolic process	BP
382	GO:1902494	1	0.298793	0	220	catalytic complex	CC
383	GO:0044248	1	0.178532	0	319	cellular catabolic process	BP
384	GO:0006399	1	0.620526	0	88	tRNA metabolic process	BP
385	GO:0009056	1	0.0893626	0	430	catabolic process	BP
386	GO:0016310	1	0.36084	0	195	phosphorylation	BP
387	GO:0043590	1	0.958346	0	6	bacterial nucleoid	CC
388	GO:0055086	1	0.250269	0	242	nucleobase-containing small molecule metabolic process	BP
389	GO:0000003	1	0.866186	0	22	reproduction	BP
390	GO:0000012	1	0.995973	0	1	single strand break repair	BP
391	GO:0000015	1	0.996102	0	1	phosphopyruvate hydratase complex	CC
392	GO:0000018	1	0.982963	0	4	regulation of DNA recombination	BP
393	GO:0000023	1	0.99558	0	2	maltose metabolic process	BP
394	GO:0000025	1	0.997979	0	1	maltose catabolic process	BP
395	GO:0000027	1	0.937546	0	10	ribosomal large subunit assembly	BP
396	GO:0000028	1	0.932153	0	8	ribosomal small subunit assembly	BP
397	GO:0000030	1	0.99726	0	1	mannosyltransferase activity	MF
398	GO:0000032	1	0.995545	0	1	cell wall mannoprotein biosynthetic process	BP
399	GO:0000034	1	0.997503	0	1	adenine deaminase activity	MF
400	GO:0000035	1	0.989118	0	1	acyl binding	MF
401	GO:0000036	1	0.989118	0	1	ACP phosphopantetheine attachment site binding involved in fatty acid biosynthetic process	MF
402	GO:0000041	1	0.83133	0	35	transition metal ion transport	BP
403	GO:0000049	1	0.787584	0	36	tRNA binding	MF
404	GO:0000050	1	0.975323	0	6	urea cycle	BP
405	GO:0000053	1	0.996286	0	1	argininosuccinate metabolic process	BP
406	GO:0000062	1	0.968191	0	7	fatty-acyl-CoA binding	MF
407	GO:0000064	1	0.996189	0	1	L-ornithine transmembrane transporter activity	MF
408	GO:0000096	1	0.850903	0	31	sulfur amino acid metabolic process	BP
409	GO:0000097	1	0.867007	0	27	sulfur amino acid biosynthetic process	BP
410	GO:0000098	1	0.990173	0	2	sulfur amino acid catabolic process	BP
411	GO:0000099	1	0.949766	0	9	sulfur amino acid transmembrane transporter activity	MF
412	GO:0000100	1	0.996515	0	1	S-methylmethionine transmembrane transporter activity	MF
413	GO:0000101	1	0.929283	0	13	sulfur amino acid transport	BP
414	GO:0000102	1	0.99592	0	1	L-methionine secondary active transmembrane transporter activity	MF
415	GO:0000103	1	0.957557	0	8	sulfate assimilation	BP
416	GO:0000104	1	0.943301	0	8	succinate dehydrogenase activity	MF
417	GO:0000105	1	0.945534	0	9	histidine biosynthetic process	BP
418	GO:0000107	1	0.985232	0	2	imidazoleglycerol-phosphate synthase activity	MF
419	GO:0000150	1	0.994963	0	1	recombinase activity	MF
420	GO:0000155	1	0.915275	0	31	phosphorelay sensor kinase activity	MF
421	GO:0000156	1	0.924556	0	13	phosphorelay response regulator activity	MF
422	GO:0000160	1	0.710129	0	72	phosphorelay signal transduction system	BP
423	GO:0000162	1	0.971611	0	6	tryptophan biosynthetic process	BP
424	GO:0000175	1	0.974204	0	6	3'-5'-exoribonuclease activity	MF
425	GO:0000178	1	0.996146	0	2	exosome (RNase complex)	CC
426	GO:0000179	1	0.988552	0	2	rRNA (adenine-N6,N6-)-dimethyltransferase activity	MF
427	GO:0000210	1	0.993226	0	1	NAD+ diphosphatase activity	MF
428	GO:0000217	1	0.985903	0	2	DNA secondary structure binding	MF
429	GO:0000229	1	0.989613	0	1	cytoplasmic chromosome	CC
430	GO:0000255	1	0.966531	0	6	allantoin metabolic process	BP
431	GO:0000256	1	0.966531	0	6	allantoin catabolic process	BP
432	GO:0000270	1	0.711728	0	67	peptidoglycan metabolic process	BP
433	GO:0000271	1	0.564815	0	107	polysaccharide biosynthetic process	BP
434	GO:0000272	1	0.958788	0	11	polysaccharide catabolic process	BP
435	GO:0000278	1	0.942656	0	8	mitotic cell cycle	BP
436	GO:0000281	1	0.942656	0	8	mitotic cytokinesis	BP
437	GO:0000303	1	0.970178	0	4	response to superoxide	BP
438	GO:0000305	1	0.966499	0	5	response to oxygen radical	BP
439	GO:0000309	1	0.988151	0	2	nicotinamide-nucleotide adenylyltransferase activity	MF
440	GO:0000310	1	0.99092	0	1	xanthine phosphoribosyltransferase activity	MF
441	GO:0000372	1	0.990249	0	1	Group I intron splicing	BP
442	GO:0000375	1	0.990249	0	1	RNA splicing, via transesterification reactions	BP
443	GO:0000376	1	0.990249	0	1	RNA splicing, via transesterification reactions with guanosine as nucleophile	BP
444	GO:0000394	1	0.991663	0	1	RNA splicing, via endonucleolytic cleavage and ligation	BP
445	GO:0000400	1	0.994963	0	1	four-way junction DNA binding	MF
446	GO:0000405	1	0.990896	0	1	bubble DNA binding	MF
447	GO:0000408	1	0.987429	0	2	EKC/KEOPS complex	CC
448	GO:0000413	1	0.932738	0	10	protein peptidyl-prolyl isomerization	BP
449	GO:0000428	1	0.998226	0	2	DNA-directed RNA polymerase complex	CC
450	GO:0000451	1	0.969335	0	5	rRNA 2'-O-methylation	BP
451	GO:0000453	1	0.969335	0	5	enzyme-directed rRNA 2'-O-methylation	BP
452	GO:0000462	1	0.980851	0	2	maturation of SSU-rRNA from tricistronic rRNA transcript (SSU-rRNA, 5.8S rRNA, LSU-rRNA)	BP
453	GO:0000469	1	0.990991	0	1	cleavage involved in rRNA processing	BP
454	GO:0000470	1	0.992756	0	1	maturation of LSU-rRNA	BP
455	GO:0000478	1	0.990991	0	1	endonucleolytic cleavage involved in rRNA processing	BP
456	GO:0000502	1	0.987748	0	2	proteasome complex	CC
457	GO:0000700	1	0.991295	0	1	mismatch base pair DNA N-glycosylase activity	MF
458	GO:0000702	1	0.979212	0	3	oxidized base lesion DNA N-glycosylase activity	MF
459	GO:0000703	1	0.979212	0	3	oxidized pyrimidine nucleobase lesion DNA N-glycosylase activity	MF
460	GO:0000715	1	0.998972	0	1	nucleotide-excision repair, DNA damage recognition	BP
461	GO:0000716	1	0.998972	0	1	transcription-coupled nucleotide-excision repair, DNA damage recognition	BP
462	GO:0000724	1	0.987855	0	5	double-strand break repair via homologous recombination	BP
463	GO:0000725	1	0.953709	0	11	recombinational repair	BP
464	GO:0000726	1	0.993771	0	1	non-recombinational repair	BP
465	GO:0000730	1	0.994963	0	1	DNA recombinase assembly	BP
466	GO:0000731	1	0.979424	0	4	DNA synthesis involved in DNA repair	BP
467	GO:0000738	1	0.988212	0	2	DNA catabolic process, exonucleolytic	BP
468	GO:0000746	1	0.97427	0	3	conjugation	BP
469	GO:0000774	1	0.991956	0	1	adenyl-nucleotide exchange factor activity	MF
470	GO:0000785	1	0.989613	0	1	chromatin	CC
471	GO:0000786	1	0.989613	0	1	nucleosome	CC
472	GO:0000787	1	0.989613	0	1	cytoplasmic nucleosome	CC
473	GO:0000789	1	0.989613	0	1	cytoplasmic chromatin	CC
474	GO:0000793	1	0.999136	0	1	condensed chromosome	CC
475	GO:0000796	1	0.999136	0	1	condensin complex	CC
476	GO:0000810	1	0.993166	0	1	diacylglycerol diphosphate phosphatase activity	MF
477	GO:0000820	1	0.998676	0	1	regulation of glutamine family amino acid metabolic process	BP
478	GO:0000900	1	0.980143	0	3	translation repressor activity, nucleic acid binding	MF
479	GO:0000902	1	0.777945	0	50	cell morphogenesis	BP
480	GO:0000906	1	0.991014	0	1	6,7-dimethyl-8-ribityllumazine synthase activity	MF
481	GO:0000907	1	0.993733	0	1	sulfonate dioxygenase activity	MF
482	GO:0000908	1	0.993733	0	1	taurine dioxygenase activity	MF
483	GO:0000910	1	0.803559	0	32	cytokinesis	BP
484	GO:0000917	1	0.942656	0	8	barrier septum assembly	BP
485	GO:0000918	1	0.981425	0	2	barrier septum site selection	BP
486	GO:0000920	1	0.979969	0	5	cell separation after cytokinesis	BP
487	GO:0000921	1	0.989883	0	1	septin ring assembly	BP
488	GO:0000966	1	0.989465	0	2	RNA 5'-end processing	BP
489	GO:0000967	1	0.989465	0	2	rRNA 5'-end processing	BP
490	GO:0000984	1	0.892661	0	18	bacterial-type RNA polymerase regulatory region sequence-specific DNA binding	MF
491	GO:0000985	1	0.989366	0	1	bacterial-type RNA polymerase core promoter sequence-specific DNA binding	MF
492	GO:0000986	1	0.90479	0	16	bacterial-type RNA polymerase core promoter proximal region sequence-specific DNA binding	MF
493	GO:0000987	1	0.802936	0	34	core promoter proximal region sequence-specific DNA binding	MF
494	GO:0000988	1	0.870843	0	20	transcription factor activity, protein binding	MF
495	GO:0000989	1	0.907947	0	13	transcription factor activity, transcription factor binding	MF
496	GO:0000990	1	0.959327	0	7	transcription factor activity, core RNA polymerase binding	MF
497	GO:0000996	1	0.959327	0	7	core DNA-dependent RNA polymerase binding promoter specificity activity	MF
498	GO:0001000	1	0.991155	0	1	bacterial-type RNA polymerase core enzyme binding	MF
499	GO:0001017	1	0.887369	0	19	bacterial-type RNA polymerase regulatory region DNA binding	MF
500	GO:0001046	1	0.983087	0	2	core promoter sequence-specific DNA binding	MF
501	GO:0001047	1	0.974862	0	3	core promoter binding	MF
502	GO:0001073	1	0.98806	0	2	transcription antitermination factor activity, DNA binding	MF
503	GO:0001098	1	0.973765	0	3	basal transcription machinery binding	MF
504	GO:0001101	1	0.906699	0	14	response to acid chemical	BP
505	GO:0001108	1	0.973765	0	3	bacterial-type RNA polymerase holo enzyme binding	MF
506	GO:0001121	1	0.968159	0	5	transcription from bacterial-type RNA polymerase promoter	BP
507	GO:0001123	1	0.984322	0	3	transcription initiation from bacterial-type RNA polymerase promoter	BP
508	GO:0001124	1	0.991155	0	1	transcription elongation from bacterial-type RNA polymerase promoter	BP
509	GO:0001130	1	0.945319	0	10	bacterial-type RNA polymerase transcription factor activity, sequence-specific DNA binding	MF
510	GO:0001131	1	0.956521	0	8	transcription factor activity, bacterial-type RNA polymerase core promoter proximal region sequence-specific binding	MF
511	GO:0001140	1	0.992373	0	1	transcriptional activator activity, bacterial-type RNA polymerase core promoter proximal region sequence-specific binding	MF
512	GO:0001141	1	0.984452	0	4	transcriptional repressor activity, bacterial-type RNA polymerase core promoter proximal region sequence-specific binding	MF
513	GO:0001159	1	0.802936	0	34	core promoter proximal region DNA binding	MF
514	GO:0001199	1	0.990514	0	1	transcription factor activity, metal ion regulated sequence-specific DNA binding	MF
515	GO:0001204	1	0.990514	0	1	bacterial-type RNA polymerase transcription factor activity, metal ion regulated sequence-specific DNA binding	MF
516	GO:0001216	1	0.980772	0	3	bacterial-type RNA polymerase transcriptional activator activity, sequence-specific DNA binding	MF
517	GO:0001217	1	0.984452	0	4	bacterial-type RNA polymerase transcriptional repressor activity, sequence-specific DNA binding	MF
518	GO:0001406	1	0.98769	0	2	glycerophosphodiester transmembrane transporter activity	MF
519	GO:0001407	1	0.978999	0	4	glycerophosphodiester transport	BP
520	GO:0001510	1	0.797595	0	39	RNA methylation	BP
521	GO:0001514	1	0.994121	0	2	selenocysteine incorporation	BP
522	GO:0001530	1	0.974887	0	3	lipopolysaccharide binding	MF
523	GO:0001539	1	0.718312	0	49	cilium or flagellum-dependent cell motility	BP
524	GO:0001558	1	0.945375	0	6	regulation of cell growth	BP
525	GO:0001618	1	0.996274	0	1	virus receptor activity	MF
526	GO:0001671	1	0.996685	0	1	ATPase activator activity	MF
527	GO:0001676	1	0.985981	0	3	long-chain fatty acid metabolic process	BP
528	GO:0001680	1	0.99584	0	1	tRNA 3'-terminal CCA addition	BP
529	GO:0001682	1	0.990127	0	1	tRNA 5'-leader removal	BP
530	GO:0001716	1	0.997187	0	1	L-amino-acid oxidase activity	MF
531	GO:0001727	1	0.994032	0	1	lipid kinase activity	MF
532	GO:0001731	1	0.989858	0	1	formation of translation preinitiation complex	BP
533	GO:0001761	1	0.996548	0	1	beta-alanine transmembrane transporter activity	MF
534	GO:0001762	1	0.996548	0	1	beta-alanine transport	BP
535	GO:0001884	1	0.99394	0	1	pyrimidine nucleoside binding	MF
536	GO:0001887	1	0.976238	0	6	selenium compound metabolic process	BP
537	GO:0001896	1	0.980842	0	4	autolysis	BP
538	GO:0001906	1	0.989489	0	1	cell killing	BP
539	GO:0001932	1	0.981581	0	2	regulation of protein phosphorylation	BP
540	GO:0001934	1	0.991179	0	1	positive regulation of protein phosphorylation	BP
541	GO:0001948	1	0.9947	0	1	glycoprotein binding	MF
542	GO:0002047	1	0.990906	0	2	phenazine biosynthetic process	BP
543	GO:0002084	1	0.992714	0	1	protein depalmitoylation	BP
544	GO:0002094	1	0.981298	0	3	polyprenyltransferase activity	MF
545	GO:0002097	1	0.91174	0	16	tRNA wobble base modification	BP
546	GO:0002098	1	0.940015	0	10	tRNA wobble uridine modification	BP
547	GO:0002099	1	0.990341	0	2	tRNA wobble guanine modification	BP
548	GO:0002100	1	0.991272	0	1	tRNA wobble adenosine to inosine editing	BP
549	GO:0002101	1	0.994065	0	2	tRNA wobble cytosine modification	BP
550	GO:0002128	1	0.969654	0	4	tRNA nucleoside ribose methylation	BP
551	GO:0002130	1	0.991038	0	1	wobble position ribose methylation	BP
552	GO:0002131	1	0.991038	0	1	wobble position cytosine ribose methylation	BP
553	GO:0002132	1	0.991038	0	1	wobble position uridine ribose methylation	BP
554	GO:0002136	1	0.996164	0	1	wobble base lysidine biosynthesis	BP
555	GO:0002143	1	0.964267	0	4	tRNA wobble position uridine thiolation	BP
556	GO:0002161	1	0.965333	0	8	aminoacyl-tRNA editing activity	MF
557	GO:0002181	1	0.964375	0	5	cytoplasmic translation	BP
558	GO:0002183	1	0.989858	0	1	cytoplasmic translational initiation	BP
559	GO:0002184	1	0.991686	0	1	cytoplasmic translational termination	BP
560	GO:0002188	1	0.989858	0	1	translation reinitiation	BP
561	GO:0002190	1	0.989858	0	1	cap-independent translational initiation	BP
562	GO:0002192	1	0.989858	0	1	IRES-dependent translational initiation	BP
563	GO:0002196	1	0.991272	0	1	Ser-tRNA(Ala) hydrolase activity	MF
564	GO:0002218	1	0.994898	0	1	activation of innate immune response	BP
565	GO:0002221	1	0.994898	0	1	pattern recognition receptor signaling pathway	BP
566	GO:0002224	1	0.994898	0	1	toll-like receptor signaling pathway	BP
567	GO:0002253	1	0.994898	0	1	activation of immune response	BP
568	GO:0002376	1	0.994898	0	1	immune system process	BP
569	GO:0002682	1	0.994898	0	1	regulation of immune system process	BP
570	GO:0002684	1	0.994898	0	1	positive regulation of immune system process	BP
571	GO:0002755	1	0.994898	0	1	MyD88-dependent toll-like receptor signaling pathway	BP
572	GO:0002757	1	0.994898	0	1	immune response-activating signal transduction	BP
573	GO:0002758	1	0.994898	0	1	innate immune response-activating signal transduction	BP
574	GO:0002764	1	0.994898	0	1	immune response-regulating signaling pathway	BP
575	GO:0002935	1	0.995443	0	1	tRNA (adenine-C2-)-methyltransferase activity	MF
576	GO:0002937	1	0.996674	0	1	tRNA 4-thiouridine biosynthesis	BP
577	GO:0002938	1	0.992651	0	1	tRNA guanine ribose methylation	BP
578	GO:0002939	1	0.993186	0	1	tRNA N1-guanine methylation	BP
579	GO:0002943	1	0.98345	0	3	tRNA dihydrouridine synthesis	BP
580	GO:0002949	1	0.970448	0	4	tRNA threonylcarbamoyladenosine modification	BP
581	GO:0003333	1	0.736709	0	58	amino acid transmembrane transport	BP
582	GO:0003678	1	0.965091	0	13	DNA helicase activity	MF
583	GO:0003681	1	0.968774	0	4	bent DNA binding	MF
584	GO:0003684	1	0.938048	0	12	damaged DNA binding	MF
585	GO:0003688	1	0.980787	0	3	DNA replication origin binding	MF
586	GO:0003689	1	0.992438	0	2	DNA clamp loader activity	MF
587	GO:0003690	1	0.939254	0	10	double-stranded DNA binding	MF
588	GO:0003712	1	0.981283	0	2	transcription cofactor activity	MF
589	GO:0003713	1	0.991934	0	1	transcription coactivator activity	MF
590	GO:0003714	1	0.989267	0	1	transcription corepressor activity	MF
591	GO:0003720	1	0.992023	0	1	telomerase activity	MF
592	GO:0003724	1	0.966487	0	11	RNA helicase activity	MF
593	GO:0003725	1	0.961971	0	7	double-stranded RNA binding	MF
594	GO:0003729	1	0.89936	0	15	mRNA binding	MF
595	GO:0003730	1	0.997057	0	2	mRNA 3'-UTR binding	MF
596	GO:0003743	1	0.969271	0	4	translation initiation factor activity	MF
597	GO:0003746	1	0.965704	0	7	translation elongation factor activity	MF
598	GO:0003747	1	0.976915	0	4	translation release factor activity	MF
599	GO:0003755	1	0.932738	0	10	peptidyl-prolyl cis-trans isomerase activity	MF
600	GO:0003756	1	0.973613	0	4	protein disulfide isomerase activity	MF
601	GO:0003774	1	0.944303	0	8	motor activity	MF
602	GO:0003796	1	0.99211	0	2	lysozyme activity	MF
603	GO:0003825	1	0.990017	0	2	alpha,alpha-trehalose-phosphate synthase (UDP-forming) activity	MF
604	GO:0003826	1	0.994426	0	1	alpha-ketoacid dehydrogenase activity	MF
605	GO:0003839	1	0.992693	0	1	gamma-glutamylcyclotransferase activity	MF
606	GO:0003840	1	0.997438	0	1	gamma-glutamyltransferase activity	MF
607	GO:0003841	1	0.992983	0	1	1-acylglycerol-3-phosphate O-acyltransferase activity	MF
608	GO:0003842	1	0.999093	0	1	1-pyrroline-5-carboxylate dehydrogenase activity	MF
609	GO:0003844	1	0.998098	0	1	1,4-alpha-glucan branching enzyme activity	MF
610	GO:0003848	1	0.991085	0	1	2-amino-4-hydroxy-6-hydroxymethyldihydropteridine diphosphokinase activity	MF
611	GO:0003849	1	0.984881	0	3	3-deoxy-7-phosphoheptulonate synthase activity	MF
612	GO:0003850	1	0.992502	0	1	2-deoxyglucose-6-phosphatase activity	MF
613	GO:0003852	1	0.997053	0	1	2-isopropylmalate synthase activity	MF
614	GO:0003855	1	0.993126	0	1	3-dehydroquinate dehydratase activity	MF
615	GO:0003856	1	0.995107	0	1	3-dehydroquinate synthase activity	MF
616	GO:0003857	1	0.992321	0	3	3-hydroxyacyl-CoA dehydrogenase activity	MF
617	GO:0003861	1	0.988575	0	2	3-isopropylmalate dehydratase activity	MF
618	GO:0003862	1	0.995122	0	1	3-isopropylmalate dehydrogenase activity	MF
619	GO:0003864	1	0.993365	0	1	3-methyl-2-oxobutanoate hydroxymethyltransferase activity	MF
620	GO:0003866	1	0.996038	0	1	3-phosphoshikimate 1-carboxyvinyltransferase activity	MF
621	GO:0003867	1	0.996025	0	1	4-aminobutyrate transaminase activity	MF
622	GO:0003871	1	0.998181	0	1	5-methyltetrahydropteroyltriglutamate-homocysteine S-methyltransferase activity	MF
623	GO:0003872	1	0.988653	0	2	6-phosphofructokinase activity	MF
624	GO:0003879	1	0.994032	0	1	ATP phosphoribosyltransferase activity	MF
625	GO:0003880	1	0.994979	0	1	protein C-terminal carboxyl O-methyltransferase activity	MF
626	GO:0003882	1	0.996333	0	1	CDP-diacylglycerol-serine O-phosphatidyltransferase activity	MF
627	GO:0003883	1	0.997224	0	1	CTP synthase activity	MF
628	GO:0003886	1	0.996569	0	1	DNA (cytosine-5-)-methyltransferase activity	MF
629	GO:0003887	1	0.910955	0	16	DNA-directed DNA polymerase activity	MF
630	GO:0003896	1	0.989504	0	2	DNA primase activity	MF
631	GO:0003899	1	0.961777	0	8	DNA-directed RNA polymerase activity	MF
632	GO:0003904	1	0.996569	0	1	deoxyribodipyrimidine photo-lyase activity	MF
633	GO:0003905	1	0.985495	0	2	alkylbase DNA N-glycosylase activity	MF
634	GO:0003906	1	0.973106	0	4	DNA-(apurinic or apyrimidinic site) lyase activity	MF
635	GO:0003908	1	0.976254	0	3	methylated-DNA-[protein]-cysteine S-methyltransferase activity	MF
636	GO:0003909	1	0.995228	0	2	DNA ligase activity	MF
637	GO:0003911	1	0.995228	0	2	DNA ligase (NAD+) activity	MF
638	GO:0003913	1	0.996569	0	1	DNA photolyase activity	MF
639	GO:0003916	1	0.980768	0	7	DNA topoisomerase activity	MF
640	GO:0003917	1	0.987913	0	3	DNA topoisomerase type I activity	MF
641	GO:0003918	1	0.992771	0	4	DNA topoisomerase type II (ATP-hydrolyzing) activity	MF
642	GO:0003919	1	0.994285	0	1	FMN adenylyltransferase activity	MF
643	GO:0003920	1	0.994866	0	1	GMP reductase activity	MF
644	GO:0003921	1	0.99707	0	1	GMP synthase activity	MF
645	GO:0003922	1	0.99707	0	1	GMP synthase (glutamine-hydrolyzing) activity	MF
646	GO:0003924	1	0.91381	0	23	GTPase activity	MF
647	GO:0003933	1	0.984493	0	2	GTP cyclohydrolase activity	MF
648	GO:0003934	1	0.992502	0	1	GTP cyclohydrolase I activity	MF
649	GO:0003935	1	0.991934	0	1	GTP cyclohydrolase II activity	MF
650	GO:0003937	1	0.997102	0	1	IMP cyclohydrolase activity	MF
651	GO:0003938	1	0.996735	0	1	IMP dehydrogenase activity	MF
652	GO:0003941	1	0.980058	0	5	L-serine ammonia-lyase activity	MF
653	GO:0003942	1	0.98461	0	3	N-acetyl-gamma-glutamyl-phosphate reductase activity	MF
654	GO:0003949	1	0.992983	0	1	1-(5-phosphoribosyl)-5-[(5-phosphoribosylamino)methylideneamino]imidazole-4-carboxamide isomerase activity	MF
655	GO:0003951	1	0.993903	0	1	NAD+ kinase activity	MF
656	GO:0003952	1	0.99358	0	1	NAD+ synthase (glutamine-hydrolyzing) activity	MF
657	GO:0003954	1	0.898669	0	21	NADH dehydrogenase activity	MF
658	GO:0003955	1	0.961226	0	5	NAD(P)H dehydrogenase (quinone) activity	MF
659	GO:0003957	1	0.996504	0	1	NAD(P)+ transhydrogenase (B-specific) activity	MF
660	GO:0003959	1	0.99306	0	2	NADPH dehydrogenase activity	MF
661	GO:0003960	1	0.99453	0	1	NADPH:quinone reductase activity	MF
662	GO:0003961	1	0.995091	0	1	O-acetylhomoserine aminocarboxypropyltransferase activity	MF
663	GO:0003962	1	0.990584	0	2	cystathionine gamma-synthase activity	MF
664	GO:0003963	1	0.991085	0	1	RNA-3'-phosphate cyclase activity	MF
665	GO:0003964	1	0.992023	0	1	RNA-directed DNA polymerase activity	MF
666	GO:0003973	1	0.992813	0	2	(S)-2-hydroxy-acid oxidase activity	MF
667	GO:0003977	1	0.996391	0	1	UDP-N-acetylglucosamine diphosphorylase activity	MF
668	GO:0003978	1	0.994717	0	1	UDP-glucose 4-epimerase activity	MF
669	GO:0003979	1	0.991465	0	2	UDP-glucose 6-dehydrogenase activity	MF
670	GO:0003983	1	0.988116	0	2	UTP:glucose-1-phosphate uridylyltransferase activity	MF
671	GO:0003984	1	0.965282	0	5	acetolactate synthase activity	MF
672	GO:0003985	1	0.988259	0	3	acetyl-CoA C-acetyltransferase activity	MF
673	GO:0003987	1	0.997816	0	1	acetate-CoA ligase activity	MF
674	GO:0003988	1	0.980007	0	5	acetyl-CoA C-acyltransferase activity	MF
675	GO:0003989	1	0.976039	0	4	acetyl-CoA carboxylase activity	MF
676	GO:0003991	1	0.993226	0	1	acetylglutamate kinase activity	MF
677	GO:0003992	1	0.984057	0	4	N2-acetyl-L-ornithine:2-oxoglutarate 5-aminotransferase activity	MF
678	GO:0003993	1	0.984893	0	3	acid phosphatase activity	MF
679	GO:0003994	1	0.993751	0	3	aconitate hydratase activity	MF
680	GO:0003995	1	0.975162	0	6	acyl-CoA dehydrogenase activity	MF
681	GO:0003998	1	0.989465	0	1	acylphosphatase activity	MF
682	GO:0003999	1	0.99164	0	1	adenine phosphoribosyltransferase activity	MF
683	GO:0004000	1	0.981364	0	3	adenosine deaminase activity	MF
684	GO:0004003	1	0.976161	0	11	ATP-dependent DNA helicase activity	MF
685	GO:0004004	1	0.975871	0	9	ATP-dependent RNA helicase activity	MF
686	GO:0004014	1	0.993365	0	1	adenosylmethionine decarboxylase activity	MF
687	GO:0004015	1	0.995812	0	1	adenosylmethionine-8-amino-7-oxononanoate transaminase activity	MF
688	GO:0004016	1	0.998454	0	1	adenylate cyclase activity	MF
689	GO:0004017	1	0.98308	0	2	adenylate kinase activity	MF
690	GO:0004018	1	0.996391	0	1	N6-(1,2-dicarboxyethyl)AMP AMP-lyase (fumarate-forming) activity	MF
691	GO:0004019	1	0.996102	0	1	adenylosuccinate synthase activity	MF
692	GO:0004020	1	0.992045	0	1	adenylylsulfate kinase activity	MF
693	GO:0004021	1	0.9916	0	2	L-alanine:2-oxoglutarate aminotransferase activity	MF
694	GO:0004022	1	0.975145	0	6	alcohol dehydrogenase (NAD) activity	MF
695	GO:0004024	1	0.995216	0	1	alcohol dehydrogenase activity, zinc-dependent	MF
696	GO:0004029	1	0.970153	0	10	aldehyde dehydrogenase (NAD) activity	MF
697	GO:0004033	1	0.94973	0	9	aldo-keto reductase (NADP) activity	MF
698	GO:0004034	1	0.988745	0	2	aldose 1-epimerase activity	MF
699	GO:0004035	1	0.996559	0	1	alkaline phosphatase activity	MF
700	GO:0004038	1	0.996357	0	1	allantoinase activity	MF
701	GO:0004040	1	0.980884	0	3	amidase activity	MF
702	GO:0004042	1	0.996238	0	1	acetyl-CoA:L-glutamate N-acetyltransferase activity	MF
703	GO:0004044	1	0.996897	0	1	amidophosphoribosyltransferase activity	MF
704	GO:0004045	1	0.982595	0	2	aminoacyl-tRNA hydrolase activity	MF
705	GO:0004047	1	0.995138	0	1	aminomethyltransferase activity	MF
706	GO:0004048	1	0.997118	0	1	anthranilate phosphoribosyltransferase activity	MF
707	GO:0004049	1	0.985932	0	3	anthranilate synthase activity	MF
708	GO:0004055	1	0.996286	0	1	argininosuccinate synthase activity	MF
709	GO:0004056	1	0.996403	0	1	argininosuccinate lyase activity	MF
710	GO:0004060	1	0.993695	0	1	arylamine N-acetyltransferase activity	MF
711	GO:0004065	1	0.997267	0	1	arylsulfatase activity	MF
712	GO:0004066	1	0.997288	0	1	asparagine synthase (glutamine-hydrolyzing) activity	MF
713	GO:0004067	1	0.984105	0	3	asparaginase activity	MF
714	GO:0004068	1	0.990297	0	1	aspartate 1-decarboxylase activity	MF
715	GO:0004069	1	0.995617	0	1	L-aspartate:2-oxoglutarate aminotransferase activity	MF
716	GO:0004070	1	0.989876	0	2	aspartate carbamoyltransferase activity	MF
717	GO:0004071	1	0.991884	0	2	aspartate-ammonia ligase activity	MF
718	GO:0004072	1	0.99163	0	4	aspartate kinase activity	MF
719	GO:0004073	1	0.989909	0	2	aspartate-semialdehyde dehydrogenase activity	MF
720	GO:0004075	1	0.99631	0	1	biotin carboxylase activity	MF
721	GO:0004076	1	0.994849	0	1	biotin synthase activity	MF
722	GO:0004077	1	0.994426	0	1	biotin-[acetyl-CoA-carboxylase] ligase activity	MF
723	GO:0004084	1	0.987713	0	2	branched-chain-amino-acid transaminase activity	MF
724	GO:0004087	1	0.998885	0	1	carbamoyl-phosphate synthase (ammonia) activity	MF
725	GO:0004088	1	0.994302	0	2	carbamoyl-phosphate synthase (glutamine-hydrolyzing) activity	MF
726	GO:0004089	1	0.992459	0	1	carbonate dehydratase activity	MF
727	GO:0004096	1	0.993788	0	3	catalase activity	MF
728	GO:0004106	1	0.99077	0	2	chorismate mutase activity	MF
729	GO:0004107	1	0.995091	0	1	chorismate synthase activity	MF
730	GO:0004108	1	0.991558	0	2	citrate (Si)-synthase activity	MF
731	GO:0004109	1	0.98585	0	3	coproporphyrinogen oxidase activity	MF
732	GO:0004112	1	0.976702	0	5	cyclic-nucleotide phosphodiesterase activity	MF
733	GO:0004113	1	0.99148	0	1	2',3'-cyclic-nucleotide 3'-phosphodiesterase activity	MF
734	GO:0004114	1	0.99358	0	1	3',5'-cyclic-nucleotide phosphodiesterase activity	MF
735	GO:0004115	1	0.99358	0	1	3',5'-cyclic-AMP phosphodiesterase activity	MF
736	GO:0004121	1	0.991152	0	2	cystathionine beta-lyase activity	MF
737	GO:0004123	1	0.990584	0	2	cystathionine gamma-lyase activity	MF
738	GO:0004124	1	0.983741	0	3	cysteine synthase activity	MF
739	GO:0004125	1	0.996471	0	1	L-seryl-tRNASec selenium transferase activity	MF
740	GO:0004126	1	0.99394	0	1	cytidine deaminase activity	MF
741	GO:0004127	1	0.992608	0	1	cytidylate kinase activity	MF
742	GO:0004129	1	0.984363	0	3	cytochrome-c oxidase activity	MF
743	GO:0004130	1	0.996493	0	1	cytochrome-c peroxidase activity	MF
744	GO:0004131	1	0.996038	0	1	cytosine deaminase activity	MF
745	GO:0004133	1	0.99582	0	2	glycogen debranching enzyme activity	MF
746	GO:0004134	1	0.997979	0	1	4-alpha-glucanotransferase activity	MF
747	GO:0004135	1	0.997837	0	1	amylo-alpha-1,6-glucosidase activity	MF
748	GO:0004139	1	0.993266	0	1	deoxyribose-phosphate aldolase activity	MF
749	GO:0004140	1	0.992155	0	1	dephospho-CoA kinase activity	MF
750	GO:0004141	1	0.98531	0	2	dethiobiotin synthase activity	MF
751	GO:0004143	1	0.9902	0	1	diacylglycerol kinase activity	MF
752	GO:0004145	1	0.991709	0	1	diamine N-acetyltransferase activity	MF
753	GO:0004146	1	0.984026	0	2	dihydrofolate reductase activity	MF
754	GO:0004147	1	0.980091	0	3	dihydrolipoamide branched chain acyltransferase activity	MF
755	GO:0004148	1	0.996591	0	1	dihydrolipoyl dehydrogenase activity	MF
756	GO:0004149	1	0.995744	0	1	dihydrolipoyllysine-residue succinyltransferase activity	MF
757	GO:0004150	1	0.980443	0	2	dihydroneopterin aldolase activity	MF
758	GO:0004151	1	0.994866	0	1	dihydroorotase activity	MF
759	GO:0004152	1	0.982448	0	3	dihydroorotate dehydrogenase activity	MF
760	GO:0004155	1	0.992395	0	1	6,7-dihydropteridine reductase activity	MF
761	GO:0004156	1	0.993714	0	1	dihydropteroate synthase activity	MF
762	GO:0004159	1	0.991682	0	2	dihydrouracil dehydrogenase (NAD+) activity	MF
763	GO:0004160	1	0.997653	0	1	dihydroxy-acid dehydratase activity	MF
764	GO:0004161	1	0.994032	0	1	dimethylallyltranstransferase activity	MF
765	GO:0004165	1	0.998102	0	1	dodecenoyl-CoA delta-isomerase activity	MF
766	GO:0004170	1	0.981659	0	2	dUTP diphosphatase activity	MF
767	GO:0004175	1	0.800363	0	43	endopeptidase activity	MF
768	GO:0004176	1	0.977034	0	7	ATP-dependent peptidase activity	MF
769	GO:0004177	1	0.951256	0	11	aminopeptidase activity	MF
770	GO:0004180	1	0.930145	0	17	carboxypeptidase activity	MF
771	GO:0004181	1	0.992922	0	1	metallocarboxypeptidase activity	MF
772	GO:0004185	1	0.948632	0	13	serine-type carboxypeptidase activity	MF
773	GO:0004190	1	0.953983	0	6	aspartic-type endopeptidase activity	MF
774	GO:0004222	1	0.939648	0	14	metalloendopeptidase activity	MF
775	GO:0004252	1	0.932439	0	14	serine-type endopeptidase activity	MF
776	GO:0004298	1	0.99148	0	1	threonine-type endopeptidase activity	MF
777	GO:0004300	1	0.992321	0	3	enoyl-CoA hydratase activity	MF
778	GO:0004309	1	0.990134	0	2	exopolyphosphatase activity	MF
779	GO:0004311	1	0.993977	0	1	farnesyltranstransferase activity	MF
780	GO:0004312	1	0.966907	0	6	fatty acid synthase activity	MF
781	GO:0004314	1	0.994213	0	1	[acyl-carrier-protein] S-malonyltransferase activity	MF
782	GO:0004315	1	0.986028	0	3	3-oxoacyl-[acyl-carrier-protein] synthase activity	MF
783	GO:0004316	1	0.992963	0	1	3-oxoacyl-[acyl-carrier-protein] reductase (NADPH) activity	MF
784	GO:0004318	1	0.993326	0	1	enoyl-[acyl-carrier-protein] reductase (NADH) activity	MF
785	GO:0004322	1	0.982361	0	2	ferroxidase activity	MF
786	GO:0004324	1	0.993044	0	1	ferredoxin-NADP+ reductase activity	MF
787	GO:0004325	1	0.99083	0	2	ferrochelatase activity	MF
788	GO:0004326	1	0.995973	0	1	tetrahydrofolylpolyglutamate synthase activity	MF
789	GO:0004332	1	0.989998	0	2	fructose-bisphosphate aldolase activity	MF
790	GO:0004333	1	0.991033	0	3	fumarate hydratase activity	MF
791	GO:0004335	1	0.990317	0	2	galactokinase activity	MF
792	GO:0004337	1	0.994032	0	1	geranyltranstransferase activity	MF
793	GO:0004340	1	0.98867	0	2	glucokinase activity	MF
794	GO:0004342	1	0.979241	0	3	glucosamine-6-phosphate deaminase activity	MF
795	GO:0004344	1	0.998312	0	1	glucose dehydrogenase activity	MF
796	GO:0004345	1	0.996765	0	1	glucose-6-phosphate dehydrogenase activity	MF
797	GO:0004346	1	0.992502	0	1	glucose-6-phosphatase activity	MF
798	GO:0004347	1	0.997253	0	1	glucose-6-phosphate isomerase activity	MF
799	GO:0004349	1	0.995185	0	1	glutamate 5-kinase activity	MF
800	GO:0004350	1	0.995907	0	1	glutamate-5-semialdehyde dehydrogenase activity	MF
801	GO:0004351	1	0.994767	0	1	glutamate decarboxylase activity	MF
802	GO:0004352	1	0.996286	0	1	glutamate dehydrogenase (NAD+) activity	MF
803	GO:0004354	1	0.996286	0	1	glutamate dehydrogenase (NADP+) activity	MF
804	GO:0004355	1	0.995708	0	2	glutamate synthase (NADPH) activity	MF
805	GO:0004356	1	0.996537	0	1	glutamate-ammonia ligase activity	MF
806	GO:0004357	1	0.992287	0	2	glutamate-cysteine ligase activity	MF
807	GO:0004358	1	0.996238	0	1	glutamate N-acetyltransferase activity	MF
808	GO:0004359	1	0.988459	0	2	glutaminase activity	MF
809	GO:0004360	1	0.997618	0	1	glutamine-fructose-6-phosphate transaminase (isomerizing) activity	MF
810	GO:0004362	1	0.996321	0	1	glutathione-disulfide reductase activity	MF
811	GO:0004363	1	0.994338	0	1	glutathione synthase activity	MF
812	GO:0004364	1	0.935814	0	9	glutathione transferase activity	MF
813	GO:0004365	1	0.989359	0	2	glyceraldehyde-3-phosphate dehydrogenase (NAD+) (phosphorylating) activity	MF
814	GO:0004366	1	0.990489	0	2	glycerol-3-phosphate O-acyltransferase activity	MF
815	GO:0004367	1	0.994733	0	1	glycerol-3-phosphate dehydrogenase [NAD+] activity	MF
816	GO:0004368	1	0.990027	0	3	glycerol-3-phosphate dehydrogenase activity	MF
817	GO:0004370	1	0.99687	0	1	glycerol kinase activity	MF
818	GO:0004371	1	0.987291	0	2	glycerone kinase activity	MF
819	GO:0004372	1	0.995907	0	1	glycine hydroxymethyltransferase activity	MF
820	GO:0004373	1	0.996622	0	1	glycogen (starch) synthase activity	MF
821	GO:0004375	1	0.998697	0	1	glycine dehydrogenase (decarboxylating) activity	MF
822	GO:0004385	1	0.992177	0	1	guanylate kinase activity	MF
823	GO:0004396	1	0.982821	0	3	hexokinase activity	MF
824	GO:0004399	1	0.996127	0	1	histidinol dehydrogenase activity	MF
825	GO:0004400	1	0.995011	0	1	histidinol-phosphate transaminase activity	MF
826	GO:0004401	1	0.994995	0	1	histidinol-phosphatase activity	MF
827	GO:0004412	1	0.996734	0	2	homoserine dehydrogenase activity	MF
828	GO:0004413	1	0.994231	0	1	homoserine kinase activity	MF
829	GO:0004416	1	0.979232	0	3	hydroxyacylglutathione hydrolase activity	MF
830	GO:0004417	1	0.988522	0	1	hydroxyethylthiazole kinase activity	MF
831	GO:0004418	1	0.994285	0	1	hydroxymethylbilane synthase activity	MF
832	GO:0004422	1	0.982519	0	2	hypoxanthine phosphoribosyltransferase activity	MF
833	GO:0004424	1	0.994995	0	1	imidazoleglycerol-phosphate dehydratase activity	MF
834	GO:0004425	1	0.996345	0	1	indole-3-glycerol-phosphate synthase activity	MF
835	GO:0004427	1	0.99148	0	1	inorganic diphosphatase activity	MF
836	GO:0004448	1	0.995893	0	1	isocitrate dehydrogenase activity	MF
837	GO:0004450	1	0.995893	0	1	isocitrate dehydrogenase (NADP+) activity	MF
838	GO:0004451	1	0.996127	0	1	isocitrate lyase activity	MF
839	GO:0004452	1	0.991618	0	1	isopentenyl-diphosphate delta-isomerase activity	MF
840	GO:0004455	1	0.996765	0	1	ketol-acid reductoisomerase activity	MF
841	GO:0004456	1	0.997586	0	1	phosphogluconate dehydratase activity	MF
842	GO:0004457	1	0.987629	0	3	lactate dehydrogenase activity	MF
843	GO:0004458	1	0.997401	0	1	D-lactate dehydrogenase (cytochrome) activity	MF
844	GO:0004459	1	0.995617	0	1	L-lactate dehydrogenase activity	MF
845	GO:0004462	1	0.990514	0	1	lactoylglutathione lyase activity	MF
846	GO:0004463	1	0.993771	0	1	leukotriene-A4 hydrolase activity	MF
847	GO:0004467	1	0.997407	0	1	long-chain fatty acid-CoA ligase activity	MF
848	GO:0004470	1	0.995567	0	2	malic enzyme activity	MF
849	GO:0004471	1	0.995567	0	2	malate dehydrogenase (decarboxylating) (NAD+) activity	MF
850	GO:0004473	1	0.995567	0	2	malate dehydrogenase (decarboxylating) (NADP+) activity	MF
851	GO:0004474	1	0.99522	0	2	malate synthase activity	MF
852	GO:0004475	1	0.996633	0	1	mannose-1-phosphate guanylyltransferase activity	MF
853	GO:0004476	1	0.995545	0	1	mannose-6-phosphate isomerase activity	MF
854	GO:0004477	1	0.993828	0	1	methenyltetrahydrofolate cyclohydrolase activity	MF
855	GO:0004478	1	0.995443	0	1	methionine adenosyltransferase activity	MF
856	GO:0004479	1	0.99432	0	1	methionyl-tRNA formyltransferase activity	MF
857	GO:0004488	1	0.993828	0	1	methylenetetrahydrofolate dehydrogenase (NADP+) activity	MF
858	GO:0004489	1	0.993977	0	1	methylenetetrahydrofolate reductase (NAD(P)H) activity	MF
859	GO:0004497	1	0.963186	0	8	monooxygenase activity	MF
860	GO:0004514	1	0.989694	0	2	nicotinate-nucleotide diphosphorylase (carboxylating) activity	MF
861	GO:0004515	1	0.992308	0	1	nicotinate-nucleotide adenylyltransferase activity	MF
862	GO:0004516	1	0.995674	0	1	nicotinate phosphoribosyltransferase activity	MF
863	GO:0004518	1	0.665387	0	65	nuclease activity	MF
864	GO:0004519	1	0.752271	0	42	endonuclease activity	MF
865	GO:0004520	1	0.888791	0	18	endodeoxyribonuclease activity	MF
866	GO:0004521	1	0.895706	0	13	endoribonuclease activity	MF
867	GO:0004523	1	0.983038	0	2	RNA-DNA hybrid ribonuclease activity	MF
868	GO:0004525	1	0.992587	0	1	ribonuclease III activity	MF
869	GO:0004526	1	0.990127	0	1	ribonuclease P activity	MF
870	GO:0004527	1	0.876384	0	29	exonuclease activity	MF
871	GO:0004529	1	0.946597	0	12	exodeoxyribonuclease activity	MF
872	GO:0004530	1	0.992776	0	1	deoxyribonuclease I activity	MF
873	GO:0004532	1	0.950665	0	10	exoribonuclease activity	MF
874	GO:0004534	1	0.993921	0	1	5'-3' exoribonuclease activity	MF
875	GO:0004536	1	0.846787	0	29	deoxyribonuclease activity	MF
876	GO:0004540	1	0.845755	0	24	ribonuclease activity	MF
877	GO:0004549	1	0.990127	0	1	tRNA-specific ribonuclease activity	MF
878	GO:0004550	1	0.990706	0	1	nucleoside diphosphate kinase activity	MF
879	GO:0004551	1	0.969881	0	4	nucleotide diphosphatase activity	MF
880	GO:0004553	1	0.914425	0	29	hydrolase activity, hydrolyzing O-glycosyl compounds	MF
881	GO:0004555	1	0.992905	0	3	alpha,alpha-trehalase activity	MF
882	GO:0004556	1	0.994722	0	2	alpha-amylase activity	MF
883	GO:0004557	1	0.996333	0	1	alpha-galactosidase activity	MF
884	GO:0004558	1	0.997597	0	1	alpha-1,4-glucosidase activity	MF
885	GO:0004559	1	0.998526	0	1	alpha-mannosidase activity	MF
886	GO:0004563	1	0.994767	0	1	beta-N-acetylhexosaminidase activity	MF
887	GO:0004565	1	0.997638	0	2	beta-galactosidase activity	MF
888	GO:0004566	1	0.997586	0	1	beta-glucuronidase activity	MF
889	GO:0004568	1	0.998579	0	1	chitinase activity	MF
890	GO:0004585	1	0.994649	0	1	ornithine carbamoyltransferase activity	MF
891	GO:0004586	1	0.996155	0	2	ornithine decarboxylase activity	MF
892	GO:0004588	1	0.992308	0	1	orotate phosphoribosyltransferase activity	MF
893	GO:0004590	1	0.977971	0	3	orotidine-5'-phosphate decarboxylase activity	MF
894	GO:0004591	1	0.99865	0	1	oxoglutarate dehydrogenase (succinyl-transferring) activity	MF
895	GO:0004592	1	0.993733	0	1	pantoate-beta-alanine ligase activity	MF
896	GO:0004594	1	0.994373	0	1	pantothenate kinase activity	MF
897	GO:0004595	1	0.991085	0	1	pantetheine-phosphate adenylyltransferase activity	MF
898	GO:0004596	1	0.901473	0	12	peptide alpha-N-acetyltransferase activity	MF
899	GO:0004601	1	0.915718	0	15	peroxidase activity	MF
900	GO:0004602	1	0.99164	0	1	glutathione peroxidase activity	MF
901	GO:0004604	1	0.992963	0	1	phosphoadenylyl-sulfate reductase (thioredoxin) activity	MF
902	GO:0004605	1	0.993771	0	1	phosphatidate cytidylyltransferase activity	MF
903	GO:0004609	1	0.994443	0	1	phosphatidylserine decarboxylase activity	MF
904	GO:0004611	1	0.995731	0	2	phosphoenolpyruvate carboxykinase activity	MF
905	GO:0004612	1	0.997187	0	1	phosphoenolpyruvate carboxykinase (ATP) activity	MF
906	GO:0004614	1	0.997232	0	1	phosphoglucomutase activity	MF
907	GO:0004615	1	0.996391	0	1	phosphomannomutase activity	MF
908	GO:0004616	1	0.978654	0	4	phosphogluconate dehydrogenase (decarboxylating) activity	MF
909	GO:0004617	1	0.991184	0	2	phosphoglycerate dehydrogenase activity	MF
910	GO:0004618	1	0.995487	0	1	phosphoglycerate kinase activity	MF
911	GO:0004619	1	0.982506	0	3	phosphoglycerate mutase activity	MF
912	GO:0004620	1	0.971017	0	5	phospholipase activity	MF
913	GO:0004622	1	0.981108	0	3	lysophospholipase activity	MF
914	GO:0004623	1	0.993847	0	1	phospholipase A2 activity	MF
915	GO:0004630	1	0.995853	0	1	phospholipase D activity	MF
916	GO:0004632	1	0.995757	0	1	phosphopantothenate--cysteine ligase activity	MF
917	GO:0004633	1	0.995757	0	1	phosphopantothenoylcysteine decarboxylase activity	MF
918	GO:0004634	1	0.996102	0	1	phosphopyruvate hydratase activity	MF
919	GO:0004635	1	0.992089	0	1	phosphoribosyl-AMP cyclohydrolase activity	MF
920	GO:0004636	1	0.992089	0	1	phosphoribosyl-ATP diphosphatase activity	MF
921	GO:0004637	1	0.996063	0	1	phosphoribosylamine-glycine ligase activity	MF
922	GO:0004638	1	0.983459	0	3	phosphoribosylaminoimidazole carboxylase activity	MF
923	GO:0004639	1	0.983459	0	3	phosphoribosylaminoimidazolesuccinocarboxamide synthase activity	MF
924	GO:0004640	1	0.996345	0	1	phosphoribosylanthranilate isomerase activity	MF
925	GO:0004641	1	0.994833	0	1	phosphoribosylformylglycinamidine cyclo-ligase activity	MF
926	GO:0004642	1	0.999082	0	1	phosphoribosylformylglycinamidine synthase activity	MF
927	GO:0004643	1	0.997102	0	1	phosphoribosylaminoimidazolecarboxamide formyltransferase activity	MF
928	GO:0004644	1	0.987879	0	2	phosphoribosylglycinamide formyltransferase activity	MF
929	GO:0004645	1	0.990237	0	4	phosphorylase activity	MF
930	GO:0004647	1	0.987299	0	2	phosphoserine phosphatase activity	MF
931	GO:0004648	1	0.995107	0	1	O-phospho-L-serine:2-oxoglutarate aminotransferase activity	MF
932	GO:0004652	1	0.996368	0	1	polynucleotide adenylyltransferase activity	MF
933	GO:0004654	1	0.99804	0	1	polyribonucleotide nucleotidyltransferase activity	MF
934	GO:0004655	1	0.994478	0	1	porphobilinogen synthase activity	MF
935	GO:0004657	1	0.999093	0	1	proline dehydrogenase activity	MF
936	GO:0004659	1	0.956231	0	7	prenyltransferase activity	MF
937	GO:0004664	1	0.995472	0	1	prephenate dehydratase activity	MF
938	GO:0004665	1	0.995277	0	1	prephenate dehydrogenase (NADP+) activity	MF
939	GO:0004672	1	0.866956	0	42	protein kinase activity	MF
940	GO:0004673	1	0.915275	0	31	protein histidine kinase activity	MF
941	GO:0004674	1	0.96108	0	6	protein serine/threonine kinase activity	MF
942	GO:0004713	1	0.992962	0	2	protein tyrosine kinase activity	MF
943	GO:0004719	1	0.992199	0	1	protein-L-isoaspartate (D-aspartate) O-methyltransferase activity	MF
944	GO:0004722	1	0.99742	0	1	protein serine/threonine phosphatase activity	MF
945	GO:0004725	1	0.990801	0	1	protein tyrosine phosphatase activity	MF
946	GO:0004729	1	0.991595	0	1	oxygen-dependent protoporphyrinogen oxidase activity	MF
947	GO:0004730	1	0.994267	0	1	pseudouridylate synthase activity	MF
948	GO:0004731	1	0.986521	0	2	purine-nucleoside phosphorylase activity	MF
949	GO:0004733	1	0.992416	0	1	pyridoxamine-phosphate oxidase activity	MF
950	GO:0004735	1	0.993464	0	1	pyrroline-5-carboxylate reductase activity	MF
951	GO:0004738	1	0.996272	0	2	pyruvate dehydrogenase activity	MF
952	GO:0004739	1	0.998549	0	1	pyruvate dehydrogenase (acetyl-transferring) activity	MF
953	GO:0004742	1	0.99772	0	1	dihydrolipoyllysine-residue acetyltransferase activity	MF
954	GO:0004743	1	0.993212	0	2	pyruvate kinase activity	MF
955	GO:0004746	1	0.992308	0	1	riboflavin synthase activity	MF
956	GO:0004747	1	0.983052	0	3	ribokinase activity	MF
957	GO:0004748	1	0.975208	0	6	ribonucleoside-diphosphate reductase activity, thioredoxin disulfide as acceptor	MF
958	GO:0004749	1	0.99432	0	1	ribose phosphate diphosphokinase activity	MF
959	GO:0004750	1	0.977661	0	3	ribulose-phosphate 3-epimerase activity	MF
960	GO:0004751	1	0.983352	0	2	ribose-5-phosphate isomerase activity	MF
961	GO:0004756	1	0.994866	0	1	selenide, water dikinase activity	MF
962	GO:0004764	1	0.993522	0	1	shikimate 3-dehydrogenase (NADP+) activity	MF	NA
963	GO:0004765	1	0.982915	0	2	shikimate kinase activity	MF
964	GO:0004766	1	0.993828	0	1	spermidine synthase activity	MF
965	GO:0004772	1	0.980091	0	3	sterol O-acyltransferase activity	MF
966	GO:0004774	1	0.983721	0	4	succinate-CoA ligase activity	MF
967	GO:0004775	1	0.983721	0	4	succinate-CoA ligase (ADP-forming) activity	MF
968	GO:0004777	1	0.98981	0	3	succinate-semialdehyde dehydrogenase (NAD+) activity	MF
969	GO:0004779	1	0.982801	0	3	sulfate adenylyltransferase activity	MF
970	GO:0004781	1	0.990707	0	2	sulfate adenylyltransferase (ATP) activity	MF
971	GO:0004783	1	0.994966	0	2	sulfite reductase (NADPH) activity	MF
972	GO:0004784	1	0.975623	0	3	superoxide dismutase activity	MF
973	GO:0004787	1	0.990944	0	1	thiamine-pyrophosphatase activity	MF
974	GO:0004789	1	0.992265	0	1	thiamine-phosphate diphosphorylase activity	MF
975	GO:0004792	1	0.961451	0	5	thiosulfate sulfurtransferase activity	MF
976	GO:0004793	1	0.989224	0	2	threonine aldolase activity	MF
977	GO:0004794	1	0.991566	0	2	L-threonine ammonia-lyase activity	MF
978	GO:0004795	1	0.996051	0	1	threonine synthase activity	MF
979	GO:0004797	1	0.992133	0	1	thymidine kinase activity	MF
980	GO:0004798	1	0.992308	0	1	thymidylate kinase activity	MF
981	GO:0004799	1	0.993365	0	1	thymidylate synthase activity	MF
982	GO:0004801	1	0.988724	0	2	sedoheptulose-7-phosphate:D-glyceraldehyde-3-phosphate glyceronetransferase activity	MF
983	GO:0004802	1	0.995743	0	2	transketolase activity	MF
984	GO:0004803	1	0.971674	0	4	transposase activity	MF
985	GO:0004805	1	0.990017	0	2	trehalose-phosphatase activity	MF
986	GO:0004807	1	0.993186	0	1	triose-phosphate isomerase activity	MF
987	GO:0004808	1	0.997881	0	1	tRNA (5-methylaminomethyl-2-thiouridylate)-methyltransferase activity	MF
988	GO:0004809	1	0.994979	0	1	tRNA (guanine-N2-)-methyltransferase activity	MF
989	GO:0004810	1	0.992527	0	2	tRNA adenylyltransferase activity	MF
990	GO:0004812	1	0.922027	0	25	aminoacyl-tRNA ligase activity	MF
991	GO:0004813	1	0.998523	0	1	alanine-tRNA ligase activity	MF
992	GO:0004814	1	0.995404	0	2	arginine-tRNA ligase activity	MF
993	GO:0004815	1	0.997515	0	1	aspartate-tRNA ligase activity	MF
994	GO:0004816	1	0.996504	0	1	asparagine-tRNA ligase activity	MF
995	GO:0004817	1	0.996448	0	1	cysteine-tRNA ligase activity	MF
996	GO:0004818	1	0.990592	0	2	glutamate-tRNA ligase activity	MF
997	GO:0004819	1	0.997288	0	1	glutamine-tRNA ligase activity	MF
998	GO:0004820	1	0.992077	0	2	glycine-tRNA ligase activity	MF
999	GO:0004821	1	0.995999	0	1	histidine-tRNA ligase activity	MF
1000	GO:0004822	1	0.99866	0	1	isoleucine-tRNA ligase activity	MF
1001	GO:0004823	1	0.998484	0	1	leucine-tRNA ligase activity	MF
1002	GO:0004824	1	0.988331	0	3	lysine-tRNA ligase activity	MF
1003	GO:0004825	1	0.997916	0	1	methionine-tRNA ligase activity	MF
1004	GO:0004826	1	0.992848	0	2	phenylalanine-tRNA ligase activity	MF
1005	GO:0004827	1	0.997407	0	1	proline-tRNA ligase activity	MF
1006	GO:0004828	1	0.996076	0	1	serine-tRNA ligase activity	MF
1007	GO:0004829	1	0.997774	0	1	threonine-tRNA ligase activity	MF
1008	GO:0004830	1	0.994649	0	1	tryptophan-tRNA ligase activity	MF
1009	GO:0004831	1	0.995999	0	1	tyrosine-tRNA ligase activity	MF
1010	GO:0004832	1	0.998686	0	1	valine-tRNA ligase activity	MF
1011	GO:0004834	1	0.989102	0	2	tryptophan synthase activity	MF
1012	GO:0004838	1	0.991267	0	2	L-tyrosine:2-oxoglutarate aminotransferase activity	MF
1013	GO:0004844	1	0.984007	0	2	uracil DNA N-glycosylase activity	MF
1014	GO:0004845	1	0.992199	0	1	uracil phosphoribosyltransferase activity	MF
1015	GO:0004848	1	0.991108	0	1	ureidoglycolate hydrolase activity	MF
1016	GO:0004849	1	0.972989	0	4	uridine kinase activity	MF
1017	GO:0004850	1	0.993166	0	1	uridine phosphorylase activity	MF
1018	GO:0004851	1	0.992077	0	2	uroporphyrin-III C-methyltransferase activity	MF
1019	GO:0004852	1	0.993004	0	1	uroporphyrinogen-III synthase activity	MF
1020	GO:0004853	1	0.994979	0	1	uroporphyrinogen decarboxylase activity	MF
1021	GO:0004854	1	0.990837	0	3	xanthine dehydrogenase activity	MF
1022	GO:0004856	1	0.993537	0	2	xylulokinase activity	MF
1023	GO:0004857	1	0.858614	0	18	enzyme inhibitor activity	MF
1024	GO:0004866	1	0.990305	0	2	endopeptidase inhibitor activity	MF
1025	GO:0004867	1	0.991155	0	1	serine-type endopeptidase inhibitor activity	MF
1026	GO:0004871	1	0.786	0	58	signal transducer activity	MF
1027	GO:0004888	1	0.967323	0	6	transmembrane signaling receptor activity	MF
1028	GO:0004970	1	0.972605	0	4	ionotropic glutamate receptor activity	MF
1029	GO:0005048	1	0.972142	0	3	signal sequence binding	MF
1030	GO:0005057	1	0.845927	0	44	receptor signaling protein activity	MF
1031	GO:0005085	1	0.993733	0	1	guanyl-nucleotide exchange factor activity	MF
1032	GO:0005096	1	0.991318	0	1	GTPase activator activity	MF
1033	GO:0005198	1	0.531954	0	67	structural molecule activity	MF
1034	GO:0005216	1	0.927448	0	13	ion channel activity	MF
1035	GO:0005230	1	0.972605	0	4	extracellular ligand-gated ion channel activity	MF
1036	GO:0005244	1	0.987301	0	3	voltage-gated ion channel activity	MF
1037	GO:0005247	1	0.987301	0	3	voltage-gated chloride channel activity	MF
1038	GO:0005253	1	0.987301	0	3	anion channel activity	MF
1039	GO:0005254	1	0.987301	0	3	chloride channel activity	MF
1040	GO:0005261	1	0.985297	0	3	cation channel activity	MF
1041	GO:0005262	1	0.994495	0	1	calcium channel activity	MF
1042	GO:0005267	1	0.996685	0	1	potassium channel activity	MF
1043	GO:0005275	1	0.937821	0	10	amine transmembrane transporter activity	MF
1044	GO:0005283	1	0.985115	0	4	sodium:amino acid symporter activity	MF
1045	GO:0005294	1	0.992545	0	2	neutral L-amino acid secondary active transmembrane transporter activity	MF
1046	GO:0005295	1	0.995867	0	1	neutral amino acid:sodium symporter activity	MF
1047	GO:0005298	1	0.99687	0	1	proline:sodium symporter activity	MF
1048	GO:0005300	1	0.995867	0	1	high-affinity tryptophan transmembrane transporter activity	MF
1049	GO:0005302	1	0.989974	0	2	L-tyrosine transmembrane transporter activity	MF
1050	GO:0005304	1	0.979233	0	3	L-valine transmembrane transporter activity	MF
1051	GO:0005310	1	0.978028	0	6	dicarboxylic acid transmembrane transporter activity	MF
1052	GO:0005313	1	0.995688	0	1	L-glutamate transmembrane transporter activity	MF
1053	GO:0005315	1	0.965862	0	7	inorganic phosphate transmembrane transporter activity	MF
1054	GO:0005319	1	0.922638	0	14	lipid transporter activity	MF
1055	GO:0005337	1	0.962432	0	8	nucleoside transmembrane transporter activity	MF
1056	GO:0005342	1	0.653906	0	84	organic acid transmembrane transporter activity	MF
1057	GO:0005343	1	0.985115	0	4	organic acid:sodium symporter activity	MF
1058	GO:0005344	1	0.995617	0	1	oxygen transporter activity	MF
1059	GO:0005345	1	0.975398	0	7	purine nucleobase transmembrane transporter activity	MF
1060	GO:0005350	1	0.988266	0	3	pyrimidine nucleobase transmembrane transporter activity	MF
1061	GO:0005351	1	0.959234	0	11	sugar:proton symporter activity	MF
1062	GO:0005353	1	0.960668	0	6	fructose transmembrane transporter activity	MF
1063	GO:0005354	1	0.979079	0	5	galactose transmembrane transporter activity	MF
1064	GO:0005355	1	0.996622	0	1	glucose transmembrane transporter activity	MF
1065	GO:0005363	1	0.972462	0	6	maltose transmembrane transporter activity	MF
1066	GO:0005368	1	0.993186	0	1	taurine transmembrane transporter activity	MF
1067	GO:0005372	1	0.986432	0	2	water transmembrane transporter activity	MF
1068	GO:0005375	1	0.97647	0	6	copper ion transmembrane transporter activity	MF
1069	GO:0005384	1	0.980932	0	3	manganese ion transmembrane transporter activity	MF
1070	GO:0005385	1	0.964659	0	7	zinc ion transmembrane transporter activity	MF
1071	GO:0005402	1	0.955652	0	12	cation:sugar symporter activity	MF
1072	GO:0005416	1	0.985115	0	4	cation:amino acid symporter activity	MF
1073	GO:0005436	1	0.990129	0	2	sodium:phosphate symporter activity	MF
1074	GO:0005451	1	0.978641	0	6	monovalent cation:proton antiporter activity	MF
1075	GO:0005452	1	0.996471	0	1	inorganic anion exchanger activity	MF
1076	GO:0005504	1	0.977044	0	5	fatty acid binding	MF
1077	GO:0005507	1	0.910444	0	15	copper ion binding	MF
1078	GO:0005509	1	0.952882	0	11	calcium ion binding	MF
1079	GO:0005525	1	0.805224	0	47	GTP binding	MF
1080	GO:0005527	1	0.968773	0	4	macrolide binding	MF
1081	GO:0005528	1	0.968773	0	4	FK506 binding	MF
1082	GO:0005534	1	0.994373	0	1	galactose binding	MF
1083	GO:0005537	1	0.99405	0	1	mannose binding	MF
1084	GO:0005539	1	0.966898	0	5	glycosaminoglycan binding	MF
1085	GO:0005542	1	0.994513	0	1	folic acid binding	MF
1086	GO:0005543	1	0.965562	0	5	phospholipid binding	MF
1087	GO:0005548	1	0.9641	0	5	phospholipid transporter activity	MF
1088	GO:0005576	1	0.924869	0	15	extracellular region	CC
1089	GO:0005618	1	0.933027	0	17	cell wall	CC
1090	GO:0005634	1	0.984641	0	2	nucleus	CC
1091	GO:0005657	1	0.945498	0	11	replication fork	CC
1092	GO:0005663	1	0.992438	0	2	DNA replication factor C complex	CC
1093	GO:0005694	1	0.900805	0	21	chromosome	CC
1094	GO:0005739	1	0.920338	0	12	mitochondrion	CC
1095	GO:0005759	1	0.956108	0	6	mitochondrial matrix	CC
1096	GO:0005783	1	0.996765	0	1	endoplasmic reticulum	CC
1097	GO:0005789	1	0.996765	0	1	endoplasmic reticulum membrane	CC
1098	GO:0005839	1	0.99148	0	1	proteasome core complex	CC
1099	GO:0005856	1	0.987759	0	3	cytoskeleton	CC
1100	GO:0005945	1	0.994408	0	1	6-phosphofructokinase complex	CC
1101	GO:0005948	1	0.978221	0	3	acetolactate synthase complex	CC
1102	GO:0005950	1	0.985932	0	3	anthranilate synthase complex	CC
1103	GO:0005951	1	0.994302	0	2	carbamoyl-phosphate synthase complex	CC
1104	GO:0005960	1	0.989079	0	2	glycine cleavage complex	CC
1105	GO:0005971	1	0.986035	0	4	ribonucleoside-diphosphate reductase complex	CC
1106	GO:0005977	1	0.959197	0	10	glycogen metabolic process	BP
1107	GO:0005978	1	0.976915	0	5	glycogen biosynthetic process	BP
1108	GO:0005979	1	0.988696	0	1	regulation of glycogen biosynthetic process	BP
1109	GO:0005980	1	0.983874	0	4	glycogen catabolic process	BP
1110	GO:0005981	1	0.989292	0	1	regulation of glycogen catabolic process	BP
1111	GO:0005984	1	0.950322	0	14	disaccharide metabolic process	BP
1112	GO:0005985	1	0.991952	0	2	sucrose metabolic process	BP
1113	GO:0005986	1	0.994615	0	1	sucrose biosynthetic process	BP
1114	GO:0005988	1	0.990912	0	2	lactose metabolic process	BP
1115	GO:0005989	1	0.992089	0	1	lactose biosynthetic process	BP
1116	GO:0005990	1	0.998814	0	1	lactose catabolic process	BP
1117	GO:0005991	1	0.974728	0	7	trehalose metabolic process	BP
1118	GO:0005992	1	0.990017	0	2	trehalose biosynthetic process	BP
1119	GO:0005993	1	0.990191	0	4	trehalose catabolic process	BP
1120	GO:0005994	1	0.996333	0	1	melibiose metabolic process	BP
1121	GO:0005995	1	0.996333	0	1	melibiose catabolic process	BP
1122	GO:0005997	1	0.996695	0	1	xylulose metabolic process	BP
1123	GO:0005998	1	0.996695	0	1	xylulose catabolic process	BP
1124	GO:0006000	1	0.967259	0	5	fructose metabolic process	BP
1125	GO:0006001	1	0.98203	0	3	fructose catabolic process	BP
1126	GO:0006002	1	0.986695	0	3	fructose 6-phosphate metabolic process	BP
1127	GO:0006004	1	0.954737	0	9	fucose metabolic process	BP
1128	GO:0006006	1	0.86267	0	30	glucose metabolic process	BP
1129	GO:0006007	1	0.987289	0	3	glucose catabolic process	BP
1130	GO:0006011	1	0.98493	0	4	UDP-glucose metabolic process	BP
1131	GO:0006012	1	0.960506	0	8	galactose metabolic process	BP
1132	GO:0006013	1	0.994077	0	2	mannose metabolic process	BP
1133	GO:0006014	1	0.966439	0	5	D-ribose metabolic process	BP
1134	GO:0006015	1	0.981879	0	3	5-phosphoribose 1-diphosphate biosynthetic process	BP
1135	GO:0006020	1	0.993424	0	1	inositol metabolic process	BP
1136	GO:0006023	1	0.800866	0	46	aminoglycan biosynthetic process	BP
1137	GO:0006024	1	0.800866	0	46	glycosaminoglycan biosynthetic process	BP
1138	GO:0006026	1	0.940806	0	12	aminoglycan catabolic process	BP
1139	GO:0006027	1	0.948687	0	10	glycosaminoglycan catabolic process	BP
1140	GO:0006030	1	0.991714	0	2	chitin metabolic process	BP
1141	GO:0006032	1	0.991714	0	2	chitin catabolic process	BP
1142	GO:0006040	1	0.919321	0	16	amino sugar metabolic process	BP
1143	GO:0006044	1	0.968991	0	5	N-acetylglucosamine metabolic process	BP
1144	GO:0006046	1	0.974744	0	4	N-acetylglucosamine catabolic process	BP
1145	GO:0006047	1	0.969733	0	6	UDP-N-acetylglucosamine metabolic process	BP
1146	GO:0006048	1	0.969733	0	6	UDP-N-acetylglucosamine biosynthetic process	BP
1147	GO:0006050	1	0.986577	0	2	mannosamine metabolic process	BP
1148	GO:0006051	1	0.986577	0	2	N-acetylmannosamine metabolic process	BP
1149	GO:0006053	1	0.992651	0	1	N-acetylmannosamine catabolic process	BP
1150	GO:0006054	1	0.955858	0	7	N-acetylneuraminate metabolic process	BP
1151	GO:0006056	1	0.995545	0	1	mannoprotein metabolic process	BP
1152	GO:0006057	1	0.995545	0	1	mannoprotein biosynthetic process	BP
1153	GO:0006059	1	0.941318	0	11	hexitol metabolic process	BP
1154	GO:0006060	1	0.993266	0	1	sorbitol metabolic process	BP
1155	GO:0006062	1	0.993266	0	1	sorbitol catabolic process	BP
1156	GO:0006063	1	0.963883	0	8	uronic acid metabolic process	BP
1157	GO:0006064	1	0.970201	0	6	glucuronate catabolic process	BP
1158	GO:0006065	1	0.991465	0	2	UDP-glucuronate biosynthetic process	BP
1159	GO:0006067	1	0.988377	0	3	ethanol metabolic process	BP
1160	GO:0006069	1	0.995216	0	1	ethanol oxidation	BP
1161	GO:0006071	1	0.912508	0	18	glycerol metabolic process	BP
1162	GO:0006072	1	0.981725	0	5	glycerol-3-phosphate metabolic process	BP
1163	GO:0006073	1	0.920248	0	23	cellular glucan metabolic process	BP
1164	GO:0006081	1	0.621473	0	80	cellular aldehyde metabolic process	BP
1165	GO:0006083	1	0.986169	0	4	acetate metabolic process	BP
1166	GO:0006084	1	0.976259	0	7	acetyl-CoA metabolic process	BP
1167	GO:0006085	1	0.989299	0	4	acetyl-CoA biosynthetic process	BP
1168	GO:0006086	1	0.99772	0	1	acetyl-CoA biosynthetic process from pyruvate	BP
1169	GO:0006089	1	0.815616	0	31	lactate metabolic process	BP
1170	GO:0006090	1	0.842554	0	37	pyruvate metabolic process	BP
1171	GO:0006094	1	0.945602	0	13	gluconeogenesis	BP
1172	GO:0006096	1	0.909584	0	21	glycolytic process	BP
1173	GO:0006097	1	0.969631	0	9	glyoxylate cycle	BP
1174	GO:0006098	1	0.920605	0	14	pentose-phosphate shunt	BP
1175	GO:0006099	1	0.894843	0	28	tricarboxylic acid cycle	BP
1176	GO:0006101	1	0.894843	0	28	citrate metabolic process	BP
1177	GO:0006103	1	0.991173	0	2	2-oxoglutarate metabolic process	BP
1178	GO:0006104	1	0.988169	0	3	succinyl-CoA metabolic process	BP
1179	GO:0006105	1	0.951164	0	10	succinate metabolic process	BP
1180	GO:0006106	1	0.98335	0	3	fumarate metabolic process	BP
1181	GO:0006107	1	0.992635	0	2	oxaloacetate metabolic process	BP
1182	GO:0006108	1	0.983083	0	5	malate metabolic process	BP
1183	GO:0006109	1	0.936063	0	9	regulation of carbohydrate metabolic process	BP
1184	GO:0006112	1	0.959197	0	10	energy reserve metabolic process	BP
1185	GO:0006113	1	0.93296	0	12	fermentation	BP
1186	GO:0006115	1	0.998558	0	1	ethanol biosynthetic process	BP
1187	GO:0006117	1	0.994683	0	1	acetaldehyde metabolic process	BP
1188	GO:0006119	1	0.957003	0	11	oxidative phosphorylation	BP
1189	GO:0006124	1	0.989267	0	1	ferredoxin metabolic process	BP
1190	GO:0006140	1	0.993085	0	1	regulation of nucleotide metabolic process	BP
1191	GO:0006144	1	0.896229	0	21	purine nucleobase metabolic process	BP
1192	GO:0006145	1	0.96358	0	8	purine nucleobase catabolic process	BP
1193	GO:0006146	1	0.997503	0	1	adenine catabolic process	BP
1194	GO:0006147	1	0.996176	0	1	guanine catabolic process	BP
1195	GO:0006148	1	0.993619	0	1	inosine catabolic process	BP
1196	GO:0006149	1	0.993619	0	1	deoxyinosine catabolic process	BP
1197	GO:0006150	1	0.993903	0	1	hypoxanthine oxidation	BP
1198	GO:0006152	1	0.961186	0	7	purine nucleoside catabolic process	BP
1199	GO:0006154	1	0.994632	0	1	adenosine catabolic process	BP
1200	GO:0006161	1	0.993619	0	1	deoxyguanosine catabolic process	BP
1201	GO:0006163	1	0.649666	0	85	purine nucleotide metabolic process	BP
1202	GO:0006164	1	0.77767	0	46	purine nucleotide biosynthetic process	BP
1203	GO:0006165	1	0.89924	0	23	nucleoside diphosphate phosphorylation	BP
1204	GO:0006166	1	0.946237	0	9	purine ribonucleoside salvage	BP
1205	GO:0006167	1	0.973419	0	5	AMP biosynthetic process	BP
1206	GO:0006168	1	0.99164	0	1	adenine salvage	BP
1207	GO:0006171	1	0.998454	0	1	cAMP biosynthetic process	BP
1208	GO:0006172	1	0.99233	0	1	ADP biosynthetic process	BP
1209	GO:0006177	1	0.976436	0	4	GMP biosynthetic process	BP
1210	GO:0006183	1	0.98747	0	2	GTP biosynthetic process	BP
1211	GO:0006188	1	0.922366	0	15	IMP biosynthetic process	BP
1212	GO:0006189	1	0.94249	0	12	'de novo' IMP biosynthetic process	BP
1213	GO:0006195	1	0.987086	0	3	purine nucleotide catabolic process	BP
1214	GO:0006203	1	0.990262	0	2	dGTP catabolic process	BP
1215	GO:0006206	1	0.813085	0	34	pyrimidine nucleobase metabolic process	BP
1216	GO:0006207	1	0.926035	0	12	'de novo' pyrimidine nucleobase biosynthetic process	BP
1217	GO:0006208	1	0.93029	0	12	pyrimidine nucleobase catabolic process	BP
1218	GO:0006209	1	0.996038	0	1	cytosine catabolic process	BP
1219	GO:0006210	1	0.995122	0	1	thymine catabolic process	BP
1220	GO:0006212	1	0.945228	0	8	uracil catabolic process	BP
1221	GO:0006213	1	0.868981	0	23	pyrimidine nucleoside metabolic process	BP
1222	GO:0006216	1	0.99394	0	1	cytidine catabolic process	BP
1223	GO:0006217	1	0.99394	0	1	deoxycytidine catabolic process	BP
1224	GO:0006220	1	0.847286	0	25	pyrimidine nucleotide metabolic process	BP
1225	GO:0006221	1	0.874796	0	20	pyrimidine nucleotide biosynthetic process	BP
1226	GO:0006222	1	0.936691	0	11	UMP biosynthetic process	BP
1227	GO:0006223	1	0.992199	0	1	uracil salvage	BP
1228	GO:0006225	1	0.992901	0	1	UDP biosynthetic process	BP
1229	GO:0006226	1	0.974988	0	3	dUMP biosynthetic process	BP
1230	GO:0006227	1	0.992308	0	1	dUDP biosynthetic process	BP
1231	GO:0006228	1	0.990706	0	1	UTP biosynthetic process	BP
1232	GO:0006229	1	0.991867	0	1	dUTP biosynthetic process	BP
1233	GO:0006231	1	0.993365	0	1	dTMP biosynthetic process	BP
1234	GO:0006233	1	0.992308	0	1	dTDP biosynthetic process	BP
1235	GO:0006235	1	0.985722	0	2	dTTP biosynthetic process	BP
1236	GO:0006241	1	0.973385	0	4	CTP biosynthetic process	BP
1237	GO:0006244	1	0.970803	0	4	pyrimidine nucleotide catabolic process	BP
1238	GO:0006260	1	0.721553	0	63	DNA replication	BP
1239	GO:0006261	1	0.829492	0	35	DNA-dependent DNA replication	BP
1240	GO:0006265	1	0.980768	0	7	DNA topological change	BP
1241	GO:0006266	1	0.995228	0	2	DNA ligation	BP
1242	GO:0006267	1	0.991549	0	1	pre-replicative complex assembly involved in nuclear cell cycle DNA replication	BP
1243	GO:0006268	1	0.983508	0	8	DNA unwinding involved in DNA replication	BP
1244	GO:0006269	1	0.950905	0	8	DNA replication, synthesis of RNA primer	BP
1245	GO:0006270	1	0.932384	0	10	DNA replication initiation	BP
1246	GO:0006271	1	0.964706	0	5	DNA strand elongation involved in DNA replication	BP
1247	GO:0006273	1	0.976254	0	3	lagging strand elongation	BP
1248	GO:0006274	1	0.994213	0	1	DNA replication termination	BP
1249	GO:0006275	1	0.933599	0	9	regulation of DNA replication	BP
1250	GO:0006276	1	0.956874	0	10	plasmid maintenance	BP
1251	GO:0006278	1	0.992023	0	1	RNA-dependent DNA replication	BP
1252	GO:0006281	1	0.664878	0	72	DNA repair	BP
1253	GO:0006282	1	0.991249	0	1	regulation of DNA repair	BP
1254	GO:0006283	1	0.998972	0	1	transcription-coupled nucleotide-excision repair	BP
1255	GO:0006284	1	0.93302	0	12	base-excision repair	BP
1256	GO:0006285	1	0.963893	0	5	base-excision repair, AP site formation	BP
1257	GO:0006288	1	0.995228	0	2	base-excision repair, DNA ligation	BP
1258	GO:0006289	1	0.978218	0	7	nucleotide-excision repair	BP
1259	GO:0006298	1	0.94857	0	9	mismatch repair	BP
1260	GO:0006301	1	0.994931	0	1	postreplication repair	BP
1261	GO:0006302	1	0.975949	0	9	double-strand break repair	BP
1262	GO:0006304	1	0.935059	0	10	DNA modification	BP
1263	GO:0006305	1	0.973624	0	5	DNA alkylation	BP
1264	GO:0006306	1	0.973624	0	5	DNA methylation	BP
1265	GO:0006307	1	0.9627	0	5	DNA dealkylation involved in DNA repair	BP
1266	GO:0006308	1	0.954045	0	7	DNA catabolic process	BP
1267	GO:0006312	1	0.994963	0	1	mitotic recombination	BP
1268	GO:0006313	1	0.949898	0	7	transposition, DNA-mediated	BP
1269	GO:0006323	1	0.958846	0	6	DNA packaging	BP
1270	GO:0006352	1	0.881671	0	18	DNA-templated transcription, initiation	BP
1271	GO:0006354	1	0.956161	0	5	DNA-templated transcription, elongation	BP
1272	GO:0006357	1	0.991934	0	1	regulation of transcription from RNA polymerase II promoter	BP
1273	GO:0006366	1	0.991934	0	1	transcription from RNA polymerase II promoter	BP
1274	GO:0006378	1	0.985795	0	2	mRNA polyadenylation	BP
1275	GO:0006379	1	0.98042	0	2	mRNA cleavage	BP
1276	GO:0006388	1	0.991663	0	1	tRNA splicing, via endonucleolytic cleavage and ligation	BP
1277	GO:0006397	1	0.968837	0	5	mRNA processing	BP
1278	GO:0006400	1	0.742196	0	50	tRNA modification	BP
1279	GO:0006401	1	0.900866	0	17	RNA catabolic process	BP
1280	GO:0006402	1	0.95392	0	8	mRNA catabolic process	BP
1281	GO:0006412	1	0.362984	0	132	translation	BP
1282	GO:0006413	1	0.908755	0	12	translational initiation	BP
1283	GO:0006414	1	0.866767	0	24	translational elongation	BP
1284	GO:0006415	1	0.953605	0	7	translational termination	BP
1285	GO:0006417	1	0.713554	0	47	regulation of translation	BP
1286	GO:0006418	1	0.912683	0	26	tRNA aminoacylation for protein translation	BP
1287	GO:0006419	1	0.998523	0	1	alanyl-tRNA aminoacylation	BP
1288	GO:0006420	1	0.995404	0	2	arginyl-tRNA aminoacylation	BP
1289	GO:0006421	1	0.996504	0	1	asparaginyl-tRNA aminoacylation	BP
1290	GO:0006422	1	0.997515	0	1	aspartyl-tRNA aminoacylation	BP
1291	GO:0006423	1	0.996448	0	1	cysteinyl-tRNA aminoacylation	BP
1292	GO:0006424	1	0.987905	0	3	glutamyl-tRNA aminoacylation	BP
1293	GO:0006425	1	0.997288	0	1	glutaminyl-tRNA aminoacylation	BP
1294	GO:0006426	1	0.992077	0	2	glycyl-tRNA aminoacylation	BP
1295	GO:0006427	1	0.995999	0	1	histidyl-tRNA aminoacylation	BP
1296	GO:0006428	1	0.99866	0	1	isoleucyl-tRNA aminoacylation	BP
1297	GO:0006429	1	0.998484	0	1	leucyl-tRNA aminoacylation	BP
1298	GO:0006430	1	0.988331	0	3	lysyl-tRNA aminoacylation	BP
1299	GO:0006431	1	0.997916	0	1	methionyl-tRNA aminoacylation	BP
1300	GO:0006432	1	0.992848	0	2	phenylalanyl-tRNA aminoacylation	BP
1301	GO:0006433	1	0.997407	0	1	prolyl-tRNA aminoacylation	BP
1302	GO:0006434	1	0.996076	0	1	seryl-tRNA aminoacylation	BP
1303	GO:0006435	1	0.997774	0	1	threonyl-tRNA aminoacylation	BP
1304	GO:0006436	1	0.994649	0	1	tryptophanyl-tRNA aminoacylation	BP
1305	GO:0006437	1	0.995999	0	1	tyrosyl-tRNA aminoacylation	BP
1306	GO:0006438	1	0.998686	0	1	valyl-tRNA aminoacylation	BP
1307	GO:0006446	1	0.943031	0	7	regulation of translational initiation	BP
1308	GO:0006448	1	0.927941	0	13	regulation of translational elongation	BP
1309	GO:0006449	1	0.997102	0	1	regulation of translational termination	BP
1310	GO:0006450	1	0.949875	0	10	regulation of translational fidelity	BP
1311	GO:0006451	1	0.994121	0	2	translational readthrough	BP
1312	GO:0006457	1	0.801812	0	36	protein folding	BP
1313	GO:0006458	1	0.968253	0	6	'de novo' protein folding	BP
1314	GO:0006461	1	0.644845	0	70	protein complex assembly	BP
1315	GO:0006464	1	0.441758	0	143	cellular protein modification process	BP
1316	GO:0006465	1	0.98138	0	4	signal peptide processing	BP
1317	GO:0006468	1	0.826579	0	50	protein phosphorylation	BP
1318	GO:0006470	1	0.927368	0	15	protein dephosphorylation	BP
1319	GO:0006473	1	0.882066	0	16	protein acetylation	BP
1320	GO:0006474	1	0.89396	0	13	N-terminal protein amino acid acetylation	BP
1321	GO:0006475	1	0.98893	0	2	internal protein amino acid acetylation	BP
1322	GO:0006476	1	0.991371	0	2	protein deacetylation	BP
1323	GO:0006479	1	0.960603	0	8	protein methylation	BP
1324	GO:0006480	1	0.993921	0	1	N-terminal protein amino acid methylation	BP
1325	GO:0006481	1	0.994979	0	1	C-terminal protein methylation	BP
1326	GO:0006486	1	0.992817	0	2	protein glycosylation	BP
1327	GO:0006488	1	0.998212	0	1	dolichol-linked oligosaccharide biosynthetic process	BP
1328	GO:0006490	1	0.998212	0	1	oligosaccharide-lipid intermediate biosynthetic process	BP
1329	GO:0006493	1	0.99726	0	1	protein O-linked glycosylation	BP
1330	GO:0006497	1	0.996437	0	1	protein lipidation	BP
1331	GO:0006508	1	0.582338	0	102	proteolysis	BP
1332	GO:0006515	1	0.976618	0	5	misfolded or incompletely synthesized protein catabolic process	BP
1333	GO:0006517	1	0.998526	0	1	protein deglycosylation	BP
1334	GO:0006518	1	0.295449	0	169	peptide metabolic process	BP
1335	GO:0006520	1	0.29485	0	245	cellular amino acid metabolic process	BP	NA
1336	GO:0006521	1	0.998676	0	1	regulation of cellular amino acid metabolic process	BP
1337	GO:0006522	1	0.946512	0	9	alanine metabolic process	BP
1338	GO:0006523	1	0.973114	0	5	alanine biosynthetic process	BP
1339	GO:0006524	1	0.977582	0	3	alanine catabolic process	BP
1340	GO:0006525	1	0.890206	0	26	arginine metabolic process	BP
1341	GO:0006526	1	0.937907	0	14	arginine biosynthetic process	BP
1342	GO:0006527	1	0.954061	0	11	arginine catabolic process	BP
1343	GO:0006528	1	0.981588	0	4	asparagine metabolic process	BP
1344	GO:0006529	1	0.991884	0	2	asparagine biosynthetic process	BP
1345	GO:0006530	1	0.989624	0	2	asparagine catabolic process	BP
1346	GO:0006531	1	0.952836	0	9	aspartate metabolic process	BP
1347	GO:0006532	1	0.983395	0	3	aspartate biosynthetic process	BP
1348	GO:0006534	1	0.934275	0	13	cysteine metabolic process	BP
1349	GO:0006535	1	0.973513	0	4	cysteine biosynthetic process from serine	BP
1350	GO:0006536	1	0.937214	0	17	glutamate metabolic process	BP
1351	GO:0006537	1	0.976247	0	7	glutamate biosynthetic process	BP
1352	GO:0006541	1	0.940267	0	15	glutamine metabolic process	BP
1353	GO:0006542	1	0.996537	0	1	glutamine biosynthetic process	BP
1354	GO:0006543	1	0.988459	0	2	glutamine catabolic process	BP
1355	GO:0006544	1	0.958894	0	8	glycine metabolic process	BP
1356	GO:0006545	1	0.987026	0	2	glycine biosynthetic process	BP
1357	GO:0006546	1	0.97689	0	5	glycine catabolic process	BP
1358	GO:0006547	1	0.945534	0	9	histidine metabolic process	BP
1359	GO:0006549	1	0.932697	0	12	isoleucine metabolic process	BP
1360	GO:0006551	1	0.956046	0	8	leucine metabolic process	BP
1361	GO:0006553	1	0.920567	0	18	lysine metabolic process	BP
1362	GO:0006554	1	0.991863	0	3	lysine catabolic process	BP
1363	GO:0006555	1	0.906508	0	19	methionine metabolic process	BP
1364	GO:0006556	1	0.995443	0	1	S-adenosylmethionine biosynthetic process	BP
1365	GO:0006557	1	0.993365	0	1	S-adenosylmethioninamine biosynthetic process	BP
1366	GO:0006558	1	0.982113	0	4	L-phenylalanine metabolic process	BP
1367	GO:0006560	1	0.983736	0	4	proline metabolic process	BP
1368	GO:0006561	1	0.983736	0	4	proline biosynthetic process	BP
1369	GO:0006562	1	0.999093	0	1	proline catabolic process	BP
1370	GO:0006563	1	0.93477	0	13	L-serine metabolic process	BP
1371	GO:0006564	1	0.980269	0	4	L-serine biosynthetic process	BP
1372	GO:0006565	1	0.983318	0	4	L-serine catabolic process	BP
1373	GO:0006566	1	0.918125	0	19	threonine metabolic process	BP
1374	GO:0006567	1	0.942559	0	12	threonine catabolic process	BP
1375	GO:0006568	1	0.964267	0	8	tryptophan metabolic process	BP
1376	GO:0006569	1	0.992452	0	2	tryptophan catabolic process	BP
1377	GO:0006570	1	0.986439	0	3	tyrosine metabolic process	BP
1378	GO:0006571	1	0.986439	0	3	tyrosine biosynthetic process	BP
1379	GO:0006573	1	0.930311	0	12	valine metabolic process	BP
1380	GO:0006579	1	0.989077	0	2	amino-acid betaine catabolic process	BP
1381	GO:0006580	1	0.897988	0	16	ethanolamine metabolic process	BP
1382	GO:0006586	1	0.964267	0	8	indolalkylamine metabolic process	BP
1383	GO:0006591	1	0.974997	0	7	ornithine metabolic process	BP
1384	GO:0006593	1	0.995757	0	1	ornithine catabolic process	BP
1385	GO:0006595	1	0.951671	0	12	polyamine metabolic process	BP
1386	GO:0006596	1	0.972103	0	7	polyamine biosynthetic process	BP
1387	GO:0006598	1	0.981302	0	4	polyamine catabolic process	BP
1388	GO:0006605	1	0.951356	0	11	protein targeting	BP
1389	GO:0006612	1	0.98884	0	4	protein targeting to membrane	BP
1390	GO:0006613	1	0.9932	0	2	cotranslational protein targeting to membrane	BP
1391	GO:0006614	1	0.9932	0	2	SRP-dependent cotranslational protein targeting to membrane	BP
1392	GO:0006629	1	0.350427	0	182	lipid metabolic process	BP
1393	GO:0006631	1	0.721206	0	61	fatty acid metabolic process	BP
1394	GO:0006633	1	0.847346	0	24	fatty acid biosynthetic process	BP
1395	GO:0006635	1	0.941184	0	15	fatty acid beta-oxidation	BP
1396	GO:0006637	1	0.9327	0	16	acyl-CoA metabolic process	BP
1397	GO:0006643	1	0.867269	0	24	membrane lipid metabolic process	BP
1398	GO:0006644	1	0.707252	0	58	phospholipid metabolic process	BP
1399	GO:0006646	1	0.994443	0	1	phosphatidylethanolamine biosynthetic process	BP
1400	GO:0006650	1	0.900366	0	17	glycerophospholipid metabolic process	BP
1401	GO:0006654	1	0.9902	0	1	phosphatidic acid biosynthetic process	BP
1402	GO:0006655	1	0.952313	0	8	phosphatidylglycerol biosynthetic process	BP
1403	GO:0006664	1	0.867269	0	24	glycolipid metabolic process	BP
1404	GO:0006706	1	0.993186	0	1	steroid catabolic process	BP
1405	GO:0006720	1	0.924778	0	13	isoprenoid metabolic process	BP
1406	GO:0006721	1	0.944344	0	10	terpenoid metabolic process	BP
1407	GO:0006729	1	0.992502	0	1	tetrahydrobiopterin biosynthetic process	BP
1408	GO:0006730	1	0.936322	0	12	one-carbon metabolic process	BP
1409	GO:0006732	1	0.400648	0	152	coenzyme metabolic process	BP
1410	GO:0006733	1	0.708687	0	64	oxidoreduction coenzyme metabolic process	BP
1411	GO:0006739	1	0.905721	0	18	NADP metabolic process	BP
1412	GO:0006740	1	0.993412	0	2	NADPH regeneration	BP
1413	GO:0006741	1	0.993903	0	1	NADP biosynthetic process	BP
1414	GO:0006743	1	0.921758	0	14	ubiquinone metabolic process	BP
1415	GO:0006744	1	0.921758	0	14	ubiquinone biosynthetic process	BP
1416	GO:0006747	1	0.994285	0	1	FAD biosynthetic process	BP
1417	GO:0006749	1	0.918023	0	14	glutathione metabolic process	BP
1418	GO:0006750	1	0.988825	0	3	glutathione biosynthetic process	BP
1419	GO:0006751	1	0.992693	0	1	glutathione catabolic process	BP
1420	GO:0006753	1	0.357312	0	186	nucleoside phosphate metabolic process	BP
1421	GO:0006754	1	0.94089	0	9	ATP biosynthetic process	BP
1422	GO:0006757	1	0.907717	0	22	ATP generation from ADP	BP
1423	GO:0006760	1	0.889528	0	18	folic acid-containing compound metabolic process	BP
1424	GO:0006761	1	0.995973	0	1	dihydrofolate biosynthetic process	BP
1425	GO:0006769	1	0.970812	0	4	nicotinamide metabolic process	BP
1426	GO:0006771	1	0.944768	0	8	riboflavin metabolic process	BP
1427	GO:0006772	1	0.900806	0	16	thiamine metabolic process	BP
1428	GO:0006777	1	0.89907	0	14	Mo-molybdopterin cofactor biosynthetic process	BP
1429	GO:0006778	1	0.907193	0	18	porphyrin-containing compound metabolic process	BP
1430	GO:0006779	1	0.907193	0	18	porphyrin-containing compound biosynthetic process	BP
1431	GO:0006780	1	0.994979	0	1	uroporphyrinogen III biosynthetic process	BP
1432	GO:0006782	1	0.947292	0	10	protoporphyrinogen IX biosynthetic process	BP
1433	GO:0006783	1	0.93049	0	14	heme biosynthetic process	BP
1434	GO:0006791	1	0.988914	0	2	sulfur utilization	BP
1435	GO:0006792	1	0.994338	0	1	regulation of sulfur utilization	BP
1436	GO:0006797	1	0.994931	0	2	polyphosphate metabolic process	BP
1437	GO:0006798	1	0.996969	0	1	polyphosphate catabolic process	BP
1438	GO:0006799	1	0.997957	0	1	polyphosphate biosynthetic process	BP
1439	GO:0006801	1	0.970178	0	4	superoxide metabolic process	BP
1440	GO:0006805	1	0.940518	0	11	xenobiotic metabolic process	BP
1441	GO:0006808	1	0.975199	0	4	regulation of nitrogen utilization	BP
1442	GO:0006812	1	0.409689	0	177	cation transport	BP
1443	GO:0006813	1	0.919708	0	22	potassium ion transport	BP
1444	GO:0006814	1	0.927051	0	20	sodium ion transport	BP
1445	GO:0006816	1	0.985368	0	2	calcium ion transport	BP
1446	GO:0006817	1	0.943232	0	12	phosphate ion transport	BP
1447	GO:0006818	1	0.775317	0	56	hydrogen transport	BP
1448	GO:0006820	1	0.386823	0	183	anion transport	BP
1449	GO:0006821	1	0.987301	0	3	chloride transport	BP
1450	GO:0006824	1	0.975304	0	5	cobalt ion transport	BP
1451	GO:0006825	1	0.97647	0	6	copper ion transport	BP
1452	GO:0006826	1	0.919564	0	15	iron ion transport	BP
1453	GO:0006828	1	0.980932	0	3	manganese ion transport	BP
1454	GO:0006829	1	0.952651	0	9	zinc II ion transport	BP
1455	GO:0006833	1	0.986432	0	2	water transport	BP
1456	GO:0006835	1	0.966228	0	8	dicarboxylic acid transport	BP
1457	GO:0006846	1	0.989029	0	2	acetate transport	BP
1458	GO:0006847	1	0.997253	0	1	plasma membrane acetate transport	BP
1459	GO:0006855	1	0.904368	0	27	drug transmembrane transport	BP
1460	GO:0006857	1	0.934205	0	18	oligopeptide transport	BP
1461	GO:0006858	1	0.982543	0	2	extracellular transport	BP
1462	GO:0006862	1	0.992932	0	2	nucleotide transport	BP
1463	GO:0006863	1	0.975398	0	7	purine nucleobase transport	BP
1464	GO:0006864	1	0.996226	0	1	pyrimidine nucleotide transport	BP
1465	GO:0006865	1	0.609283	0	91	amino acid transport	BP
1466	GO:0006869	1	0.884716	0	22	lipid transport	BP
1467	GO:0006873	1	0.828703	0	33	cellular ion homeostasis	BP
1468	GO:0006874	1	0.985368	0	2	cellular calcium ion homeostasis	BP
1469	GO:0006875	1	0.861035	0	23	cellular metal ion homeostasis	BP
1470	GO:0006876	1	0.99405	0	1	cellular cadmium ion homeostasis	BP
1471	GO:0006878	1	0.974242	0	5	cellular copper ion homeostasis	BP
1472	GO:0006879	1	0.90775	0	14	cellular iron ion homeostasis	BP
1473	GO:0006880	1	0.97378	0	3	intracellular sequestering of iron ion	BP
1474	GO:0006882	1	0.988368	0	2	cellular zinc ion homeostasis	BP
1475	GO:0006884	1	0.976759	0	5	cell volume homeostasis	BP
1476	GO:0006885	1	0.965699	0	10	regulation of pH	BP
1477	GO:0006915	1	0.982003	0	2	apoptotic process	BP
1478	GO:0006928	1	0.68201	0	58	movement of cell or subcellular component	BP
1479	GO:0006935	1	0.875291	0	23	chemotaxis	BP
1480	GO:0006952	1	0.980483	0	5	defense response	BP
1481	GO:0006955	1	0.994898	0	1	immune response	BP
1482	GO:0006972	1	0.971603	0	7	hyperosmotic response	BP
1483	GO:0006974	1	0.253731	0	226	cellular response to DNA damage stimulus	BP
1484	GO:0006986	1	0.985861	0	3	response to unfolded protein	BP
1485	GO:0006996	1	0.593101	0	83	organelle organization	BP
1486	GO:0007005	1	0.997492	0	1	mitochondrion organization	BP
1487	GO:0007010	1	0.980177	0	2	cytoskeleton organization	BP
1488	GO:0007049	1	0.652542	0	72	cell cycle	BP
1489	GO:0007059	1	0.928227	0	18	chromosome segregation	BP
1490	GO:0007062	1	0.986675	0	4	sister chromatid cohesion	BP
1491	GO:0007154	1	0.468445	0	139	cell communication	BP
1492	GO:0007163	1	0.995185	0	1	establishment or maintenance of cell polarity	BP
1493	GO:0007165	1	0.651254	0	87	signal transduction	BP
1494	GO:0007166	1	0.972605	0	4	cell surface receptor signaling pathway	BP
1495	GO:0007215	1	0.972605	0	4	glutamate receptor signaling pathway	BP
1496	GO:0007231	1	0.998565	0	1	osmosensory signaling pathway	BP
1497	GO:0007234	1	0.998565	0	1	osmosensory signaling via phosphorelay pathway	BP
1498	GO:0007267	1	0.991365	0	1	cell-cell signaling	BP
1499	GO:0007346	1	0.974247	0	3	regulation of mitotic cell cycle	BP
1500	GO:0007584	1	0.982938	0	3	response to nutrient	BP
1501	GO:0007610	1	0.99233	0	1	behavior	BP
1502	GO:0008026	1	0.951379	0	21	ATP-dependent helicase activity	MF
1503	GO:0008028	1	0.937072	0	16	monocarboxylic acid transmembrane transporter activity	MF
1504	GO:0008033	1	0.68364	0	63	tRNA processing	BP
1505	GO:0008047	1	0.906419	0	12	enzyme activator activity	MF
1506	GO:0008061	1	0.998579	0	1	chitin binding	MF
1507	GO:0008066	1	0.972605	0	4	glutamate receptor activity	MF
1508	GO:0008073	1	0.985825	0	2	ornithine decarboxylase inhibitor activity	MF
1509	GO:0008079	1	0.976915	0	4	translation termination factor activity	MF
1510	GO:0008080	1	0.826222	0	26	N-acetyltransferase activity	MF
1511	GO:0008081	1	0.913421	0	21	phosphoric diester hydrolase activity	MF
1512	GO:0008092	1	0.980539	0	2	cytoskeletal protein binding	MF
1513	GO:0008094	1	0.951655	0	21	DNA-dependent ATPase activity	MF
1514	GO:0008097	1	0.971404	0	3	5S rRNA binding	MF
1515	GO:0008106	1	0.966302	0	6	alcohol dehydrogenase (NADP+) activity	MF
1516	GO:0008108	1	0.994882	0	1	UDP-glucose:hexose-1-phosphate uridylyltransferase activity	MF
1517	GO:0008113	1	0.992286	0	1	peptide-methionine (S)-S-oxide reductase activity	MF
1518	GO:0008126	1	0.994391	0	1	acetylesterase activity	MF
1519	GO:0008127	1	0.992693	0	1	quercetin 2,3-dioxygenase activity	MF
1520	GO:0008134	1	0.932962	0	16	transcription factor binding	MF
1521	GO:0008135	1	0.9143	0	15	translation factor activity, RNA binding	MF
1522	GO:0008137	1	0.926295	0	15	NADH dehydrogenase (ubiquinone) activity	MF
1523	GO:0008138	1	0.984887	0	2	protein tyrosine/serine/threonine phosphatase activity	MF
1524	GO:0008143	1	0.985184	0	2	poly(A) binding	MF
1525	GO:0008144	1	0.923324	0	18	drug binding	MF
1526	GO:0008156	1	0.949975	0	7	negative regulation of DNA replication	BP
1527	GO:0008168	1	0.678006	0	64	methyltransferase activity	MF
1528	GO:0008169	1	0.949352	0	11	C-methyltransferase activity	MF
1529	GO:0008170	1	0.896328	0	18	N-methyltransferase activity	MF
1530	GO:0008171	1	0.937652	0	10	O-methyltransferase activity	MF
1531	GO:0008172	1	0.967915	0	6	S-methyltransferase activity	MF
1532	GO:0008173	1	0.810647	0	35	RNA methyltransferase activity	MF
1533	GO:0008174	1	0.994979	0	1	mRNA methyltransferase activity	MF
1534	GO:0008175	1	0.927013	0	12	tRNA methyltransferase activity	MF
1535	GO:0008176	1	0.99286	0	1	tRNA (guanine-N7-)-methyltransferase activity	MF
1536	GO:0008177	1	0.95514	0	6	succinate dehydrogenase (ubiquinone) activity	MF
1537	GO:0008184	1	0.996683	0	2	glycogen phosphorylase activity	MF
1538	GO:0008192	1	0.992023	0	1	RNA guanylyltransferase activity	MF
1539	GO:0008193	1	0.992023	0	1	tRNA guanylyltransferase activity	MF
1540	GO:0008194	1	0.935906	0	14	UDP-glycosyltransferase activity	MF
1541	GO:0008195	1	0.993166	0	1	phosphatidate phosphatase activity	MF
1542	GO:0008198	1	0.857947	0	22	ferrous iron binding	MF
1543	GO:0008199	1	0.949874	0	6	ferric iron binding	MF
1544	GO:0008202	1	0.993186	0	1	steroid metabolic process	BP
1545	GO:0008206	1	0.993186	0	1	bile acid metabolic process	BP
1546	GO:0008213	1	0.960603	0	8	protein alkylation	BP
1547	GO:0008216	1	0.973294	0	7	spermidine metabolic process	BP
1548	GO:0008219	1	0.961314	0	4	cell death	BP
1549	GO:0008233	1	0.630728	0	91	peptidase activity	MF
1550	GO:0008234	1	0.939612	0	10	cysteine-type peptidase activity	MF
1551	GO:0008235	1	0.950207	0	12	metalloexopeptidase activity	MF
1552	GO:0008236	1	0.854554	0	33	serine-type peptidase activity	MF
1553	GO:0008237	1	0.861478	0	33	metallopeptidase activity	MF
1554	GO:0008238	1	0.847397	0	38	exopeptidase activity	MF
1555	GO:0008242	1	0.987443	0	3	omega peptidase activity	MF
1556	GO:0008251	1	0.991272	0	1	tRNA-specific adenosine deaminase activity	MF
1557	GO:0008252	1	0.946512	0	9	nucleotidase activity	MF
1558	GO:0008253	1	0.968925	0	5	5'-nucleotidase activity	MF
1559	GO:0008254	1	0.990955	0	2	3'-nucleotidase activity	MF
1560	GO:0008263	1	0.991295	0	1	pyrimidine-specific mismatch base pair DNA N-glycosylase activity	MF
1561	GO:0008271	1	0.979829	0	4	secondary active sulfate transmembrane transporter activity	MF
1562	GO:0008272	1	0.962911	0	7	sulfate transport	BP
1563	GO:0008273	1	0.994495	0	1	calcium, potassium:sodium antiporter activity	MF
1564	GO:0008276	1	0.960603	0	8	protein methyltransferase activity	MF
1565	GO:0008289	1	0.869378	0	22	lipid binding	MF
1566	GO:0008295	1	0.975572	0	6	spermidine biosynthetic process	BP
1567	GO:0008296	1	0.977079	0	5	3'-5'-exodeoxyribonuclease activity	MF
1568	GO:0008297	1	0.979901	0	3	single-stranded DNA exodeoxyribonuclease activity	MF
1569	GO:0008299	1	0.924778	0	13	isoprenoid biosynthetic process	BP
1570	GO:0008301	1	0.998467	0	1	DNA binding, bending	MF
1571	GO:0008308	1	0.987301	0	3	voltage-gated anion channel activity	MF
1572	GO:0008310	1	0.979901	0	3	single-stranded DNA 3'-5' exodeoxyribonuclease activity	MF
1573	GO:0008312	1	0.996357	0	1	7S RNA binding	MF
1574	GO:0008360	1	0.783742	0	49	regulation of cell shape	BP
1575	GO:0008361	1	0.976759	0	5	regulation of cell size	BP
1576	GO:0008374	1	0.915631	0	14	O-acyltransferase activity	MF
1577	GO:0008375	1	0.985925	0	3	acetylglucosaminyltransferase activity	MF
1578	GO:0008378	1	0.984585	0	3	galactosyltransferase activity	MF
1579	GO:0008379	1	0.974164	0	3	thioredoxin peroxidase activity	MF
1580	GO:0008380	1	0.981989	0	2	RNA splicing	BP
1581	GO:0008381	1	0.980349	0	3	mechanically-gated ion channel activity	MF
1582	GO:0008408	1	0.932438	0	17	3'-5' exonuclease activity	MF
1583	GO:0008409	1	0.983196	0	4	5'-3' exonuclease activity	MF
1584	GO:0008410	1	0.966386	0	7	CoA-transferase activity	MF
1585	GO:0008412	1	0.993865	0	1	4-hydroxybenzoate octaprenyltransferase activity	MF
1586	GO:0008413	1	0.990442	0	1	8-oxo-7,8-dihydroguanosine triphosphate pyrophosphatase activity	MF
1587	GO:0008417	1	0.995059	0	1	fucosyltransferase activity	MF
1588	GO:0008418	1	0.993977	0	1	protein-N-terminal asparagine amidohydrolase activity	MF
1589	GO:0008422	1	0.987697	0	4	beta-glucosidase activity	MF
1590	GO:0008425	1	0.981078	0	3	2-polyprenyl-6-methoxy-1,4-benzoquinone methyltransferase activity	MF
1591	GO:0008428	1	0.965694	0	4	ribonuclease inhibitor activity	MF
1592	GO:0008430	1	0.998332	0	1	selenium binding	MF
1593	GO:0008441	1	0.993004	0	1	3'(2'),5'-bisphosphate nucleotidase activity	MF
1594	GO:0008443	1	0.982982	0	3	phosphofructokinase activity	MF
1595	GO:0008444	1	0.991618	0	1	CDP-diacylglycerol-glycerol-3-phosphate 3-phosphatidyltransferase activity	MF
1596	GO:0008446	1	0.995277	0	1	GDP-mannose 4,6-dehydratase activity	MF
1597	GO:0008448	1	0.995413	0	1	N-acetylglucosamine-6-phosphate deacetylase activity	MF
1598	GO:0008452	1	0.99148	0	1	RNA ligase activity	MF
1599	GO:0008460	1	0.99011	0	2	dTDP-glucose 4,6-dehydratase activity	MF
1600	GO:0008470	1	0.997195	0	1	isovaleryl-CoA dehydrogenase activity	MF
1601	GO:0008474	1	0.992714	0	1	palmitoyl-(protein) hydrolase activity	MF
1602	GO:0008477	1	0.962073	0	6	purine nucleosidase activity	MF
1603	GO:0008478	1	0.98756	0	2	pyridoxal kinase activity	MF
1604	GO:0008479	1	0.995308	0	1	queuine tRNA-ribosyltransferase activity	MF
1605	GO:0008483	1	0.89752	0	24	transaminase activity	MF
1606	GO:0008484	1	0.974447	0	10	sulfuric ester hydrolase activity	MF
1607	GO:0008494	1	0.991155	0	1	translation activator activity	MF
1608	GO:0008495	1	0.993977	0	1	protoheme IX farnesyltransferase activity	MF
1609	GO:0008509	1	0.547898	0	116	anion transmembrane transporter activity	MF
1610	GO:0008512	1	0.993146	0	1	sulfate:proton symporter activity	MF
1611	GO:0008514	1	0.63038	0	91	organic anion transmembrane transporter activity	MF
1612	GO:0008516	1	0.989375	0	2	hexose uniporter activity	MF
1613	GO:0008519	1	0.915738	0	16	ammonium transmembrane transporter activity	MF
1614	GO:0008531	1	0.994285	0	1	riboflavin kinase activity	MF
1615	GO:0008534	1	0.993464	0	1	oxidized purine nucleobase lesion DNA N-glycosylase activity	MF
1616	GO:0008551	1	0.998112	0	1	cadmium-exporting ATPase activity	MF
1617	GO:0008556	1	0.987085	0	3	potassium-transporting ATPase activity	MF
1618	GO:0008559	1	0.992862	0	3	xenobiotic-transporting ATPase activity	MF
1619	GO:0008609	1	0.996695	0	1	alkylglycerone-phosphate synthase activity	MF
1620	GO:0008610	1	0.463184	0	131	lipid biosynthetic process	BP
1621	GO:0008614	1	0.957291	0	8	pyridoxine metabolic process	BP
1622	GO:0008615	1	0.957291	0	8	pyridoxine biosynthetic process	BP
1623	GO:0008616	1	0.948403	0	8	queuosine biosynthetic process	BP
1624	GO:0008617	1	0.993619	0	1	guanosine metabolic process	BP
1625	GO:0008641	1	0.979745	0	3	small protein activating enzyme activity	MF
1626	GO:0008643	1	0.557308	0	105	carbohydrate transport	BP
1627	GO:0008645	1	0.900148	0	20	hexose transport	BP
1628	GO:0008649	1	0.866501	0	25	rRNA methyltransferase activity	MF
1629	GO:0008650	1	0.987237	0	2	rRNA (uridine-2'-O-)-methyltransferase activity	MF
1630	GO:0008652	1	0.47407	0	140	cellular amino acid biosynthetic process	BP	NA
1631	GO:0008653	1	0.682762	0	70	lipopolysaccharide metabolic process	BP
1632	GO:0008654	1	0.721464	0	55	phospholipid biosynthetic process	BP
1633	GO:0008655	1	0.951446	0	7	pyrimidine-containing compound salvage	BP
1634	GO:0008657	1	0.979929	0	2	DNA topoisomerase (ATP-hydrolyzing) inhibitor activity	MF
1635	GO:0008658	1	0.969729	0	10	penicillin binding	MF
1636	GO:0008661	1	0.997672	0	1	1-deoxy-D-xylulose-5-phosphate synthase activity	MF
1637	GO:0008662	1	0.994267	0	1	1-phosphofructokinase activity	MF
1638	GO:0008663	1	0.997795	0	1	2',3'-cyclic-nucleotide 2'-phosphodiesterase activity	MF
1639	GO:0008664	1	0.99148	0	1	2'-5'-RNA ligase activity	MF
1640	GO:0008666	1	0.993561	0	1	2,3,4,5-tetrahydropyridine-2,6-dicarboxylate N-succinyltransferase activity	MF
1641	GO:0008667	1	0.993044	0	1	2,3-dihydro-2,3-dihydroxybenzoate dehydrogenase activity	MF
1642	GO:0008668	1	0.997157	0	1	(2,3-dihydroxybenzoyl)adenylate synthase activity	MF
1643	GO:0008670	1	0.997897	0	1	2,4-dienoyl-CoA reductase (NADPH) activity	MF
1644	GO:0008671	1	0.993903	0	1	2-dehydro-3-deoxygalactonokinase activity	MF
1645	GO:0008672	1	0.993206	0	1	2-dehydro-3-deoxyglucarate aldolase activity	MF
1646	GO:0008673	1	0.994213	0	1	2-dehydro-3-deoxygluconokinase activity	MF
1647	GO:0008674	1	0.992133	0	1	2-dehydro-3-deoxy-6-phosphogalactonate aldolase activity	MF
1648	GO:0008675	1	0.992308	0	1	2-dehydro-3-deoxy-phosphogluconate aldolase activity	MF
1649	GO:0008676	1	0.993752	0	1	3-deoxy-8-phosphooctulonate synthase activity	MF
1650	GO:0008677	1	0.994105	0	1	2-dehydropantoate 2-reductase activity	MF
1651	GO:0008678	1	0.993146	0	1	2-deoxy-D-gluconate 3-dehydrogenase activity	MF
1652	GO:0008679	1	0.987914	0	2	2-hydroxy-3-oxopropionate reductase activity	MF
1653	GO:0008681	1	0.99556	0	1	2-octaprenyl-6-methoxyphenol hydroxylase activity	MF
1654	GO:0008682	1	0.995545	0	1	2-octoprenyl-3-methyl-6-methoxy-1,4-benzoquinone hydroxylase activity	MF
1655	GO:0008684	1	0.993464	0	1	2-oxopent-4-enoate hydratase activity	MF
1656	GO:0008685	1	0.984329	0	2	2-C-methyl-D-erythritol 2,4-cyclodiphosphate synthase activity	MF
1657	GO:0008686	1	0.984387	0	2	3,4-dihydroxy-2-butanone-4-phosphate synthase activity	MF
1658	GO:0008688	1	0.997288	0	1	3-(3-hydroxyphenyl)propionate hydroxylase activity	MF
1659	GO:0008689	1	0.99288	0	1	3-demethylubiquinone-9 3-O-methyltransferase activity	MF
1660	GO:0008690	1	0.993044	0	1	3-deoxy-manno-octulosonate cytidylyltransferase activity	MF
1661	GO:0008692	1	0.996155	0	2	3-hydroxybutyryl-CoA epimerase activity	MF
1662	GO:0008693	1	0.982359	0	2	3-hydroxydecanoyl-[acyl-carrier-protein] dehydratase activity	MF
1663	GO:0008694	1	0.988624	0	2	3-octaprenyl-4-hydroxybenzoate carboxy-lyase activity	MF
1664	GO:0008696	1	0.993464	0	1	4-amino-4-deoxychorismate lyase activity	MF
1665	GO:0008697	1	0.993638	0	1	4-deoxy-L-threo-5-hexosulose-uronate ketol-isomerase activity	MF
1666	GO:0008700	1	0.992308	0	1	4-hydroxy-2-oxoglutarate aldolase activity	MF
1667	GO:0008701	1	0.9947	0	1	4-hydroxy-2-oxovalerate aldolase activity	MF
1668	GO:0008703	1	0.995185	0	1	5-amino-6-(5-phosphoribosylamino)uracil reductase activity	MF
1669	GO:0008705	1	0.997222	0	2	methionine synthase activity	MF
1670	GO:0008706	1	0.989461	0	3	6-phospho-beta-glucosidase activity	MF
1671	GO:0008707	1	0.996152	0	1	4-phytase activity	MF
1672	GO:0008709	1	0.993186	0	1	cholate 7-alpha-dehydrogenase activity	MF
1673	GO:0008710	1	0.995443	0	1	8-amino-7-oxononanoate synthase activity	MF
1674	GO:0008712	1	0.994231	0	1	ADP-glyceromanno-heptose 6-epimerase activity	MF
1675	GO:0008713	1	0.984378	0	3	ADP-heptose-lipopolysaccharide heptosyltransferase activity	MF
1676	GO:0008714	1	0.996695	0	1	AMP nucleosidase activity	MF
1677	GO:0008715	1	0.993105	0	1	CDP-diacylglycerol diphosphatase activity	MF
1678	GO:0008716	1	0.989324	0	2	D-alanine-D-alanine ligase activity	MF
1679	GO:0008718	1	0.996102	0	1	D-amino-acid dehydrogenase activity	MF
1680	GO:0008719	1	0.990151	0	1	dihydroneopterin triphosphate 2'-epimerase activity	MF
1681	GO:0008720	1	0.991979	0	2	D-lactate dehydrogenase activity	MF
1682	GO:0008721	1	0.996226	0	1	D-serine ammonia-lyase activity	MF
1683	GO:0008725	1	0.985495	0	2	DNA-3-methyladenine glycosylase activity	MF
1684	GO:0008726	1	0.990542	0	2	alkanesulfonate monooxygenase activity	MF
1685	GO:0008727	1	0.991085	0	1	GDP-mannose mannosyl hydrolase activity	MF
1686	GO:0008728	1	0.996163	0	2	GTP diphosphokinase activity	MF
1687	GO:0008730	1	0.986177	0	2	L(+)-tartrate dehydratase activity	MF
1688	GO:0008732	1	0.994632	0	1	L-allo-threonine aldolase activity	MF
1689	GO:0008733	1	0.996851	0	1	L-arabinose isomerase activity	MF
1690	GO:0008734	1	0.997187	0	1	L-aspartate oxidase activity	MF
1691	GO:0008735	1	0.98771	0	2	carnitine dehydratase activity	MF
1692	GO:0008736	1	0.997521	0	1	L-fucose isomerase activity	MF
1693	GO:0008737	1	0.996569	0	1	L-fuculokinase activity	MF
1694	GO:0008738	1	0.992351	0	1	L-fuculose-phosphate aldolase activity	MF
1695	GO:0008740	1	0.995933	0	1	L-rhamnose isomerase activity	MF
1696	GO:0008741	1	0.997369	0	1	ribulokinase activity	MF
1697	GO:0008742	1	0.978167	0	3	L-ribulose-phosphate 4-epimerase activity	MF
1698	GO:0008743	1	0.990217	0	2	L-threonine 3-dehydrogenase activity	MF
1699	GO:0008744	1	0.996832	0	1	L-xylulokinase activity	MF
1700	GO:0008745	1	0.971537	0	5	N-acetylmuramoyl-L-alanine amidase activity	MF
1701	GO:0008746	1	0.989938	0	3	NAD(P)+ transhydrogenase activity	MF
1702	GO:0008747	1	0.993995	0	1	N-acetylneuraminate lyase activity	MF
1703	GO:0008748	1	0.995154	0	1	N-ethylmaleimide reductase activity	MF
1704	GO:0008750	1	0.993412	0	2	NAD(P)+ transhydrogenase (AB-specific) activity	MF
1705	GO:0008752	1	0.975265	0	3	FMN reductase activity	MF
1706	GO:0008753	1	0.991867	0	1	NADPH dehydrogenase (quinone) activity	MF
1707	GO:0008756	1	0.996333	0	1	o-succinylbenzoate-CoA ligase activity	MF
1708	GO:0008757	1	0.700713	0	59	S-adenosylmethionine-dependent methyltransferase activity	MF
1709	GO:0008758	1	0.99288	0	1	UDP-2,3-diacylglucosamine hydrolase activity	MF
1710	GO:0008759	1	0.988152	0	2	UDP-3-O-[3-hydroxymyristoyl] N-acetylglucosamine deacetylase activity	MF
1711	GO:0008760	1	0.995933	0	1	UDP-N-acetylglucosamine 1-carboxyvinyltransferase activity	MF
1712	GO:0008761	1	0.995323	0	1	UDP-N-acetylglucosamine 2-epimerase activity	MF
1713	GO:0008762	1	0.994783	0	1	UDP-N-acetylmuramate dehydrogenase activity	MF
1714	GO:0008763	1	0.996765	0	1	UDP-N-acetylmuramate-L-alanine ligase activity	MF
1715	GO:0008764	1	0.996176	0	1	UDP-N-acetylmuramoylalanine-D-glutamate ligase activity	MF
1716	GO:0008765	1	0.996804	0	1	UDP-N-acetylmuramoylalanyl-D-glutamate-2,6-diaminopimelate ligase activity	MF
1717	GO:0008766	1	0.996345	0	1	UDP-N-acetylmuramoylalanyl-D-glutamyl-2,6-diaminopimelate-D-alanyl-D-alanine ligase activity	MF
1718	GO:0008768	1	0.99726	0	1	UDP-sugar diphosphatase activity	MF
1719	GO:0008770	1	0.991867	0	1	[acyl-carrier-protein] phosphodiesterase activity	MF
1720	GO:0008771	1	0.994947	0	1	[citrate (pro-3S)-lyase] ligase activity	MF
1721	GO:0008772	1	0.99742	0	1	[isocitrate dehydrogenase (NADP+)] kinase activity	MF
1722	GO:0008773	1	0.998556	0	1	[protein-PII] uridylyltransferase activity	MF
1723	GO:0008774	1	0.992904	0	2	acetaldehyde dehydrogenase (acetylating) activity	MF
1724	GO:0008775	1	0.982046	0	3	acetate CoA-transferase activity	MF
1725	GO:0008776	1	0.986989	0	3	acetate kinase activity	MF
1726	GO:0008777	1	0.995428	0	1	acetylornithine deacetylase activity	MF
1727	GO:0008779	1	0.998068	0	1	acyl-[acyl-carrier-protein]-phospholipid O-acyltransferase activity	MF
1728	GO:0008780	1	0.993326	0	1	acyl-[acyl-carrier-protein]-UDP-N-acetylglucosamine O-acyltransferase activity	MF
1729	GO:0008781	1	0.991754	0	1	N-acylneuraminate cytidylyltransferase activity	MF
1730	GO:0008782	1	0.992714	0	1	adenosylhomocysteine nucleosidase activity	MF
1731	GO:0008783	1	0.994159	0	1	agmatinase activity	MF
1732	GO:0008784	1	0.990094	0	2	alanine racemase activity	MF
1733	GO:0008785	1	0.997037	0	1	alkyl hydroperoxide reductase activity	MF
1734	GO:0008786	1	0.990849	0	1	allose 6-phosphate isomerase activity	MF
1735	GO:0008787	1	0.994213	0	1	allose kinase activity	MF
1736	GO:0008788	1	0.997267	0	1	alpha,alpha-phosphotrehalase activity	MF
1737	GO:0008789	1	0.996804	0	1	altronate dehydratase activity	MF
1738	GO:0008790	1	0.997521	0	1	arabinose isomerase activity	MF
1739	GO:0008791	1	0.994816	0	1	arginine N-succinyltransferase activity	MF
1740	GO:0008792	1	0.996035	0	2	arginine decarboxylase activity	MF
1741	GO:0008793	1	0.995631	0	1	aromatic-amino-acid:2-oxoglutarate aminotransferase activity	MF
1742	GO:0008794	1	0.980873	0	2	arsenate reductase (glutaredoxin) activity	MF
1743	GO:0008795	1	0.99358	0	1	NAD+ synthase activity	MF
1744	GO:0008796	1	0.993714	0	1	bis(5'-nucleosyl)-tetraphosphatase activity	MF
1745	GO:0008797	1	0.996633	0	1	aspartate ammonia-lyase activity	MF
1746	GO:0008798	1	0.98998	0	2	beta-aspartyl-peptidase activity	MF
1747	GO:0008800	1	0.991073	0	2	beta-lactamase activity	MF
1748	GO:0008801	1	0.984251	0	2	beta-phosphoglucomutase activity	MF
1749	GO:0008802	1	0.994065	0	2	betaine-aldehyde dehydrogenase activity	MF
1750	GO:0008803	1	0.993714	0	1	bis(5'-nucleosyl)-tetraphosphatase (symmetrical) activity	MF
1751	GO:0008804	1	0.982661	0	3	carbamate kinase activity	MF
1752	GO:0008806	1	0.993464	0	1	carboxymethylenebutenolidase activity	MF
1753	GO:0008808	1	0.989185	0	3	cardiolipin synthase activity	MF
1754	GO:0008809	1	0.993306	0	1	carnitine racemase activity	MF
1755	GO:0008810	1	0.9952	0	1	cellulase activity	MF
1756	GO:0008812	1	0.997302	0	1	choline dehydrogenase activity	MF
1757	GO:0008813	1	0.991225	0	1	chorismate lyase activity	MF
1758	GO:0008814	1	0.996942	0	1	citrate CoA-transferase activity	MF
1759	GO:0008815	1	0.991046	0	2	citrate (pro-3S)-lyase activity	MF
1760	GO:0008816	1	0.994087	0	1	citryl-CoA lyase activity	MF
1761	GO:0008817	1	0.985408	0	2	cob(I)yrinic acid a,c-diamide adenosyltransferase activity	MF
1762	GO:0008818	1	0.993024	0	1	cobalamin 5'-phosphate synthase activity	MF
1763	GO:0008819	1	0.991595	0	1	cobinamide kinase activity	MF
1764	GO:0008820	1	0.991595	0	1	cobinamide phosphate guanylyltransferase activity	MF
1765	GO:0008821	1	0.981643	0	2	crossover junction endodeoxyribonuclease activity	MF
1766	GO:0008825	1	0.995413	0	1	cyclopropane-fatty-acyl-phospholipid synthase activity	MF
1767	GO:0008827	1	0.976487	0	3	cytochrome o ubiquinol oxidase activity	MF
1768	GO:0008828	1	0.990801	0	1	dATP pyrophosphohydrolase activity	MF
1769	GO:0008829	1	0.991867	0	1	dCTP deaminase activity	MF
1770	GO:0008831	1	0.994032	0	1	dTDP-4-dehydrorhamnose reductase activity	MF
1771	GO:0008832	1	0.996897	0	1	dGTPase activity	MF
1772	GO:0008833	1	0.993771	0	1	deoxyribonuclease IV (phage-T4-induced) activity	MF
1773	GO:0008834	1	0.993126	0	1	di-trans,poly-cis-decaprenylcistransferase activity	MF
1774	GO:0008835	1	0.995185	0	1	diaminohydroxyphosphoribosylaminopyrimidine deaminase activity	MF
1775	GO:0008836	1	0.995947	0	1	diaminopimelate decarboxylase activity	MF
1776	GO:0008837	1	0.993561	0	1	diaminopimelate epimerase activity	MF
1777	GO:0008838	1	0.995645	0	1	diaminopropionate ammonia-lyase activity	MF
1778	GO:0008839	1	0.993541	0	1	4-hydroxy-tetrahydrodipicolinate reductase	MF
1779	GO:0008840	1	0.993903	0	1	4-hydroxy-tetrahydrodipicolinate synthase	MF
1780	GO:0008841	1	0.995973	0	1	dihydrofolate synthase activity	MF
1781	GO:0008843	1	0.998579	0	1	endochitinase activity	MF
1782	GO:0008847	1	0.993444	0	1	Enterobacter ribonuclease activity	MF
1783	GO:0008849	1	0.995674	0	1	enterochelin esterase activity	MF
1784	GO:0008851	1	0.990336	0	2	ethanolamine ammonia-lyase activity	MF
1785	GO:0008852	1	0.994893	0	1	exodeoxyribonuclease I activity	MF
1786	GO:0008853	1	0.993444	0	1	exodeoxyribonuclease III activity	MF
1787	GO:0008854	1	0.995565	0	3	exodeoxyribonuclease V activity	MF
1788	GO:0008855	1	0.985585	0	2	exodeoxyribonuclease VII activity	MF
1789	GO:0008859	1	0.996146	0	2	exoribonuclease II activity	MF
1790	GO:0008861	1	0.993006	0	4	formate C-acetyltransferase activity	MF
1791	GO:0008863	1	0.977039	0	6	formate dehydrogenase (NAD+) activity	MF
1792	GO:0008864	1	0.993676	0	1	formyltetrahydrofolate deformylase activity	MF
1793	GO:0008865	1	0.994087	0	1	fructokinase activity	MF
1794	GO:0008866	1	0.996715	0	1	fructuronate reductase activity	MF
1795	GO:0008867	1	0.997053	0	1	galactarate dehydratase activity	MF
1796	GO:0008868	1	0.994849	0	1	galactitol-1-phosphate 5-dehydrogenase activity	MF
1797	GO:0008869	1	0.995413	0	1	galactonate dehydratase activity	MF
1798	GO:0008870	1	0.992089	0	1	galactoside O-acetyltransferase activity	MF
1799	GO:0008872	1	0.996274	0	1	glucarate dehydratase activity	MF
1800	GO:0008873	1	0.994478	0	1	gluconate 2-dehydrogenase activity	MF
1801	GO:0008875	1	0.994478	0	1	gluconate dehydrogenase activity	MF
1802	GO:0008876	1	0.998312	0	1	quinoprotein glucose dehydrogenase activity	MF
1803	GO:0008877	1	0.987885	0	2	glucose-1-phosphatase activity	MF
1804	GO:0008878	1	0.996089	0	1	glucose-1-phosphate adenylyltransferase activity	MF
1805	GO:0008879	1	0.987859	0	2	glucose-1-phosphate thymidylyltransferase activity	MF
1806	GO:0008880	1	0.996548	0	1	glucuronate isomerase activity	MF
1807	GO:0008881	1	0.993326	0	1	glutamate racemase activity	MF
1808	GO:0008882	1	0.998676	0	1	[glutamate-ammonia-ligase] adenylyltransferase activity	MF
1809	GO:0008883	1	0.99592	0	1	glutamyl-tRNA reductase activity	MF
1810	GO:0008884	1	0.997668	0	1	glutathionylspermidine amidase activity	MF
1811	GO:0008885	1	0.997668	0	1	glutathionylspermidine synthase activity	MF
1812	GO:0008887	1	0.990816	0	2	glycerate kinase activity	MF
1813	GO:0008888	1	0.995185	0	1	glycerol dehydrogenase [NAD+] activity	MF
1814	GO:0008889	1	0.9881	0	2	glycerophosphodiester phosphodiesterase activity	MF
1815	GO:0008890	1	0.995645	0	1	glycine C-acetyltransferase activity	MF
1816	GO:0008891	1	0.996842	0	1	glycolate oxidase activity	MF
1817	GO:0008892	1	0.996176	0	1	guanine deaminase activity	MF
1818	GO:0008893	1	0.996163	0	2	guanosine-3',5'-bis(diphosphate) 3'-diphosphatase activity	MF
1819	GO:0008894	1	0.996794	0	1	guanosine-5'-triphosphate,3'-diphosphate diphosphatase activity	MF
1820	GO:0008897	1	0.975465	0	3	holo-[acyl-carrier-protein] synthase activity	MF
1821	GO:0008898	1	0.993277	0	2	S-adenosylmethionine-homocysteine S-methyltransferase activity	MF
1822	GO:0008899	1	0.994213	0	1	homoserine O-succinyltransferase activity	MF
1823	GO:0008901	1	0.985526	0	4	ferredoxin hydrogenase activity	MF
1824	GO:0008902	1	0.987177	0	2	hydroxymethylpyrimidine kinase activity	MF
1825	GO:0008903	1	0.986536	0	2	hydroxypyruvate isomerase activity	MF
1826	GO:0008905	1	0.988681	0	2	mannose-phosphate guanylyltransferase activity	MF
1827	GO:0008906	1	0.996127	0	1	inosine kinase activity	MF
1828	GO:0008907	1	0.988061	0	2	integrase activity	MF
1829	GO:0008908	1	0.993771	0	1	isochorismatase activity	MF
1830	GO:0008909	1	0.991651	0	2	isochorismate synthase activity	MF
1831	GO:0008911	1	0.996643	0	1	lactaldehyde dehydrogenase activity	MF
1832	GO:0008912	1	0.995413	0	1	lactaldehyde reductase activity	MF
1833	GO:0008913	1	0.994159	0	1	lauroyltransferase activity	MF
1834	GO:0008914	1	0.992756	0	1	leucyltransferase activity	MF
1835	GO:0008915	1	0.995413	0	1	lipid-A-disaccharide synthase activity	MF
1836	GO:0008917	1	0.995027	0	1	lipopolysaccharide N-acetylglucosaminyltransferase activity	MF
1837	GO:0008918	1	0.989476	0	2	lipopolysaccharide 3-alpha-galactosyltransferase activity	MF
1838	GO:0008919	1	0.990033	0	2	lipopolysaccharide glucosyltransferase I activity	MF
1839	GO:0008920	1	0.984378	0	3	lipopolysaccharide heptosyltransferase activity	MF
1840	GO:0008921	1	0.995059	0	1	lipopolysaccharide-1,6-galactosyltransferase activity	MF
1841	GO:0008922	1	0.998068	0	1	long-chain fatty acid [acyl-carrier-protein] ligase activity	MF
1842	GO:0008923	1	0.996104	0	2	lysine decarboxylase activity	MF
1843	GO:0008924	1	0.997246	0	1	malate dehydrogenase (quinone) activity	MF
1844	GO:0008925	1	0.99164	0	1	maltose O-acetyltransferase activity	MF
1845	GO:0008926	1	0.995413	0	1	mannitol-1-phosphate 5-dehydrogenase activity	MF
1846	GO:0008927	1	0.995588	0	1	mannonate dehydratase activity	MF
1847	GO:0008929	1	0.99092	0	1	methylglyoxal synthase activity	MF
1848	GO:0008930	1	0.992714	0	1	methylthioadenosine nucleosidase activity	MF
1849	GO:0008932	1	0.992089	0	1	lytic endotransglycosylase activity	MF
1850	GO:0008933	1	0.968927	0	7	lytic transglycosylase activity	MF
1851	GO:0008934	1	0.993424	0	1	inositol monophosphate 1-phosphatase activity	MF
1852	GO:0008935	1	0.993771	0	1	1,4-dihydroxy-2-naphthoyl-CoA synthase activity	MF
1853	GO:0008936	1	0.970812	0	4	nicotinamidase activity	MF
1854	GO:0008939	1	0.995059	0	1	nicotinate-nucleotide-dimethylbenzimidazole phosphoribosyltransferase activity	MF
1855	GO:0008940	1	0.983111	0	6	nitrate reductase activity	MF
1856	GO:0008941	1	0.995617	0	1	nitric oxide dioxygenase activity	MF
1857	GO:0008942	1	0.988325	0	2	nitrite reductase [NAD(P)H] activity	MF
1858	GO:0008946	1	0.991595	0	1	oligonucleotidase activity	MF
1859	GO:0008948	1	0.995567	0	2	oxaloacetate decarboxylase activity	MF
1860	GO:0008949	1	0.997356	0	1	oxalyl-CoA decarboxylase activity	MF
1861	GO:0008951	1	0.974361	0	4	palmitoleoyl [acyl-carrier-protein]-dependent acyltransferase activity	MF
1862	GO:0008955	1	0.985623	0	5	peptidoglycan glycosyltransferase activity	MF
1863	GO:0008959	1	0.992777	0	2	phosphate acetyltransferase activity	MF
1864	GO:0008960	1	0.998212	0	1	phosphatidylglycerol-membrane-oligosaccharide glycerophosphotransferase activity	MF
1865	GO:0008961	1	0.993884	0	1	phosphatidylglycerol-prolipoprotein diacylglyceryl transferase activity	MF
1866	GO:0008962	1	0.976988	0	3	phosphatidylglycerophosphatase activity	MF
1867	GO:0008963	1	0.990282	0	2	phospho-N-acetylmuramoyl-pentapeptide-transferase activity	MF
1868	GO:0008964	1	0.99854	0	1	phosphoenolpyruvate carboxylase activity	MF
1869	GO:0008965	1	0.983611	0	4	phosphoenolpyruvate-protein phosphotransferase activity	MF
1870	GO:0008966	1	0.996262	0	1	phosphoglucosamine mutase activity	MF
1871	GO:0008967	1	0.993126	0	1	phosphoglycolate phosphatase activity	MF
1872	GO:0008968	1	0.991844	0	1	D-sedoheptulose 7-phosphate isomerase activity	MF
1873	GO:0008969	1	0.991132	0	1	phosphohistidine phosphatase activity	MF
1874	GO:0008970	1	0.993847	0	1	phosphatidylcholine 1-acylhydrolase activity	MF
1875	GO:0008972	1	0.993405	0	1	phosphomethylpyrimidine kinase activity	MF
1876	GO:0008973	1	0.991573	0	2	phosphopentomutase activity	MF
1877	GO:0008974	1	0.993847	0	1	phosphoribulokinase activity	MF
1878	GO:0008976	1	0.997957	0	1	polyphosphate kinase activity	MF
1879	GO:0008977	1	0.995277	0	1	prephenate dehydrogenase activity	MF
1880	GO:0008980	1	0.995702	0	1	propionate kinase activity	MF
1881	GO:0008982	1	0.834314	0	30	protein-N(PI)-phosphohistidine-sugar phosphotransferase activity	MF
1882	GO:0008983	1	0.99379	0	1	protein-glutamate O-methyltransferase activity	MF
1883	GO:0008984	1	0.994898	0	1	protein-glutamate methylesterase activity	MF
1884	GO:0008986	1	0.9983	0	1	pyruvate, water dikinase activity	MF
1885	GO:0008987	1	0.994866	0	1	quinolinate synthetase A activity	MF
1886	GO:0008988	1	0.97659	0	4	rRNA (adenine-N6-)-methyltransferase activity	MF
1887	GO:0008989	1	0.993464	0	1	rRNA (guanine-N1-)-methyltransferase activity	MF
1888	GO:0008990	1	0.973485	0	5	rRNA (guanine-N2-)-methyltransferase activity	MF
1889	GO:0008993	1	0.996745	0	1	rhamnulokinase activity	MF
1890	GO:0008994	1	0.993561	0	1	rhamnulose-1-phosphate aldolase activity	MF
1891	GO:0008995	1	0.998868	0	1	ribonuclease E activity	MF
1892	GO:0008996	1	0.996745	0	1	ribonuclease G activity	MF
1893	GO:0008997	1	0.99836	0	1	ribonuclease R activity	MF
1894	GO:0008998	1	0.998043	0	1	ribonucleoside-triphosphate reductase activity	MF
1895	GO:0008999	1	0.974472	0	3	ribosomal-protein-alanine N-acetyltransferase activity	MF
1896	GO:0009000	1	0.987227	0	3	selenocysteine lyase activity	MF
1897	GO:0009001	1	0.984751	0	2	serine O-acetyltransferase activity	MF
1898	GO:0009002	1	0.972681	0	8	serine-type D-Ala-D-Ala carboxypeptidase activity	MF
1899	GO:0009007	1	0.981914	0	3	site-specific DNA-methyltransferase (adenine-specific) activity	MF
1900	GO:0009008	1	0.973624	0	5	DNA-methyltransferase activity	MF
1901	GO:0009009	1	0.988061	0	2	site-specific recombinase activity	MF
1902	GO:0009010	1	0.993266	0	1	sorbitol-6-phosphate 2-dehydrogenase activity	MF
1903	GO:0009011	1	0.996622	0	1	starch synthase activity	MF
1904	GO:0009013	1	0.993145	0	2	succinate-semialdehyde dehydrogenase [NAD(P)+] activity	MF
1905	GO:0009014	1	0.995308	0	1	succinyl-diaminopimelate desuccinylase activity	MF
1906	GO:0009015	1	0.996286	0	1	N-succinylarginine dihydrolase activity	MF
1907	GO:0009016	1	0.995757	0	1	succinyldiaminopimelate transaminase activity	MF
1908	GO:0009017	1	0.994443	0	1	succinylglutamate desuccinylase activity	MF
1909	GO:0009018	1	0.997323	0	1	sucrose phosphorylase activity	MF
1910	GO:0009019	1	0.988198	0	2	tRNA (guanine-N1-)-methyltransferase activity	MF
1911	GO:0009020	1	0.992651	0	1	tRNA (guanosine-2'-O-)-methyltransferase activity	MF
1912	GO:0009024	1	0.994213	0	1	tagatose-6-phosphate kinase activity	MF
1913	GO:0009025	1	0.987579	0	2	tagatose-bisphosphate aldolase activity	MF
1914	GO:0009026	1	0.996685	0	1	tagaturonate reductase activity	MF
1915	GO:0009028	1	0.997532	0	1	tartronate-semialdehyde synthase activity	MF
1916	GO:0009029	1	0.994547	0	1	tetraacyldisaccharide 4'-kinase activity	MF
1917	GO:0009030	1	0.994495	0	1	thiamine-phosphate kinase activity	MF
1918	GO:0009032	1	0.996201	0	1	thymidine phosphorylase activity	MF
1919	GO:0009034	1	0.996559	0	1	tryptophanase activity	MF
1920	GO:0009037	1	0.988061	0	2	tyrosine-based site-specific recombinase activity	MF
1921	GO:0009040	1	0.994898	0	1	ureidoglycolate dehydrogenase activity	MF
1922	GO:0009041	1	0.985261	0	2	uridylate kinase activity	MF
1923	GO:0009042	1	0.995907	0	1	valine-pyruvate transaminase activity	MF
1924	GO:0009045	1	0.996201	0	1	xylose isomerase activity	MF
1925	GO:0009050	1	0.987084	0	2	glycopeptide catabolic process	BP
1926	GO:0009052	1	0.969929	0	5	pentose-phosphate shunt, non-oxidative branch	BP
1927	GO:0009055	1	0.627287	0	83	electron carrier activity	MF
1928	GO:0009057	1	0.706876	0	61	macromolecule catabolic process	BP
1929	GO:0009060	1	0.800807	0	51	aerobic respiration	BP
1930	GO:0009061	1	0.80874	0	43	anaerobic respiration	BP
1931	GO:0009062	1	0.920358	0	21	fatty acid catabolic process	BP
1932	GO:0009063	1	0.768667	0	57	cellular amino acid catabolic process	BP
1933	GO:0009064	1	0.795941	0	54	glutamine family amino acid metabolic process	BP
1934	GO:0009065	1	0.932361	0	16	glutamine family amino acid catabolic process	BP
1935	GO:0009066	1	0.734525	0	62	aspartate family amino acid metabolic process	BP
1936	GO:0009067	1	0.826715	0	37	aspartate family amino acid biosynthetic process	BP
1937	GO:0009068	1	0.925135	0	17	aspartate family amino acid catabolic process	BP
1938	GO:0009069	1	0.814173	0	42	serine family amino acid metabolic process	BP
1939	GO:0009070	1	0.883066	0	26	serine family amino acid biosynthetic process	BP
1940	GO:0009071	1	0.951421	0	11	serine family amino acid catabolic process	BP
1941	GO:0009072	1	0.885263	0	23	aromatic amino acid family metabolic process	BP	NA
1942	GO:0009073	1	0.892035	0	21	aromatic amino acid family biosynthetic process	BP	NA
1943	GO:0009074	1	0.992452	0	2	aromatic amino acid family catabolic process	BP
1944	GO:0009078	1	0.946512	0	9	pyruvate family amino acid metabolic process	BP
1945	GO:0009079	1	0.973114	0	5	pyruvate family amino acid biosynthetic process	BP
1946	GO:0009080	1	0.977582	0	3	pyruvate family amino acid catabolic process	BP
1947	GO:0009081	1	0.870565	0	25	branched-chain amino acid metabolic process	BP
1948	GO:0009082	1	0.887241	0	22	branched-chain amino acid biosynthetic process	BP
1949	GO:0009084	1	0.897465	0	26	glutamine family amino acid biosynthetic process	BP
1950	GO:0009085	1	0.928148	0	15	lysine biosynthetic process	BP
1951	GO:0009086	1	0.906508	0	19	methionine biosynthetic process	BP
1952	GO:0009088	1	0.977101	0	6	threonine biosynthetic process	BP
1953	GO:0009089	1	0.935742	0	14	lysine biosynthetic process via diaminopimelate	BP
1954	GO:0009090	1	0.988272	0	4	homoserine biosynthetic process	BP
1955	GO:0009092	1	0.963406	0	9	homoserine metabolic process	BP
1956	GO:0009093	1	0.990173	0	2	cysteine catabolic process	BP
1957	GO:0009094	1	0.982113	0	4	L-phenylalanine biosynthetic process	BP
1958	GO:0009095	1	0.982113	0	4	aromatic amino acid family biosynthetic process, prephenate pathway	BP
1959	GO:0009097	1	0.932697	0	12	isoleucine biosynthetic process	BP
1960	GO:0009098	1	0.956046	0	8	leucine biosynthetic process	BP
1961	GO:0009099	1	0.948072	0	9	valine biosynthetic process	BP
1962	GO:0009100	1	0.992817	0	2	glycoprotein metabolic process	BP
1963	GO:0009101	1	0.992817	0	2	glycoprotein biosynthetic process	BP
1964	GO:0009103	1	0.698834	0	67	lipopolysaccharide biosynthetic process	BP
1965	GO:0009106	1	0.986775	0	2	lipoate metabolic process	BP
1966	GO:0009107	1	0.986775	0	2	lipoate biosynthetic process	BP
1967	GO:0009108	1	0.533106	0	98	coenzyme biosynthetic process	BP
1968	GO:0009109	1	0.995757	0	1	coenzyme catabolic process	BP
1969	GO:0009111	1	0.969839	0	5	vitamin catabolic process	BP
1970	GO:0009112	1	0.727984	0	55	nucleobase metabolic process	BP
1971	GO:0009113	1	0.960753	0	8	purine nucleobase biosynthetic process	BP
1972	GO:0009114	1	0.983283	0	3	hypoxanthine catabolic process	BP
1973	GO:0009115	1	0.996916	0	2	xanthine catabolic process	BP
1974	GO:0009116	1	0.541223	0	111	nucleoside metabolic process	BP
1975	GO:0009119	1	0.568986	0	103	ribonucleoside metabolic process	BP
1976	GO:0009120	1	0.968871	0	5	deoxyribonucleoside metabolic process	BP
1977	GO:0009123	1	0.627531	0	86	nucleoside monophosphate metabolic process	BP
1978	GO:0009124	1	0.744432	0	49	nucleoside monophosphate biosynthetic process	BP
1979	GO:0009125	1	0.986276	0	2	nucleoside monophosphate catabolic process	BP
1980	GO:0009126	1	0.716821	0	66	purine nucleoside monophosphate metabolic process	BP
1981	GO:0009129	1	0.89459	0	17	pyrimidine nucleoside monophosphate metabolic process	BP
1982	GO:0009130	1	0.9071	0	15	pyrimidine nucleoside monophosphate biosynthetic process	BP
1983	GO:0009131	1	0.986276	0	2	pyrimidine nucleoside monophosphate catabolic process	BP
1984	GO:0009132	1	0.860261	0	29	nucleoside diphosphate metabolic process	BP
1985	GO:0009133	1	0.977698	0	3	nucleoside diphosphate biosynthetic process	BP
1986	GO:0009135	1	0.888753	0	25	purine nucleoside diphosphate metabolic process	BP
1987	GO:0009136	1	0.99233	0	1	purine nucleoside diphosphate biosynthetic process	BP
1988	GO:0009138	1	0.985261	0	2	pyrimidine nucleoside diphosphate metabolic process	BP
1989	GO:0009139	1	0.985261	0	2	pyrimidine nucleoside diphosphate biosynthetic process	BP
1990	GO:0009141	1	0.740322	0	58	nucleoside triphosphate metabolic process	BP
1991	GO:0009142	1	0.881705	0	20	nucleoside triphosphate biosynthetic process	BP
1992	GO:0009143	1	0.973366	0	4	nucleoside triphosphate catabolic process	BP
1993	GO:0009144	1	0.794146	0	47	purine nucleoside triphosphate metabolic process	BP
1994	GO:0009145	1	0.929065	0	11	purine nucleoside triphosphate biosynthetic process	BP
1995	GO:0009146	1	0.990262	0	2	purine nucleoside triphosphate catabolic process	BP
1996	GO:0009147	1	0.936692	0	9	pyrimidine nucleoside triphosphate metabolic process	BP
1997	GO:0009148	1	0.951648	0	7	pyrimidine nucleoside triphosphate biosynthetic process	BP
1998	GO:0009149	1	0.984323	0	2	pyrimidine nucleoside triphosphate catabolic process	BP
1999	GO:0009151	1	0.990262	0	2	purine deoxyribonucleotide metabolic process	BP
[truncated: 3,450 more rows]

## Sheet: TRT.sigLIST.UR40.ct3.GOSEQres
	category	over_represented_pvalue	under_represented_pvalue	numDEInCat	numInCat	term	ontology	b.id	genes
1	GO:0050919	0.00309592	1	1	1	negative chemotaxis	BP	b3476	UG58_22125
2	GO:0048031	0.003602	1	1	1	trisaccharide binding	MF	b3418	UG58_21030
3	GO:0052778	0.00601887	0.999992	1	2	diacetylchitobiose metabolic process	BP	b0681	UG58_01195
4	GO:0052779	0.00601887	0.999992	1	2	amino disaccharide metabolic process	BP	b0681	UG58_01195
5	GO:0045913	0.00953382	0.999973	1	3	positive regulation of carbohydrate metabolic process	BP	b3418	UG58_21030
6	GO:0070492	0.00959679	0.999972	1	3	oligosaccharide binding	MF	b3418	UG58_21030
7	GO:0006355	0.0114005	0.998603	4	322	regulation of transcription, DNA-templated	BP	b1620 b2364 b3382 b3418	UG58_18700 UG58_21030 UG58_21230 UG58_24270
8	GO:1903506	0.0119129	0.998521	4	326	regulation of nucleic acid-templated transcription	BP	b1620 b2364 b3382 b3418	UG58_18700 UG58_21030 UG58_21230 UG58_24270
9	GO:2001141	0.0119129	0.998521	4	326	regulation of RNA biosynthetic process	BP	b1620 b2364 b3382 b3418	UG58_18700 UG58_21030 UG58_21230 UG58_24270
10	GO:0006351	0.0124444	0.998434	4	329	transcription, DNA-templated	BP	b1620 b2364 b3382 b3418	UG58_18700 UG58_21030 UG58_21230 UG58_24270
11	GO:0051252	0.012571	0.998413	4	331	regulation of RNA metabolic process	BP	b1620 b2364 b3382 b3418	UG58_18700 UG58_21030 UG58_21230 UG58_24270
12	GO:0097659	0.0129876	0.998344	4	333	nucleic acid-templated transcription	BP	b1620 b2364 b3382 b3418	UG58_18700 UG58_21030 UG58_21230 UG58_24270
13	GO:0019219	0.0142677	0.998128	4	343	regulation of nucleobase-containing compound metabolic process	BP	b1620 b2364 b3382 b3418	UG58_18700 UG58_21030 UG58_21230 UG58_24270
14	GO:0032774	0.0145607	0.998077	4	344	RNA biosynthetic process	BP	b1620 b2364 b3382 b3418	UG58_18700 UG58_21030 UG58_21230 UG58_24270
15	GO:2000112	0.0180032	0.997461	4	366	regulation of cellular macromolecule biosynthetic process	BP	b1620 b2364 b3382 b3418	UG58_18700 UG58_21030 UG58_21230 UG58_24270
16	GO:0010556	0.0186959	0.997331	4	370	regulation of macromolecule biosynthetic process	BP	b1620 b2364 b3382 b3418	UG58_18700 UG58_21030 UG58_21230 UG58_24270
17	GO:0031326	0.0192357	0.99723	4	373	regulation of cellular biosynthetic process	BP	b1620 b2364 b3382 b3418	UG58_18700 UG58_21030 UG58_21230 UG58_24270
18	GO:0009889	0.0194121	0.997196	4	374	regulation of biosynthetic process	BP	b1620 b2364 b3382 b3418	UG58_18700 UG58_21030 UG58_21230 UG58_24270
19	GO:0010468	0.0202823	0.99703	4	379	regulation of gene expression	BP	b1620 b2364 b3382 b3418	UG58_18700 UG58_21030 UG58_21230 UG58_24270
20	GO:0015774	0.0209799	0.999829	1	7	polysaccharide transport	BP	b0681	UG58_01195
21	GO:0033037	0.0209799	0.999829	1	7	polysaccharide localization	BP	b0681	UG58_01195
22	GO:0051171	0.0211357	0.996864	4	383	regulation of nitrogen compound metabolic process	BP	b1620 b2364 b3382 b3418	UG58_18700 UG58_21030 UG58_21230 UG58_24270
23	GO:0031323	0.0233879	0.996417	4	394	regulation of cellular metabolic process	BP	b1620 b2364 b3382 b3418	UG58_18700 UG58_21030 UG58_21230 UG58_24270
24	GO:0080090	0.0239707	0.996298	4	397	regulation of primary metabolic process	BP	b1620 b2364 b3382 b3418	UG58_18700 UG58_21030 UG58_21230 UG58_24270
25	GO:0015675	0.0241241	0.999769	1	8	nickel cation transport	BP	b3476	UG58_22125
26	GO:0060255	0.0262279	0.995831	4	408	regulation of macromolecule metabolic process	BP	b1620 b2364 b3382 b3418	UG58_18700 UG58_21030 UG58_21230 UG58_24270
27	GO:0006109	0.0273029	0.999699	1	9	regulation of carbohydrate metabolic process	BP	b3418	UG58_21030
28	GO:0019222	0.0355849	0.993753	4	447	regulation of metabolic process	BP	b1620 b2364 b3382 b3418	UG58_18700 UG58_21030 UG58_21230 UG58_24270
29	GO:0046930	0.0444932	0.999154	1	15	pore complex	CC	b0681	UG58_01195
30	GO:0016151	0.0473589	0.999036	1	16	nickel cation binding	MF	b3476	UG58_22125
31	GO:0034654	0.0473949	0.990842	4	487	nucleobase-containing compound biosynthetic process	BP	b1620 b2364 b3382 b3418	UG58_18700 UG58_21030 UG58_21230 UG58_24270
32	GO:0016070	0.0512508	0.989829	4	499	RNA metabolic process	BP	b1620 b2364 b3382 b3418	UG58_18700 UG58_21030 UG58_21230 UG58_24270
33	GO:0015288	0.0575444	0.998556	1	19	porin activity	MF	b0681	UG58_01195
34	GO:0022829	0.0575444	0.998556	1	19	wide pore channel activity	MF	b0681	UG58_01195
35	GO:0050794	0.0666237	0.985518	4	541	regulation of cellular process	BP	b1620 b2364 b3382 b3418	UG58_18700 UG58_21030 UG58_21230 UG58_24270
36	GO:0006935	0.0677336	0.997973	1	23	chemotaxis	BP	b3476	UG58_22125
37	GO:0042330	0.0677336	0.997973	1	23	taxis	BP	b3476	UG58_22125
38	GO:0006811	0.0684485	0.98772	3	326	ion transport	BP	b0328 b0681 b3476	UG58_01195 UG58_02840 UG58_22125
39	GO:0098796	0.0709952	0.991591	2	148	membrane protein complex	CC	b0681 b3476	UG58_01195 UG58_22125
40	GO:0015197	0.0774584	0.997325	1	26	peptide transporter activity	MF	b3476	UG58_22125
41	GO:0019438	0.0802839	0.981349	4	576	aromatic compound biosynthetic process	BP	NA b1620 b2364 b3382 b3418	UG58_18700 UG58_21030 UG58_21230 UG58_24270
42	GO:0003700	0.0853667	0.988752	2	166	transcription factor activity, sequence-specific DNA binding	MF	b2364 b3418	UG58_21030 UG58_24270
43	GO:0050789	0.090608	0.978003	4	598	regulation of biological process	BP	b1620 b2364 b3382 b3418	UG58_18700 UG58_21030 UG58_21230 UG58_24270
44	GO:0001071	0.0907501	0.987609	2	172	nucleic acid binding transcription factor activity	MF	b2364 b3418	UG58_21030 UG58_24270
45	GO:0018130	0.0908347	0.977928	4	600	heterocycle biosynthetic process	BP	b1620 b2364 b3382 b3418	UG58_18700 UG58_21030 UG58_21230 UG58_24270
46	GO:0010467	0.0910032	0.977872	4	600	gene expression	BP	b1620 b2364 b3382 b3418	UG58_18700 UG58_21030 UG58_21230 UG58_24270
47	GO:0020037	0.0916804	0.996207	1	31	heme binding	MF	b3476	UG58_22125
48	GO:1901362	0.0977768	0.975586	4	615	organic cyclic compound biosynthetic process	BP	NA b1620 b2364 b3382 b3418	UG58_18700 UG58_21030 UG58_21230 UG58_24270
49	GO:0003677	0.0989662	0.979179	3	379	DNA binding	MF	b1620 b2364 b3418	UG58_18700 UG58_21030 UG58_24270
50	GO:0090304	0.102075	0.974102	4	620	nucleic acid metabolic process	BP	b1620 b2364 b3382 b3418	UG58_18700 UG58_21030 UG58_21230 UG58_24270
51	GO:0015267	0.102434	0.995227	1	35	channel activity	MF	b0681	UG58_01195
52	GO:0022803	0.102434	0.995227	1	35	passive transmembrane transporter activity	MF	b0681	UG58_01195
53	GO:0000041	0.102868	0.995186	1	35	transition metal ion transport	BP	b3476	UG58_22125
54	GO:0046906	0.103536	0.995122	1	35	tetrapyrrole binding	MF	b3476	UG58_22125
55	GO:0030246	0.104124	0.995065	1	35	carbohydrate binding	MF	b3418	UG58_21030
56	GO:0016021	0.111552	0.96841	5	903	integral component of membrane	CC	b0328 b0681 b0791 b2141 b3476	UG58_00615 UG58_01195 UG58_02840 UG58_09700 UG58_22125
57	GO:0071702	0.113059	0.974761	3	403	organic substance transport	BP	b0328 b0681 b3476	UG58_01195 UG58_02840 UG58_22125
58	GO:0031224	0.118993	0.965549	5	919	intrinsic component of membrane	CC	b0328 b0681 b0791 b2141 b3476	UG58_00615 UG58_01195 UG58_02840 UG58_09700 UG58_22125
59	GO:0071705	0.123059	0.979878	2	204	nitrogen compound transport	BP	b0328 b3476	UG58_02840 UG58_22125
60	GO:0034645	0.123399	0.966358	4	662	cellular macromolecule biosynthetic process	BP	b1620 b2364 b3382 b3418	UG58_18700 UG58_21030 UG58_21230 UG58_24270
61	GO:0009059	0.126075	0.965343	4	667	macromolecule biosynthetic process	BP	b1620 b2364 b3382 b3418	UG58_18700 UG58_21030 UG58_21230 UG58_24270
62	GO:0065007	0.12689	0.965032	4	669	biological regulation	BP	b1620 b2364 b3382 b3418	UG58_18700 UG58_21030 UG58_21230 UG58_24270
63	GO:0055085	0.130145	0.969033	3	425	transmembrane transport	BP	b0328 b0681 b3476	UG58_01195 UG58_02840 UG58_22125
64	GO:0044425	0.139064	0.957482	5	960	membrane part	CC	b0328 b0681 b0791 b2141 b3476	UG58_00615 UG58_01195 UG58_02840 UG58_09700 UG58_22125
65	GO:0015833	0.145791	0.990071	1	51	peptide transport	BP	b3476	UG58_22125
66	GO:0044462	0.148916	0.97266	2	226	external encapsulating structure part	CC	b0681 b3476	UG58_01195 UG58_22125
67	GO:0044271	0.149587	0.956027	4	710	cellular nitrogen compound biosynthetic process	BP	b1620 b2364 b3382 b3418	UG58_18700 UG58_21030 UG58_21230 UG58_24270
68	GO:0030313	0.150934	0.972059	2	228	cell envelope	CC	b0681 b3476	UG58_01195 UG58_22125
69	GO:0031975	0.15208	0.971715	2	229	envelope	CC	b0681 b3476	UG58_01195 UG58_22125
70	GO:0042886	0.156514	0.98849	1	55	amide transport	BP	b3476	UG58_22125
71	GO:0003333	0.161879	0.987648	1	58	amino acid transmembrane transport	BP	b0328	UG58_02840
72	GO:0030312	0.166699	0.967182	2	242	external encapsulating structure	CC	b0681 b3476	UG58_01195 UG58_22125
73	GO:0015171	0.177127	0.985093	1	64	amino acid transmembrane transporter activity	MF	b0328	UG58_02840
74	GO:0005215	0.193051	0.944641	3	509	transporter activity	MF	b0328 b0681 b3476	UG58_01195 UG58_02840 UG58_22125
75	GO:1903825	0.197679	0.981239	1	72	organic acid transmembrane transport	BP	b0328	UG58_02840
76	GO:0045893	0.197987	0.981178	1	72	positive regulation of transcription, DNA-templated	BP	b3418	UG58_21030
77	GO:1902680	0.197987	0.981178	1	72	positive regulation of RNA biosynthetic process	BP	b3418	UG58_21030
78	GO:1903508	0.197987	0.981178	1	72	positive regulation of nucleic acid-templated transcription	BP	b3418	UG58_21030
79	GO:0040011	0.199877	0.980797	1	73	locomotion	BP	b3476	UG58_22125
80	GO:0051254	0.202866	0.98019	1	74	positive regulation of RNA metabolic process	BP	b3418	UG58_21030
81	GO:0045935	0.207719	0.97918	1	76	positive regulation of nucleobase-containing compound metabolic process	BP	b3418	UG58_21030
82	GO:0030001	0.209613	0.978784	1	75	metal ion transport	BP	b3476	UG58_22125
83	GO:0006979	0.214756	0.97767	1	78	response to oxidative stress	BP	b2208	UG58_10060
84	GO:0005506	0.216027	0.977392	1	78	iron ion binding	MF	b2208	UG58_10060
85	GO:0009891	0.223535	0.9757	1	82	positive regulation of biosynthetic process	BP	b3418	UG58_21030
86	GO:0010557	0.223535	0.9757	1	82	positive regulation of macromolecule biosynthetic process	BP	b3418	UG58_21030
87	GO:0031328	0.223535	0.9757	1	82	positive regulation of cellular biosynthetic process	BP	b3418	UG58_21030
88	GO:0046943	0.224398	0.975499	1	83	carboxylic acid transmembrane transporter activity	MF	b0328	UG58_02840
89	GO:0005342	0.226831	0.974935	1	84	organic acid transmembrane transporter activity	MF	b0328	UG58_02840
90	GO:0051173	0.228274	0.974599	1	84	positive regulation of nitrogen compound metabolic process	BP	b3418	UG58_21030
91	GO:0003676	0.228315	0.928814	3	551	nucleic acid binding	MF	b1620 b2364 b3418	UG58_18700 UG58_21030 UG58_24270
92	GO:0009055	0.230246	0.974139	1	83	electron carrier activity	MF	b2208	UG58_10060
93	GO:0010628	0.233061	0.973459	1	86	positive regulation of gene expression	BP	b3418	UG58_21030
94	GO:0043190	0.233572	0.973333	1	87	ATP-binding cassette (ABC) transporter complex	CC	b3476	UG58_22125
95	GO:0098533	0.233572	0.973333	1	87	ATPase dependent transmembrane transport complex	CC	b3476	UG58_22125
96	GO:1902495	0.235946	0.972757	1	88	transmembrane transporter complex	CC	b3476	UG58_22125
97	GO:1990351	0.235946	0.972757	1	88	transporter complex	CC	b3476	UG58_22125
98	GO:1904564	0.236088	0.972722	1	88	Nbp35-Cfd1 ATPase complex	CC	b3476	UG58_22125
99	GO:0031325	0.240231	0.971701	1	89	positive regulation of cellular metabolic process	BP	b3418	UG58_21030
100	GO:0006865	0.242806	0.971051	1	91	amino acid transport	BP	b0328	UG58_02840
101	GO:0046914	0.243349	0.938922	2	308	transition metal ion binding	MF	b2208 b3476	UG58_10060 UG58_22125
102	GO:0008514	0.243388	0.970905	1	91	organic anion transmembrane transporter activity	MF	b0328	UG58_02840
103	GO:0006139	0.244863	0.911452	4	849	nucleobase-containing compound metabolic process	BP	b1620 b2364 b3382 b3418	UG58_18700 UG58_21030 UG58_21230 UG58_24270
104	GO:0009605	0.247769	0.969785	1	92	response to external stimulus	BP	b3476	UG58_22125
105	GO:0010604	0.249572	0.969316	1	93	positive regulation of macromolecule metabolic process	BP	b3418	UG58_21030
106	GO:0043565	0.253398	0.968307	1	95	sequence-specific DNA binding	MF	b2364	UG58_24270
107	GO:0045892	0.254169	0.968099	1	96	negative regulation of transcription, DNA-templated	BP	b1620	UG58_18700
108	GO:0048522	0.254436	0.968032	1	95	positive regulation of cellular process	BP	b3418	UG58_21030
109	GO:1902679	0.256457	0.967486	1	97	negative regulation of RNA biosynthetic process	BP	b1620	UG58_18700
110	GO:1903507	0.256457	0.967486	1	97	negative regulation of nucleic acid-templated transcription	BP	b1620	UG58_18700
111	GO:0009279	0.256683	0.967431	1	95	cell outer membrane	CC	b0681	UG58_01195
112	GO:0051253	0.265547	0.964983	1	101	negative regulation of RNA metabolic process	BP	b1620	UG58_18700
113	GO:0043234	0.266132	0.929083	2	325	protein complex	CC	b0681 b3476	UG58_01195 UG58_22125
114	GO:0044765	0.26998	0.908184	3	599	single-organism transport	BP	b0328 b0681 b3476	UG58_01195 UG58_02840 UG58_22125
115	GO:0019867	0.271007	0.963437	1	101	outer membrane	CC	b0681	UG58_01195
116	GO:0098656	0.276379	0.961866	1	105	anion transmembrane transport	BP	b0328	UG58_02840
117	GO:0008643	0.276553	0.961815	1	105	carbohydrate transport	BP	b0681	UG58_01195
118	GO:1902578	0.277182	0.904407	3	607	single-organism localization	BP	b0328 b0681 b3476	UG58_01195 UG58_02840 UG58_22125
119	GO:0045934	0.279048	0.961072	1	107	negative regulation of nucleobase-containing compound metabolic process	BP	b1620	UG58_18700
120	GO:0051539	0.288151	0.958316	1	107	4 iron, 4 sulfur cluster binding	MF	b2208	UG58_10060
121	GO:0009893	0.292473	0.956953	1	112	positive regulation of metabolic process	BP	b3418	UG58_21030
122	GO:0098797	0.294602	0.956278	1	113	plasma membrane protein complex	CC	b3476	UG58_22125
123	GO:0071944	0.29482	0.879184	5	1211	cell periphery	CC	b0328 b0681 b0791 b2141 b3476	UG58_00615 UG58_01195 UG58_02840 UG58_09700 UG58_22125
124	GO:0008509	0.299904	0.954568	1	116	anion transmembrane transporter activity	MF	b0328	UG58_02840
125	GO:0016020	0.300416	0.875879	5	1217	membrane	CC	b0328 b0681 b0791 b2141 b3476	UG58_00615 UG58_01195 UG58_02840 UG58_09700 UG58_22125
126	GO:0010629	0.301329	0.954102	1	117	negative regulation of gene expression	BP	b1620	UG58_18700
127	GO:0046942	0.308942	0.95157	1	120	carboxylic acid transport	BP	b0328	UG58_02840
128	GO:0010558	0.309975	0.951219	1	121	negative regulation of macromolecule biosynthetic process	BP	b1620	UG58_18700
129	GO:2000113	0.309975	0.951219	1	121	negative regulation of cellular macromolecule biosynthetic process	BP	b1620	UG58_18700
130	GO:0015849	0.311135	0.950826	1	121	organic acid transport	BP	b0328	UG58_02840
131	GO:0009890	0.312147	0.950479	1	122	negative regulation of biosynthetic process	BP	b1620	UG58_18700
132	GO:0031327	0.312147	0.950479	1	122	negative regulation of cellular biosynthetic process	BP	b1620	UG58_18700
133	GO:0033036	0.313398	0.950055	1	121	macromolecule localization	BP	b0681	UG58_01195
134	GO:0048518	0.314353	0.949724	1	122	positive regulation of biological process	BP	b3418	UG58_21030
135	GO:0051172	0.316358	0.949026	1	124	negative regulation of nitrogen compound metabolic process	BP	b1620	UG58_18700
136	GO:0030288	0.323031	0.94668	1	125	outer membrane-bounded periplasmic space	CC	b3476	UG58_22125
137	GO:0006725	0.325385	0.865695	4	954	cellular aromatic compound metabolic process	BP	NA b1620 b2364 b3382 b3418	UG58_18700 UG58_21030 UG58_21230 UG58_24270
138	GO:0031324	0.328242	0.944796	1	129	negative regulation of cellular metabolic process	BP	b1620	UG58_18700
139	GO:0022892	0.331107	0.89735	2	385	substrate-specific transporter activity	MF	b0328 b3476	UG58_02840 UG58_22125
140	GO:0046483	0.331739	0.861772	4	962	heterocycle metabolic process	BP	b1620 b2364 b3382 b3418	UG58_18700 UG58_21030 UG58_21230 UG58_24270
141	GO:0010605	0.332364	0.943282	1	131	negative regulation of macromolecule metabolic process	BP	b1620	UG58_18700
142	GO:0006810	0.336157	0.871145	3	671	transport	BP	b0328 b0681 b3476	UG58_01195 UG58_02840 UG58_22125
143	GO:0032991	0.33964	0.892777	2	388	macromolecular complex	CC	b0681 b3476	UG58_01195 UG58_22125
144	GO:0051234	0.342749	0.867166	3	678	establishment of localization	BP	b0328 b0681 b3476	UG58_01195 UG58_02840 UG58_22125
145	GO:0051536	0.345214	0.938422	1	133	iron-sulfur cluster binding	MF	b2208	UG58_10060
146	GO:0051540	0.345214	0.938422	1	133	metal cluster binding	MF	b2208	UG58_10060
147	GO:1901360	0.350847	0.849699	4	986	organic cyclic compound metabolic process	BP	NA b1620 b2364 b3382 b3418	UG58_18700 UG58_21030 UG58_21230 UG58_24270
148	GO:0015711	0.357428	0.933559	1	143	organic anion transport	BP	b0328	UG58_02840
149	GO:0022857	0.362117	0.880255	2	411	transmembrane transporter activity	MF	b0328 b0681	UG58_01195 UG58_02840
150	GO:0009892	0.365129	0.930387	1	147	negative regulation of metabolic process	BP	b1620	UG58_18700
151	GO:0048523	0.369073	0.928729	1	149	negative regulation of cellular process	BP	b1620	UG58_18700
152	GO:0044260	0.391031	0.822935	4	1032	cellular macromolecule metabolic process	BP	b1620 b2364 b3382 b3418	UG58_18700 UG58_21030 UG58_21230 UG58_24270
153	GO:0051179	0.391479	0.836093	3	731	localization	BP	b0328 b0681 b3476	UG58_01195 UG58_02840 UG58_22125
154	GO:0005886	0.39541	0.819905	4	1036	plasma membrane	CC	b0328 b0791 b2141 b3476	UG58_00615 UG58_02840 UG58_09700 UG58_22125
155	GO:0048519	0.409531	0.910349	1	170	negative regulation of biological process	BP	b1620	UG58_18700
156	GO:0006812	0.426766	0.901736	1	177	cation transport	BP	b3476	UG58_22125
157	GO:0044249	0.426871	0.797457	4	1079	cellular biosynthetic process	BP	NA b1620 b2364 b3382 b3418	UG58_18700 UG58_21030 UG58_21230 UG58_24270
158	GO:0006820	0.434234	0.897844	1	183	anion transport	BP	b0328	UG58_02840
159	GO:0034220	0.436591	0.896601	1	183	ion transmembrane transport	BP	b0328	UG58_02840
160	GO:1901576	0.438837	0.788605	4	1093	organic substance biosynthetic process	BP	NA b1620 b2364 b3382 b3418	UG58_18700 UG58_21030 UG58_21230 UG58_24270
161	GO:0034641	0.44591	0.78329	4	1101	cellular nitrogen compound metabolic process	BP	b1620 b2364 b3382 b3418	UG58_18700 UG58_21030 UG58_21230 UG58_24270
162	GO:0042597	0.451087	0.888729	1	191	periplasmic space	CC	b3476	UG58_22125
163	GO:0009058	0.469171	0.765366	4	1130	biosynthetic process	BP	NA b1620 b2364 b3382 b3418	UG58_18700 UG58_21030 UG58_21230 UG58_24270
164	GO:0043170	0.474178	0.761419	4	1132	macromolecule metabolic process	BP	b1620 b2364 b3382 b3418	UG58_18700 UG58_21030 UG58_21230 UG58_24270
165	GO:1902494	0.506044	0.855467	1	220	catalytic complex	CC	b3476	UG58_22125
166	GO:0015075	0.50653	0.855142	1	223	ion transmembrane transporter activity	MF	b0328	UG58_02840
167	GO:0097159	0.532326	0.71315	4	1197	organic cyclic compound binding	MF	NA b1620 b2364 b3418 b3476	UG58_18700 UG58_21030 UG58_22125 UG58_24270
168	GO:1901363	0.532326	0.71315	4	1197	heterocyclic compound binding	MF	NA b1620 b2364 b3418 b3476	UG58_18700 UG58_21030 UG58_22125 UG58_24270
169	GO:0042802	0.576128	0.804332	1	269	identical protein binding	MF	b3418	UG58_21030
170	GO:0042221	0.576502	0.804032	1	268	response to chemical	BP	b3476	UG58_22125
171	GO:0006807	0.630747	0.620319	4	1329	nitrogen compound metabolic process	BP	NA b1620 b2364 b3382 b3418	UG58_18700 UG58_21030 UG58_21230 UG58_24270
172	GO:0050896	0.663071	0.63777	2	696	response to stimulus	BP	b2208 b3476	UG58_10060 UG58_22125
173	GO:0022891	0.665462	0.722261	1	340	substrate-specific transmembrane transporter activity	MF	b0328	UG58_02840
174	GO:1901135	0.682796	0.703749	1	356	carbohydrate derivative metabolic process	BP	b0681	UG58_01195
175	GO:0005975	0.683283	0.703217	1	355	carbohydrate metabolic process	BP	b3418	UG58_21030
176	GO:0046872	0.6891	0.608741	2	725	metal ion binding	MF	b2208 b3476	UG58_10060 UG58_22125
177	GO:0043169	0.694981	0.601953	2	732	cation binding	MF	b2208 b3476	UG58_10060 UG58_22125
178	GO:0005524	0.747361	0.625861	1	412	ATP binding	MF	b3418	UG58_21030
179	GO:0032559	0.749132	0.623504	1	414	adenyl ribonucleotide binding	MF	b3418	UG58_21030
180	GO:0030554	0.749991	0.622356	1	415	adenyl nucleotide binding	MF	b3418	UG58_21030
181	GO:0006950	0.755897	0.614369	1	429	response to stress	BP	b2208	UG58_10060
182	GO:0044459	0.768939	0.596219	1	444	plasma membrane part	CC	b3476	UG58_22125
183	GO:0035639	0.780311	0.579776	1	451	purine ribonucleoside triphosphate binding	MF	b3418	UG58_21030
184	GO:0032550	0.781114	0.578592	1	452	purine ribonucleoside binding	MF	b3418	UG58_21030
185	GO:0001883	0.781873	0.577469	1	453	purine nucleoside binding	MF	b3418	UG58_21030
186	GO:0032549	0.782181	0.577014	1	453	ribonucleoside binding	MF	b3418	UG58_21030
187	GO:0001882	0.783691	0.57477	1	455	nucleoside binding	MF	b3418	UG58_21030
188	GO:0032555	0.785897	0.571472	1	458	purine ribonucleotide binding	MF	b3418	UG58_21030
189	GO:0017076	0.786641	0.570355	1	459	purine nucleotide binding	MF	b3418	UG58_21030
190	GO:0055114	0.788313	0.567825	1	468	oxidation-reduction process	BP	NA b2208	UG58_10060
191	GO:0005515	0.791716	0.476261	2	870	protein binding	MF	b2208 b3418	UG58_10060 UG58_21030
192	GO:0043167	0.79929	0.432564	3	1235	ion binding	MF	b2208 b3418 b3476	UG58_10060 UG58_21030 UG58_22125
193	GO:0008152	0.80519	0.416218	6	2216	metabolic process	BP	NA b0681 b1620 b2208 b2364 b3382 b3418	UG58_01195 UG58_10060 UG58_18700 UG58_21030 UG58_21230 UG58_24270
194	GO:0071704	0.808515	0.404025	5	1919	organic substance metabolic process	BP	NA b0681 b1620 b2364 b3382 b3418	UG58_01195 UG58_18700 UG58_21030 UG58_21230 UG58_24270
195	GO:0032553	0.813033	0.528859	1	496	ribonucleotide binding	MF	b3418	UG58_21030
196	GO:0097367	0.821838	0.51416	1	509	carbohydrate derivative binding	MF	b3418	UG58_21030
197	GO:0009987	0.830674	0.399526	7	2543	cellular process	BP	NA b0328 b0681 b1620 b2364 b3382 b3418 b3476	UG58_01195 UG58_02840 UG58_18700 UG58_21030 UG58_21230 UG58_22125 UG58_24270
198	GO:0044238	0.856331	0.333458	4	1697	primary metabolic process	BP	NA b1620 b2364 b3382 b3418	UG58_18700 UG58_21030 UG58_21230 UG58_24270
199	GO:0005488	0.857721	0.330195	5	2013	binding	MF	NA b1620 b2208 b2364 b3418 b3476	UG58_10060 UG58_18700 UG58_21030 UG58_22125 UG58_24270
200	GO:0000166	0.89244	0.376695	1	644	nucleotide binding	MF	NA b3418	UG58_21030
201	GO:1901265	0.89244	0.376695	1	644	nucleoside phosphate binding	MF	NA b3418	UG58_21030
202	GO:0043168	0.908904	0.338147	1	686	anion binding	MF	b3418	UG58_21030
203	GO:0036094	0.914598	0.324053	1	702	small molecule binding	MF	NA b3418	UG58_21030
204	GO:0044237	0.930006	0.199461	4	1905	cellular metabolic process	BP	NA b1620 b2364 b3382 b3418	UG58_18700 UG58_21030 UG58_21230 UG58_24270
205	GO:0008150	0.93438	0.254044	8	2964	biological_process	BP	NA b0328 b0681 b1620 b2208 b2364 b3382 b3418 b3476	UG58_01195 UG58_02840 UG58_10060 UG58_18700 UG58_21030 UG58_21230 UG58_22125 UG58_24270
206	GO:0003674	0.956824	0.163249	7	2812	molecular_function	MF	NA b0328 b0681 b1620 b2208 b2364 b3418 b3476	UG58_01195 UG58_02840 UG58_10060 UG58_18700 UG58_21030 UG58_22125 UG58_24270
207	GO:0044464	0.967592	0.12011	6	2626	cell part	CC	NA b0328 b0681 b0791 b2141 b2208 b3476	UG58_00615 UG58_01195 UG58_02840 UG58_09700 UG58_10060 UG58_22125
208	GO:0005623	0.967981	0.119065	6	2628	cell	CC	NA b0328 b0681 b0791 b2141 b2208 b3476	UG58_00615 UG58_01195 UG58_02840 UG58_09700 UG58_10060 UG58_22125
209	GO:0005575	0.973245	0.104521	6	2656	cellular_component	CC	NA b0328 b0681 b0791 b2141 b2208 b3476	UG58_00615 UG58_01195 UG58_02840 UG58_09700 UG58_10060 UG58_22125
210	GO:0044763	0.974747	0.0959993	3	1816	single-organism cellular process	BP	NA b0328 b0681 b3476	UG58_01195 UG58_02840 UG58_22125
211	GO:0044699	0.976363	0.0883699	4	2148	single-organism process	BP	NA b0328 b0681 b2208 b3476	UG58_01195 UG58_02840 UG58_10060 UG58_22125
212	GO:0044710	0.995746	0.0352227	1	1375	single-organism metabolic process	BP	NA b2208	UG58_10060
213	GO:0005737	0.996049	0.0332241	1	1396	cytoplasm	CC	NA b2208	UG58_10060
214	GO:0044424	0.997549	0.0227016	1	1483	intracellular part	CC	NA b2208	UG58_10060
215	GO:0005622	0.998262	0.0172127	1	1542	intracellular	CC	NA b2208	UG58_10060
216	GO:0009165	1	0.715495	0	108	nucleotide biosynthetic process	BP
217	GO:0006520	1	0.455499	0	245	cellular amino acid metabolic process	BP	NA
218	GO:0016817	1	0.453019	0	245	hydrolase activity, acting on acid anhydrides	MF
219	GO:0016836	1	0.80156	0	72	hydro-lyase activity	MF
220	GO:0006281	1	0.796465	0	72	DNA repair	BP
221	GO:1901657	1	0.699153	0	115	glycosyl compound metabolic process	BP
222	GO:0009123	1	0.765551	0	86	nucleoside monophosphate metabolic process	BP
223	GO:0005198	1	0.816872	0	67	structural molecule activity	MF
224	GO:0016853	1	0.700821	0	115	isomerase activity	MF
225	GO:1901565	1	0.641584	0	142	organonitrogen compound catabolic process	BP
226	GO:0006091	1	0.647869	0	136	generation of precursor metabolites and energy	BP
227	GO:0009117	1	0.56588	0	181	nucleotide metabolic process	BP
228	GO:0016788	1	0.535431	0	196	hydrolase activity, acting on ester bonds	MF
229	GO:0043412	1	0.474804	0	234	macromolecule modification	BP
230	GO:0090407	1	0.530984	0	202	organophosphate biosynthetic process	BP
231	GO:0009066	1	0.82495	0	62	aspartate family amino acid metabolic process	BP
232	GO:0016787	1	0.116204	0	628	hydrolase activity	MF
233	GO:0019318	1	0.831852	0	60	hexose metabolic process	BP
234	GO:0000003	1	0.935933	0	22	reproduction	BP
235	GO:0000012	1	0.996982	0	1	single strand break repair	BP
236	GO:0000015	1	0.996976	0	1	phosphopyruvate hydratase complex	CC
237	GO:0000018	1	0.98735	0	4	regulation of DNA recombination	BP
238	GO:0000023	1	0.993503	0	2	maltose metabolic process	BP
239	GO:0000025	1	0.996685	0	1	maltose catabolic process	BP
240	GO:0000027	1	0.970126	0	10	ribosomal large subunit assembly	BP
241	GO:0000028	1	0.976381	0	8	ribosomal small subunit assembly	BP
242	GO:0000030	1	0.996876	0	1	mannosyltransferase activity	MF
243	GO:0000032	1	0.996996	0	1	cell wall mannoprotein biosynthetic process	BP
244	GO:0000034	1	0.99683	0	1	adenine deaminase activity	MF
245	GO:0000035	1	0.99702	0	1	acyl binding	MF
246	GO:0000036	1	0.99702	0	1	ACP phosphopantetheine attachment site binding involved in fatty acid biosynthetic process	MF
247	GO:0000049	1	0.894919	0	36	tRNA binding	MF
248	GO:0000050	1	0.981286	0	6	urea cycle	BP
249	GO:0000053	1	0.996967	0	1	argininosuccinate metabolic process	BP
250	GO:0000062	1	0.978631	0	7	fatty-acyl-CoA binding	MF
251	GO:0000064	1	0.996972	0	1	L-ornithine transmembrane transporter activity	MF
252	GO:0000096	1	0.908813	0	31	sulfur amino acid metabolic process	BP
253	GO:0000097	1	0.919907	0	27	sulfur amino acid biosynthetic process	BP
254	GO:0000098	1	0.994015	0	2	sulfur amino acid catabolic process	BP
255	GO:0000099	1	0.973291	0	9	sulfur amino acid transmembrane transporter activity	MF
256	GO:0000100	1	0.996954	0	1	S-methylmethionine transmembrane transporter activity	MF
257	GO:0000101	1	0.961417	0	13	sulfur amino acid transport	BP
258	GO:0000102	1	0.996984	0	1	L-methionine secondary active transmembrane transporter activity	MF
259	GO:0000103	1	0.975945	0	8	sulfate assimilation	BP
260	GO:0000104	1	0.975995	0	8	succinate dehydrogenase activity	MF
[truncated: 5,189 more rows]

## Sheet: TRT.sigLIST.UR40.ct4.GOSEQres
	category	over_represented_pvalue	under_represented_pvalue	numDEInCat	numInCat	term	ontology	b.id	genes
[truncated: 5,449 more rows]
